# Supplementary material for: Pharmacoproteomic characterisation of human colon and rectal cancer
Source: Mol Syst Biol. 2017 Nov 3;13(11):951. doi: 10.15252/msb.20177701 (PMC5731344; doi:10.15252/msb.20177701)
Supplement: Supplementary file 3 — Table EV1 [file MSB-13-951-s003.zip]

Archive with 8 entries (5 files):
- Table_EV1/
- Table_EV1/README.txt
- Table_EV1/Table_EV1.xlsx
- __MACOSX/
- __MACOSX/._Table_EV1
- __MACOSX/Table_EV1/
- __MACOSX/Table_EV1/._README.txt
- __MACOSX/Table_EV1/._Table_EV1.xlsx
