# Supplementary material for: Pharmacoproteomic characterisation of human colon and rectal cancer
Source: Mol Syst Biol. 2017 Nov 3;13(11):951. doi: 10.15252/msb.20177701 (PMC5731344; doi:10.15252/msb.20177701)
Supplement: Supplementary file 3 — Table EV1 [file MSB-13-951-s003.zip › Table_EV1/README.txt]

Table EV1 – Protein/Kinase & median mRNA expression

(A) Protein expression after log2-transformation [giBAQ] and auxiliary information from full proteome experiments across the CRC65 cell line panel. Each row represents a gene group.
(B) Kinase expression after log2-transformation and cell- and protein-wise median calculation [LFQ], as well as auxiliary information from Kinobeads experiments across the CRC65 cell line panel. Each row represents a gene group.
(C) Protein expression after log2-transformation [giBAQ] and auxiliary information from full proteome experiments across the CPTAC patient dataset. Each row represents a gene group.
(D) Median mRNA expression across non-redundant tumours (CPTAC, two-character names) and cell lines (CRC65, remainder of the samples) after ComBat adjustment. Each row represents a gene group and each column represents a sample. 
(E) Protein expression (log2-transformed & median-centred giBAQ after imputation, outlier removal and ComBat adjustment) across the CRC65 and CPTAC datasets. Each row represents a gene group and each column represents a sample.
