# Supplementary material for: Pharmacoproteomic characterisation of human colon and rectal cancer
Source: Mol Syst Biol. 2017 Nov 3;13(11):951. doi: 10.15252/msb.20177701 (PMC5731344; doi:10.15252/msb.20177701)
Supplement: Supplementary file 3 — Table EV1 [file MSB-13-951-s003.zip › Table_EV1/Table_EV1.xlsx]

## Sheet: Table EV1A
Protein expression after log2-transformation [giBAQ] and auxiliary information from full proteome experiments across the CRC65 cell line panel
Gene names	giBAQ C10	giBAQ C106	giBAQ C125-PM	giBAQ C32	giBAQ C70	giBAQ C75	giBAQ C80	giBAQ C84	giBAQ C99	giBAQ CaCo-2	giBAQ CaR-1	giBAQ CC07	giBAQ CC20	giBAQ CCK-81	giBAQ CoCM-1	giBAQ Colo 320DM	giBAQ Colo-678	giBAQ Colo 741	giBAQ DLD-1	giBAQ GP2d	giBAQ HCA-46	giBAQ HCA-7	giBAQ HCT 116	giBAQ HDC-111	giBAQ HDC-114	giBAQ HDC-135	giBAQ HDC-142	giBAQ HDC-143	giBAQ HDC-54	giBAQ HDC-57	giBAQ HDC-73	giBAQ HDC-8	giBAQ HDC-82	giBAQ HDC-9	giBAQ HRA-19	giBAQ HT-29	giBAQ HT55	giBAQ LIM1863	giBAQ LoVo	giBAQ LS1034	giBAQ LS123	giBAQ LS 174T	giBAQ LS 180	giBAQ LS411	giBAQ LS513	giBAQ NCI-H548	giBAQ NCI-H716	giBAQ NCI-H747	giBAQ OXCO-1
44M2.3	17.781	17.925	17.975	17.399	18.002	20.117	NA	NA	19.224	19.47	NA	NA	NA	NA	NA	NA	NA	NA	18.536	15.904	NA	NA	NA	NA	NA	NA	NA	18.61	12.771	NA	12.028	18.039	NA	14.478	NA	NA	NA	NA	NA	NA	NA	NA	16.937	15.981	NA	18.437	NA	16.678	16.854
A1CF	17.179	21.009	21.738	NA	22.83	23.996	21.734	23.872	23.676	19.105	17.446	17.762	22.64	21.785	14.695	18.408	NA	17.652	17.967	18.976	23.328	NA	18.737	20.577	14.886	16.598	20.925	24.15	22.755	23.219	23.345	21.116	18.603	14.898	17.599	17.094	21.68	23.69	NA	21.153	17.821	17.539	NA	23.149	20.749	18.38	26.729	NA	NA
A2ML1	15.904	NA	NA	NA	15.916	NA	NA	16.82	NA	17.421	20.774	NA	NA	NA	NA	15.11	NA	NA	NA	NA	NA	NA	16.748	15.591	15.563	15.348	18.829	18.74	NA	NA	15.223	18.042	15.122	NA	NA	14.921	18.98	NA	22.829	NA	18.015	NA	15.619	NA	15.501	NA	15.034	14.442	NA
A4GALT	NA	NA	NA	NA	NA	NA	NA	NA	NA	19.913	16.019	16.656	NA	NA	NA	NA	NA	NA	NA	NA	NA	15.667	NA	NA	NA	NA	NA	NA	NA	NA	15.564	13.758	NA	NA	NA	19.03	NA	NA	17.733	19.173	16.517	NA	NA	20.497	NA	NA	NA	NA	NA
AAAS	21.791	22.023	22.715	23.03	22.421	22.628	23.044	23.438	22.365	23.972	23.852	23.358	23.704	23.19	21.126	24.368	23.402	23.656	22.32	22.963	23.131	22.78	22.892	21.952	22.054	23.91	22.605	22.832	23.065	22.5	22.4	23.724	21.331	22.933	21.34	24.066	21.284	22.949	22.734	23.295	23.791	21.44	21.857	25.227	22.698	20.484	24.589	23.091	23.615
AACS	23.025	23.26	25.089	23.132	23.716	24.174	24.843	24.255	23.389	23.717	24.39	23.561	21.83	23.939	24.1	24.313	23.522	21.706	23.701	24.031	24.783	21.083	18.185	23.104	24.158	24.154	22.604	26.534	25.159	25.34	24.37	22.728	22.374	22.676	21.77	24.359	23.278	24.2	21.203	24.184	22.95	21.176	21.91	24.867	22.688	23.088	25.281	23.956	22.4
AADAT	18.843	15.614	19.564	NA	18.924	NA	NA	NA	NA	14.923	NA	NA	13.698	NA	NA	13.829	15.091	NA	NA	14.804	18.226	16.502	NA	NA	NA	NA	NA	NA	NA	NA	17.528	NA	NA	NA	NA	NA	NA	NA	NA	NA	NA	NA	NA	NA	NA	18.443	NA	NA	NA
AAED1	13.899	NA	13.529	19.546	NA	NA	NA	NA	NA	20.293	18.869	16.346	17.084	NA	NA	NA	15.609	15.617	NA	NA	NA	NA	NA	10.705	15.971	15.434	NA	NA	NA	NA	NA	17.015	10.886	NA	NA	NA	NA	NA	15.914	NA	19.524	NA	NA	NA	NA	NA	NA	14.7	20.114
AAGAB	21.085	21.715	22.998	22.502	21.756	22.978	23.803	21.207	22.232	24.306	23.81	22.438	22.77	22.064	19.256	21.92	23.33	23.519	22.673	22.16	23.904	19.55	21.658	21.744	22.597	23.156	19.479	23.562	23.73	23.969	23.135	24.82	19.562	22.508	22.121	24.616	22.283	21.972	22.526	23.411	21.05	21.79	21.682	24.429	22.522	22.18	22.3	21.92	24.317
AAK1	24.174	22.707	20.862	20.999	21.311	21.904	21.176	21.732	22.606	23.967	23.573	21.526	22.398	20.333	21.082	22.068	24.598	22.105	23.635	23.401	21.709	22.249	18.119	22.082	21.556	24.444	23.144	21.468	20.645	21.914	22.52	22.689	21.062	20.333	21.916	22.784	20.187	21.046	22.025	22.222	23.22	20.601	21.781	21.02	21.945	20.738	23.626	23.093	22.391
AAMDC	23.952	22.941	25.08	22.773	23.615	24.99	24.498	25.033	24.665	22.684	24.659	23.982	25.071	23.815	21.344	26.09	23.347	23.732	23.403	24.099	25.814	24.451	22.196	24.466	22.663	23.384	25.467	23.238	23.286	24.321	25.983	25.481	23.788	23.583	25.221	24.89	21.981	22.496	23.174	23.568	24.543	21.306	21.327	23.055	21.989	21.621	24.23	23.932	23.109
AAMP	24.421	23.793	24.484	25.054	24.266	23.8	24.108	23.374	24.091	26.563	25.422	23.747	24.47	25.243	23.878	24.996	25.34	24.031	24.053	24.41	25.391	24.321	24.688	23.358	23.339	25.433	25.168	25.662	24.974	25.044	24.122	25.001	22.909	23.334	24.417	25.775	24.206	23.933	24.688	23.717	25.173	22.87	23.966	24.302	23.954	22.741	24.932	24.514	25.423
AAR2	21.902	22.46	22.088	22.743	20.713	22.512	22.628	22.232	22.217	24.478	22.659	21.984	23.178	22.543	20.592	21.814	23.988	23.226	21.561	21.265	23.52	21.932	22.285	20.492	21.631	21.413	22.026	22.128	22.531	22.933	21.707	22.921	22.027	22.02	21.495	22.865	23.441	22.76	22.183	22.362	22.768	19.831	21.169	23.221	21.225	20.387	23.369	23.172	21.778
AARS	26.764	27.159	26.45	26.748	26.91	27.714	27.068	27.025	26.248	27.58	26.937	26.963	26.524	27.445	26.521	27.678	27.805	27.235	25.529	26.2	26.648	25.931	26.949	26.315	27.079	27.121	27.565	27.815	25.636	26.471	26.776	26.401	24.436	25.838	26.15	27.198	25.613	26.7	26.912	26.971	26.516	26.252	25.879	28.17	24.925	25.772	28.095	27.434	26.771
AARS2	21.638	22.933	22.822	21.893	21.644	23.786	23.601	22.609	23.226	22.701	23.365	21.866	22.836	23.181	20.572	22.883	23.568	23.843	22.786	22.56	24.434	22.257	21.054	22.303	22.705	23.93	23.875	23.476	25.672	26.19	21.738	23.336	23.053	21.677	22.326	23.506	22.099	21.538	22.803	22.846	21.315	21.789	21.778	23.714	22.681	20.106	23.58	22.144	23.006
AARSD1	NA	NA	NA	NA	NA	NA	NA	NA	NA	NA	NA	NA	NA	NA	22.671	NA	NA	NA	NA	NA	NA	NA	NA	NA	NA	NA	NA	NA	NA	NA	NA	NA	NA	NA	NA	NA	NA	NA	NA	NA	NA	NA	NA	NA	NA	NA	NA	NA	NA
AASDH	NA	NA	13.964	16.203	NA	19.747	22.347	20.535	NA	19.391	13.169	15.687	16.556	21.274	NA	18.85	NA	13.796	NA	17.926	17.448	21.711	NA	13.495	12.829	16.597	NA	NA	10.755	13.723	19.313	15.429	NA	NA	13.224	NA	14.972	NA	NA	NA	NA	NA	NA	NA	NA	NA	NA	NA	NA
AASDHPPT	24.419	23.848	24.955	26.155	23.801	25.147	24.301	24.487	24.286	26.501	26.375	24.93	25.855	24.487	17.073	25.465	26.706	25.965	25.177	25.34	25.285	25.206	24.304	23.282	24.282	25.37	24.458	24.56	24.89	25.225	23.675	25.84	23.019	24.386	23.91	26.552	23.765	23.972	24.018	25.615	26.714	22.627	23.495	25.986	23.942	22.275	26.047	25.811	25.263
AASS	19.463	16.971	20.216	18.397	17.334	18.152	19.042	15.409	20.504	20.635	18.751	16.717	21.189	15.723	20.315	23.513	18.1	23.673	19.939	16.928	17.097	21.197	18.02	15.915	15.16	15.983	19.473	14.455	16.544	NA	18.677	19.927	18.019	19.488	11.856	18.581	15.554	11.003	20.429	18.12	17.073	19.992	19.466	17.771	NA	12.642	23.194	19.71	NA
AATF	21.479	20.541	22.492	19.941	20.763	22.152	21.093	19.507	19.898	22.756	21.786	21.048	20.254	21.818	21.082	23.513	23.155	21.238	19.879	19.177	21.105	21.802	18.854	18.531	22.381	24.02	24.167	22.377	22.304	21.953	21.196	21.503	21.607	21.6	23.311	24.171	20.131	22.258	20.835	21.51	21.403	21.486	20.051	21.851	21.469	17.609	24.039	21.917	21.939
AATK	16.14	NA	17.642	16.043	15.133	17.062	16.541	17.614	17.879	15.125	NA	15.142	15.409	16.131	NA	15.377	17.479	NA	NA	NA	15.494	17.215	16.513	16.608	14.876	15.95	17.415	17.852	NA	15.865	17.803	16.869	13.688	13.583	18.578	18.501	NA	NA	15.689	12.903	19.422	NA	14.27	19.22	14.636	15.065	18.835	16.813	17.618
ABAT	17.735	18.652	23.497	12.858	23.596	24.731	24.254	22.557	23.657	18.997	23.978	19.219	16.846	18.384	18.103	24.748	15.471	14.146	23.739	17.106	24.015	23.835	16.844	19.166	18.497	21.224	22.265	24.158	17.595	18.843	24.218	18.216	19.551	18.044	17.11	NA	17.422	22.831	21.233	20.642	22.082	20.473	18.268	20.585	17.419	20.13	25.195	22.127	12.996
ABCA2	14.133	16.495	17.966	14.983	17.988	17.157	17.347	16.523	17.977	17.055	17.209	16.149	14.289	16.99	10.847	18.415	17.126	15.95	15.494	19.285	21.971	18.805	16.068	15.09	17.943	16.815	18.101	18.046	19.943	17.605	15.975	17.101	15.322	18.842	16.591	18.207	20.239	17.264	17.169	18.079	16.28	14.347	15.509	19.587	18.115	12.95	16.793	17.031	18.707
ABCA3	15.514	14.695	NA	NA	16.014	15.384	14.706	NA	NA	15.25	16.478	14.331	17.212	NA	14.793	17.897	NA	15.062	NA	16.499	11.835	16.713	NA	17.429	14.96	14.784	NA	16.625	16.392	16.836	19.662	17.635	13.761	16.118	16.067	NA	15.944	16.848	16.04	NA	14.927	14.785	14.229	18.293	17.632	16.056	22.15	14.216	14.079
ABCB1	16.501	18.296	23.579	17.436	19.108	22.725	22.782	22.543	23.741	17.793	17.46	14.091	18.587	21.884	22.736	26.002	19.922	18.283	22.231	17.123	17.664	19.287	16.538	14.917	25.368	18.065	22.757	25.055	21.243	22.027	22.097	17.319	20.442	22.644	22.101	15.859	18.64	20.414	23.529	25.21	17.454	23.998	17.025	19.013	23.348	15.263	23.953	17.623	15.561
ABCB10	19.849	22.319	23.038	20.683	21.77	22.868	22.875	20.892	21.95	20.849	21.375	20.897	21.45	20.403	18.303	22.614	22.672	17.991	20.921	22.793	23.472	20.962	20.63	18.642	19.695	22.047	22.426	22.741	22.375	22.173	22.832	17.725	22.606	19.435	21.809	21.856	20.575	22.936	22.145	21.895	22.751	19.797	20.524	23.822	22.569	17.522	22.176	21.89	21.04
ABCB11	NA	15.64	18.3	19.086	13.425	17.167	17.764	17.929	18.919	12.856	NA	17.254	NA	17.282	NA	20.577	NA	15.137	18.831	18.095	14.618	14.774	13.438	15.605	20.215	NA	16.425	19.412	15.395	17.727	17.786	20.261	13.959	17.574	16.057	15.157	17.491	14.15	17.309	19.086	16.51	17.201	14.23	NA	17.98	NA	18.745	NA	NA
ABCB5	17.618	19.517	19.706	17.535	18.574	16.927	19.067	18.488	19.498	18.799	NA	16.996	16.671	NA	NA	21.643	NA	18.817	17.471	17.09	18.763	15.856	16.707	NA	13.738	NA	NA	NA	17.22	16.965	NA	18.296	16.922	16.908	NA	16.491	12.471	NA	18.49	NA	13.179	NA	13.092	20.455	20.714	NA	17.021	17.506	15.975
ABCB6	21.592	20.49	21.894	20.102	21.498	20.829	22.045	21.187	21.314	24.156	22.375	19.484	19.005	19.71	18.643	22.646	16.979	23.399	21.375	19.62	22.755	20.673	18.76	22.105	16.418	20.284	20.204	22.716	20.851	21.259	21.422	20.322	19.797	19.71	21.439	23.234	20.526	21.658	17.718	20.586	19.91	15.431	19.733	22.435	19.955	18.312	24.576	19.584	16.875
ABCB7	21.277	23.602	23.526	22.772	22.026	23.068	23.545	22.733	24.202	22.971	23.081	22.184	22.087	22.962	23.603	23.112	23.214	21.858	21.974	22.235	24.106	22.733	20.953	21.576	21.891	21.543	24.16	23.517	21.867	21.766	20.95	23.399	23.093	20.561	22.855	24.596	21.243	22.836	23.101	23.491	21.779	20.71	22.297	24.317	21.529	21.867	23.986	23.585	21.319
ABCB8	17.967	20.291	24.883	25.01	21.774	22.118	21.299	22.525	21.703	21.329	20.181	21.648	25.541	21.65	NA	19.65	20.33	19.075	20.132	20.894	23.702	21.578	18.996	20.59	20.901	19.291	21.755	22.805	21.661	22.014	21.737	21.352	22.738	19.104	21.741	24.977	21.533	21.66	24.267	25.327	25.013	20.191	20.289	17.806	24.679	17.451	19.966	25.734	21.914
ABCC1	20.878	23.315	21.509	22.342	21.516	22.508	22.156	22.638	22.325	19.823	22.447	21.162	20.416	21.14	18.39	23.12	22.202	22.325	21.658	20.89	21.035	22.939	21.851	21.528	19.886	23.292	20.207	20.798	19.568	20.243	22.068	25.486	19.927	20.587	21.837	22.349	21.443	20.761	20.431	22.361	22.087	19.384	21.29	22.208	21.048	21.109	23.004	23.091	24.789
ABCC10	16.773	17.268	17.927	15.421	16.573	19.494	18.161	17.654	19.37	16.14	15.163	12.782	14.879	16.28	NA	15.512	16.521	14.522	14.227	15.888	17.076	18.027	15.634	15.221	14.909	NA	17.877	18.009	20.959	20.819	17.141	19.414	15.494	15.089	14.967	16.933	15.556	15.204	17.031	17.566	14.945	14.912	16.787	16.883	16.575	14.714	16.851	15.539	14.138
ABCC2	15.185	19.952	16.44	NA	14.847	NA	16.529	14.455	18.242	16.36	16.934	17.778	18.235	16.743	NA	15.212	15.63	19.869	12.734	NA	17.205	18.098	16.738	NA	NA	15.771	NA	18.054	18.109	17.201	16.706	16.906	12.712	16.707	NA	18.573	15.066	17.728	14.974	NA	12.206	NA	15.006	18.681	14.696	16.005	18.081	19.523	11.698
ABCC3	20.14	20.919	23.538	19.309	22.91	23.715	21.366	24.116	24.602	16.837	20.18	20.648	19.44	17.934	15.894	19.815	22.869	19.387	19.02	20.264	19.516	20.048	19.486	23.628	15.575	19.767	23.488	22.984	20.042	21.392	22.989	20.721	22.252	18.438	21.851	23.429	21.987	21.401	18.441	22.305	21.349	18.605	19.265	21.704	23.832	21.436	20.601	20.441	21.606
ABCC4	18.013	19.132	19.351	21.773	19.879	22.135	19.505	20.563	19.545	19.182	20.656	21.363	23.481	18.935	19.772	23.182	23.625	19.938	22.388	18.411	20.119	19.498	20.753	17.637	19.062	22.151	19.179	19.557	20.638	21.666	18.766	21.774	18.525	18.398	20.834	22.307	17.055	18.317	20.484	20.579	23.674	19.537	19.872	22.567	14.313	19.517	23.13	22.622	20.781
ABCC5	18.981	19.81	18.516	18.973	19.24	18.111	17.809	16.177	18.953	20.023	18.494	18.427	17.692	16.895	NA	19.214	20.243	21.492	18.987	11.557	19.268	20.003	17.99	12.992	17.512	17.193	17.292	16.664	19.819	19.706	17.574	20.628	13.419	18.144	16.665	18.801	15.483	19.057	17.847	20.393	19.585	15.7	16.874	20.865	14.599	14.705	20.142	18.654	18.933
ABCC6	NA	NA	NA	NA	13.163	10.843	NA	15.696	NA	12.694	NA	NA	NA	NA	NA	NA	NA	NA	NA	NA	12.835	NA	NA	NA	NA	NA	NA	NA	NA	NA	NA	NA	NA	NA	NA	NA	15.424	NA	NA	NA	NA	NA	NA	NA	13.726	NA	NA	NA	NA
ABCD1	16.648	21.723	21.322	22.464	19.027	17.539	20.003	19.751	20.883	21.702	21.074	21.812	21.909	20.335	21.258	19.294	19.797	21.78	18.955	19.513	20.247	21.121	18.193	21.945	18.376	15.111	20.957	17.704	17.112	NA	17.647	19.924	18.76	NA	21.507	19.524	16.095	23.192	14.721	22.317	21.415	16.075	18.468	23.844	18.713	21.203	19.348	21.387	23.051
ABCD3	23.701	24.411	24.358	22.735	24.585	24.633	24.452	24.656	25.424	24.52	24.875	22.706	22.969	24.665	22.137	23.525	24.951	24.426	24.113	23.801	24.481	24.599	23.195	24.602	23.287	24.034	24.444	25.523	23.777	24.246	23.529	23.553	23.479	24.465	24.059	25.324	25.234	24.099	23.552	23.853	23.645	23.52	23.515	26.057	23.678	23.083	25.14	22.515	23.005
ABCD4	17.618	16.722	17.175	15.658	15.642	17.205	17.812	17.523	19.837	16.772	18.414	NA	14.574	18.765	NA	17.837	19.202	16.155	NA	NA	17.661	15.575	15.818	17.532	17.048	14.519	16.759	20.584	NA	NA	16.482	14.935	15.658	16.168	16.585	16.482	16.04	NA	15.297	NA	16.633	NA	14.623	14.695	16.165	15.265	19.31	15.894	17.539
ABCE1	25.145	25.381	26.324	26.504	25.721	26.982	26.53	26.106	26.779	26.897	27.376	26.544	25.626	26.692	26.281	27.228	26.663	26.081	26.465	25.257	26.94	26.422	26.789	25.477	25.869	25.443	25.662	27.119	25.756	26.682	25.403	26.76	24.787	25.388	25.24	27.536	25.836	26.574	26.679	25.868	26.622	23.953	24.754	28.028	25.813	23.68	27.605	26.463	26.043
ABCF1	24.732	25.976	24.997	25.648	24.789	25.18	25.661	25.438	25.492	26.083	27	24.461	25.296	24.171	24.621	25.834	26.305	26.012	25.48	24.222	25.542	25.74	24.603	24.642	25.044	24.828	25.622	25.268	24.62	24.592	24.419	26.207	24.684	23.596	25.111	26.385	24.095	24.38	24.223	26.256	25.296	23.183	23.576	25.92	24.864	23.678	26.891	25.967	25.31
ABCF2	24.63	24.185	25.016	25.373	24.217	24.785	24.984	24.77	24.858	25.569	24.859	25.415	25.898	25.019	24.969	25.126	26.291	23.554	24.622	24.261	23.633	24.124	24.975	22.411	24.329	25.862	24.259	23.983	24.935	24.782	23.895	26.095	22.344	24.256	23.243	25.888	22.786	24.739	25.204	25.502	25.737	23.547	23.332	26.404	24.148	20.754	26.564	25.972	25.355
ABCF3	23.317	23.808	24.175	24.334	23.234	24.036	24.382	22.959	24.552	24.505	24.977	23.151	23.498	23.89	23.095	24.15	24.657	24.542	23.128	23.151	24.525	24.178	23.569	22.937	22.517	24.305	24.098	24.695	24.626	24.831	23.842	25.435	22.916	23.082	23.153	25.065	22.501	23.025	23.489	23.795	24.137	22.194	23.003	25.855	23.042	21.868	24.172	24.493	24.761
ABCG1	14.117	NA	NA	NA	NA	NA	NA	NA	NA	NA	NA	NA	NA	NA	20.629	NA	NA	NA	NA	NA	NA	NA	NA	NA	NA	NA	NA	NA	NA	NA	NA	NA	NA	NA	16.668	NA	18.222	NA	NA	NA	NA	NA	NA	NA	22.369	NA	NA	NA	NA
ABCG2	18.591	NA	NA	NA	NA	NA	16.697	16.402	15.84	18.709	NA	NA	NA	NA	NA	NA	22.252	NA	NA	19.39	NA	NA	NA	NA	NA	NA	15.208	NA	NA	NA	NA	NA	NA	NA	NA	20.114	NA	21.878	17.66	15.973	15.517	NA	NA	21.301	18.77	NA	NA	NA	NA
ABHD10	25.615	26.662	26.262	24.699	25.786	26.597	27.278	25.967	26.054	25.14	25.599	25.637	25.571	26.005	21.869	27.36	26.978	26.257	25.808	25.467	26.392	27.157	27.445	25.22	25.82	26.529	27.299	26.194	24.485	25.081	25.561	27.227	25.489	25.529	26.683	27.362	25.645	25.961	25.159	25.887	25.66	25.173	25.849	26.889	25.825	24.109	27.122	26.401	26.227
ABHD11	25.305	26.984	26.385	24.203	26.053	27.772	27.765	26.992	26.553	25.06	25.565	25.794	23.652	27.315	20.554	23.928	25.048	23.838	25.139	25.83	26.035	26.417	23.49	25.34	24.738	27.172	27.257	27.687	25.698	26.376	27.178	25.492	25.495	26.404	25.391	26.019	25.537	26.314	27.096	25.559	25.342	25.394	24.605	27.398	27.214	22.571	24.299	26.151	24.626
ABHD12	22.786	23.909	24.425	22.751	24.81	24.363	25.886	24.473	25.657	22.927	25.375	24.253	23.516	23.57	22.831	24.727	23.797	24.878	22.596	23.211	25.654	23.758	22.212	21.669	22.209	21.991	25.625	25.015	24.492	25.174	22.288	24.457	24.339	22.428	24.007	25.271	24.362	25.484	21.879	25.184	24.676	22.661	22.954	24.869	23.729	22.431	24.467	23.192	24.508
ABHD13	17.013	17.384	16.98	NA	18.088	NA	19.614	NA	20.622	NA	16.546	NA	20.68	NA	18.038	NA	NA	NA	15.731	16.972	20.677	16.413	NA	NA	NA	15.656	15.21	17.559	17.452	NA	NA	NA	NA	19.308	18.179	NA	NA	20.033	NA	17.111	17.115	16.652	14.87	18.267	18.655	NA	NA	16.544	18.247
ABHD14A	NA	NA	NA	NA	NA	NA	NA	NA	NA	NA	NA	NA	NA	NA	NA	NA	23.981	17.679	NA	NA	NA	NA	NA	NA	NA	NA	NA	NA	NA	NA	NA	19.199	NA	18.314	NA	NA	NA	16.45	NA	NA	NA	NA	NA	20.471	NA	NA	20.381	NA	NA
ABHD14B	25.511	28.246	28.892	24.227	27.692	28.797	28.706	28.206	28.257	23.609	25.254	24.633	26.025	28.065	18.107	25.729	26.789	26.028	25.697	27.291	26.937	23.733	26.069	26.841	27.54	25.187	28.621	28.456	26.379	27.296	27.464	26.868	26.569	24.846	26.38	25.411	25.459	27.848	25.697	27.39	24.96	26.092	26.387	27.44	27.829	24.399	27.12	26.637	25.937
ABHD15	NA	14.734	14.99	16.048	15.342	16.95	15.458	17.223	14.965	NA	NA	NA	NA	16.563	NA	16.497	18.036	NA	NA	NA	16.226	NA	NA	NA	13.072	11.326	NA	NA	13.894	15.598	14.656	15.381	16.286	NA	NA	19.929	17.065	NA	NA	16.895	NA	15.59	17.066	19.145	NA	NA	NA	NA	NA
ABHD16A	21.948	24.121	22.66	22.683	23.017	23.125	23.926	23.664	24.363	23.487	23.132	21.808	21.829	22.513	22.304	21.703	23.79	22.682	23.313	24.707	23.448	23.763	20.389	23.423	22.493	21.889	24.321	25.581	22.357	22.073	23.068	22.304	23.761	22.452	22.091	21.861	20.789	22.293	22.435	23.543	23.397	22.388	22.183	23.711	24.142	22.263	24.54	22.49	23.495
ABHD17B	21.449	20.434	19.496	NA	18.971	19.476	21.123	NA	20.612	20.081	21.573	18.501	19.196	20.022	19.817	20.643	19.928	17.382	NA	19.11	22.154	18.647	17.637	18.536	17.875	19.523	18.96	21.474	19.893	18.026	19.272	22.066	21.25	22.087	21.011	21.384	19.595	21.761	21.114	19.613	18.235	19.018	20.042	20.178	20.345	17.712	20.281	19.411	20.949
ABHD17C	20.718	20.285	21.157	18.342	20.381	21.532	21.428	19.595	23.021	18.592	16.254	18.03	NA	19.042	18.314	NA	18.544	19.068	15.853	21.108	21.977	21.012	17.485	21.993	21.344	18.538	19.734	21.765	21.65	23.257	20.548	21.276	20.481	21.913	18.876	21.437	21.094	21.105	19.21	23.115	19.381	20.138	18.552	22.011	22.717	19.064	NA	15.111	NA
ABHD18	17.583	NA	NA	NA	NA	NA	NA	NA	NA	16.899	NA	NA	NA	17.135	NA	NA	NA	NA	NA	NA	17.337	NA	NA	NA	NA	NA	NA	NA	15.501	NA	NA	NA	NA	NA	NA	NA	NA	16.673	NA	NA	NA	NA	NA	NA	NA	NA	NA	NA	NA
ABHD2	16.222	20.187	18.904	NA	14.27	20.124	21.462	13.591	17.336	16.324	NA	19.525	NA	NA	NA	NA	17.463	NA	NA	NA	17.152	15.295	NA	19.68	16.072	14.45	14.504	18.706	15.398	16.87	18.184	18.551	15.708	NA	14.973	15.921	18.437	19.226	NA	20.489	15.385	14.47	16.946	16.689	17.664	12.525	NA	16.364	22.448
ABHD3	15.536	17.967	18.081	18.156	19.556	19.456	18.1	18.499	17.531	16.948	NA	NA	16.803	20.407	24.952	NA	NA	16.57	NA	15.486	18.972	19.486	18.39	14.513	18.506	21.683	20.554	21.063	17.496	19.118	18.327	20.754	17.407	20.028	15.963	NA	17.798	17.509	NA	NA	19.344	16.553	NA	NA	19.112	NA	20.164	NA	17.684
ABHD4	18.595	16.937	19.552	15.761	15.337	19.909	16.977	18.272	21.549	21.305	20.078	14.739	15.698	16.834	NA	NA	18.14	18.537	20.237	19.388	19.461	18.36	NA	18.609	17.857	18.734	18.143	22.239	16.367	18.823	17.117	19.244	17.698	15.531	17.725	19.063	19.388	20.296	15.664	17.778	17.354	NA	16.995	19.923	17.553	16.753	21.788	18.304	18.023
ABHD5	19.634	16.675	17.274	19.022	17.057	17.488	18.61	20.139	18.656	21.042	18.718	18.355	NA	19.127	NA	19.256	20.192	17.317	18.937	16.762	20.83	20.307	18.532	18.894	17.307	19.219	15.552	17.479	17.936	NA	17.821	22.006	18.1	18.842	NA	19.659	18.682	19.121	12.328	18.104	19.926	NA	16.062	21.551	17.715	NA	16.978	NA	NA
ABHD6	19.29	22.313	20.174	19.895	23.636	21.36	23.063	21.914	22.103	20.62	17.547	17.292	20.382	20.578	16.822	21.44	18.493	24.183	21.774	21.7	21.417	22.225	20.04	20.734	19.562	20.762	19.7	22.576	20.839	22.725	21.511	19.144	19.443	17.605	19.633	20.073	21.07	20.136	19.946	20.461	18.009	20.264	21.608	23.384	21.718	14.475	22.71	17.351	19.032
ABI1	24.409	25.971	25.895	24.792	25.884	26.282	26.611	26.364	25.914	25.403	24.815	25.808	25.223	26.303	24.735	24.463	25.921	24.929	25.142	25.124	25.845	24.945	24.848	25.303	25.475	25.511	26.113	26.453	24.897	25.943	25.195	25.504	23.678	24.497	25.058	26.505	25.389	25.663	25.543	25.706	25.703	24.29	24.568	26.159	25.722	23.415	26.742	26.219	25.07
ABI2	20.999	21.387	21.56	22.479	21.104	18.086	21.402	21.995	16.992	20.695	22.94	21.936	22.997	21.437	18.247	22.798	22.801	22.773	22.688	20.856	21.118	20.638	21.723	21.156	20.766	23.066	22.472	20.535	20.609	20.062	20.076	21.479	20.659	20.641	20.13	23.096	21.05	21.041	21.035	21.171	21.123	18.703	20.518	22.719	21.493	21.622	21.868	21.238	23.129
ABL1	19.617	19.84	20.659	19.088	20.204	21.169	20.581	19.964	20.386	19.112	21.204	18.925	19.943	21.39	18.098	19.559	20.936	18.188	21.014	19.227	21.343	21.235	18.278	17.81	19.262	19.65	19.363	21.502	19.504	22.942	21.302	20.555	19.219	19.037	17.867	19.73	17.759	19.186	20.773	19.056	20.576	16.906	18.056	24.807	21.807	16.141	20.064	20.063	18.314
ABL2	19.223	17.606	20.653	20.118	19.747	20.074	20.684	20.25	17.013	20.125	20.819	16.793	19.26	21.177	18.853	20.933	19.338	19.952	16.417	18.259	19.611	NA	17.78	15.181	16.648	19.917	20.387	20.34	15.805	17.495	17.871	17.313	16.56	16.059	17.872	17.716	16.043	17.603	15.118	17.488	20.065	15.008	16.132	19.033	16.369	NA	19.609	19.734	18.91
ABLIM1	19.945	23.633	20.976	22.483	20.737	21.672	21.835	21.795	21.886	20.439	19.585	22.592	21.107	20.212	13.372	20.783	21.818	17.733	21.799	19.37	19.621	20.73	18.982	20.936	20.905	20.501	21.889	21.517	20.44	21.324	19.457	19.695	20.117	22.113	20.62	21.982	20.949	21.467	20.737	21.738	20.476	17.596	19.081	22.075	21.905	21.19	23.495	20.859	18.638
ABLIM2	NA	18.803	19.819	NA	16.359	21.123	19.284	19.35	16.622	NA	NA	22.998	NA	18.556	14.866	NA	21.145	NA	NA	15.522	20.363	17.128	NA	15.519	14.345	23.945	19.175	20.717	17.524	20.555	17.869	16.406	20.11	15.508	14.695	17.179	17.829	18.061	14.061	18.893	13.373	21.138	21.981	17.906	18.207	17.226	13.783	19.518	15.292
ABLIM3	18.742	17.632	13.862	NA	15.987	NA	NA	NA	NA	16.921	18.961	15.629	15.536	NA	NA	NA	NA	NA	NA	NA	NA	NA	NA	NA	NA	22.188	NA	21.325	NA	NA	14.925	19.165	NA	NA	NA	21.115	16.478	18.423	NA	16.43	21.134	20.336	NA	21.978	NA	15.426	22.27	21.369	17.367
ABO	18.154	19.556	21.927	NA	NA	21.325	22.453	NA	15.513	17.591	NA	NA	NA	14.364	NA	NA	20.455	NA	NA	19.829	NA	NA	NA	12.758	17.695	NA	19.499	23.212	NA	NA	NA	NA	12.887	NA	14.587	20.822	NA	NA	15.045	NA	19.271	NA	12.59	18.043	NA	NA	NA	17.475	NA
ABR	23.157	22.575	23.322	19.688	22.795	23.357	22.6	23.993	22.168	22.191	23.562	21.446	24.163	23.082	21.67	21.258	20.223	22.691	20.206	20.943	22.933	22.498	20.853	22.251	21.752	22.524	23.008	23.362	21.207	22.372	23.068	21.638	23.895	21.038	23.192	22.631	24.179	23.032	22.125	22.896	22.438	21.679	21.964	21.911	23.215	21.106	21.886	22.206	20.964
ABRACL	27.508	28.641	28.834	28.212	28.515	29.279	29.11	29.435	28.881	27.857	28.162	27.78	27.183	29.467	26.564	29.407	27.901	28.443	28.344	28.288	29.041	26.449	26.752	27.504	28.516	27.794	29.014	29.269	28.178	28.858	28.24	28.597	28.221	26.498	29.033	27.345	27.064	26.875	27.455	27.968	28.42	26.86	26.575	28.546	27.556	27.233	23.859	27.893	28.033
ABT1	19.907	19.415	20.63	21.504	18.478	20.703	22.435	20.93	20.565	21.328	21.281	21.115	20.96	20.801	20.713	22.833	22.47	22.569	21.063	21.018	23.368	21.657	20.7	18.868	20.99	21.691	21.454	23.221	22.249	20.9	19.914	21.665	19.725	19.219	21.154	21.46	20.56	21.836	20.08	21.181	22.282	17.953	18.207	23.006	20.389	18.036	23.102	21.698	19.74
ABTB1	15.731	NA	NA	17.163	NA	NA	NA	NA	NA	15.003	16.712	NA	17.167	NA	NA	NA	NA	NA	17.04	NA	NA	16.862	NA	16.258	NA	NA	NA	NA	NA	NA	14.716	NA	NA	15.196	17.736	NA	NA	NA	16.306	NA	NA	NA	14.374	NA	NA	NA	NA	16.54	NA
ABTB2	18.244	19.67	12.206	16.158	16.342	18.394	15.799	NA	14.97	15.043	17.921	17.212	15.23	17.319	16.968	14.717	17.052	17.865	14.988	9.686	17.022	17.546	NA	14.287	17.61	14.985	18.918	17.045	14.461	17.978	NA	19.881	18.483	12.358	14.365	18.281	15.835	NA	NA	18.211	19.827	16.379	NA	14.941	15.917	14.867	16.819	14.811	9.887
ACAA1	26.054	27.18	26.136	23.883	26.832	27.145	28.189	27.647	27.997	25.768	25.82	24.796	25.243	25.538	22.906	24.69	24.601	25.201	26.444	25.161	26.918	24.71	24.042	26.468	26.211	26.281	26.954	28.096	25.898	26.732	24.596	25.15	25.279	25.289	25.618	26.531	26.851	25.634	26.584	26.651	25.467	25.842	25.794	26.603	26.649	24.001	25.534	24.733	24.161
ACAA2	26.356	28.341	28.629	26.56	19.44	29.959	28.764	28.921	28.955	25.127	27.397	26.358	26.657	28.496	23.625	27.649	27.375	26.486	28.58	29.398	29.945	25.219	21.414	26.909	27.844	27.048	29.203	28.556	28.54	29.833	28.258	25.706	28.173	27.916	28.675	27.534	28.933	27.922	26.941	28.532	26.302	25.165	26.378	29.059	28.951	24.678	28.61	25.541	26.792
ACACA	24.205	24.372	24.804	24.752	23.969	24.219	24.354	24.929	24.324	24.798	25.909	25.612	25.285	25.22	24.696	25.565	24.221	23.812	23.372	22.723	25.011	22.253	24.142	22.976	23.288	23.776	23.892	25.377	22.196	23.024	23.122	25.113	20.718	21.507	23.602	26.563	22.847	22.941	23.673	23.905	23.292	22.719	22.361	23.673	22.343	21.527	24.274	23.745	24.324
ACAD10	17.763	22.412	21.548	20.376	22.146	22.502	22.828	21.065	22.041	21.452	22.379	21.202	20.588	22.929	14.354	21.374	20.515	20.424	19.71	20.238	22.217	22.649	20.477	20.474	22.217	22.417	22.9	21.292	21.995	23.021	22.204	22.599	20.983	19.549	20.687	19.493	21.077	22.526	20.386	20.901	20.029	19.376	19.379	22.172	22.382	19.556	21.891	20.808	21.135
ACAD11	19.274	16.742	14.471	17.577	20.632	21.518	19.496	20.682	21.402	12.727	12.782	15.57	19.105	21.143	16.382	20.066	19.54	16.004	15.721	20.6	23.344	18.026	21.162	17.186	19.677	19.94	19.662	21.507	19.128	20.074	20.651	22.773	22.012	19.284	17.863	19.557	19.768	18.776	18.546	19.71	18.788	15.239	16.746	19.794	18.389	15.775	19.783	15.597	19.144
ACAD8	21.509	22.623	22.94	21.347	22.793	23.436	22.061	23.57	23.365	22.57	23.081	21.884	21.586	20.31	22.415	20.756	21.734	21.913	21.233	20.973	23.154	23.955	20.058	22.713	20.331	22.577	24.687	21.662	21.924	22.734	22.544	22.949	24.548	22.356	22.628	23.045	21.221	23.788	20.309	21.518	20.788	20.801	21.066	23.402	23.4	17.499	21.612	22.622	22.384
ACAD9	25.318	26.259	25.48	24.325	24.2	26.06	26.006	24.145	26.146	23.807	26.856	25.456	24.793	25.797	20.551	26.006	26.247	24.621	25.378	25.103	24.824	26.374	23.731	23.324	24.257	25.471	26.443	24.769	24.724	25.103	24.966	26.628	25.694	24.141	25.851	26.057	23.759	24.935	23.481	25.288	24.391	23.137	23.403	26.449	24.818	22.835	25.337	26.148	25.397
ACADM	22.83	26.006	25.268	26.122	25.909	26.341	26.776	26.711	26.188	25.507	25.435	26.049	25.941	25.288	16.972	26.487	25.904	27.351	26.254	26.195	25.528	26.624	25.072	25.022	25.986	26.07	27.76	27.623	25.054	26.133	25.993	26.591	24.815	26.589	25.674	26.035	25.152	24.793	26.458	25.59	25.428	24.623	24.473	26.591	26.305	24.907	28.303	24.771	25.954
ACADS	18.489	24.592	28.191	21.485	26.821	27.74	26.727	26.453	26.1	20.459	24.107	22.314	21.671	26.122	24.261	19.412	23.957	21.524	22.675	25.513	27.629	26.227	23.111	23.871	25.274	22.584	26.57	28.178	25.706	26.613	26.044	22.951	25.381	22.507	23.986	23.989	24.384	25.874	24.035	24.437	19.207	22.19	21.534	23.895	22.01	23.314	22.683	21.96	20.593
ACADSB	23.814	26.274	25.398	22.844	24	26.271	26.28	22.377	25.854	24.085	25.149	23.075	23.932	25.702	21.633	26.165	25.77	23.962	24.786	24.701	25.064	25.446	24.044	23.695	24.168	24.984	27.184	21.076	24.322	25.348	25.236	24.084	25.011	24.538	24.953	24.654	23.156	24.906	23.089	24.747	23.605	23.463	23.501	26.562	23.234	22.529	25.247	22.967	22.447
ACADVL	25.057	26.73	27.838	26.188	25.933	26.323	27.468	27.686	26.265	25.566	26.877	24.12	25.953	26.56	22.591	23.499	25.389	25.274	25.706	24.741	27.53	27.11	25.583	25.172	26.385	26.866	27.778	27.744	25.959	27.373	26.481	23.237	26.416	25.017	27.132	26.174	25.444	26.427	26.014	27.296	26.748	25.412	26.094	27.607	27.032	26.024	26.946	25.575	26.264
ACAP2	23.547	23.676	22.684	22.667	23.323	22.978	22.923	23.242	23.329	23.415	23.158	21.145	22.563	21.944	21.041	23.588	23.224	23.274	21.531	22.677	22.44	21.484	22.451	22.504	22.056	22.384	23.356	23.84	22.86	23.962	21.936	23.718	22.155	21.31	21.564	23.675	22.038	22.298	22.02	20.541	22.61	21.175	21.398	23.76	22.236	21.026	23.149	22.745	22.522
ACAP3	16.329	17.79	16.051	15.433	14.644	19.316	18.013	16.686	16.149	15.404	18.292	15.163	15.076	14.486	NA	15.65	16.196	16.911	17.063	15.6	16.436	16.86	16.799	16.337	16.806	16.709	17.29	19.923	18.177	16.912	16.957	14.826	14.646	17.265	13.779	18.207	16.087	18.104	15.489	15.834	17.395	16.951	17.773	13.156	16.965	14.928	20.942	16.864	18.769
ACAT1	25.858	27.919	28.01	26.343	27.298	29.115	27.544	26.725	26.56	27.548	27.229	25.773	27.147	26.663	23.802	28.437	28.455	28.002	27.262	26.671	27.487	27.905	26.671	26.365	27.354	27.895	27.687	27.381	26.947	27.978	27.745	27.335	26.931	27.908	27.643	28.3	26.201	26.88	27.514	27.932	28.129	25.035	26	28.214	26.064	24.422	27.935	26.998	26.643
ACAT2	26.348	28.008	26.452	26.861	28.013	28.858	26.75	27.553	27.356	27.852	27.689	26.546	27.964	27.527	20.908	27.689	25.476	27.432	27.159	26.729	27.806	26.052	25.844	26.785	27.232	25.788	27.511	28.849	26.785	27.963	26.702	26.315	25.398	26.231	27.881	27.341	26.357	26.182	26.787	26.917	25.473	25.583	25.215	28.126	27.016	24.875	27.091	26.17	26.981
ACBD3	25.53	25.569	25.849	24.855	24.825	25.771	25.504	25.577	26.358	25.567	26.077	25.183	24.924	25.483	24.608	24.647	26.392	24.977	24.635	24.414	25.746	25.166	24.599	25.335	24.878	24.626	25.878	26.414	25.08	25.899	25.061	25.568	24.257	23.485	24.74	26.439	25.367	25.689	24.567	25.753	25.564	23.895	24.497	26.001	25.418	24.169	26.378	25.322	24.985
ACBD4	13.831	NA	18.143	NA	14.262	18.499	15.092	17.507	14.004	14.438	NA	NA	15.866	17.639	NA	17.009	NA	NA	18.959	NA	13.857	15.709	NA	16.197	17.586	19.263	15.393	18.631	14.884	17.989	20.016	16.032	15.241	14.644	14.494	NA	14.73	16.508	NA	NA	NA	14.284	16.366	15.3	15.555	NA	17.309	NA	17.905
ACBD5	22.084	24.406	25.372	22.487	25.286	25.691	24.534	25.755	25.118	23.422	20.549	22.979	23.139	24.259	20.436	22.544	24.154	22.92	24.512	24.064	23.642	24.106	22.994	24.396	23.963	23.673	24.97	26.436	23.147	24.514	26.078	23.256	20.283	24.329	24.008	25.074	23.736	24.748	24.348	23.654	23.133	23.519	23.874	26.455	24.323	21.451	25.849	22.585	22.287
ACBD6	22.265	22.417	20.898	21.727	20.593	21.032	22.236	20.629	21.716	20.662	22.379	21.433	22.427	20.488	19.195	21.507	24.421	21.607	21.517	21.468	22.925	19.531	20.462	17.72	19.738	20.706	22.453	21.348	22.549	21.973	22.308	22.275	21.062	20.694	21.03	21.168	20.114	19.577	20.14	22.445	23.344	18.12	19.9	22.056	21.617	20.895	22.315	23.209	22.306
ACBD7	16.72	NA	17.146	NA	NA	17.638	20.776	17.839	20.239	23.624	21.396	23.329	21.163	22.9	NA	23.357	23.084	NA	NA	NA	24.438	22.374	16.955	21.163	20.926	22.738	20.711	NA	20.355	NA	18.016	20.575	17.486	19.618	21.791	NA	20.006	19.82	17.919	16.483	23.236	NA	NA	22.969	NA	22.009	22.113	20.604	NA
ACD	19.721	19.273	21.775	21.044	15.707	19.536	21.615	17.795	17.435	20.084	18.389	18.057	21.037	22.044	NA	18.521	20.712	NA	18.432	17.911	20.956	20.042	20.344	17.647	NA	18.702	18.26	18.92	19.974	17.671	18.259	21.528	NA	20.238	19.595	17.124	18.793	17.995	NA	19.642	17.703	NA	NA	20.808	18.108	16.09	19.026	18.445	NA
ACE	NA	13.36	19.89	14.979	19.948	19.857	19.865	18.972	16.532	NA	17.819	14.267	18.334	NA	NA	NA	15.799	12.758	19.849	16.977	19.91	16.872	18.041	17.132	15.822	18.416	19.554	20.657	17.31	17.352	16.859	16.109	16.438	19.163	15.539	18.086	21.089	18.8	16.396	20.366	19.795	18.542	11.727	17.119	19.312	16.079	21.566	20.023	17.877
ACE2	15.583	15.327	16.466	15.092	18.789	21.895	14.626	21.039	24.719	17.061	15.769	NA	15.417	15.831	NA	12.201	18.444	18.191	NA	15.395	24.738	NA	18.693	19.327	16.149	NA	19.815	21.363	17.456	18.746	19.463	19.319	NA	15.114	17.136	17.533	20.386	19.665	11.723	NA	18.801	NA	13.068	NA	15.749	NA	NA	17.699	NA
ACIN1	19.761	21.562	21.326	20.922	21.238	21.296	22.424	21.413	20.286	22.833	21.01	21.146	22.28	21.737	20.955	23.145	22.074	20.649	22.112	20.012	20.583	22.467	20.233	19.198	19.574	22.087	21.023	21.724	21.644	21.022	21.055	21.975	19.662	21.964	20.619	19.713	19.203	21.335	21.417	20.957	20.64	19.273	20.156	23.398	18.813	17.48	24.58	20.798	19.225
ACKR2	NA	NA	NA	NA	NA	NA	NA	NA	NA	20.19	NA	NA	NA	NA	NA	NA	NA	NA	NA	NA	NA	NA	NA	NA	NA	NA	NA	NA	NA	NA	NA	NA	NA	NA	NA	NA	16.73	NA	NA	NA	NA	NA	NA	NA	NA	NA	NA	NA	NA
ACLY	27.542	27.925	27.66	26.964	27.312	27.636	27.086	27.609	26.905	27.649	27.795	27.036	28	27.752	26.571	28.232	26.945	27.445	27.402	27.388	27.679	25.047	27.184	25.597	27.23	27.881	27.76	29.069	26.619	27.747	26.961	27.833	26.256	27.359	27.068	27.818	26.627	26.993	27.633	27.453	26.646	26.011	26.213	28.255	27.265	25.096	29.314	27.281	26.973
ACO1	28.409	25.936	26.88	24.595	26.281	27.673	27.333	25.55	27.262	26.408	27.241	25.106	25.081	25.889	24.334	23.407	25.711	23.763	25.149	25.881	26.815	24.549	24.997	24.748	25.16	25.087	25.434	26.483	25.26	26.565	25.19	23.835	24.794	24.558	25.242	26.003	23.72	24.954	25.531	25.701	25.054	24.866	24.439	26.64	25.857	24.363	26.106	24.604	23.215
ACO2	26.321	27.033	27.818	25.736	28.028	27.353	27.749	28.332	28.73	26.737	27.191	26.939	27.071	27.938	27.315	27.738	26.155	28.264	26.841	26.713	27.155	27.542	25.532	26.88	27.796	28.454	27.873	28.312	26.966	28.246	26.866	26.992	26.274	27.077	26.817	26.301	25.573	26.719	26.458	26.162	25.596	26.273	25.861	28.365	27.534	26.089	26.808	26.511	26.512
ACOT1	24.312	23.509	23.311	21.944	24.442	27.786	26.378	23.969	26.002	24.917	21.905	20.316	23.871	23.206	22.041	24.383	23.392	17.414	23.667	18.338	24.858	25.582	16.445	24.048	24.532	25.169	25.504	26.248	23.231	23.825	22.674	25.801	25.371	24.949	23.208	20.821	23.785	23.59	24.093	22.018	14.893	22.087	23.689	23.873	23.948	22.289	27.34	20.858	24.289
ACOT11	19.898	24.453	24.195	22.091	24.28	23.925	24.178	25.112	24.939	17.71	21.623	24.261	17.254	22.77	15.84	NA	22.229	17.656	21.934	22.052	24.456	22.913	21.847	23.045	22.388	20.033	23.557	25.675	23.15	24.318	23.044	22.486	22.208	18.753	22.831	22.812	23.844	24.164	20.745	23.348	20.874	21.126	21.453	25.395	23.537	18.763	20.605	21.106	18.902
ACOT13	25.538	26.747	27.407	24.796	27.368	28.303	27.411	27.196	29.089	25.671	26.62	26.816	26.419	27.071	19.726	26.882	25.459	27.009	25.329	27.403	29.443	27.309	26.314	25.95	27.589	26.704	28.266	28.924	26.068	27.049	26.211	27.315	27.914	27.82	26.556	27.218	26.195	26.477	26.202	26.483	27.052	25.856	26.753	27.228	25.433	23.801	28.279	26.079	25.834
ACOT2	NA	NA	NA	NA	NA	NA	NA	NA	NA	NA	NA	NA	NA	NA	NA	NA	NA	NA	NA	NA	NA	NA	NA	NA	NA	NA	NA	16.825	NA	NA	NA	NA	NA	NA	NA	NA	NA	NA	NA	NA	NA	NA	NA	NA	NA	NA	NA	NA	NA
ACOT4	13.462	NA	15.795	NA	NA	18.279	16.93	NA	NA	21.344	15.387	NA	NA	NA	NA	NA	NA	NA	NA	NA	17.58	NA	NA	NA	NA	NA	NA	NA	NA	15.745	NA	NA	18.873	18.061	NA	NA	NA	17.54	NA	NA	NA	NA	NA	NA	NA	NA	17.33	15.948	NA
ACOT7	25.727	26.469	25.286	27.335	25.854	25.951	27.038	24.743	24.548	25.272	27.288	26.591	26.756	25.988	25.626	26.413	27.608	27.735	26.125	26.576	25.989	26.471	26.935	22.934	26.044	26.45	24.222	26.545	26.005	26.948	25.692	26.719	23.432	25.221	25.171	27.068	25.1	26.951	26.174	26.668	27.908	25.678	25.734	27.935	25.577	25.047	27.614	26.728	29.044
ACOT8	22.217	22.155	23.376	22.703	24.009	24.19	24.769	24.329	24.378	22.398	24.349	22.873	22.757	22.368	22.323	22.178	24.348	22.62	22.124	22.485	24.858	23.386	21.278	21.16	22.461	22.462	23.66	23.647	24.6	25.435	23.091	23.806	15.73	21.357	23.728	23.06	22.61	24.067	21.85	23.688	23.408	20.604	21.208	23.611	23.103	22.17	23.19	23.182	23.796
ACOT9	24.712	26.314	25.546	23.815	23.79	25.498	25.184	23.725	26.037	22.796	26.566	24.538	25.377	23.776	21.591	24.546	25.133	24.696	24.463	25.091	24.289	25.614	25.091	24.302	24.249	25.819	26.094	24.073	23.637	23.237	25.301	23.904	25.459	24.066	24.296	25.702	24.575	20.125	23.605	26.039	24.815	20.971	23.005	26.405	25.306	23.09	22.069	24.729	25.234
ACOX1	22.854	24.594	24.458	22.199	24.311	25.448	25.682	26.078	26.384	24.427	24.806	22.376	21.912	24.901	18.789	22.928	24.298	22.24	23.92	24.616	26.043	24.382	23.236	24.748	23.129	21.562	24.813	25.576	22.595	24.34	23.157	23.778	22.431	23.265	23.933	24.307	25.215	23.933	24.136	23.676	21.727	22.466	22.604	25.634	23.715	23.714	24.153	21.748	22.384
ACOX2	18.449	23.837	15.038	15.082	20.36	19.123	25.428	24.319	22.695	16.056	18.779	18.125	17.886	20.681	21.071	19.161	17.934	16.002	17.107	21.769	24.896	18.512	15.579	18.075	NA	18.895	20.469	25.442	17.891	19.71	23.372	18.212	16.125	18.882	14.255	14.164	23.508	23.246	13.562	22.528	19.554	16.136	18.394	17.472	22.916	15.258	18.436	18.563	18.174
ACOX3	20.808	21.883	20.144	20.496	21.037	21.913	21.37	20.535	21.212	21.723	21.628	22.114	20.244	19.218	19.548	21.991	23.758	20.53	21.874	22.26	22.134	22.511	19.056	21.555	20.636	21.729	23.648	21.448	20.481	20.12	22.198	14.624	19.233	17.013	18.965	22.831	20.49	21.403	21.001	20.909	19.774	17.782	19.73	22.661	21.554	19.933	20.486	20.551	18.609
ACP1	26.764	27.815	27.97	27.383	27.192	27.895	28.345	28.146	28.536	28.365	28.152	26.392	26.633	27.789	26.763	28.317	26.68	27.55	27.328	27.537	28.211	26.91	26.331	26.353	26.862	27.797	28.178	28.006	26.622	26.99	26.401	28.225	26.813	26.208	27.059	28.273	27.664	26.661	27.662	27.31	26.4	25.219	26.522	27.934	26.895	26.074	28.663	26.983	27.231
ACP2	23.249	23.562	20.199	21.326	20.338	21.571	22.588	22.885	22.008	23.977	21.699	21.91	22.035	18.845	20.571	20.767	22.946	22.994	22.026	22.451	22.416	24.13	20.557	21.893	19.914	21.399	23.585	21.625	21.09	22.339	21.893	23.471	22.528	20.542	18.134	23.271	21.911	20.878	21.397	23.35	22.944	19.282	20.897	22.214	21.011	20.826	23.55	22.857	22.954
ACP5	18.205	17.901	NA	NA	NA	NA	NA	NA	18.306	NA	17.131	NA	NA	NA	NA	NA	NA	22.121	NA	NA	NA	NA	NA	NA	NA	NA	NA	NA	NA	NA	17.701	NA	NA	NA	NA	NA	NA	NA	NA	NA	NA	NA	16.338	NA	NA	NA	NA	NA	NA
ACP6	21.321	21.875	22.962	19.4	21.433	22.977	22.895	22.309	21.402	19.961	22.612	18.852	19.343	21.82	NA	22.36	21.89	20.302	NA	21.067	23.517	20.245	NA	22.96	19.664	21.471	24.069	23.332	21.247	21.712	21.477	21.109	22.582	21.639	20.885	22.692	NA	21.979	18.602	20.714	20.685	16.978	19.721	22.478	20.801	20.393	20.212	18.487	18.692
ACPP	19.437	19.458	23.317	NA	18.27	21.339	20.715	19.073	21.058	20.34	16.047	18.027	NA	20.298	17.18	NA	23.598	NA	20.202	22.654	21.618	22.539	NA	21.622	NA	15.989	NA	23.831	19.145	20.944	15.406	15.293	17.842	17.407	14.335	17.403	24.689	22.549	14.364	NA	NA	16.159	16.916	22.469	22.952	18.182	23.896	20.199	NA
ACSF2	24.767	25.593	26.22	22.373	25.444	26.561	23.798	23.781	24.305	25.973	25.945	24.088	22.133	26.189	NA	25.812	25.094	23.845	24.691	25.9	27.094	26.414	21.258	22.961	24.603	25.125	27.375	26.257	23.92	25.311	25.348	26.346	24.313	24.081	23.54	22.4	26.1	23.758	22.648	24.784	23.119	22.947	22.22	23.964	23.179	20.544	24.676	24.835	21.997
ACSF3	23.327	23.799	24.587	24.125	24.405	25.253	25.645	24.24	24.779	23.215	22.637	21.486	21.885	23.251	18.404	23.557	22.196	25.068	24.968	21.184	23.312	23.237	23.882	23.954	23.35	22.771	24.95	23.802	22.566	24.59	24.185	24.619	24.194	21.483	21.859	24	22.258	23.829	23.897	24.534	20.742	19.006	22.427	23.214	23.329	21.723	24.177	24.439	21.558
ACSL1	24.099	25.083	23.874	21.649	22.543	25.097	24.232	23.857	24.119	21.465	24.52	23.727	21.158	23.802	24.217	22.613	23.188	23.281	21.74	23.435	24.766	23.632	21.5	23.266	23.919	25.537	25.071	25.48	24.077	25.269	22.105	23.803	22.184	20.773	23.796	22.58	23.699	24.686	23.225	24.695	23.262	21.586	21.762	24.877	23.517	20.092	21.319	20.499	23.889
ACSL3	26.518	26.765	25.674	25.613	26.386	25.479	26.459	24.947	25.383	27.613	26.719	25.908	25.302	25.741	22.971	25.984	25.678	27.474	25.553	25.549	26.524	25.632	25.666	25.43	25.882	26.585	25.514	27.027	25.158	26.201	25.631	27.066	23.791	25.68	24.801	26.671	25.174	26.132	25.817	25.912	26.707	24.498	25.107	26.279	24.845	24.978	28.059	25.105	26.195
ACSL4	25.452	24.407	23.573	25.287	24.216	26.365	25.594	24.011	23.742	24.169	25.218	25.198	24.375	26.913	25.358	24.641	23.787	25.05	22.352	22.731	23.979	24.805	24.384	24.175	24.203	23.966	23.146	25.566	23.378	24.123	23.649	26.594	21.863	24.867	24.663	25.367	20.115	25.039	25.395	24.589	23.87	23.503	22.899	26.506	23.017	24.359	26.017	23.774	24.772
ACSL5	25.194	28.009	27.594	21.071	28.332	29.362	28.319	28.183	28.516	21.922	22.838	26.426	20.97	26.806	23.304	21.165	21.804	21.8	25.529	25.416	28.428	28.333	26.779	26.364	24.906	24.233	28.07	29.014	26.205	27.729	27.106	27.067	27.213	21.688	26.485	26.389	28.354	27.771	23.782	27.389	23.861	24.722	25.277	26.831	27.537	25.228	21.169	26.203	22.373
ACSL6	NA	16.86	21.525	NA	NA	NA	17.896	NA	NA	19.836	NA	NA	NA	NA	17.797	18.85	16.8	NA	21.024	19.548	18.41	20.995	18.348	NA	21.125	21.579	21.727	21.23	NA	16.653	NA	NA	20.705	16.568	21.273	21.456	20.811	17.635	21.915	21.315	20.305	19.569	19.017	21.203	19.312	NA	22.624	NA	20.309
ACSM3	15.025	20.293	22.298	12.388	21.567	24.572	19.589	21.103	23.111	17.599	13.285	16.442	18.133	21.445	18.269	17.05	16.743	14.653	17.504	19.85	23.202	21.515	17.716	21.221	20.846	19.712	24.342	24.342	22.45	23.722	21.116	20.524	16.641	18.978	19.562	22.569	22.576	19.517	18.367	18.146	16.137	16.299	16.915	20.691	25.331	16.2	18.338	20.111	NA
ACSS1	20.773	22.133	25.954	19.793	25.887	19.647	25.548	23.257	21.974	23.868	22.437	21.492	19.654	20.803	20.356	22.124	20.159	23.642	21.762	19.85	23.546	22.709	19.069	20.074	22.306	23.198	23.241	23.586	25.999	26.34	24.168	21.954	23.531	21.02	24.21	24.557	20.672	27.026	24.054	22.962	22.185	20.039	22.046	23.394	24.48	20.095	22.642	20.161	22.756
ACSS2	25.294	27.514	26.836	21.156	27.218	27.778	27.076	27.561	27.6	26.567	25.157	26.84	26.394	26.488	25.231	25.629	24.64	22.769	25.046	25.106	27.255	24.969	24.292	25.495	26.473	25.028	25.965	28.213	24.723	27.035	26.463	24.705	24.599	23.848	27.092	24.78	26.218	25.994	25.977	26.368	24.556	23.493	23.048	24.851	26.46	21.373	24.285	23.569	23.727
ACSS3	15.456	NA	NA	NA	NA	15.55	15.964	16.845	NA	21.505	NA	NA	NA	NA	NA	NA	17.019	15.64	18.432	NA	NA	17.211	NA	15.813	NA	NA	NA	NA	NA	NA	NA	NA	NA	15.802	NA	NA	NA	15.206	17.535	NA	17.811	NA	NA	NA	NA	NA	NA	16.263	NA
ACTA2	17.297	NA	NA	NA	16.162	NA	NA	NA	NA	NA	NA	NA	NA	NA	18.205	NA	20.518	NA	NA	13.516	NA	NA	NA	NA	16.836	22.849	NA	NA	NA	16.697	NA	23.891	NA	20.605	NA	NA	NA	NA	15.905	NA	NA	NA	15.461	NA	NA	15.908	NA	16.48	NA
ACTB	24.465	24.174	22.891	21.875	23.747	24.861	24.487	23.785	24.496	23.226	23.183	23.527	23.936	21.62	23.833	23.157	21.169	22.339	21.609	21.669	23.93	22.923	22.531	23.082	23.603	23.132	22.568	24.509	23.085	23.612	24.027	24.111	22.623	23.392	22.936	23.812	22.197	22.197	22.549	22.797	23.135	22.323	21.341	22.875	21.82	23.516	25.091	22.844	23.997
ACTBL2	18.617	NA	21.868	NA	NA	18.293	18.878	19.305	20.622	19.504	NA	NA	17.291	17.592	18.528	NA	27.967	NA	20.026	16.895	18.014	20.574	28.068	19.023	17.369	17.467	18.542	NA	17.186	18.422	17.692	17.947	16.464	17.47	14.832	18.207	27.994	17.451	NA	17.575	17.543	21.584	NA	19.153	18.332	16.484	26.563	17.923	NA
ACTC1	28.033	28.679	28.219	28.437	28.433	29.618	28.814	28.834	29.494	29.037	29.129	27.286	28.789	28.609	29.036	26.677	29.609	28.722	27.935	27.34	28.816	28.484	28.517	27.935	28.805	30.151	28.192	29.338	27.685	28.616	27.743	28.768	27.881	27.207	28.991	28.561	28.432	27.437	28.544	28.131	27.43	28.547	28.244	29.313	28.053	29.059	29.26	28.371	29.657
ACTG1	31.346	31.928	31.601	31.033	31.19	31.902	31.939	31.76	32.022	31.631	31.772	31.367	31.85	31.161	31.462	31.225	31.358	31.079	30.986	31.205	31.597	31.161	31.241	30.815	30.94	31.857	31.45	31.942	30.53	31.519	31.202	31.581	30.64	30.836	31.161	32.112	31.223	30.737	31.682	31.885	31.547	30.794	30.81	31.839	30.895	30.207	32.269	31.491	31.666
ACTL6A	25.978	26.379	26.492	26.694	25.872	26.093	27.31	26.149	26.338	27.181	26.678	26.273	26.438	26.065	25.213	27.585	27.052	26.56	26.019	25.585	27.061	26.227	25.852	25.251	25.701	26.042	26.626	26.959	27.167	27.369	25.826	27.479	24.737	25.751	26.027	27.42	25.952	26.553	25.92	26.269	27.271	24.479	25.39	27.639	25.517	25.224	27.302	27.276	27.171
ACTL6B	NA	NA	NA	NA	NA	NA	NA	NA	NA	NA	NA	NA	NA	NA	NA	NA	NA	NA	NA	NA	NA	NA	NA	NA	NA	NA	NA	NA	NA	NA	NA	NA	NA	NA	NA	NA	NA	NA	NA	NA	NA	NA	NA	NA	NA	NA	21.977	NA	NA
ACTL8	15.368	17.75	24.515	18.354	18.499	17.451	17.096	NA	18.257	25.367	18.203	NA	17.886	18.098	19.13	20.416	26.544	17.635	NA	13.628	23.885	NA	NA	11.671	18.376	20.295	16.56	24.049	16.19	17.734	18.993	18.283	17.018	19.92	16.037	NA	16.992	NA	NA	21.82	18.02	18.429	16.63	22.076	18.332	NA	21.824	NA	17.868
ACTN1	25.596	26.26	24.719	25.936	24.695	26.936	26.437	25.454	26.085	25.958	25.997	24.709	26.658	25.04	25.155	25.225	25.192	24.953	25.289	24.887	26.232	26.179	23.073	24.973	24.151	25.932	26.194	26.429	24.905	25.419	23.748	27.605	23.991	25.173	24.442	25.022	25.861	25.657	24.97	26.102	25.359	22.862	23.401	25.154	25.189	24.73	27.35	24.232	27.017
ACTN4	27.331	28.637	27.041	29.119	27.686	28.591	27.749	28.453	27.417	27.291	27.991	27.758	27.425	26.99	24.829	27.276	26.343	26.099	27.994	26.454	27.979	27.743	24.866	26.798	27.248	28.923	28.102	28.922	26.799	27.829	25.995	29.405	26.05	26.902	27.292	28.595	27.472	27.978	28.241	28.539	27.311	25.696	25.843	27.213	27.026	26.622	27.852	28.278	30.409
ACTR10	23.514	23.579	23.465	23.06	22.841	24.274	23.861	23.608	23.974	23.521	23.968	22.861	23.495	22.215	21.545	23.459	23.63	22.948	22.447	22.768	22.423	22.962	22.708	22.544	22.291	23.953	22.934	23.522	21.274	22.537	22.249	23.623	22.166	22.563	21.875	23.939	22.155	21.63	21.703	23.163	23.571	20.62	22.413	23.662	23.285	20.696	24.359	23.112	23.296
ACTR1A	25.668	26.431	25.536	25.587	25.096	26.359	26.198	25.848	26.115	25.922	26.766	25.42	26.655	25.832	23.104	26.443	27.051	25.157	25.527	25.275	25.241	25.692	25.629	25.36	25.921	26.916	25.991	26.409	24.562	26.031	25.152	27.124	24.86	25.138	25.392	26.695	25.084	25.539	25.317	25.933	25.876	24.913	24.711	26.336	25.699	24.672	26.981	25.351	26.048
ACTR1B	24.5	24.185	24.502	23.36	24.208	25.075	24.899	25.331	25.484	23.324	25.652	23.318	23.736	24.342	23.884	25.39	24.781	22.835	24.067	23.469	24.865	23.839	21.283	22.948	23.425	24.363	24.512	25.334	23.468	23.84	23.973	24.511	23.029	23.754	22.526	24.561	24.131	24.035	21.895	23.824	23.771	23.032	22.863	23.341	24.561	22.029	25.662	22.803	24.466
ACTR2	25.828	27.669	27.368	26.42	27.678	27.993	27.624	27.386	28.102	27.025	27.725	26.406	27.475	25.735	27.529	26.442	27.53	26.459	26.397	26.122	27.561	27.076	26.126	27.022	26.821	27.402	27.423	28.009	26.587	27.525	26.973	27.702	26.467	25.746	26.855	27.799	26.631	27.096	26.422	27.352	27.073	25.857	26.54	27.409	26.732	25.336	28.034	26.935	27.337
ACTR3	26.333	28.738	28.343	27.709	28.523	28.783	28.427	28.298	29.106	27.776	28.497	27.134	28.129	27.245	27.988	26.663	27.996	27.366	27.593	26.893	28.217	27.489	26.515	27.635	27.313	28.435	28.463	28.783	26.99	28.13	27.626	28.427	27.263	26.105	27.802	28.574	27.462	27.836	26.935	28.155	27.946	26.57	27.003	27.798	27.552	26.835	28.661	27.814	28.16
ACTR3B	22.494	19.359	21.346	17.142	20.659	22.462	21.014	18.119	19.397	17.862	23.511	22.085	17.605	20.938	NA	18.318	22.657	21.823	21.842	21.305	20.702	18.109	18.014	19.274	18.487	22.387	23.854	23.038	19.936	20.622	18.263	20.43	19.123	15.399	23.744	20.015	17.022	21.507	21.047	19.103	19.693	19.01	20.527	22.629	21.713	16.021	21.299	15.471	22.954
ACTR5	19.952	21.082	20.991	21.722	20.501	20.997	21.704	21.075	20.306	22.061	22.189	21.058	21.892	20.865	19.285	20.18	21.541	20.928	20.381	20.491	20.821	20.845	20.896	19.987	19.983	20.655	20.51	19.721	21.655	21.349	21.045	22.752	19.179	18.033	19.963	21.883	20.183	20.529	20.892	20.553	20.767	18.693	20.02	21.68	18.628	20.196	21.701	21.949	21.61
ACTR6	17.154	19.687	19.906	21.868	18.192	19.702	20.565	20.394	20.863	21.798	21.791	20.072	20.902	20.438	NA	20.561	21.117	21.667	19.014	21.045	20.882	19.375	20.441	19.675	19.14	19.486	19.882	21.619	20.051	20.92	19.076	21.777	17.985	18.441	20.088	19.41	16.977	17.272	20.45	20.002	18.424	18.582	20.111	21.04	19.66	NA	21.645	20.581	20.57
ACTR8	20.047	20.076	19.181	21.253	19.106	20.536	20.452	19.766	17.396	19.463	21.041	18.002	20.568	20.567	20.181	19.55	21.024	21.034	19.551	17.314	19.529	19.853	19.767	18.47	18.538	20.094	19.87	21.069	19.104	19.71	17.628	21.113	18.65	19.696	17.846	20.142	17.402	19.19	19.245	19.784	21.121	15.984	18.545	23.285	14.556	15.25	20.649	20.269	19.937
ACVR1	NA	NA	16.036	19.425	15.763	NA	19.429	16.714	16.655	17.876	17.439	NA	15.614	18.49	NA	NA	15.744	19.06	19.155	19.109	18.614	NA	19.393	18.443	18.048	16.981	20.042	19.222	18.026	NA	16.702	NA	16.012	17.939	NA	18.407	NA	17.478	18.382	17.1	16.371	18.656	17.636	NA	16.672	17.157	19.461	NA	20.821
ACVR2A	19.351	18.142	16.722	NA	15.2	NA	NA	15.15	NA	21.149	NA	NA	NA	NA	NA	NA	15.007	NA	NA	NA	17.569	17.307	NA	NA	NA	NA	NA	15.69	NA	19.3	NA	16.179	NA	NA	NA	NA	19.923	NA	NA	NA	NA	NA	NA	17.18	20.936	NA	NA	NA	NA
ACY1	24.521	27.929	27.433	24.79	26.654	27.142	28.311	28.378	26.989	26.335	22.04	24.137	24.359	26.735	22.237	25.008	25.339	25.661	24.88	24.429	27.4	25.384	21.834	26.95	25.675	26.321	27.411	28.985	23.552	25.715	26.485	27.299	24.885	24.381	25.862	25.51	27.309	27.183	25.356	27.85	24.894	24.985	25.201	26.131	27.053	22.536	25.984	24.63	24.699
ACY3	NA	20.853	22.716	NA	19.348	19.827	21.878	22.436	21.13	20.628	16.053	21.978	19.737	20.129	20.459	NA	18.14	17.259	17.846	16.215	23.812	20.751	NA	17.074	17.518	17.932	23.525	19.896	13.27	14.15	20.886	21.146	18.038	18.38	16.908	NA	21.772	22.38	20.11	24.036	15.61	19.533	19.766	18.946	19.243	16.401	NA	NA	NA
ACYP1	22.88	23.468	23.73	22.394	22.885	24.021	24.677	24.364	24.556	22.965	23.702	21.522	23.459	26.368	22.754	24.941	23.114	23.492	24.064	24.21	24.478	24.6	24.522	22.771	24.985	24.83	22.149	22.381	22.338	24.712	23.835	24.24	22.731	24.997	22.31	24.249	22.665	25.022	23.828	24.765	23.651	22.3	23.383	25.245	22.599	22.885	23.86	22.552	24.299
ACYP2	18.843	16.824	20.668	21.345	20.186	13.379	21.393	20.28	20.926	19.652	23.83	22.296	20.981	21.061	NA	20.616	20.169	22.156	23.451	20.598	20.732	21.968	19.769	21.953	19.541	23.041	20.552	23.679	NA	19.023	19.235	22.805	21.514	20.906	20.54	20.903	18.601	18.382	18.027	21.576	16.526	19.788	21.59	20.16	22.245	19.782	22.069	19.549	20.308
ADA	NA	21.172	22.498	21.067	17.372	15.53	21.491	22.171	19.522	22.79	19.31	24.31	21.581	21.012	17.857	21.549	22.944	24.011	20.653	22.356	16.001	23.924	22.501	18.693	18.511	22.318	20.531	18.945	NA	18.584	21.809	20.363	19.182	17.503	22.805	19.541	18.253	19.124	21.493	21.645	24.101	20.5	21.173	23.222	18.386	25.745	17.003	23.265	15.942
ADAL	20.341	21.546	16.879	19.016	21.945	14.895	18.682	17.302	19.669	20.39	17.43	19.21	20.186	21.59	18.666	18.891	19.253	21.57	20.775	14.496	19.763	20.831	18.817	18.63	18.804	16.62	19.748	17.241	20.782	20.492	19.887	21.333	17.134	17.353	16.567	19.007	20.2	17.391	19.216	16.398	19.222	16.661	NA	17.27	18.457	18.083	20.771	17.863	NA
ADAM10	23.975	24.811	25.215	23.799	24.362	25.827	24.57	24.939	25.47	24.98	26.614	24.351	25.132	24.181	22.051	22.955	25.227	25.396	24.943	24.659	25.531	23.544	23.713	23.944	23.936	23.938	24.599	25.145	24.259	25.377	24.137	24.944	23.78	24.442	24.146	25.742	24.985	23.663	25.109	24.601	24.968	23.84	23.372	25.67	24.215	23.227	25.779	23.978	24.872
ADAM11	NA	NA	NA	NA	NA	NA	NA	NA	NA	NA	NA	NA	NA	NA	NA	17.631	NA	17.781	NA	NA	NA	NA	NA	NA	NA	NA	NA	NA	NA	NA	NA	NA	NA	NA	NA	NA	NA	NA	NA	NA	15.123	NA	NA	NA	NA	NA	NA	NA	NA
ADAM15	21.006	19.697	18.358	19.307	17.775	20.436	20.155	17.623	20.957	19.292	21.368	19.195	18.651	19.976	11.731	19.405	20.79	20.247	19.826	21.585	20.113	18.653	19.869	18.672	19.774	18.784	20.114	19.793	20.454	21.147	19.509	18.585	17.833	18.455	19.176	22.91	19.404	19.254	16.05	19.739	19.02	19.427	19.521	18.921	20.846	16.248	19.343	20.129	17.473
ADAM17	20.922	20.563	21.584	21.922	20.752	21.663	21.167	22.425	22.736	23.107	22.714	21.099	21.909	20.16	22.11	21.471	20.949	21.108	21.463	21.529	20.457	21.635	21.302	19.999	20.77	21.448	21.918	19.985	20.181	20.653	21.138	22.607	20.365	19.246	20.445	21.194	21.582	20.171	20.14	20.803	21.099	18.7	19.175	20.566	18.732	19.145	21.355	21.451	21.54
ADAM19	15.287	NA	NA	13.992	NA	16.595	17.4	17.12	NA	15.436	16.341	17.779	15.479	NA	19.742	16.477	17.5	NA	NA	NA	NA	NA	16.799	17.375	16.787	16.67	16.403	NA	13.994	NA	NA	21.323	NA	NA	NA	NA	NA	11.48	16.759	18.205	14.879	NA	14.586	NA	16.355	15.92	18.751	NA	18.815
ADAM22	NA	NA	NA	15.557	NA	NA	16.747	NA	NA	NA	NA	NA	NA	NA	14.232	NA	16.035	NA	NA	NA	NA	12.616	15.101	17.651	NA	18.259	16.67	NA	NA	NA	17.441	NA	16.404	20.122	16.045	NA	17.151	NA	NA	NA	13.069	NA	NA	NA	NA	13.192	17.523	NA	NA
ADAM28	20.641	NA	NA	NA	NA	NA	NA	NA	20.623	NA	NA	NA	NA	NA	NA	17.093	NA	NA	NA	NA	NA	16.734	NA	NA	NA	NA	NA	14.361	NA	NA	15.087	11.772	NA	NA	NA	NA	NA	11.845	NA	NA	13.595	NA	NA	NA	NA	NA	NA	14.979	NA
ADAM8	17.643	16.107	16.198	NA	15.704	15.937	16.125	15.462	16.517	20.231	22.597	16.229	17.176	15.853	NA	NA	NA	NA	NA	NA	17.265	NA	NA	11.347	NA	NA	NA	13.13	14.966	16.262	NA	16.838	NA	15.213	NA	12.924	NA	NA	NA	NA	20.968	NA	14.936	12.538	NA	18.713	NA	19.251	16.042
ADAM9	24.241	23.379	22.296	22.306	20.892	22.459	22.604	22.572	21.837	23.127	26.212	23.201	22.451	22.44	20.988	18.028	23.047	21.823	23.231	23.367	22.706	23.461	22.569	23.155	22.799	23.662	21.627	23.893	22.194	21.984	22.51	22.476	19.779	23.371	22.499	24.675	22.599	20.78	20.444	23.397	23.708	22.026	22.583	23.656	22.256	20.307	23.139	23.993	21.601
ADAMTS14	14.808	13.575	12.27	14.965	NA	14.703	NA	NA	13.381	12.315	15.489	15.995	12.901	13.585	20.812	12.128	NA	14.836	NA	13.077	15.794	17.137	14.837	NA	NA	NA	NA	NA	NA	NA	NA	21.366	NA	NA	NA	NA	13.079	NA	NA	NA	14.884	NA	NA	NA	NA	NA	NA	14.25	NA
ADAMTS7	21.136	20.89	16.131	18.065	15.917	NA	16.535	21.416	10.526	16.857	17.995	17.233	17.502	13.243	16.663	9.323	17.461	16.393	17.142	15.696	15.789	18.512	19.325	15.845	16.913	16.457	20.326	11.405	15.08	17.189	14.611	20.292	19.342	15.247	18.692	NA	NA	15.648	20.212	NA	21.32	13.134	17.746	NA	18.563	16.523	19.378	20.407	NA
ADAMTSL2	NA	NA	NA	17.281	NA	13.373	NA	NA	NA	NA	NA	NA	11.987	NA	NA	NA	NA	NA	NA	NA	NA	NA	NA	NA	NA	NA	NA	22.05	NA	NA	NA	NA	NA	NA	NA	NA	NA	NA	NA	NA	NA	NA	NA	NA	NA	10.929	NA	NA	NA
ADAMTSL4	11.82	NA	NA	NA	NA	15.336	14.657	14.695	12.896	17.534	NA	NA	11.363	NA	NA	16.775	NA	11.568	NA	NA	NA	NA	NA	12.995	13.367	NA	NA	NA	NA	15.431	NA	13.346	NA	NA	14.62	14.403	NA	NA	NA	NA	NA	NA	NA	NA	NA	10.926	NA	NA	NA
ADAP1	23.685	24.141	24.301	22.158	24.053	25.263	24.79	24.221	23.785	19.663	23.252	23.446	20.9	22.889	22.522	NA	24.935	17.461	20.991	22.873	23.446	21.062	19.224	24.172	22.625	23.135	25.284	23.456	21.762	23.437	23.914	24.267	25.21	19.465	23.055	25.404	23.796	23.375	21.281	22.174	23.959	21.929	21.902	23.589	24.033	21.339	20.202	25.376	20.269
ADAP2	NA	NA	NA	NA	13.963	NA	NA	NA	NA	NA	NA	NA	NA	NA	NA	NA	17.006	NA	NA	NA	NA	NA	NA	15.015	NA	NA	15.018	NA	NA	NA	NA	NA	NA	NA	NA	NA	NA	NA	NA	NA	NA	NA	NA	NA	NA	15.991	NA	NA	15.739
ADAR	23.225	23.028	23.388	21.93	22.528	23.289	23.549	22.837	23.534	22.95	24.017	23.129	23.145	22.94	18.889	23.581	25.324	22.532	23.326	20.413	23.33	24.39	22.182	21.871	21.724	23.296	23.925	23.05	22.923	22.905	23.061	22.103	22.518	21.241	22.375	25.257	21.603	22.914	22.336	23.43	23.741	21.858	21.978	23.537	22.789	20.714	24.706	24.197	23.425
ADARB1	15.338	13.128	17.577	16.178	14.801	15.95	16.749	15.981	NA	16.595	NA	NA	16.493	14.741	NA	15.287	NA	18.845	16.639	14.348	18.521	NA	14.368	16.883	17.812	19.238	20.354	17.209	NA	17.347	NA	NA	17.775	NA	15.935	NA	17.023	14.434	16.297	NA	15.127	19.038	14.042	NA	12.471	16.988	18.02	NA	17.845
ADAT1	19.758	15.899	17.66	18.685	18.302	18.009	18.899	15.138	16.27	19.091	20.234	17.946	19.474	18.838	NA	NA	18.911	17.796	17.323	17.825	17.303	15.998	15.486	16.636	16.026	17.064	19.018	18.303	18.318	16.026	18.543	19.617	15.049	16.732	17.744	16.542	16.532	18.217	17.002	19.218	19.148	15.603	17.783	18.583	17.882	17.38	20.592	20.04	19.647
ADAT2	12.941	17.598	19.986	19.126	17.258	19.101	14.301	18.031	11.544	20.645	14.392	19.459	19.584	17.22	19.862	22.108	14.918	19.689	18.475	15.994	22.355	20.899	20.549	18.974	19.975	21.263	19.96	20.851	20.449	20.409	19.233	21.916	18.294	18.616	21.07	17.367	17.187	19.709	20.971	17.122	NA	19.048	18.83	22.66	NA	17.351	21.767	17.274	19.97
ADAT3	17.282	18.689	17.435	15.666	16.942	18.532	18.282	20.522	15.399	19.977	17.453	NA	18.306	17.271	19.993	19.177	17.318	NA	NA	18.432	16.654	20.654	20.485	13.095	17.005	21.018	17.98	19.403	18.008	15.376	19.033	18.681	NA	20.452	17.547	16.77	16.194	20.391	18.289	18.857	17.137	NA	17.65	20.154	20.095	NA	20.874	18.198	14.889
ADCK1	19.882	21.829	20.765	15.698	19.515	22.526	21.468	19.863	21.236	20.935	19.023	19.463	20.154	20.535	18.975	16.555	18.754	14.555	19.713	18.261	20.018	20.392	17.714	18.583	17.966	19.218	21.519	19.788	19.087	19.461	19.648	19.728	19.64	17.913	18.53	18.412	19.99	18.378	19.229	21.043	20.012	16	15.65	22.33	20.608	17.427	21.281	21.766	17.915
ADCK3	19.493	22.811	25.294	21.24	23.873	24.361	25.262	21.53	24.733	22.035	20.824	21.675	20.935	24.517	16.284	23.967	20.675	21.006	21.414	20.748	25.913	24.331	20.508	20.099	21.595	18.497	25.25	24.75	25.548	25.938	24.148	21.67	23.094	21.364	22.289	23.236	22.007	24.26	21.76	22.831	20.567	20.827	22.257	24.627	24.23	20.811	24.483	21.716	17.936
ADCK4	20.352	20.982	20.149	21.718	19.323	21.711	21.874	19.494	20.999	22.251	22.123	20.725	20.205	20.918	NA	21.046	20.667	20.508	20.564	18.792	19.448	20.135	19.69	19.285	20.215	21.276	21.23	22.392	21.138	20.408	20.874	19.351	19.774	19.725	20.268	22.141	20.775	19.155	18.609	20.903	20.212	18.442	19.371	22.183	19.982	17.598	22.292	19.163	22.788
ADCK5	16.974	20.213	19.348	15.16	19.584	20.955	21.191	20.767	20.726	17.13	17.579	17.658	15.943	19.496	14.219	18.952	17.248	14.767	15.733	18.434	22.375	17.234	NA	17.616	17.223	19.421	19.708	20.788	20.087	20.2	20.648	17.749	20.268	15.8	19.613	17.449	21.715	20.093	17.484	19.161	18.401	16.597	17.175	18.412	19.17	17.511	18.259	17.531	19.183
ADCY3	18.044	NA	18.417	14.626	17.535	18.091	17.572	13.565	18.74	15.962	18.467	15.85	17.769	16.444	NA	18.393	17.723	19.083	13.841	14.053	17.22	14.987	NA	NA	17.283	18.366	14.212	16.194	16.007	18.027	19.388	16.802	NA	NA	16.544	18.335	13.823	16.079	NA	13.821	17.012	NA	15.188	NA	13.055	NA	NA	13.381	17.974
ADCY5	NA	NA	NA	13.482	NA	NA	NA	NA	12.249	11.766	NA	NA	NA	NA	18.551	NA	NA	NA	NA	8.685	NA	NA	NA	NA	NA	NA	NA	NA	NA	NA	NA	NA	16.721	NA	NA	NA	NA	NA	NA	NA	NA	NA	NA	NA	NA	NA	NA	NA	NA
ADCY6	15.501	16.986	16.801	15.35	18.841	19.895	18.446	19.661	19.823	14.153	16.392	16.113	16.439	16.852	16.544	17.628	19.018	17.627	18.342	18.537	18.522	16.707	NA	17.257	17.123	17.954	18.676	20.605	18.423	16.947	15.85	18.719	18.915	17.939	16.976	15.591	17.559	17.413	17.167	16.731	NA	17.569	17.269	NA	18.118	NA	16.833	18.864	16.025
ADCY7	16.428	13.233	NA	14.689	12.387	13.118	NA	13.935	NA	14.621	19.92	18.17	NA	12.447	18.144	18.76	15.763	NA	15.474	15.187	15.753	17.503	12.381	14.422	15.091	15.43	NA	NA	18.599	12.916	NA	15.674	NA	19.868	NA	13.029	NA	NA	14.33	13.696	17.499	NA	12.691	13.216	NA	NA	13.703	17.752	16.581
ADCY9	16.703	15.733	16.449	15.097	17.697	14.116	17.26	12.17	18.343	15.349	17.645	14.752	15.302	12.537	20.208	14.678	18.757	15.339	14.372	15.383	NA	14.539	15.502	NA	NA	17.392	14.845	13.2	NA	13.583	15.348	16.538	12.371	NA	14.087	15.633	20.756	15.345	NA	14.879	15.445	NA	15.621	17.409	11.601	19.269	17.685	16.695	13.433
ADD1	23.604	26.278	25.895	24.264	25.464	26.025	25.802	26.688	25.772	25.101	25.441	24.533	24.232	25.353	24.027	25.63	24.941	24.01	26.02	23.355	24.857	25.992	22.347	25.205	24.254	23.526	26.428	26.585	24.522	25.002	24.564	24.665	24.304	21.951	24.535	24.425	25.04	25.397	24.425	25.138	23.704	23.007	23.223	25.3	25.201	22.878	25.522	23.135	23.791
ADD2	11.911	19.348	18.028	20.771	18.132	NA	19.81	17.39	18.992	15.607	NA	20.975	NA	20.749	NA	20.789	NA	19.623	18.702	NA	18.034	18.873	NA	15.007	NA	19.192	NA	NA	17.919	16.012	16.082	NA	NA	15.492	NA	17.755	NA	16.94	NA	NA	NA	NA	15.127	NA	14.626	16.739	18.447	NA	20.268
ADD3	21.086	24.684	25.626	22.032	24.375	25.075	24.88	25.217	24.633	23.445	24.421	23.077	21.573	24.388	22.482	24.034	23.682	21.883	24.736	20.326	24.882	24.757	20.358	23.965	23.085	21.62	25.323	26.053	23.486	24.294	23.564	24.388	23.471	19.694	23.803	22.8	23.964	24.382	23.352	24.267	21.922	21.74	22.147	23.741	23.99	22.553	24.878	22.559	22.528
ADGRE2	NA	NA	NA	18.016	NA	NA	NA	NA	17.155	19.546	NA	NA	NA	16.04	NA	NA	NA	17.683	NA	14.892	NA	NA	16.735	NA	NA	NA	NA	15.572	NA	NA	NA	19.36	14.814	NA	NA	NA	NA	NA	NA	NA	16.557	NA	NA	NA	15.605	NA	NA	NA	NA
ADGRE5	22.511	24.283	22.559	24.263	23.67	24.748	24.351	23.972	24.145	23.091	20.286	22.182	24.116	24.278	NA	15.91	20.896	22.904	24.646	24.287	23.976	22.384	22.606	22.426	24.642	23.491	22.54	24.311	24.469	26.259	22.867	24.914	23.035	22.009	24.138	23.666	23.537	23.621	23.035	24.488	22.067	22.606	23.856	24.38	23.76	22.527	24.41	23.761	22.65
ADGRF1	22.401	NA	NA	13.76	16.973	17.836	17.836	18.477	17.423	NA	17.567	17.588	NA	16.441	NA	NA	18.13	NA	NA	NA	NA	18.108	16.934	21.691	16.391	18.834	18.137	NA	NA	NA	17.776	20.632	19.371	NA	15.797	17.504	14.765	17.905	NA	17.014	21.448	NA	NA	NA	20.11	NA	15.473	22.396	18.063
ADGRF5	22.277	NA	NA	18.867	NA	NA	NA	NA	18.313	NA	NA	NA	NA	NA	NA	15.347	14.375	NA	NA	12.402	NA	15.494	NA	NA	NA	NA	13.227	NA	12.236	NA	NA	14.351	NA	NA	13.443	NA	14.913	NA	NA	NA	NA	NA	NA	17.333	NA	NA	NA	NA	NA
ADGRG1	19.517	23.745	20.494	23.062	18.13	22.082	22.241	19.062	20.505	20.767	22.256	22.596	14.558	21.393	19.903	NA	22.574	23.452	21.826	22.546	20.139	21.53	NA	19.32	17.456	20.217	22.913	20.602	21.47	21.485	21.558	21.752	18.165	20.04	18.489	22.811	23.822	19.208	NA	23.367	22.247	13.214	21.524	22.511	22.221	18.333	NA	22.087	15.996
ADGRG2	NA	NA	NA	NA	NA	NA	NA	NA	NA	16.159	18.755	NA	NA	NA	NA	14.689	NA	NA	NA	10.179	NA	NA	NA	14.801	NA	17.865	19.394	NA	NA	NA	13.761	NA	NA	NA	17.989	NA	NA	NA	NA	NA	NA	NA	NA	NA	NA	NA	NA	14.646	22.935
ADGRG6	18.918	13.329	18.402	17.892	NA	NA	NA	15.643	17.809	15.46	19.393	16.531	24.032	NA	NA	NA	18.272	17.76	18.828	13.87	NA	18.527	18.272	19.119	NA	18.544	NA	NA	NA	NA	NA	15.986	NA	15.847	NA	18.636	17.14	NA	15.093	14.661	19.352	NA	13.851	16.745	19.649	NA	NA	18.474	NA
ADGRL2	NA	14.051	16.609	16.269	14.416	15.041	15.914	14.981	14.93	14.725	22.027	13.578	17.541	15.966	22.537	13.724	NA	17.661	15.393	NA	18.376	17.559	13.355	NA	14.493	15.623	13.286	15.703	18.389	NA	17.937	18.582	13.439	14.764	16.36	14.303	15.933	15.579	NA	16.234	14.357	NA	NA	19.185	17.902	NA	15.687	15.133	17.52
ADH1B	NA	21.187	22.892	NA	21.342	24.372	NA	17.561	22.203	NA	NA	NA	NA	21.75	NA	NA	NA	NA	NA	NA	20.253	NA	NA	NA	24	NA	NA	23.797	16.42	NA	22.243	13.291	17.276	NA	15.756	NA	NA	NA	NA	NA	NA	NA	NA	NA	NA	NA	NA	NA	NA
ADH1C	20.338	24.157	26.013	16.588	24.577	26.319	16.198	21.074	24.621	16.291	NA	17.629	20.323	22.57	16.293	17.794	17.688	NA	NA	14.108	22.577	21.939	NA	11.575	27.02	16.739	NA	25.871	20.346	15.196	26.203	19.196	20.401	19.634	16.768	NA	NA	18.313	NA	NA	NA	NA	NA	NA	19.275	NA	NA	17.69	17.292
ADH5	25.222	27.239	26.232	26.218	26.824	27.144	27.589	26.698	27.187	27.045	26.698	24.957	26.911	27.915	24.923	27.258	25.719	26.716	26.636	27.551	27.552	27.235	26.269	26.877	27.554	28.302	27.252	27.696	25.736	26.247	26.712	27.057	25.392	26.285	26.045	26.814	25.05	25.608	26.267	26.33	26.003	25.962	25.88	26.976	25.886	25.466	28.719	26.07	27.347
ADH6	17.075	15.984	23.721	NA	22.335	21.505	NA	20.867	21.714	NA	19.486	16.297	NA	16.58	17.328	NA	20.311	NA	NA	NA	21.323	NA	NA	17.575	NA	NA	NA	21.604	NA	NA	23.894	NA	NA	NA	19.231	NA	NA	18.068	NA	22.551	24.385	NA	NA	16.539	NA	NA	21.148	NA	NA
ADI1	26.631	25.002	26.952	25.872	25.708	25.344	27.044	27.303	26.705	27.097	26.798	25.696	25.832	26.591	22.881	27.47	26.548	26.99	26.06	26.28	28.012	25.542	25.071	25.739	25.492	27.789	25.014	28.456	26.358	27.405	24.159	26.274	23.229	26.475	24.255	28.21	26.184	26.419	25.999	25.94	26.119	25.218	25.718	28.79	24.899	24.556	29.079	26.967	25.502
ADIPOR1	17.406	19.801	19.629	18.966	18.835	18.624	17.44	18.974	19.828	16.265	20.125	17.08	16.965	16.61	19.68	19.395	18.561	19.23	17.175	17.202	20.148	18.142	17.253	19.259	17.058	19.317	20.258	19.205	18.282	19.013	18.166	19.053	17.874	16.621	19.01	20.903	19.353	16.905	17.733	19.867	14.848	15.567	17.2	19.855	19.681	17.996	16.657	18.777	17.789
ADIPOR2	NA	18.984	20.203	19.795	20.13	16.235	19.918	19.437	21.735	17.695	15.836	NA	NA	20.25	16.604	20.942	NA	21.046	20.562	NA	20.429	17.161	15.198	NA	18.645	20.843	NA	21.671	17.043	19.161	17.661	19.253	NA	NA	17.362	20.703	21.888	20.29	19.599	16.428	NA	18.587	15.267	18.585	NA	NA	NA	NA	NA
ADIRF	21.219	27.925	23.618	26.964	28.457	28.366	21.662	27.026	28.206	18.466	27.675	29.429	21.493	23.626	25.418	22.921	26.466	20.652	17.367	27.89	29.033	23.697	28.311	27.212	27.152	21.462	27.415	30.153	27.668	28.129	27.365	29.015	24.966	26.045	NA	19.137	28.842	27.939	27.933	29.275	26.529	25.631	27.864	29.039	23.724	24.23	NA	29.497	28.33
ADK	26.969	26.582	26.5	26.143	25.994	26.82	26.052	25.744	25.936	27.065	27.929	26.433	26.772	25.824	23.637	26.27	27.666	24.765	26.923	26.963	26.263	26.51	25.932	25.664	24.89	27.391	27.13	26.126	25.223	26.526	24.809	27.643	25.297	24.928	26.002	26.262	25.699	26.398	25.606	26.873	27.806	24.613	24.773	26.787	25.456	23.769	27.136	27.388	24.719
ADM	17.771	17.453	NA	NA	15.667	15.706	NA	NA	NA	NA	NA	NA	NA	NA	NA	NA	NA	NA	NA	18.565	NA	NA	NA	18.525	18.261	NA	NA	NA	NA	17.938	NA	NA	16.043	NA	NA	NA	15.71	NA	NA	NA	NA	NA	NA	NA	17.758	NA	NA	18.414	NA
ADNP	23.114	23.296	23.96	23.613	23.013	23.288	24.582	23.162	23.095	24.01	23.797	23.982	24.155	23.874	21.811	23.997	24.519	24.205	23.179	22.334	24.409	23.895	22.762	22.671	22.664	23.473	23.111	23.447	23.782	23.552	23.3	24.57	22.441	22.963	23.441	24.523	22.755	24.22	22.981	24.02	23.787	22.1	22.701	24.028	22.01	22.208	24.831	23.735	23.929
ADNP2	NA	NA	NA	NA	20.421	NA	NA	NA	NA	NA	NA	NA	NA	15.518	NA	NA	NA	NA	NA	NA	NA	NA	NA	NA	NA	NA	NA	NA	NA	NA	NA	16.641	NA	15.599	NA	NA	NA	NA	NA	NA	NA	NA	NA	NA	NA	NA	NA	NA	NA
ADO	23.098	23.677	25.121	22.422	23.529	22.931	22.996	22.029	23.363	23.469	24.161	23.527	22.493	24.073	22.03	23.488	22.93	23.271	22.559	23.455	24.024	23.222	23.071	22.4	22.233	23.984	23.329	23.576	21.83	22.492	22.296	24.318	24.072	22.397	21.228	23.55	22.091	23.657	22.898	23.69	23.455	22.233	22.619	24.497	22.669	21.355	25.033	21.889	23.348
ADPGK	24.735	24.527	25.012	24.487	23.995	25.122	25.002	24.262	25.29	24.497	23.732	24.918	23.844	24.542	23.437	24.78	25.355	25.448	24.417	24.041	25.755	24.841	23.864	22.554	23.907	23.563	23.907	24.037	24.473	25.501	25.011	26.394	21.852	24.361	23.833	25.502	24.887	24.261	24.194	24.233	24.572	23.126	23.273	24.817	22.948	20.56	25.136	24.987	25.402
ADPRH	NA	17.547	NA	18.32	16.435	NA	NA	NA	NA	18.968	18.016	19.497	18.738	NA	NA	NA	21.972	NA	17.733	NA	13.429	19.103	17.709	NA	17.245	NA	15.333	NA	22.862	NA	16.756	17.506	14.714	22.773	NA	NA	NA	NA	14.93	16.835	18.545	NA	NA	NA	11.745	13.964	NA	16.354	18.121
ADPRHL1	16.548	22.562	NA	NA	NA	23.129	16.278	23.364	15.548	NA	24.234	18.254	17.457	NA	NA	18.712	NA	NA	NA	22.444	NA	NA	NA	NA	NA	12.782	NA	NA	NA	NA	17.721	NA	NA	NA	NA	NA	NA	NA	NA	24.286	NA	15.831	22.785	NA	NA	20.54	25.088	NA	NA
ADPRHL2	23.18	24.942	24.293	24.946	24.234	25.177	24.821	25.068	24.539	24.986	26.123	24.309	24.58	24.75	22.339	24.132	25.131	24.578	24.563	24.442	24.887	26.003	24.739	23.785	24.24	25.556	24.608	25.492	23.351	24.359	22.958	24.74	23.253	23.795	22.415	25.032	24.557	24.08	24.115	24.475	25.499	22.341	23.157	24.965	23.901	23.089	24.021	24.025	24.685
ADPRM	NA	NA	16.793	19.76	NA	17.647	17.459	NA	14.966	NA	NA	NA	16.733	NA	NA	NA	NA	19.517	16.96	NA	NA	18.666	18.026	NA	NA	NA	NA	NA	NA	NA	NA	NA	NA	NA	NA	NA	NA	NA	NA	NA	NA	22.091	NA	NA	16.118	NA	NA	NA	NA
ADRA1B	NA	NA	NA	NA	16.843	17.993	17.071	18.448	17.436	NA	17.424	NA	NA	NA	NA	15.257	NA	NA	NA	NA	NA	NA	NA	15.32	14.217	18.649	17.866	16.144	NA	NA	NA	NA	14.009	NA	16.457	NA	NA	19.162	NA	NA	NA	NA	NA	NA	NA	NA	NA	NA	17.156
ADRA2A	13.96	19.39	20.457	14.042	NA	20.498	NA	NA	20.802	16.811	NA	NA	NA	NA	15.325	NA	NA	NA	NA	NA	19.772	NA	NA	18.223	14.181	NA	NA	18.876	NA	NA	NA	NA	NA	NA	NA	NA	NA	18.009	NA	NA	NA	NA	NA	NA	22.275	NA	NA	NA	15.107
ADRBK1	22.407	21.953	22.977	24.255	22.863	23.085	23.732	23.559	22.936	22.177	23.207	21.785	21.34	22.753	23.702	21.598	24.126	22.373	22.85	22.596	24.022	21.925	22.424	22.226	21.79	20.92	21.888	23.885	23.111	23.984	23.797	22.818	21.398	23.925	21.383	24.275	23.655	23.562	21.097	23.51	21.98	22.037	22.183	23.179	22.481	22.393	23.174	22.515	22.528
ADRBK2	15.217	NA	15.354	NA	13.495	14.043	NA	15.649	14.231	15.66	NA	11.786	NA	NA	NA	NA	NA	NA	NA	NA	17.518	NA	NA	11.768	NA	NA	NA	16.775	NA	NA	13.905	15.406	NA	13.072	NA	NA	NA	NA	NA	NA	NA	NA	NA	NA	12.455	NA	NA	NA	NA
ADRM1	25.909	25.64	25.312	24.868	24.69	26.026	25.759	24.23	24.927	26.654	26.011	24.607	25.43	25.656	22.538	25.138	25.308	25.222	25.854	23.494	25.329	25.078	23.99	23.071	24.221	25.244	24.683	25.27	24.928	26.052	24.705	25.476	23.739	24.587	23.724	24.348	24.815	24.834	23.144	25.148	24.271	23.646	23.538	25.116	24.732	23.672	25.639	26.11	25.064
ADSL	25.064	24.223	25.066	26.202	24.87	25.19	24.83	24.604	23.956	26.463	25.337	24.936	25.781	26.109	23.073	26.206	25.049	25.458	25.385	24.766	24.261	25.696	25.642	24.294	24.515	25.324	24.531	25.293	23.924	23.946	23.569	24.903	22.863	24.236	25.185	25.414	23.377	24.141	23.635	25.025	25.535	23.043	24.143	26.522	24.656	24.396	26.797	24.909	25.393
ADSS	26.779	25.159	25.945	26.286	24.952	26.358	25.483	25.543	26.338	26.08	26.452	24.976	25.264	25.762	26.174	25.707	26.466	25.5	25.439	25.63	26.801	25.818	25.505	24.766	25.819	26.388	25.706	26.817	26.363	26.411	25.613	25.932	24.513	25.425	25.389	26.922	25.512	25.752	25.324	25.996	26.848	24.711	25.431	26.467	25.51	25.239	26.237	26.464	26.427
ADSSL1	17.48	NA	16.81	14.351	NA	14.773	13.6	NA	19.984	13.766	15.911	15.658	15.687	23.21	24.549	14.28	15.885	13.048	15.217	NA	15.057	21.581	15.353	13.683	NA	17.439	17.501	NA	15.336	18.114	15.283	21.862	14.993	18.112	NA	NA	18.312	12.07	15.021	NA	NA	NA	NA	NA	15.396	NA	18.066	14.007	12.586
AEBP2	18.99	15.961	18.34	20.861	16.481	16.962	18.043	14.735	15.812	21.358	21.911	19.952	20.375	20.496	15.344	20.34	21.266	20.888	20.233	18.045	19.7	19.354	19.741	17.888	17.968	15.926	15.861	23.579	18.385	17.699	13.836	21.782	14.393	20.47	17.912	20.253	19.802	17.533	19.512	19.145	19.429	12.93	18.379	20.692	NA	12.96	20.082	20.034	17.925
AES	23.175	22.768	23.185	22.46	22.626	23.463	23.75	22.882	22.688	21.742	23.336	22.169	23.909	22.307	20.804	24.83	23.069	23.623	23.399	22.568	23.223	23.275	22.012	22.846	22.692	22.696	21.212	23.722	22.448	22.845	22.334	23.574	22.237	22.974	20.358	22.184	22.789	22.595	22.626	20.944	21.601	20.487	21.805	23.325	22.815	20.376	24.645	21.737	22.883
AFAP1	22.019	21.814	20.948	18.576	20.081	20.947	19.644	20.827	19.889	20.045	23.376	20.835	20.868	18.745	NA	21.887	21.17	20.968	16.288	22.788	19.846	19.17	18.541	19.724	18.764	16.486	21.028	20.032	21.609	19.677	18.58	19.108	19.993	22.697	18.281	NA	19.768	20.215	19.613	21.298	24.036	16.823	19.396	21.871	19.373	16.478	NA	22.05	16.606
AFAP1L1	14.416	NA	NA	NA	NA	NA	NA	15.839	NA	NA	15.663	15.488	15.626	NA	NA	16.298	NA	NA	NA	NA	NA	NA	NA	15.588	17.969	NA	15.612	19.227	NA	16.675	15.506	NA	15.225	NA	NA	NA	NA	NA	15.381	NA	NA	NA	NA	NA	NA	NA	NA	NA	17.964
AFAP1L2	16.962	19.266	18.756	22.84	16.343	16.187	17.979	20.456	18.177	18.649	23.762	18.837	23.655	18.587	17.782	16.657	20.116	13.413	19.038	NA	19.879	20.472	15.212	20.358	17.348	12.259	17.336	20.099	17.387	19.223	19.2	14.244	18.167	15.26	16.514	18.689	18.214	18.065	18.517	19.898	18.726	NA	15.335	17.603	20.931	21.982	18.324	19.599	24.52
AFF1	16.983	18.155	18.519	17.614	17.623	17.313	18.679	18.5	18.92	17.02	17.586	18.679	16.417	20.023	15.786	19.61	17.452	17.735	18.759	18.232	18.165	18.936	17.501	17.118	17.71	18.127	18.633	19.728	18.953	19.555	18.447	18.084	16.954	18.52	16.676	20.106	18.539	19.021	17.126	18.436	17.409	17.202	17.726	20.318	16.936	16.589	20.017	18.33	18.131
AFF4	21.443	21.42	20.975	21.513	20.372	20.755	21.627	19.638	21.063	22.201	21.331	21.352	21.446	20.55	19.275	21.215	22.107	20.81	21.247	19.708	21.453	20.505	20.061	19.659	20.973	20.863	22.157	22.207	19.1	20.107	19.786	22.147	19.912	20.513	20.707	21.846	20.072	21.206	19.656	21.511	21.988	18.775	20.036	23.681	20.51	18.548	22.218	22.004	21.601
AFG3L2	23.599	24.789	25.014	23.831	25.467	26.173	25.467	25.137	25.461	24.848	23.771	23.065	24.192	26.171	23.582	25.344	24.539	26.283	25.192	25.481	25.666	24.628	24.602	23.845	25.237	25.657	26.361	26.645	25.076	26.093	23.942	24.394	25.187	24.33	25.186	26.189	23.842	25.296	25.128	24.847	24.878	23.245	24.108	24.29	25.528	22.178	24.503	22.615	24.126
AFMID	16.956	18.634	17.907	19.327	16.271	20.064	21.22	15.815	18.051	17.275	17.602	17.429	14.282	18.737	NA	NA	NA	NA	19.602	19.999	16.513	16.17	15.188	17.241	17.684	17.568	19.003	19.522	16.188	NA	20.399	18.299	16.248	17.644	NA	18.538	20.085	18.15	NA	17.609	NA	18.972	18.242	NA	18.82	16.262	18.369	NA	14.4
AFTPH	21.006	22.266	23.292	21.819	22.351	22.464	21.585	22.79	23.236	21.329	22.996	20.974	21.348	22.265	17.319	22.174	21.715	20.459	21.828	21.248	22.576	21.867	20.207	21.322	21.309	23.541	22.394	22.826	21.957	23.103	21.797	22.103	20.177	21.644	20.668	23.619	21.755	21.34	21.431	22.156	20.547	19.861	21.147	22.931	20.699	20.768	22.413	21.579	21.078
AGA	21.749	19.555	20.069	19.545	19.002	19.157	21.67	20.856	17.204	21.648	23.16	20.937	20.268	NA	20.268	21.848	22.421	22.054	20.348	19.555	21.705	22.08	NA	22.235	20.082	16.341	24.199	21.084	21.282	22.219	21.341	17.974	20.205	18.404	17.648	20.041	21.249	21.622	20.338	22.236	18.489	NA	18.951	21.575	NA	21.432	24.055	20.141	22.603
AGAP1	18.707	20.007	19.867	19.491	20.129	19.605	18.115	20.133	19.363	18.264	19.77	19.676	18.571	19.339	NA	18.4	20.088	18.242	19.757	20.381	19.704	19.115	19.118	19.309	19.473	19.646	19.995	20.834	18.361	18.824	18.272	19.865	17.061	19.395	19.242	20.517	18.678	19.459	19.212	19.796	18.582	19.863	19.787	19.043	19.465	17.392	20.408	19.168	19.673
AGAP2	NA	16.527	NA	NA	NA	NA	NA	NA	NA	NA	14.605	NA	NA	17.014	NA	NA	NA	17.339	NA	16.409	16.278	NA	17.022	NA	NA	14.271	NA	15.47	12.762	15.152	NA	NA	NA	14.627	NA	16.411	15.696	NA	16.082	13.272	15.685	NA	NA	17.601	NA	14.076	NA	14.798	NA
AGAP3	18.616	18.816	20.669	20.411	19.595	20.77	20.53	19.392	19.845	19.253	20.137	20.061	20.583	18.556	19.871	22.243	20.571	20.853	19.492	20.216	20.608	21.451	19.068	18.089	17.559	21.235	19.749	21.087	19.333	19.81	20.106	20.147	17.509	21.123	18.958	20.55	20.008	21.004	18.752	19.578	19.495	19.314	18.889	21.352	20.345	18.161	21.008	21.444	20.713
AGFG1	24.797	25.534	24.964	24.956	25.033	25.602	25.13	24.852	25.675	24.794	25.325	24.447	25.179	25.074	23.821	23.343	23.96	23.926	24.083	24.68	24.656	25.122	24.845	24.007	23.968	25.186	24.856	25.74	23.548	24.631	24.376	24.32	23.697	24.44	24.716	25.316	24.425	24.495	23.755	24.9	24.637	22.769	24.221	26.078	24.155	21.416	24.998	24.666	24.077
AGFG2	22.34	21.24	23.478	20.125	21.285	23.891	22.676	22.918	23.444	18.516	20.078	20.015	19.378	18.814	21.957	18.731	22.908	21.592	19.379	19.107	22.609	21.691	19.82	20.63	20.161	20.58	21.275	23.453	21.661	24.214	22.428	20.758	19.224	19.657	20.191	21.54	18.984	21.636	16.685	18.697	23.191	20.46	19.947	23.199	21.89	20.529	20.901	24.604	23.203
AGGF1	19.303	23.306	19.171	18.303	18.214	19.04	17.679	18.19	18.933	20.284	20.063	19.733	20.76	19.919	16.811	20.19	22.341	18.891	NA	18.07	19.864	18.161	19.193	18.187	23.738	22.543	18.539	23.682	18.51	19.04	17.421	20.195	15.018	19.375	18.527	20.157	17.199	18.687	19.755	19.258	21.144	22.87	21.399	20.933	19.501	15.692	20.557	20.151	20.638
AGK	24.785	25.277	26.495	24.417	24.695	26.164	26.251	25.28	25.248	24.406	24.637	25.842	25.369	25.441	22.773	25.875	25.595	25.567	24.409	25.213	24.131	26.115	24.706	21.732	24.597	24.519	25.501	24.423	23.896	24.975	24.295	26.515	24.957	23.864	24.23	24.413	24.688	24.751	25.37	23.903	23.877	24.009	23.465	24.701	24.027	20.212	25.422	24.733	24.712
AGL	21.384	22.632	21.502	22.161	22.778	22.61	22.469	22.57	23.027	24.342	22.832	22.235	22.523	22.119	20.277	23.908	22.935	22.078	22.464	23.557	22.306	22.999	23.137	23.46	21.383	23.079	22.831	24.165	23.65	23.912	22.529	23.738	20.878	23.371	23.014	23.342	22.352	22.781	23.981	23.057	21.548	21.705	22.703	23.945	22.306	22.104	25.438	21.183	21.944
AGMAT	21.517	24.645	26.797	22.598	25.824	26.947	27.172	26.463	26.178	19.486	20.801	22.304	19.151	27.268	20.17	16.416	21.958	19.444	22.556	24.033	27.28	23.027	NA	22.861	25.321	23.663	25.666	27.653	25.099	26.241	25.174	21.761	25.12	24.013	25.419	25.62	25.117	26.759	26.273	25.503	21.328	23.398	24.041	27.076	25.088	20.129	19.418	20.016	19.405
AGO1	19.906	21.009	20.204	21.067	19.518	20.205	20.552	21.488	20.31	21.056	21.359	20.61	20.626	20.998	NA	20.098	22.201	19.841	20.856	21.443	20.487	21.811	20.904	19.326	19.793	21.583	20.956	19.561	18.504	19.529	19.207	20.794	19.345	19.866	18.457	21.472	19.722	20.747	20.555	20.656	21.412	17.011	19.596	21.416	19.761	18.7	19.935	20.756	21.397
AGO2	22.86	23.713	22.391	22.997	22.228	23.381	23.297	23.037	22.289	22.814	23.713	22.699	22.407	21.941	22.787	23.058	23.413	21.446	22.637	22.521	23.223	23.786	22.581	22.095	21.196	23.201	23.812	23.589	22.258	22.543	22.052	22.865	22.996	22.244	21.5	23.983	22.764	23.698	22.537	24.225	23.824	20.68	22.257	23.46	22.292	19.827	23.646	23.471	23.834
AGO3	16.625	17.259	15.931	17.92	15.152	18.059	16.846	18.633	16.41	18.106	17.651	17.565	16.362	19.05	NA	17.351	18.818	15.675	16.423	16.441	18.123	23.098	16.135	14.947	NA	19.24	14.253	17.851	16.565	16.986	15.665	18.691	14.963	18.101	13.507	16.086	17.413	17.589	17.698	17.344	19.689	14.999	15.272	18.07	15.321	14.238	19.909	17.225	18.27
AGPAT1	20.287	23.151	20.444	15.848	20.42	20.547	21.125	21.449	22.495	20.387	18.334	18.875	21.185	22.111	NA	22.379	21.516	20.486	20.117	17.289	21.218	21.581	20.554	21.146	18.549	21.663	23.455	20.002	20.312	21.136	20.851	21.376	17.589	20.773	19.144	19.283	18.135	19.304	15.37	18.653	20.259	18.858	20.324	21.64	21.058	15.717	23.881	20.113	20.568
AGPAT2	23.369	25.012	23.898	20.861	23.492	24.045	24.183	25.355	24.523	22.473	23.029	23.487	22.686	21.547	NA	23.322	22.71	20.83	21.977	23.607	26.242	23.072	21.48	23.661	22.777	23.843	24.404	25.881	23.358	24.637	23.228	24.519	23.16	23.237	23.543	23.897	24.287	24.527	21.941	22.298	23.128	21.167	23.213	22.979	22.676	21.836	19.229	23.578	22.78
AGPAT3	23.366	23.937	21.372	20.342	22.705	23.772	23.308	22.059	23.682	20.624	22.725	20.821	21.086	21.569	21.668	21.826	22.737	22.551	20.944	21.183	21.971	22.037	19.81	20.973	20.085	23.137	23.669	24.621	21.926	22.377	22.885	20.201	21.632	18.193	23.505	21.71	21.153	21.202	20.624	21.789	22.825	20.983	21.978	22.763	22.281	17.919	18.166	22.435	22.253
AGPAT4	NA	18.737	NA	16.491	NA	NA	NA	NA	NA	18.701	16.416	18.614	21.104	NA	21.018	NA	15.797	18.081	16.568	NA	NA	21.875	23.179	18.306	16.587	NA	NA	NA	NA	NA	NA	21.637	12.81	13.748	17.684	16.644	NA	NA	16.518	23.772	15.953	NA	15.553	NA	NA	22.522	21.386	17.681	21.662
AGPAT5	21.056	23.346	21.421	21.233	20.204	22.21	21.323	22.783	22.288	20.966	22.87	22.43	19.91	23.057	19.873	18.862	23.717	19.793	20.834	21.836	22.817	22.625	20.046	21.313	20.937	22.006	22.801	22.006	22.804	21.886	21.134	23.5	20.325	22.292	19.721	22.192	19.217	21.047	21.302	23.87	23.193	20.778	20.318	21.853	22.029	18.508	21.319	24.042	20.989
AGPS	24.298	25.296	25.02	25.066	25.401	25.67	25.954	25.632	25.073	25.514	26.123	24.392	25.33	22.845	24.623	25.3	25.198	25.173	25.717	25.509	26.207	26.247	24.99	25.406	25.654	25.104	25.299	26.098	23.937	25.135	25.096	26.571	19.386	25.988	25.379	25.456	25.43	25.116	25.884	25.498	25.042	24.856	25.125	26.71	24.891	24.277	26.228	25.006	24.745
AGR2	29.438	28.127	30.879	22.18	30.878	30.259	31.351	31.645	30.426	22.075	19.911	21.103	21.791	29.759	20.677	21.909	26.239	18.892	29.64	28.094	29.157	27.958	18.709	30.652	29.333	29.802	29.063	31.321	30.657	31.264	30.861	26.592	27.763	31.117	29.468	30.63	29.075	31.146	27.436	28.674	27.308	28.919	28.948	32.497	30.377	26.859	33.569	24.775	19.931
AGR3	19.567	17.71	24.053	17.7	27.552	26.256	22.441	26.943	26.619	17.695	NA	18.093	19.232	22.188	NA	NA	19.368	NA	19.349	24.023	23.071	18.109	14.344	26.099	25.135	19.137	22.789	27.979	26.154	27.086	26.265	NA	16.761	25.551	24.656	25.97	21.199	26.013	18.787	20.028	22.09	24.264	19.569	20.795	25.105	NA	26.549	20.777	NA
AGRN	25.082	21.796	21.282	22.797	21.189	21.424	22.856	21.296	23.174	23.193	26.723	23.215	22.273	20.837	19.707	20.097	23.398	20.087	23.596	20.259	22.425	18.687	19.9	22.512	22.583	22.989	23.548	22.628	19.927	21.568	21.989	21.433	21.948	20.278	19.981	25.389	23.917	17.759	20.223	22.233	23.408	21.835	21.953	22.368	23.43	19.757	23.541	23.346	21.943
AGT	17.486	16.305	16.162	17.121	15.46	15.708	16.731	15.94	NA	17.878	NA	15.326	14.125	16.676	17.517	18.435	NA	16.768	17.745	NA	19.649	15.827	14.781	13.892	13.849	18.782	NA	NA	14.361	17.118	17.427	15.6	13.473	13.994	NA	NA	16.55	21.954	NA	15.681	15.016	NA	NA	NA	13.956	NA	NA	14.759	11.232
AGTPBP1	17.116	17.487	18.015	17.671	15.927	17.604	18.27	15.197	18.724	19.008	19.18	17.952	19.301	18.37	14.886	18.77	19.401	16.263	19.165	19.449	18.671	18.075	18.05	15.612	17.411	18.516	14.849	17.126	17.516	17.986	17.953	20.253	15.471	19.94	15.802	19.24	18.033	19.644	18.551	16.887	17.365	12.755	17.29	20.226	19.081	15.805	18.013	20.222	19.237
AGTRAP	22.986	23.573	23.799	22.827	21.577	22.536	23.651	22.26	20.873	24.281	24.203	22.673	23.596	23.835	17.565	22.807	23.347	23.088	23.195	23.329	22.423	24.402	23.164	21.578	22.879	24.005	22.586	19.272	23.312	23.556	21.709	23.419	18.291	20.981	21.569	23.744	20.227	23.562	23.589	21.261	23.85	21.18	21.248	23.182	22.428	22.9	24.471	NA	23.899
AGXT	NA	NA	NA	NA	NA	NA	NA	NA	NA	16.789	NA	NA	NA	NA	NA	NA	NA	NA	17.423	NA	NA	18.81	NA	NA	NA	NA	NA	NA	NA	NA	NA	NA	NA	19.459	NA	NA	NA	NA	NA	NA	NA	NA	NA	NA	NA	NA	NA	NA	NA
AHCTF1	20.054	20.111	17.634	18.162	17.339	19.142	19.404	18.316	19.373	21.362	18.855	18.324	19.358	18.838	15.782	20.514	19.618	20.22	18.431	17.786	20.489	18.701	18.442	16.115	17.678	18.233	18.916	19.95	18.981	19.581	16.543	19.889	17.642	18.168	15.709	18.774	17.87	17.846	17.983	19.292	19.393	15.495	16.991	19.565	17.381	12.58	19.166	20.553	19.487
AHCY	28.538	29.809	29.754	29.155	29.477	29.928	30.424	29.805	29.587	30.079	29.793	29.329	29.674	29.526	29.002	30.011	30.202	29.189	28.626	28.498	29.96	28.89	29.076	28.007	28.34	29.124	29.441	29.582	29.8	30.74	29.275	29.65	28.136	28.411	29.535	30.244	29.185	30.107	28.524	30.071	29.812	27.801	28.375	30.298	28.738	27.496	30.614	29.618	29.501
AHCYL1	26.733	26.045	26.505	23.698	25.933	26.869	26.308	26.9	27.356	26.469	26.282	24.965	25.678	24.826	25.63	25.971	25.257	26.858	26.3	26.033	26.085	24.89	24.975	25.799	25.666	25.946	24.805	26.867	24.525	26.507	25.431	25.552	24.115	25.016	24.982	26.215	25.471	25.592	25.996	24.693	23.569	25.103	24.753	27.086	25.684	21.769	26.226	23.064	24.526
AHCYL2	23.977	21.538	23.976	19.413	22.929	24.021	21.772	24.584	24.723	20.512	21.568	19.028	18.97	22.615	22.85	20.999	20.061	21.691	19.827	21.249	20.521	20.474	20.765	21.95	21.146	21.43	21.705	24.568	19.784	23.023	24.231	21.172	21.289	18.341	22.076	21.434	17.357	21.907	23.945	18.566	19.112	22.792	21.371	19.132	20.923	18.372	21.561	16.407	20.999
AHDC1	20.223	17.163	17.447	17.822	15.056	16.587	16.308	16.108	12.29	20.289	19.921	18.349	19.45	17.771	NA	14.641	19.452	16.446	18.617	17.128	17.844	19.976	18.25	18.616	16.193	19.187	18.209	18.419	NA	17.255	16.158	17.576	16.583	17.826	14.075	19.069	18.577	15.062	16.605	14.924	19.217	15.479	17.438	19.524	17.309	15.208	20.099	18.75	17.42
AHI1	17.967	13.893	NA	17.112	13.633	15.914	14.055	NA	NA	17.94	16.283	NA	14.435	18.341	21.519	16.422	13.756	14.639	16.948	15.08	18.634	19.28	18.059	13.707	NA	16.339	15.043	16.867	16.971	16.991	15.761	19.026	NA	17.738	NA	NA	14.439	14.822	14.858	NA	15.436	NA	16.274	14.015	16.741	15.851	NA	17.943	17.216
AHNAK	26.822	27.878	24.761	27.033	24.356	26.519	24.973	27.578	25.936	28.513	27.66	27.097	28.464	24.963	24.721	21.46	26.908	25.531	27.237	25.767	26.457	26.189	26.457	26.429	25.888	27.965	27.254	26.799	26.103	26.636	24.745	28.453	26.206	25.688	25.138	27.225	25.683	23.43	26.901	27.366	27.416	24.7	25.508	23.889	26.042	25.467	23.921	28.085	27.257
AHNAK2	22.791	21.762	19.597	23.601	20.113	20.101	19.513	17.888	18.403	18.639	20.297	22.804	24.172	16.116	17.954	16.795	17.434	18.051	18.471	18.752	18.783	21.902	19.664	20.539	17.96	23.276	19.342	19.78	17.973	19.504	17.961	24.086	17.136	18.359	17.987	19.301	18.21	18.569	17.667	20.468	21.289	17.85	18.59	20.102	19.294	17.587	19.796	22.672	22.964
AHR	22.408	19.931	20.884	21.502	20.003	21.173	20.998	19.855	20.533	NA	14.524	17.713	NA	19.909	NA	16.365	22.678	19.383	22.448	17.587	21.012	20.495	17.422	21.385	21.379	20.547	20.1	20.775	19.065	17.138	20.925	21.367	19.605	19.562	20.891	20.942	18.513	23.664	18.62	17.185	20.291	22.25	20.882	19.981	19.753	16.305	20.326	16.089	NA
AHSA1	27.57	26.722	26.983	26.663	26.241	28.151	27.963	26.789	27.7	27.619	26.819	26.465	26.376	28.049	26.411	28.037	27.382	26.768	27.302	27.244	27.384	27.694	27.217	26.3	27.089	27.697	27.304	28.359	26.761	27.573	26.552	28.326	25.932	27.845	26.122	27.61	27.392	26.821	27.601	27.513	27.616	26.577	26.973	28.987	25.964	25.09	28.921	26.488	27.882
AIDA	23.604	22.383	22.288	23.938	21.972	22.62	22.203	21.929	23.443	23.19	23.979	23.402	24.628	22.95	21.917	22.887	24.045	22.262	22.936	21.067	22.196	23.764	21.12	21.322	19.54	21.818	23.261	21.311	21.036	20.842	22.485	23.135	21.893	21.767	22.395	21.408	21.693	20.881	20.531	22.674	23.631	18.488	19.769	21.278	22.485	20.503	23.23	24.138	23.75
AIF1L	22.556	22.108	20.98	23.63	NA	19.315	24.025	19.747	22.34	27.036	25.328	22.508	16.46	20.045	NA	23.824	24.109	18.125	23.606	20.975	17.635	22.934	21.555	17.937	18.635	NA	23.734	18.668	13.25	14.926	20.565	21.456	18.666	14.82	19.782	18.921	17.461	NA	23.198	22.755	24.586	NA	19.08	23.352	23.602	NA	NA	22.647	17.4
AIFM1	26.509	27.506	28.126	27.202	26.743	28.155	27.822	26.913	26.888	26.602	26.674	26.669	25.713	27.256	24.724	27.839	27.112	27.673	26.106	26.303	27.308	27.142	25.5	25.283	27.106	27.183	27.924	28.047	26.283	26.794	26.261	27.079	26.421	26.895	27.151	27.122	26.167	27.715	26.684	27.129	26.984	25.892	25.68	27.456	26.733	25.011	28.493	26.981	27.152
AIFM2	19.441	25.012	22.958	23.896	23.195	23.798	22.994	22.202	24.555	18.705	24.066	22.648	21.701	22.811	19.493	20.218	25.126	23.534	23.794	24.343	22.946	22.425	23.166	23.081	24.548	23.233	23.442	24.426	21.247	22.491	23.705	21.722	23.171	23.043	23.159	24.716	23.879	22.656	22.956	25.535	23.997	23.611	23.675	26.67	24.392	22.179	17.05	23.585	23.414
AIM1	24.634	22.693	22.873	21.828	22.927	23.164	21.988	24.199	22.647	23.606	17.386	20.236	19.09	23.193	21.146	19.358	16.112	19.877	23.634	22.747	25.904	20.143	19.623	22.499	19.169	20.935	23.207	24.853	24.27	23.683	22.242	23.604	19.514	24.249	23.281	22.607	24.511	22.738	21.263	23.334	20.665	21.766	23.162	23.028	20.904	18.689	21.683	22.991	20.153
AIM1L	18.113	21.999	17.848	21.456	18.893	20.866	20.532	20.715	19.776	23.794	21.498	21.909	16.141	16.895	18.684	13.925	21.52	16.017	22.902	20.506	20.605	17.619	17.023	20.492	19.307	16.378	21.334	22.845	16.666	19.198	20.013	17.099	21.031	16.324	20.435	20.775	23.832	19.123	16.48	23.672	22.792	17.375	18.371	19.343	23.587	17.798	17.461	19.149	18.51
AIMP1	27.213	26.882	27.443	26.956	26.717	28.083	27.588	27.426	27.724	27.617	27.896	26.843	26.891	27.533	26.897	27.838	27.779	26.779	26.936	26.919	27.828	27.601	26.785	27.204	26.824	27.423	28.066	28.337	26.943	27.886	26.542	27.752	26.179	26.317	26.91	28.122	26.736	27.657	27.184	27.884	26.85	26.452	26.544	28.498	27.345	25.459	28.357	27.574	27.114
AIMP2	25.162	24.557	24.792	25.067	24.351	24.439	25.049	24.479	24.769	25.461	25.578	25.314	24.809	25.529	23.062	25.543	25.136	24.042	23.909	23.969	25.283	24.882	24.613	24.227	24.559	24.941	24.77	26.031	25.184	25.949	25.231	25.316	23.688	24.699	24.445	25.242	23.899	25.03	25.094	24.477	24.66	23.675	24.304	26.048	24.596	22.493	25.849	24.298	24.667
AIP	25.54	26.077	25.83	26.891	25.286	27.13	25.845	25.643	25.361	25.844	26.546	24.889	25.901	24.677	23.314	25.512	27.086	26.182	23.771	24.176	25.294	25.419	25.136	24.737	24.512	25.981	26.241	25.884	25.261	26.001	26.126	25.719	24.788	24.535	24.94	26.365	25.558	25.577	25.731	25.742	25.794	23.849	24.327	26.971	24.81	24.092	27.342	26.715	26.014
AJUBA	24.006	21.864	18.415	18.864	19.424	22.717	21.964	20.952	19.804	21.339	22.198	19.588	20.039	20.409	20.328	19.885	20.253	17.079	22.498	20.243	21.129	20.311	20.578	20.517	21.887	23.64	21.989	21.373	18.434	18.567	20.13	20.567	20.994	20.748	20.511	21	21.801	17.792	20.92	22.723	22.948	21.255	22.105	22.239	21.048	18.974	18.18	19.668	20.754
AK1	27.695	28.505	27.045	25.478	27.623	27.322	28.505	27.045	28.585	27.069	28.247	27.748	27.059	25.361	26.234	27.998	27.765	27.326	26.704	26.196	27.779	28.494	26.177	27.411	26.71	27.744	28.185	24.887	26.552	27.565	27.947	27.704	27.121	25.744	27.258	27.916	26.25	27.133	26.82	28.771	27.606	27.147	27.29	26.597	28.548	24.837	27.545	28.288	27.943
AK2	27.186	28.728	29.722	27.663	27.501	29.104	28.839	28.992	29.586	27.348	28.393	28.09	27.992	28.725	25.186	29.459	28.533	28.265	28.204	28.077	28.737	28.268	27.673	27.232	28.167	28.944	29.532	29.873	27.594	28.758	27.389	28.486	27.703	26.997	27.608	28.493	27.308	28.999	28.173	28.191	27.772	27.308	26.984	28.161	28.652	26.458	28.935	27.674	28.097
AK3	26.68	28.724	28.186	25.018	27.021	28.841	28.773	27.911	29.035	23.339	26.726	23.654	23.773	26.137	25.063	24.503	27.454	25.45	27.346	23.632	28.364	26.139	25.256	25.929	26.025	27.282	28.067	28.029	26.031	27.666	27.207	26.123	26.927	26.289	26.954	25.947	26.817	26.781	25.6	27.426	25.332	25.439	25.674	27.281	27.603	23.81	25.027	26.973	24.951
AK4	23.846	27.156	27.243	26.993	26.938	27.422	28.319	26.873	28.091	26.387	27.286	24.571	25.999	25.566	16.774	27.192	22.691	26.756	26.758	24.2	27.396	27.003	26.349	27.328	26.032	21.127	25.015	26.482	20.029	23.565	25.839	26.746	25.394	25.294	22.237	26.857	22.616	27.583	26.507	22.687	25.913	20.252	26.058	28.305	22.613	20.738	27.101	24.726	25.267
AK5	NA	NA	NA	15.578	NA	20.107	20.892	NA	NA	NA	NA	13.12	18.479	NA	21.192	NA	NA	NA	NA	NA	NA	NA	NA	NA	NA	NA	NA	NA	12.529	NA	13.235	15.945	NA	NA	NA	NA	NA	NA	NA	NA	19.503	NA	NA	NA	NA	NA	18.474	NA	19.412
AK6	23.45	21.624	21.962	23.77	21.519	16.748	22.731	20.692	21.927	22.277	21.255	23.836	24.549	23.187	NA	23.357	24.858	22.681	23.203	22.892	22.477	19.297	22.944	19.667	22.348	21.902	23.133	23.754	22.041	21.372	21.739	24.489	19.304	21.383	23.248	23.838	20.181	21.992	23.272	22.94	23.64	21.957	22.738	25.766	23.114	21.148	24.491	24.086	24.424
AK7	20.519	20.955	NA	20.864	21.001	21.035	21.576	20.206	10.814	22.115	20.903	NA	19.809	21.723	NA	17.778	NA	17.23	14.536	15.626	NA	NA	14.412	10.931	NA	NA	21.212	20.745	NA	NA	14.39	15.005	NA	NA	19.928	NA	15.202	NA	NA	NA	16.642	NA	NA	19.251	14.343	NA	NA	NA	NA
AKAP1	22.831	24.04	24.412	23.033	24.094	24.857	24.04	24.066	25.029	21.679	23.561	22.845	21.724	24.282	18.223	24.229	23.672	22.094	21.697	22.815	25.081	23.071	21.264	22.151	22.692	23.606	25.437	26.308	23.511	24.818	23.749	24.219	24.589	23.033	24.374	24.003	23.529	24.521	24.286	25.723	22.193	22.499	23.017	25.117	22.948	21.203	24.584	24.11	23.598
AKAP10	19.266	19.801	21.152	21.023	17.843	20.184	20.943	20.634	20.786	21.918	20.504	21.446	21.45	19.747	20.904	20.301	21.13	22.031	19.491	17.742	23.468	21.124	19.368	20.399	19.775	21.112	19.881	20.511	18.197	19.39	20.11	21.095	19.8	20.772	20.071	20.096	20.528	20.09	20.921	19.885	19.859	18.723	19.711	20.834	20.195	19.092	20.755	19.342	22.603
AKAP11	21.007	19.447	19.024	19.243	19.348	21.304	21.844	20.044	19.527	20.098	18.831	20.581	19.327	17.949	21.425	20.908	19.461	15.842	18.131	19.074	17.514	19.082	19.773	18.85	19.264	21.374	18.363	19.446	20.417	20.094	16.73	21.171	16.823	16.979	17.136	19.342	18.222	19.315	NA	20.287	20.668	17.003	17.29	18.264	20.165	18.197	21.48	20.003	20.898
AKAP12	21.608	21.614	18.928	23.335	16.779	18.023	18.181	17.589	15.136	26.701	22.795	22.405	26.7	17.372	23.978	19.723	18.955	24.71	18.76	17.182	18.005	24.95	28.96	17.434	18.378	21.727	21.62	20.073	16.989	16.552	19.569	30.126	17.44	20.835	15.794	20.385	19.81	15.746	19.802	23.315	26.145	15.644	18.256	19.328	15.855	16.557	20.563	24.106	26.371
AKAP13	22.704	21.405	22.362	22.303	21.725	23.252	22.036	22.286	22.418	22.797	22.781	20.386	21.439	20.774	18.429	21.178	22.688	21.257	21.144	21.991	22.929	21.532	21.511	22.94	19.321	20.78	19.364	22.597	21.068	22.075	21.876	21.813	21.012	20.623	21.49	22.811	22.669	21.19	23.176	22.26	21.45	21.355	21.246	20.963	21.902	19.258	22.819	20.956	22.624
AKAP17A	23.391	22.717	22.714	21.771	21.167	23.054	23.416	22.38	22.42	22.896	22.002	20.395	20.44	23.12	16.399	20.592	23.569	21.419	22.573	21.001	21.935	20.908	20.301	20.748	21.386	22.095	21.869	22.583	19.561	19.677	19.659	20.104	20.6	20.582	21.46	22.942	20.043	21.6	19.731	23.214	22.956	20.591	18.836	21.911	21.03	21.47	24.137	22.314	22.188
AKAP2	25.458	21.919	18.466	17.552	19.978	18.546	17.855	20.561	21.216	24.753	17.38	20.704	21.335	18.358	17.884	16.759	23.893	22.023	20.518	18.094	20.386	21.837	21.521	20.337	19.515	18.82	21.447	15.968	19.236	18.839	20.961	25.325	18.101	20.181	18.209	15.58	16.742	21.34	20.128	22.924	24.237	17.319	20.282	18.509	18.936	17.52	18.991	24.923	17.476
AKAP4	17.408	18.572	18.232	17.922	15.153	17.682	18.63	17.077	18.499	18.015	NA	18.949	16.966	17.403	NA	18.028	16.625	17.907	15.996	13.018	20.279	16.085	17.032	NA	18.621	17.614	17.659	17.786	14.781	18.94	17.514	18.752	16.487	NA	15.825	17.743	16.637	21.04	18.496	16.122	18.093	NA	17.388	18.199	17.073	13.679	20.743	18.502	NA
AKAP5	14.745	13.987	16.484	NA	16.538	21.232	NA	17.469	20.831	NA	17.721	NA	15.655	NA	NA	15.318	14.482	NA	NA	NA	16.056	14.307	NA	14.3	NA	14.143	18.867	12.416	NA	16.631	13.342	NA	18.015	21.219	NA	NA	NA	NA	NA	NA	15.142	15.859	NA	NA	13.831	14.913	19.343	15.235	NA
AKAP7	NA	18.034	NA	NA	24.768	22.904	NA	25.438	23.101	18.601	NA	18.557	NA	17.139	NA	NA	NA	17.191	NA	NA	19.978	NA	NA	21.608	20.028	16.58	NA	25.759	22.444	25.071	23.571	17.479	19.504	20.429	15.86	17.462	19.095	NA	NA	NA	16.98	20.596	18.556	21.522	NA	NA	22.61	NA	NA
AKAP8	23.202	25.819	23.485	23.398	23.105	24.116	23.813	23.992	23.458	25.252	22.994	24.175	24.172	23.557	21.77	22.766	23.323	23.44	23.143	22.039	23.848	24.276	23.266	22.395	23.077	23.727	21.781	23.536	23.053	23.144	22.499	24.262	21.868	23.037	22.889	23.147	22.003	23.232	23.495	23.111	23.885	22.218	22.913	23.99	22.836	22.584	24.423	23.633	23.154
AKAP8L	22.92	23.393	23.312	21.898	22.957	24.292	23.69	22.857	23.348	24.609	23.096	22.735	23.295	23.422	20.692	24.543	23.253	23.495	23.255	21.632	24.4	24.262	24.257	22.245	23.721	23.521	22.438	23.545	23.171	23.86	22.1	24.587	22.283	23.863	22.848	23.171	22.113	23.06	23.734	23.108	23.883	21.373	21.34	23.737	21.18	22.011	25.304	23.308	23.352
AKAP9	20.591	19.669	19.909	19.232	18.55	20.153	20.253	19.927	19.522	19.466	21.17	20.205	19.307	19.381	19.428	19.533	19.53	20.759	19.721	17.966	20.253	19.993	18.192	19.435	19.236	19.287	19.668	21.282	19.308	19.737	18.412	20.643	18.124	20.811	18.372	20.008	19.052	18.439	18.654	18.875	18.795	18.093	18.501	21.111	19.644	17.378	21.754	19.881	18.969
AKIP1	NA	NA	NA	19.275	NA	NA	NA	NA	NA	NA	NA	NA	NA	NA	NA	NA	NA	NA	NA	NA	NA	NA	NA	NA	NA	NA	NA	NA	NA	NA	NA	NA	NA	NA	NA	NA	NA	NA	NA	NA	NA	NA	NA	NA	NA	NA	NA	NA	NA
AKIRIN2	NA	15.234	16.429	18.833	NA	NA	14.828	NA	NA	19.342	18.409	19.543	18.352	NA	21.293	19.781	16.729	21.505	21.476	17.025	NA	19.781	NA	NA	16.877	NA	NA	NA	NA	17.648	18.03	18.041	15.343	NA	NA	22.539	16.284	NA	22.648	18.897	NA	NA	20.966	23.803	21.543	NA	23.011	21.251	NA
AKNA	17.887	15.974	13.944	16.578	14.138	NA	NA	17.775	NA	NA	17.344	15.428	17.422	NA	15.413	NA	NA	NA	17.821	16.552	17.075	18.439	17.373	13.068	NA	17.358	NA	11.616	17.147	NA	10.994	17.197	12.692	15.695	15.931	18.083	15.964	13.17	NA	17.741	18.921	NA	13.205	19.737	16.637	14.947	18.81	17.239	16.17
AKNAD1	18.414	18.883	17.639	16.131	17.986	19.398	20.515	16.69	18.833	19.537	18.23	15.799	15.603	NA	13.237	NA	NA	NA	13.448	16.968	19.055	17.272	16.535	18.604	17.166	18.716	NA	17.969	18.49	20.023	15.877	17.139	14.514	16.793	17.83	NA	NA	16.094	16.169	17.416	16.849	NA	16.094	NA	15.399	NA	NA	15.09	14.711
AKR1A1	27.531	27.271	27.986	25.177	27.107	27.324	27.45	27.971	27.908	26.873	27.372	25.596	26.779	28.215	26.118	27.078	26.76	17.568	26.327	26.302	27.963	26.7	25.899	26.113	26.844	26.115	27.023	29.204	25.852	26.827	26.034	27.363	25.545	26.54	25.836	26.378	26.705	27.044	25.939	26.709	25.53	26.103	25.845	26.615	27.051	25.442	27.853	24.608	26.218
AKR1B1	27.853	19.787	18.032	20.288	24.991	19.804	20.857	NA	20.102	25.768	19.388	19.085	27.248	20.516	26.843	16.178	19.845	19.2	14.856	NA	20.883	28.448	24.935	18.639	24.947	17.291	24.478	20.491	17.915	NA	24.196	NA	23.084	28.147	20.281	20.293	NA	20.349	16.4	18.769	15.885	27.117	26.085	27.154	17.303	18.311	26.689	NA	NA
AKR1B10	17.878	21.89	26.829	16.532	29.127	28.241	22.657	28.817	28.355	19.465	17.185	18.312	17.146	23.005	23.436	18.921	19.761	19.732	19.591	20.435	24.986	21.509	20.965	26.109	27.742	20.282	22.393	29.063	28.779	29.803	27.024	18.322	18.768	18.201	23.145	30.671	20.741	26.895	20.443	21.341	16.904	26.684	25.448	25.241	15.148	19.45	20.09	20.275	15.38
AKR1B15	NA	NA	NA	NA	NA	NA	NA	NA	NA	NA	NA	NA	NA	NA	23.084	NA	NA	NA	NA	NA	NA	NA	NA	NA	NA	NA	NA	NA	NA	NA	NA	NA	NA	NA	NA	18.473	NA	NA	NA	NA	NA	NA	16.879	NA	NA	NA	NA	NA	NA
AKR1C1	15.317	23.85	25.122	20.551	24.82	25.672	20.294	27.512	21.223	19.376	20.403	19.401	19.828	22.019	17.845	20.025	21.613	21.06	19.202	19.596	25.066	NA	17.984	23.2	25.563	19.905	25.317	23.633	28.435	28.237	25.129	20.947	22.489	22.65	24.539	25.873	21.948	20.467	22.726	22.768	19.002	26.332	25.05	23.527	21.259	24.888	26.716	19.454	25.198
AKR1C2	16.634	22.889	23.704	17.921	23.164	23.905	NA	26.982	20.69	16.712	NA	NA	17.4	21.518	22.009	NA	NA	NA	NA	15.679	23.221	NA	NA	22.063	24.601	NA	24.707	20.264	27.623	27.96	22.826	NA	21.179	21.047	23.388	25.198	20.414	17.13	22.809	NA	NA	24.9	22.28	21.793	19.179	23.691	26.029	18.141	19.53
AKR1C3	16.807	28.192	29.245	19.997	27.918	28.285	26.691	29.159	28.697	22.582	24.741	17.851	20.894	21.135	21.619	20.163	24.379	19.409	19.537	20.822	28.27	24.277	18.596	26.426	24.475	22.395	29.404	28.817	28.787	29.248	27.932	22.148	26.32	23.894	25.773	28.719	27.333	28.183	24.275	26.699	20.875	27.485	26.354	24.92	27.665	27.181	30.785	20.427	26.901
AKR1C4	18.583	18.033	16.466	NA	13.744	15.92	NA	NA	14.3	NA	17.019	NA	21.107	NA	21.976	16.807	18.397	NA	NA	NA	21.668	19.419	NA	NA	16.295	NA	18.679	19.344	20.329	20.707	18.107	20.489	NA	20.851	NA	NA	NA	16.465	NA	19.298	NA	NA	NA	16.776	18.752	12.784	28.439	18.353	NA
AKR1D1	NA	25.526	26.216	NA	25.512	25.028	24.069	26.277	26.361	20.207	18.967	NA	19.624	20.373	NA	NA	22.159	NA	NA	NA	22.433	21.351	NA	24.384	NA	21.114	27.6	26.394	25.988	26.458	25.431	20.687	24.177	22.023	23.261	26.34	23.6	26.183	21.719	24.679	NA	25.575	24.578	20.006	25.284	24.674	28.097	NA	24.463
AKR1E2	23.66	22.455	21.927	NA	NA	NA	NA	NA	24.607	22.84	23.522	NA	NA	NA	23.237	NA	24.106	NA	NA	NA	NA	NA	NA	18.456	NA	23.981	NA	NA	NA	NA	NA	NA	19.057	19.983	NA	23.871	NA	NA	NA	23.962	22.706	NA	22.235	21.84	NA	22.77	23.056	23.548	NA
AKR7A2	24.974	25.397	26.854	24.513	26.448	27.428	26.785	25.947	25.866	26.587	26.346	24.492	25.552	27.19	22.597	26.748	26.554	26.206	25.221	26.188	26.574	25.765	25.504	24.616	25.978	26.666	26.661	28.161	26.129	27.404	25.539	26.044	24.787	25.372	25.419	26.718	25.81	26.502	25.126	25.551	25.027	24.561	25.106	27.095	26.237	24.099	28.486	25.095	26.833
AKR7A3	NA	23.975	27.359	19.334	26.645	26.911	26.771	26.238	26.394	21.753	16.773	22.148	18.828	24.902	NA	NA	18.859	17.863	19.517	23.194	26.539	19.834	17.536	24.276	22.728	21.431	25.126	28.447	24.866	26.225	26.331	21.226	20.137	22.983	24.214	25.787	25.603	26.509	23.947	25.499	17.377	23.07	23.494	26.896	26.369	22.677	28.882	20.369	17.045
AKT1	23.835	21.23	22.375	22.464	20.892	23.141	23.322	21.791	22.854	22.052	23.166	22.235	23.177	22.546	23.593	21.882	22.904	24.22	22.327	21.761	22.755	23.344	22.238	21.567	20.776	23.045	22.971	21.96	20.014	21.868	21.301	23.273	21.807	23.2	20.338	22.776	19.868	22.109	21.92	22.761	22.786	21.063	21.323	22.5	22.293	19.179	26.429	21.361	22.96
AKT1S1	22.779	21.7	22.388	21.298	21.484	22.199	22.868	21.915	21.997	23.507	21.321	22.755	23.442	23.297	20.084	25.1	23.429	22.782	22.315	21.905	22.688	22.095	23.302	21.705	22.838	24.167	22.28	24.442	21.624	21.277	22.04	22.484	18.908	22.471	23.05	25.13	22.118	20.965	23.563	22.792	23.683	21.044	22.919	23.445	22.663	NA	24.309	22.589	24.552
AKT2	22.146	19.653	20.234	21.254	20.624	22.971	22.089	20.362	21.547	23.322	23.061	22.028	22.594	20.188	21.255	22.06	22.926	22.091	20.246	20.924	21.858	21.014	19.08	19.591	19.839	21.76	20.108	22.107	20.895	20.895	20.649	22.384	19.268	20.535	21.423	23.057	20.726	21.346	19.913	20.993	22.606	20.358	21.161	21.526	20.686	20.274	21.876	22.338	22.866
AKT3	17.075	NA	NA	NA	NA	15.095	NA	NA	NA	NA	21.242	NA	20.803	NA	20.615	20.386	16.641	22.118	14.243	NA	NA	20.126	NA	NA	NA	NA	17.362	NA	NA	NA	NA	18.1	14.203	NA	NA	NA	16.186	NA	15.841	NA	19.938	14.368	NA	NA	NA	NA	17.064	19.969	19.045
AKTIP	20.521	19.756	19.722	20.384	19.94	21.495	20.417	20.251	22.845	21.732	22.347	18.73	19.995	20.762	17.807	19.243	21.677	18.582	19.986	19.972	21.808	20.947	19.661	19.606	20.408	20.112	17.104	21.581	21.232	19.971	19.947	19.254	19.338	18.677	18.784	19.769	20.538	18.851	20.238	19.031	20.688	18.63	11.895	19.395	20.481	20.755	18.397	20.468	21.043
ALAD	24.275	24.718	25.719	22.025	23.594	25.226	24.702	25.325	25.169	27.592	23.635	23.036	23.619	22.767	25.011	23.917	24.237	23.844	22.538	23.061	25.81	24.652	19.661	24.676	21.627	23.734	25.771	25.498	24.17	25.079	23.673	24.772	24.911	22.037	23.347	24.127	24.131	24.578	22.661	23.551	20.394	22.551	22.688	24.982	24.145	22.369	24.7	23.708	22.715
ALAS1	19.371	20.779	18.425	18.137	19.486	18.518	20.527	21.079	14.585	16.759	18.625	15.988	NA	17.955	16.981	17.414	21.098	19.629	19.683	19.059	17.238	17.84	20.902	17.997	20.424	20.321	19.215	23.128	17.469	20.797	18.251	22.374	18.087	16.392	15.616	20.644	17.498	20.535	20.989	21.299	20.096	17.129	18.151	23.043	18.541	16.774	19.884	18.518	18.792
ALCAM	27.607	25.376	23.454	21.785	22.569	26.273	25.735	24.369	26.085	22.103	26.761	25.247	23.694	23.548	16.52	23.613	24.175	NA	24.182	18.333	26.551	23.697	26.065	23.833	25.693	24.976	25.155	24.655	24.026	24.319	22.977	28.27	22.908	25.844	22.467	22.959	23.699	22.746	25.527	21.335	24.627	24.252	25.535	25.216	23.906	22.054	25.459	24.497	25.086
ALDH16A1	24.141	23.41	25.49	23.012	22.507	24.813	23.556	24.514	24.394	25.463	25.697	23.348	22.767	23.923	20.023	23.918	25.481	23.31	22.935	24.359	24.369	24.119	22.378	23.286	23.14	23.892	24.998	26.073	24.668	25.363	23.608	23.887	23.066	24.06	25.396	25.659	21.806	23.162	23.768	24.712	24.983	22.985	24.351	25.464	23.937	22.497	23.319	23.898	24.291
ALDH18A1	25.857	29.003	27.343	25.966	28.01	28.673	27.613	28.149	27.872	25.849	27.273	25.828	26.004	27.906	24.802	27.853	26.482	25.774	26.984	27.059	25.234	26.477	25.165	25.11	26.961	27.139	28.404	28.623	25.368	26.161	26.91	26.895	25.931	25.403	27.128	26.998	26.363	26.794	27.45	27.306	26.372	25.305	25.425	28.85	26.816	24.05	26.65	26.15	25.81
ALDH1A1	21.374	29.726	29.552	20.81	29.036	29.594	29.515	29.085	28.236	26.039	19.148	25.488	21.503	27.644	25.63	29.063	22.583	24.421	21.25	23.18	26.18	23.385	21.707	26.762	28.392	31.398	27.379	30.332	29.428	28.486	27.137	22.375	28.329	24.737	29.391	30.665	30.12	26.331	27.86	26.334	23.196	28.405	24.404	30.675	26.998	26.821	30.028	22.739	21.211
ALDH1A2	22.934	24.63	24.628	17.594	22.18	21.508	21.47	19.586	17.971	21.193	23.893	22.472	22.203	23.954	20.708	23.616	19.256	17.104	22.081	23.459	24.728	25.737	NA	19.562	22.567	17.41	20.531	23.27	19.553	19.97	23.868	20.05	15.411	17.594	17.36	21.912	19.062	24.716	NA	21.94	NA	21.737	21.912	23.455	23.334	NA	28.207	19.512	17.769
ALDH1A3	29.134	28.476	27.026	29.485	25.85	26.897	27.095	26.574	27.19	21.595	29.839	27.208	24.083	25.199	25.292	25.953	30.813	22.964	23.151	25.176	26.469	26.908	27.137	20.76	25.503	29.589	27.108	26.922	26.181	26.164	26.619	27.94	26.199	24.961	25.99	27.474	26.637	26.043	26.341	27.084	28.243	25.728	24.375	28.544	25.309	24.741	27.122	29.068	27.971
ALDH1B1	25.426	28.64	28.876	25.333	25.251	28.449	28.936	27.081	29.19	24.562	25.683	25.409	25.391	26.873	21.946	27.38	25.748	26.168	26.494	27.781	28.456	24.994	25.285	24.345	26.787	25.7	28.843	27.115	26.438	26.78	27.91	24.247	28.232	26.211	26.454	25.456	26.79	28.147	26.357	25.891	26.086	26.08	26.331	27.866	27.254	25.007	24.995	26.045	24.134
ALDH1L1	17.746	23.906	17.805	18.951	24.578	21.45	20.7	23.855	16.957	18.118	18.043	21.736	19.303	18.124	15.65	18.73	24.139	17.118	21.991	25.553	17.188	21.032	15.98	22.386	17.747	21.031	23.638	22.805	17.623	19.313	22.103	23.341	16.479	20.35	NA	23.178	18.444	22.732	22.997	23.226	19.669	22.608	23.166	23.323	19.499	NA	23.803	19.983	NA
ALDH1L2	19.712	21.756	21.304	20.166	22.478	22.042	22.748	20.077	22.483	17.728	NA	22.81	15.799	15.18	20.417	19.589	NA	14.876	16.134	19.44	16.225	20.905	15.787	NA	20.152	16.296	15.494	19.266	16.569	17.073	17.316	NA	21.683	18.623	NA	17.247	20.032	18.935	21.448	24.349	17.731	15.99	20.565	20.604	19.671	16.663	24.097	20.323	NA
ALDH2	18.082	29.284	28.893	23.147	28.932	28.845	29.681	29.765	30.132	25.851	22.334	29.015	23.515	27.759	27.835	28.122	25.048	12.212	26.467	27.261	29.779	26.417	24.395	28.194	28.363	24.041	29.797	30.363	28.595	28.92	29.787	24.851	28.005	27.724	28.212	28.382	28.392	28.688	28.185	28.619	25.697	26.245	26.789	29.023	28.363	27.638	28.799	24.768	25.76
ALDH3A1	21.075	22.527	26.586	19.437	23.617	27.433	27.091	24.296	27.57	21.973	22.265	21.986	22.58	21.944	20.858	22.166	29.741	21.739	26.517	23.493	27.188	22.011	21.59	27.038	24.949	28.306	24.77	25.039	26.367	27.459	26.273	25.958	24.436	27.446	24.852	26.692	26.279	26.413	21.68	23.064	20.365	23.806	24.962	27.932	29.287	26.44	21.12	24.557	26.779
ALDH3A2	24.636	24.125	25.888	22.685	25.316	25.902	26.528	26.444	27.782	24.57	24.38	23.253	25.555	24.768	21.036	25.515	25.542	24.601	25.971	25.235	28.324	25.357	23.736	26.325	26.17	26.285	24.859	27.39	25.453	26.218	24.827	25.264	24.219	25.939	26.092	27.052	26.316	25.624	24.164	23.974	21.763	25.295	25.236	28.157	26.61	23.394	26.006	23.564	25.795
ALDH3B1	20.592	22.045	19.342	19.017	19.78	22.076	16.385	21.757	20.717	21.156	22.326	21.742	NA	NA	21.993	20.658	19.615	15.945	17.879	NA	20.877	20.923	17.936	22.233	14.98	20.338	22.287	21.265	19.244	15.471	21.175	23.315	19.599	20.356	13.31	17.172	23.755	NA	15.23	21.563	19.043	NA	17.033	16.872	22.732	NA	NA	23.84	19.136
ALDH4A1	22.889	24.311	24.613	22.458	25.68	24.805	27.081	22.992	24.087	25.623	22.458	21.359	24.994	23.319	19.584	22.943	24.902	23.923	23.611	26.301	25.182	23.498	21.566	22.19	24.17	25.194	23.858	22.596	25.378	25.678	24.005	24.101	23.742	24.064	23.817	24.942	24.047	27.081	23.283	25.064	22.476	24.72	23.878	24.349	23.399	22.828	26.156	22.96	22.76
ALDH5A1	22.681	21.931	24.802	21.26	22.6	24.755	23.508	22.273	23.585	21.613	24.121	23.464	22.026	23.003	NA	23.582	24.783	NA	24.461	23.183	24.25	25.2	20.2	20.548	23.021	24.372	23.841	24.892	23.31	23.008	24.072	NA	24.195	23.963	18.978	20.895	21.723	23.6	23.424	21.61	21.54	19.798	20.94	21.891	20.094	20.732	18.657	21.599	22.457
ALDH6A1	25.367	25.73	25.52	21.902	23.978	27.489	26.761	25.046	27.126	25.747	23.749	21.456	21.691	26.479	20.544	27.151	23.904	22.203	24.292	25.226	27.287	25.128	23.123	25.175	25.315	22.15	27.316	25.842	22.327	23.744	24.803	20.956	23.225	26.325	23.984	24.419	24.181	24.029	23.133	21.718	22.074	23.267	23.087	25.935	23.797	20.972	26.452	23.563	21.287
ALDH7A1	26.438	27.714	27.22	26.506	26.31	27.973	28.294	27.428	26.816	27.825	28.481	26.487	26.975	NA	20.143	27.263	28.31	26.231	26.82	26.006	27.734	25.673	25.982	26.446	27.006	27.322	28.39	27.117	25.707	26.291	27.176	27.425	26.087	26.841	27.046	26.02	26.006	24.989	26.813	27.721	27.168	NA	24.224	27.738	26.59	25.102	26.889	26.555	26.845
ALDH9A1	26.495	27.165	27.454	24.594	26.754	27.886	27.598	26.18	27.961	27.15	27.243	25.033	26.094	27.282	24.275	27.026	27.263	27.337	26.53	27.024	27.984	26.27	25.507	25.948	26.728	26.107	27.352	27.326	26.726	27.593	27.082	25.403	26.626	27.451	26.679	26.515	26.211	26.934	25.719	26.724	25.526	24.776	25.185	28.245	27.013	24.343	27.8	25.977	25.48
ALDOA	29.51	30.412	30.437	29.007	29.885	30.431	30.806	30.467	30.486	30.138	29.918	29.997	29.356	30.015	29.122	30.263	29.475	29.538	29.686	29.306	31.272	29.864	30.077	29.599	29.679	30.191	30.242	31.068	28.738	30.45	29.441	30.853	28.121	29.058	29.615	30.475	29.177	29.782	30.135	29.72	29.635	29.255	29.029	30.808	29.683	28.355	31.234	29.44	30.262
ALDOB	21.537	18.349	23.132	NA	14.601	NA	19.278	NA	20.167	NA	NA	17.581	NA	NA	17.434	18.48	NA	16.046	NA	NA	22.305	16.312	15.537	NA	NA	NA	17.163	25.329	NA	NA	20.499	NA	NA	NA	NA	NA	NA	24.429	NA	NA	NA	NA	NA	16.675	NA	10.321	NA	NA	17.399
ALDOC	25.622	28.567	29.385	26.257	28.874	28.782	28.81	29.828	28.702	27.659	24.574	27.765	25.173	28.862	25.241	28.839	24.92	27.406	25.545	27.725	29.792	28.214	28.324	27.542	28.475	26.451	28.465	30.175	27.05	29.468	28.099	28.038	27.057	26.341	28.304	27.394	27.64	28.151	28.564	26.246	25.239	26.894	26.392	28.848	27.989	26.161	29.527	25.139	26.828
ALG1	21.66	24.056	24.14	23.225	22.338	23.659	24.339	23.482	23.502	23.733	23.442	23.85	24.054	23.776	NA	24.282	24.533	23.426	23.226	23.702	23.792	23.051	22.022	21.553	22.371	23.907	24.108	23.397	23.484	24.626	23.383	24.825	20.595	22.169	23.716	24.032	23.443	21.327	23.114	24.97	22.672	21.298	22.925	25.385	23.324	20.825	25.416	24.549	22.41
ALG10	18.91	17.972	18.434	18.568	18.502	19.269	19.213	18.288	18.208	NA	20.011	19.346	19.169	19.178	19.104	22.205	21.072	20.371	19.235	18.715	20.907	19.313	17.823	18.514	18.735	19.682	19.669	19.481	18.574	19.97	13.384	21.229	16.98	17.988	20.266	19.557	19.201	17.703	19.086	20.094	19.324	17.749	17.46	19.232	17.522	17.086	22.194	18.545	19.533
ALG11	20.871	23.608	22.439	17.495	23.225	24.116	23.196	23.898	24.725	23.082	22.692	20.295	21.418	21.831	NA	22.749	21.993	21.436	21.101	21.69	23.568	20.193	19.162	21.841	21.05	20.067	22.743	22.164	23.047	23.195	21.931	20.84	22.555	22.113	21.58	21.374	21.742	22.834	NA	22.37	20.588	20.044	20.383	22.214	23.359	18.85	22.596	20.669	19.503
ALG12	17.65	17.544	18.562	18.916	19.911	16.973	13.913	19.988	16.253	18.743	20.578	14.938	19.147	16.074	NA	18.6	18.39	18.584	19.145	19.425	16.119	20.085	14.486	18.735	18.758	17.499	19.754	19.266	17.678	19.474	19.554	NA	16.781	13.092	18.66	19.185	17.958	18.43	15.062	16.585	NA	NA	15.139	20.905	16.772	15.715	20.096	17.129	18.697
ALG13	21.187	20.353	19.429	21.249	20.476	21.737	21.333	21.274	21.699	25.875	19.575	21.244	19.054	20.975	20.979	20.533	20.393	21.545	20.428	20.691	21.526	19.888	20.246	20.638	18.463	20.789	20.844	21.665	19.358	19.774	19.393	21.072	20.32	21.235	20.26	23.068	20.213	19.456	20.774	19.495	21.692	18.321	23.927	20.124	20.946	16.886	21.558	21.413	21.246
ALG14	18.645	20.374	19.645	18.933	19.102	21.425	18.634	21.859	21.748	17.074	19.569	18.241	18.425	19.299	NA	NA	18.79	20.067	20.022	18.965	21.687	19.384	18.482	21.194	19.51	17.299	20.844	22.292	20.47	21.198	21.687	17.497	20.649	19.494	21.22	17.923	21.326	18.022	19.825	18.245	17.675	17.831	17.813	16.488	20.463	16.738	22.649	17.643	14.493
ALG2	23.079	23.31	23.801	23.049	22.487	23.616	23.821	22.648	24.848	23.147	23.565	22.826	21.824	22.945	NA	23.545	22.357	21.249	23.129	22.803	24.765	23.56	22.046	21.314	21.94	23.27	22.74	22.775	22.815	23.094	22.868	24.408	22.576	22.039	21.809	22.583	23.038	23.029	22.2	23.755	21.198	20.743	21.065	23.68	23.194	21.413	23.561	23.283	21.501
ALG3	20.251	21.054	22.11	22.091	20.288	21.936	15.673	21.276	21.639	21.091	20.099	20.159	19.609	20.747	NA	22.505	19.933	22.777	19.911	21.667	21.523	20.725	19.662	21.092	20.561	19.316	19.526	20.695	22.563	23.756	21.235	22.189	18.681	20.192	20.006	22.005	20.754	20.046	19.916	19.023	20.491	20.533	18.681	NA	21.338	16.768	20.999	20.693	20.154
ALG5	21.728	23.956	24.93	23.621	24.151	25.614	26.017	25.405	25.96	23.756	24.466	23.677	22.886	23.372	22.362	24.397	25.43	23.08	22.761	22.441	25.785	22.696	22.18	23.449	21.959	23.361	24.252	24.165	25.101	25.37	24.526	23.548	24.403	24.254	24.361	24.674	23.063	26.669	22.299	24.092	24.176	21.905	22.059	24.474	25.367	23.259	25.598	23.575	23.293
ALG6	19.182	20.198	20.852	21.006	19.541	20.817	19.554	21.43	21.883	21.069	19.557	22.464	21.061	21.892	NA	21.302	20.719	21.512	20.385	21.069	20.853	21.79	19.602	19.777	21.891	NA	20.89	19.812	18.569	21.67	20.837	21.381	21.123	18.962	17.981	21.922	19.55	21.169	22.242	19.291	19.233	17.584	16.883	22.876	20.729	NA	22.171	20.056	18.523
ALG8	20.491	22.006	22.462	22.203	21.121	22.326	20.927	22.345	21.994	24.093	21.192	22.568	22.172	19.558	NA	18.986	22.224	22.945	22.304	22.138	21.817	22.598	19.037	21.992	20.87	22.298	22.344	22.191	21.808	22.089	22.702	21.479	20.793	21.477	21.396	23.501	19.905	21.379	21.31	21.286	21.909	NA	20.963	23.428	20.955	19.463	22.846	21.881	21.959
ALG9	20.292	21.893	21.197	20.633	20.644	21.621	20.831	19.245	21.518	21.274	22.738	19.01	20.499	17.622	15.036	22.047	22.084	20.901	22.018	20.838	19.893	20.525	20.199	20.782	19.292	18.101	21.863	22.144	20.95	22.137	20.687	19.341	20.416	18.79	21.296	21.052	21.574	21.204	20.96	21.914	20.827	20.308	19.562	21.001	20.51	18.526	21.928	20.423	20.222
ALK	18.835	18.366	NA	NA	NA	NA	11.632	NA	NA	21.847	19.073	16.316	15.176	NA	15.899	NA	NA	NA	NA	15.758	13.488	17.138	18.638	NA	9.834	NA	NA	NA	12.499	NA	NA	17.029	13.516	15.343	NA	17.85	14.47	NA	NA	17.579	18.087	NA	17.166	17.521	NA	NA	NA	18.198	16.067
ALKBH1	21.219	19.167	20.124	20.571	16.767	21.433	21.31	18.665	20.741	21.34	19.38	18.599	19.722	20.842	14.891	21.188	19.696	19.558	19.685	18.878	21.264	21.377	21.712	18.14	21.042	18.743	20.795	20.985	19.27	18.231	17.695	22.077	17.566	20.981	18.348	18.553	18.426	19.554	19.622	18.54	21.119	18.938	19.677	19.233	19.347	18.447	22.595	17.567	20.501
ALKBH2	19.451	15.844	20.358	22.451	20.751	20.504	22.339	19.587	20.076	24.21	19.799	21.08	22.63	19.951	19.674	23.992	22.132	22.485	17.567	20.988	19.383	22.504	23.397	17.611	21.483	22.077	18.864	18.714	19.97	18.538	20.472	22.518	18.211	21.212	19.765	22.346	16.986	20.618	23.857	22.246	22.854	21.346	22.119	24.052	12.684	20.309	22.852	20.387	21.668
ALKBH3	19.602	19.786	14.702	18.663	20.871	19.046	20.51	20.32	20.03	17.935	20.445	20.011	20.026	20.061	18.908	20.734	22	21.818	20.518	19.112	20.446	19.336	18.545	18.367	20.236	20.887	21.875	20.08	19.136	19.689	19.596	22.612	20.628	17.264	18.323	21.315	19.17	20.357	20.669	19.193	20.733	NA	18.447	20.919	18.445	19.438	21.858	21.518	20.451
ALKBH4	18.646	20.644	21.567	20.367	21.208	21.414	22.272	22.513	21.536	22.274	21.516	22.026	21.286	20.942	16.983	22.54	19.751	21.252	21.552	20.332	20.931	18.846	21.464	20.594	20.109	22.42	21.175	20.644	21.146	21.136	20.458	21.554	20.288	20.419	15.942	21.523	17.553	20.934	21.597	19.713	21.197	20.407	21.156	22.059	19.819	19.921	22.901	21.5	20.303
ALKBH5	22.495	21.678	24.616	22.851	23.523	23.786	24.796	24.385	22.479	25.102	22.534	22.913	23.695	23.347	22.859	24.78	23.162	24.728	23.081	23.27	23.863	24.505	23.242	21.836	23.65	24.028	22.453	23.327	22.611	23.411	22.219	24.025	21.75	24.145	22.521	24.335	23.965	21.813	23.846	22.16	22.784	22.432	22.193	25.022	21.862	21.262	25.245	22.325	21.737
ALKBH6	20.665	20.482	20.651	18.501	19.542	21.916	21.308	NA	19.735	21.873	19.994	18.483	20.411	20.211	20.81	19.971	20.418	20.1	21.151	19.253	20.432	19.059	19.378	16.197	19.517	19.958	18.064	19.699	19.204	20.228	18.611	21.635	17.326	15.414	16.333	21.548	17.011	16.505	18.172	19.498	20.461	NA	19.749	17.549	14.371	16.922	19.72	21.675	21.072
ALKBH7	21.418	21.786	21.175	21.307	19.539	21.227	22.985	21.355	22.567	21.098	18.585	20.975	22.12	21.955	22.161	20.902	21.033	22.352	21.227	21.819	20.378	19.851	20.04	19.623	21.404	20.713	21.619	22.6	20.817	22.235	20.573	21.431	18.204	20.623	20.373	21.728	20.46	20.244	19.523	20.417	21.389	18.498	19.93	21.693	20.359	19.887	20.029	20.715	18.712
ALKBH8	17.809	NA	15.418	20.238	16.12	18.942	NA	16.466	17.644	19.584	21.045	16.708	19.568	17.468	15.695	18.534	19.454	17.819	18.572	15.51	17.895	18.599	19.289	19.286	18.401	15.235	15.721	15.798	18.052	17.576	15.516	21.187	18.688	18.528	18.068	18.545	16.812	17.853	17.306	15.833	18.432	NA	17.837	19.133	17.117	15.006	18.175	20.059	17.878
ALMS1	15.825	16.786	16.978	17.554	13.783	16.718	15.883	11.953	16.152	15.996	18.494	16.24	16.292	16.105	NA	18.359	19.488	15.238	16.547	17.2	15.971	16.705	10.423	12.745	14.776	17.969	15.332	18.223	16.431	16.319	15.908	15.23	15.203	15.936	14.046	17.81	15.757	13.882	14.686	17.027	14.291	14.748	12.605	16.446	11.882	11.823	18.177	17.643	15.017
ALOX15B	NA	NA	NA	15.38	NA	NA	NA	NA	NA	12.386	NA	NA	NA	17.283	19.476	NA	NA	14.001	NA	NA	17.695	NA	15.732	14.746	16.021	NA	NA	NA	NA	NA	NA	NA	14.657	NA	NA	NA	NA	18.075	NA	16.234	17.471	14.259	17.601	NA	14.216	14.934	22.879	14.034	16.472
ALOX5	16.326	19.391	22.336	18.73	18.845	21.731	17.623	22.563	22.736	22.697	15.876	19.275	13.985	20.565	19.191	NA	NA	16.752	18.706	15.596	16.318	19.083	18.848	23.567	19.117	16.27	22.006	21.506	NA	19.226	24.436	19.566	21.544	18.369	14.876	20.09	14.755	NA	20.668	20.867	14.336	10.988	17.825	19.493	21.597	NA	NA	21.604	NA
ALOX5AP	NA	NA	NA	NA	NA	NA	NA	NA	NA	NA	NA	NA	NA	NA	27.615	NA	18.556	NA	NA	NA	NA	NA	NA	NA	NA	NA	NA	20.114	NA	20.262	16.347	NA	NA	20.392	NA	NA	NA	20.606	NA	NA	NA	NA	NA	NA	NA	NA	NA	NA	NA
ALPI	NA	NA	NA	NA	NA	NA	NA	NA	12.76	NA	NA	14.587	NA	NA	NA	NA	NA	NA	14.881	NA	NA	13.455	NA	NA	NA	NA	12.177	NA	NA	NA	14.902	NA	NA	NA	NA	NA	NA	NA	NA	NA	NA	NA	NA	NA	NA	NA	NA	NA	NA
ALPK1	16.031	14.35	16.51	12.156	14.672	17.757	15.385	15.849	16.501	17.548	14.101	12.398	NA	15.961	NA	12.776	14.997	NA	13.754	14.826	17.736	16.345	15.768	15.712	15.517	16.494	17.276	17.386	15.542	11.932	14.58	17.723	15.001	15.51	15.207	NA	13.595	14.309	NA	15.971	13.549	14.087	NA	15.643	15.55	15.431	15.448	15.95	15.2
ALPK2	NA	NA	NA	NA	NA	14.282	NA	NA	NA	NA	16.827	NA	NA	NA	NA	NA	NA	NA	NA	NA	NA	NA	NA	10.122	NA	14.139	13.771	NA	12.104	NA	10.357	NA	10.66	12.397	NA	NA	NA	NA	NA	NA	NA	NA	NA	NA	11.855	NA	NA	NA	NA
ALPK3	16.002	14.716	14.438	NA	13.872	14.705	16.146	NA	15.283	19.706	NA	13.838	13.969	NA	22.995	14.297	14.427	NA	17.827	13.625	16.454	16.345	14.682	16.155	13.799	15.071	14.816	NA	NA	NA	NA	17.502	14.343	13.23	14.934	17.256	NA	NA	NA	NA	14.206	13.212	13.338	NA	13.518	NA	17.567	17.043	15.872
ALPP	24.108	20.965	NA	24.313	18.518	19.592	20.766	19.968	18.02	25.889	25.12	24.146	16.622	19.889	14.296	18.107	26.816	20.234	22.679	21.689	20.817	25.206	NA	20.628	16.537	22.517	25.072	22.662	18.516	19.538	21.973	21.388	22.411	18.39	20.618	21.827	27.645	18.078	25.36	22.268	27.406	20.419	19.687	22.894	22.412	12.512	21.953	21.031	18.117
ALPPL2	17.338	17.455	15.152	14.185	NA	19.33	19.096	NA	14.929	23.124	19.166	18.748	17.43	17.608	NA	14.099	18.103	NA	13.343	NA	17.893	19.397	18.075	14.611	NA	NA	19.219	NA	15.199	16.677	NA	16.405	16.784	13.253	NA	17.487	25.019	NA	21.806	16.63	21.498	NA	NA	19.148	19.874	NA	NA	NA	NA
ALS2	17.372	17.758	18.942	18.56	17.67	18.309	18.347	16.294	17.751	19.214	16.621	18.652	19.097	19.46	15.83	16.887	18.348	15.946	18.239	16.217	18.127	20.587	18.575	16.766	18.598	23.11	18.483	20.092	14.21	15.692	16.526	18.367	16.093	16.813	17.145	15.657	15.036	17.095	17.585	17.449	17.781	13.641	16.767	18.85	17.397	18.112	20.046	16.976	18.427
ALS2CL	17.749	16.714	16.83	NA	15.546	18.505	17.214	16.37	15.793	15.761	16.992	16.366	NA	12.387	NA	14.295	16.913	NA	14.729	17.241	15.476	17.025	15.367	18.259	15.74	NA	16.799	17.868	13.288	16.021	13.349	16.84	18.159	11.232	13.59	NA	18.364	NA	16.775	16.808	18.693	15.768	17.202	13.559	18.88	10.765	16.067	18.958	NA
ALX1	NA	NA	NA	NA	NA	NA	NA	NA	NA	NA	15.521	NA	NA	NA	16.966	NA	NA	NA	NA	NA	NA	NA	NA	NA	NA	NA	NA	NA	NA	NA	NA	NA	NA	16.491	NA	NA	NA	NA	NA	NA	NA	NA	NA	NA	NA	NA	15.416	NA	NA
ALYREF	24.999	25.954	26.459	24.947	25.446	26.072	26.815	26.416	25.757	26.614	24.942	26.482	26.373	26.293	26.164	27.466	26.45	23.432	25.529	24.351	25.897	26.302	25.537	24.241	24.766	26.168	25.709	25.343	25.973	26.703	25.373	26.674	24.741	26.269	25.896	25.312	25.212	25.621	25.953	25.687	25.699	24.119	24.655	26.789	23.105	23.366	27.982	26.05	24.282
AMACR	20.176	24.953	25.28	18.736	24.662	27.994	27.367	24.934	24.302	20.543	21.254	20.65	19.532	24.442	17.939	16.707	20.959	19.383	24.25	19.425	28.49	19.205	16.187	20.04	20.94	21.316	26.942	25.524	22.153	22.99	22.925	20.139	23.066	20.194	22.389	19.843	23.727	21.686	20.323	22.648	23.338	19.013	19.858	24.013	23.436	20.561	23.608	19.11	19.938
AMBP	NA	NA	NA	NA	15.489	16.548	NA	NA	NA	NA	NA	13.598	NA	NA	NA	NA	NA	NA	NA	19.319	NA	NA	NA	NA	NA	NA	NA	16.56	NA	NA	NA	15	NA	NA	17.41	19.727	NA	NA	NA	20.14	NA	16.524	NA	20.677	17.361	17.784	25.878	NA	NA
AMBRA1	17.465	16.887	16.866	18.584	16.593	18.37	17.637	16.758	17.533	15.822	18.088	17.888	16.431	16.979	17.974	17.566	19.038	18.131	18.449	17.003	18.416	16.352	18.108	16.189	13.342	18.603	18.206	17.491	16.986	17.141	16.942	18.63	16.299	14.591	15.85	18.319	16.658	18.09	17.768	17.864	17.404	15.103	16.722	19.167	16.596	15.446	19.389	18.932	17.559
AMD1	16.33	NA	14.143	18.61	NA	NA	17.244	NA	14.481	16.331	NA	NA	17.842	NA	NA	NA	15.815	22.71	19.12	12.454	16.912	NA	18	NA	17.538	19.662	16.213	16.999	17.264	17.23	16.647	17.712	NA	16.205	NA	NA	NA	17.119	14.456	19.48	19.342	15.458	NA	18.322	15.24	NA	19.555	17.527	17.923
AMDHD2	19.704	21.738	23.386	22.853	20.352	22.618	22.391	22.493	19.146	23.647	23.062	22.874	23.515	18.513	19.655	22.031	23.523	24.762	23.372	21.856	20.189	21.991	21.968	20.056	20.894	24.815	24.01	22.511	21.846	22.37	23.282	24.844	17.704	17.92	22.714	23.109	16.19	21.41	21.642	23.019	20.885	22.026	22.329	23.549	20.885	19.932	23.946	23.773	24.112
AMER1	NA	NA	NA	NA	NA	16.198	NA	NA	16.57	19.42	19.289	NA	NA	NA	NA	19.647	17.323	NA	NA	NA	19.241	NA	NA	10.891	NA	NA	NA	17.706	NA	NA	NA	14.168	NA	18.423	15.268	13.651	NA	15.447	15.663	18.74	NA	NA	NA	NA	NA	NA	NA	16.195	NA
AMER3	NA	NA	NA	NA	14.955	15.416	NA	NA	NA	NA	NA	NA	NA	16.613	NA	16.687	NA	NA	NA	NA	NA	NA	NA	NA	NA	NA	NA	NA	NA	NA	NA	NA	NA	NA	16.569	NA	NA	NA	16.904	NA	NA	NA	14.073	NA	15.071	NA	19.556	14.93	NA
AMFR	21.085	17.784	20.019	22.627	18.167	20.184	20.428	17.523	20.089	17.62	20.484	20.194	22.146	19.325	19.298	22.42	21.037	20.704	20.684	19.919	19.938	21.681	21.829	19.267	19.023	20.405	20.353	22.011	18.999	20.635	19.632	20.643	17.236	19.45	16.703	20.515	19.158	19.88	20.682	18.526	21.144	18.626	20.175	20.891	20.107	18.36	19.621	21.357	21.587
AMIGO2	20.642	NA	15.546	20.559	NA	NA	NA	16.893	NA	NA	19.406	19.399	15.983	NA	NA	14.289	18.045	NA	18.159	13.996	NA	NA	NA	18.891	NA	NA	15.488	15.587	NA	NA	14.344	NA	17.285	NA	NA	NA	20.178	NA	16.202	NA	17.332	13.547	NA	NA	NA	15.546	18.21	NA	15.826
AMMECR1	19.183	17.542	17.61	20.248	18	19.891	19.72	15.719	NA	21.132	18.821	19.078	20.098	19.509	20.57	20.589	20.166	20.326	18.668	18.465	18.985	20.861	19.99	17.643	17.411	18.09	16.803	18.202	19.712	17.486	NA	21.204	17.305	21.49	19.654	21.606	20.791	19.707	21.263	21.243	21.154	16.969	18.794	23.563	18.377	15.204	23.199	23.062	14.959
AMMECR1L	18.349	NA	16.899	NA	NA	16.984	18.741	17.974	18.904	16.172	19.288	NA	19.558	NA	19.462	21.422	19.693	18.889	18.295	17.958	17.446	18.755	19.101	17.454	15.657	NA	NA	19.367	17.648	18.131	17.142	17.377	16.933	18.299	NA	17.809	16.007	NA	19.364	18.545	19.908	NA	18.528	NA	16.316	14.854	NA	17.297	NA
AMN	NA	NA	NA	NA	NA	NA	NA	NA	NA	NA	15.209	NA	NA	NA	NA	NA	NA	NA	NA	NA	20.021	NA	NA	NA	NA	NA	NA	NA	NA	NA	19.084	NA	16.609	NA	NA	NA	NA	NA	NA	NA	NA	16.269	NA	NA	NA	NA	NA	NA	NA
AMN1	16.996	17.251	NA	20.385	17.333	NA	17.515	NA	NA	16.752	NA	19.999	20.426	NA	NA	19.706	NA	18.205	19.042	NA	19.102	17.276	19.671	17.842	17.696	20.576	17.226	NA	NA	NA	NA	20.308	NA	19.071	NA	NA	NA	NA	17.537	18.725	NA	18.253	NA	18.292	NA	NA	NA	16.672	19.592
AMOT	17.003	17.365	17.499	NA	15.377	18.615	12.527	16.344	17.744	21.328	20.811	17.864	17.227	16.581	18.443	19.708	15.532	16.933	NA	14.307	18.596	20.254	15.5	17.475	16.343	16.302	16.335	19.827	19.191	20.152	11.999	NA	15.994	17.888	17.165	NA	16.613	20.211	15.95	NA	17.326	17.31	17.652	17.903	15.774	15.746	23.614	17.568	15.278
AMOTL1	17.176	11.459	NA	12.268	13.013	15.892	NA	NA	NA	16.621	17.897	17.615	14.839	18.006	NA	17.221	17.87	18.327	17.172	17.307	NA	15.91	16.008	NA	13.426	NA	15.046	20.016	NA	18.96	NA	NA	18.549	18.119	NA	NA	11.975	NA	NA	NA	NA	NA	13.707	NA	15.464	NA	15.953	16.758	18.542
AMOTL2	20.558	18.461	14.655	20.318	16.725	17.585	17.042	12.269	18.341	22.176	19.845	20.868	19.21	11.172	NA	17.495	20.932	18.948	19.306	16.033	18.634	19.128	16.313	15.814	17.574	20.875	17.274	18.642	18.283	19.872	18.929	21.431	16.942	16.883	16.753	20.272	19.677	11.696	15.261	19.087	19.379	16.185	18.584	17.099	18.025	17.372	18.103	21.329	21.711
AMPD2	23.234	22.979	23.624	23.314	22.992	23.283	23.743	23.735	24.322	20.505	25.325	22.468	23.259	21.861	25.049	24.381	22.607	23.948	23.612	22.895	23.094	21.874	22.884	22.095	22.057	23.556	22.999	24.16	22.18	22.273	23.405	22.726	20.52	21.207	23.212	23.583	22.064	24.06	22.419	23.149	22.461	21.548	22.296	23.274	22.931	20.784	25.25	22.599	23.425
AMPD3	18.981	20.335	18.533	17.969	13.721	18.533	21.328	16.072	18.973	14.009	16.951	11.883	17.587	NA	21.308	18.196	18.74	17.655	22.707	17.531	19.99	22.188	21.309	15.389	14.705	15.539	17.055	19.408	17.823	17.331	19.284	20.857	17.032	14.833	NA	NA	19.669	19.575	17.121	19.041	21.771	11.885	16.595	NA	21.839	20.678	NA	22.169	16.293
AMT	12.617	NA	NA	16.297	17.923	16.646	NA	NA	NA	19.06	NA	NA	14.334	NA	NA	NA	NA	16.225	NA	NA	23.355	NA	NA	NA	NA	19.646	NA	19.539	18.496	NA	19.001	NA	NA	NA	NA	16.297	NA	NA	13.468	15.891	NA	NA	12.644	18.03	NA	16.011	15.003	18.483	NA
AMZ2	15.836	17.477	20.399	19.695	14.761	17.708	17.186	18.974	15.649	16.037	22.111	20.182	17.708	17.1	NA	21.895	22.287	20.453	20.547	16.093	19.878	17.345	16.722	17.806	NA	20.495	NA	NA	18.22	NA	19.74	19.402	NA	18.556	NA	20.124	20.683	NA	19.853	19.315	19.978	18.686	NA	20.334	NA	NA	21.666	21.093	NA
ANAPC1	20.196	21.145	21.022	21.134	19.367	21.928	21.867	21.28	21.439	22.61	20.41	21.548	21.492	21.273	20.807	22.098	21.94	20.764	21.84	20.865	22.359	18.661	20.395	20.465	20.206	20.644	21.208	20.948	21.549	21.713	20.275	22.162	20.493	20.401	19.546	20.354	20.142	20.552	20.313	20.987	22.41	18.88	20.078	22.705	21.152	17.215	21.821	21.351	20.87
ANAPC10	19.996	22.161	21.815	20.019	20.569	22.706	22.038	20.033	21.742	22.321	20.675	22.134	21.576	21.682	22.154	22.223	21.246	20.798	20.071	20.878	22.002	19.942	20.75	20.06	20.546	21.252	19.45	19.589	21.688	21.614	20.998	22.794	18.704	21.613	NA	22.66	16.411	18.629	21.462	22.831	21.238	NA	20.95	22.604	21.556	16.003	22.407	21.606	20.608
ANAPC11	18.99	19.069	20.441	NA	19.325	NA	18.504	NA	21.046	21.332	21.118	18.471	21.019	NA	NA	NA	21.382	NA	NA	NA	NA	NA	21.039	NA	NA	NA	NA	NA	NA	17.61	NA	NA	16.115	NA	NA	20.6	NA	NA	18.743	NA	NA	NA	19.893	NA	19.511	NA	20.812	NA	NA
ANAPC13	NA	20.552	18.883	19.301	19.053	21.867	18.982	21.27	20.396	22.725	20.831	15.905	20.813	20.416	19.702	21.358	21.86	20.582	18.074	19.419	21.433	NA	NA	20.265	21.508	NA	16.965	19.4	21.191	NA	NA	21.343	18.919	21.498	17.527	NA	19.881	17.919	NA	19.598	16.88	NA	16.922	20.281	19.847	NA	21.959	23.942	21.068
ANAPC15	25.058	19.715	20.447	NA	NA	20.542	NA	NA	NA	21.464	20.589	21.343	20.661	NA	19.563	NA	20.866	NA	NA	NA	NA	NA	20.008	NA	NA	NA	NA	NA	24.257	20.577	NA	22.373	NA	17.652	NA	NA	20.314	NA	NA	20.318	21.326	NA	NA	NA	20.906	NA	20.388	NA	NA
ANAPC16	20.868	21.993	21.62	21.044	20.862	21.904	21.117	20.856	21.949	23.037	21.884	21.884	22.426	21.204	21.01	20.546	22.98	22.248	20.388	20.718	20.155	21.094	21.23	21.293	18.742	21.626	21.658	20.992	19.086	22.202	20.192	20.824	20.573	19.016	20.239	22.746	20.728	20.516	21.144	22.874	21.873	18.645	20.958	24.169	20.646	20.861	22.087	22.033	22.018
ANAPC2	20.024	19.82	20.1	20.861	19.416	21.081	21.387	20.165	21.344	22.769	21.362	21.26	21.569	21.117	21.239	21.644	21.195	20.272	21.74	21.729	22.116	21.082	21.035	19.635	19.906	20.648	20.925	19.225	21.373	21.461	19.295	21.534	19.971	20.742	19.269	20.154	20.054	20.264	20.516	20.126	21.794	18.547	20.241	22.681	21.755	18.158	21.614	21.726	19.969
ANAPC4	19.759	20.25	20.71	20.227	19.907	21.523	21.647	21.41	19.84	22.145	20.119	21.023	20.593	20.431	18.806	21.275	21.276	18.714	21.026	19.957	20.64	17.438	21.087	19.162	18.149	20.042	20.738	20.018	19.999	20.864	18.31	20.381	19.327	19.635	18.776	18.448	20.226	19.613	19.405	20.334	21.341	16.793	19.286	21.623	19.96	17.839	20.357	20.209	19.633
ANAPC5	20.447	21.907	21.988	21.457	20.964	22.141	22.199	20.999	22.035	23.007	22.069	22.201	21.568	22.02	20.826	22.837	22.157	21.106	21.879	21.05	22.802	19.097	20.847	20.288	19.941	21.058	21.571	21.461	22.406	21.793	20.409	22.789	19.275	21.447	20.398	21.16	21.493	23.208	21.07	22.179	22.358	19.694	20.82	22.669	21.759	18.41	22.478	22.117	20.852
ANAPC7	21.045	22.563	23.007	23.405	22.192	23.117	22.869	21.951	23.362	24.1	23.383	23.645	23.759	23.038	22.28	23.322	23.701	23.506	23.071	22.468	23.074	23.502	22.798	21.231	21.785	22.595	22.413	22.665	23.35	23.219	22.29	23.968	21.48	22.943	20.681	22.873	21.375	21.748	22.893	22.908	22.753	20.58	22.579	24.674	22.767	20.329	23.633	23.39	23.409
ANG	NA	NA	19.047	NA	21.33	18.574	20.996	20.899	20.714	NA	NA	NA	17.076	NA	NA	16.996	NA	NA	NA	NA	19.809	NA	18.59	20.972	18.133	23.946	NA	19.67	16.813	15.404	NA	NA	16.697	20.763	18.664	18.215	18.881	NA	20.908	17.024	NA	17.907	16.425	22.769	18.882	NA	26.278	NA	NA
ANGEL1	20.533	20.531	20.893	18.694	16.76	21.099	21.042	18.785	21.514	20.306	19.175	20.234	18.795	19.593	NA	18.926	20.257	16.13	18.576	16.044	21.253	17.614	20.18	17.929	18.52	20.268	20.831	20.355	17.907	20.171	18.38	22.949	17.939	18.188	15.531	18.225	19.874	19.324	18.286	19.52	19.26	15.179	18.253	21.459	18.87	16.86	21.732	20.639	19.712
ANGEL2	18.072	17.041	18.611	17.193	17.357	17.216	19.843	15.206	19.669	20.066	18.879	18.964	20.3	18.827	16.688	20.419	20.863	17.982	17.806	18.078	20.611	21.083	18.736	17.647	16.036	18.971	16.807	18.132	19.065	17.851	16.482	20.293	18.727	19.054	17.78	20.056	19.558	18.428	17.959	19.816	20.483	NA	18.344	19.432	19.578	16.4	23.054	19.399	17.239
ANGPTL2	NA	NA	NA	NA	NA	NA	NA	14.845	NA	27.219	19.728	NA	NA	NA	21.387	16.745	19.562	NA	NA	NA	13.767	NA	13.98	NA	NA	NA	16.057	16.35	NA	NA	NA	15.011	14.401	NA	NA	NA	NA	16.345	NA	NA	NA	NA	NA	NA	NA	NA	NA	NA	18.692
ANGPTL4	14.892	NA	17.865	13.139	NA	19.465	NA	19.135	NA	NA	NA	NA	20.724	NA	NA	NA	NA	NA	19.712	20.338	16.677	16.594	22.46	19.198	19.128	18.416	20.371	NA	NA	12.798	NA	NA	NA	NA	NA	NA	NA	NA	18.495	NA	NA	NA	18.496	NA	NA	NA	NA	NA	20.139
ANK1	15.43	13.321	NA	15.472	12.286	14.055	NA	14.994	NA	15.537	16.535	13.122	15.799	15.388	17.277	14.93	21.62	16.653	15.231	NA	NA	16.205	13.704	NA	NA	NA	NA	NA	13.902	15.664	13.008	14.679	NA	13.424	NA	17.909	NA	NA	19.491	NA	16.164	NA	13.016	17.1	14.275	14.691	16.795	20.34	21.869
ANK2	15.435	16.225	16.238	15.659	15.466	17.253	15.83	16.247	16.904	15.648	NA	15.909	17.157	12.478	NA	16.275	NA	17.456	13.595	12.667	15.036	15.257	NA	9.468	NA	NA	NA	NA	15.544	14.849	12.779	15.202	NA	13.84	8.37	11.377	12.48	NA	13.098	14.922	16.981	NA	13.479	14.081	14.595	NA	20.248	14.171	7.546
ANK3	20.508	21.466	20.315	18.717	21.552	21.393	20.508	21.517	20.896	20.94	23.157	19.168	17.656	21.687	18.301	23.145	21.648	15.464	20.311	21.197	20.88	19.172	19.022	19.195	19.03	21.005	21.969	19.761	18.896	20.634	20.618	19.334	20.507	18.366	20.677	20.511	21.262	19.683	19.174	19.758	19.888	18.835	19.614	21.882	19.983	17.098	23.474	18.273	17.623
ANKEF1	NA	19.015	18.593	17.961	18.393	18.985	NA	19.597	19.285	NA	NA	NA	NA	NA	19.226	NA	13.85	NA	18.25	18.652	NA	19.971	17.204	19.674	18.642	19.153	20.496	19.794	19.428	19.82	19.465	19.873	19.156	20.599	19.025	19.007	17.665	18.213	18.654	NA	19.028	NA	NA	NA	15.532	NA	NA	18.102	17.557
ANKFY1	23.277	22.623	23.459	19.617	22.056	23.406	23.105	22.154	21.475	24.284	24.419	22.055	23.913	23.012	21.66	22.645	23.635	23.495	23.381	23.312	23.685	24.099	22.417	22.261	22.996	24.81	23.212	23.366	22.993	23.473	22.567	23.338	23.5	23.358	23.213	23.267	24.123	22.433	22.662	23.354	22.515	22.086	21.419	25.195	23.153	21.162	24.77	22.696	24.634
ANKH	15.334	20.602	19.77	19.315	20.745	19.883	22.151	22.193	18.445	NA	17.009	NA	NA	17.469	NA	NA	16.273	19.721	16.824	19.249	19.835	16.826	NA	15.212	16.609	17.915	18.36	17.566	17.851	13.094	16.93	11.577	13.07	18.843	19.564	17.225	18.917	14.823	17.132	19.662	16.5	15.355	NA	20.451	17.86	18.091	NA	17.587	21.38
ANKHD1	21.028	21.72	21.485	21.176	19.944	21.266	21.824	21.411	21.244	21.739	21.469	22.88	21.851	21.399	20.01	21.411	22.514	20.245	20.778	21.127	22.659	19.88	21.384	19.428	20.872	21.718	22.256	22.534	20.212	20.836	20.506	22.217	19.798	21.582	21.152	22.22	21.21	21.149	21.219	22.18	23.005	19.603	20.44	23.214	21.752	20.227	20.681	22.237	21.609
ANKIB1	20.652	19.732	19.606	19.371	18.566	19.813	19.053	19.399	20.667	18.807	20.608	19.796	19.447	19.365	17.146	16.866	19.481	19.845	18.595	17.806	19.551	19.12	17.993	18.611	18.884	19.285	19.715	19.084	19.353	19.022	17.572	20.295	17.215	18.301	17.843	19.465	19.457	17.824	17.579	19.747	18.842	14.763	16.204	20.092	19.062	18.914	17.962	20.08	19.794
ANKLE2	22.966	22.126	22.221	23.027	21.7	21.632	22.533	21.864	21.749	21.975	23.346	23.193	23.248	22.496	19.939	23.233	23.236	23.177	21.882	21.655	23.54	22.784	19.908	21.64	21.313	23.469	22.585	22.924	21.8	22.07	22.468	23.939	20.137	23.176	21.725	23.161	21.248	20.995	23.7	23.255	21.858	20.73	21.592	23.152	21.859	21.316	22.671	22.661	22.228
ANKMY2	22.17	21.521	22.793	23.719	22.582	23.067	23.384	23.948	22.766	23.596	23.886	21.258	23.374	23.345	22.332	23.397	24.185	23.266	23.698	21.177	21.955	21.323	22.144	22.129	21.158	22.314	23.106	23.009	21.89	21.992	21.941	22.098	22.017	22.626	22.213	22.064	21.474	22.01	21.191	21.471	22.132	21.989	21.726	24.247	22.971	19.547	23.956	22.665	21.731
ANKRA2	19.907	19.413	14.854	NA	20.572	16.57	16.627	NA	NA	21.309	20.557	17.979	19.756	NA	NA	22.878	17.088	NA	NA	NA	20.383	18.604	NA	NA	NA	NA	NA	NA	NA	16.952	NA	NA	NA	NA	NA	21.307	19.231	NA	NA	21.159	NA	NA	18.673	20.526	NA	NA	NA	18.827	NA
ANKRD1	15.855	NA	NA	17.824	NA	14.039	17.426	17.297	14.937	NA	NA	16.597	NA	16.006	NA	NA	23.088	NA	17.545	17.625	NA	15.269	NA	15.753	NA	21.372	NA	NA	NA	17.329	NA	NA	13.643	NA	NA	NA	16.406	NA	13.725	18.306	17.6	NA	15.883	16.97	NA	NA	15.156	NA	16.414
ANKRD10	18.337	20.606	19.423	NA	20.049	19.211	23.956	21.489	22.656	22.579	17.881	17.315	20.241	21.433	NA	21.397	NA	15.979	NA	21.528	22.974	17.088	20.815	19.336	20.1	21.915	18.539	23.22	23.447	23.033	19.743	20.679	19.838	21.654	20.564	22.717	NA	22.539	17.993	20.802	18.979	19.104	20.42	22.678	22.304	22.362	23.308	17.628	20.592
ANKRD11	18.283	18.715	17.635	18.901	17.111	17.66	17.957	17.24	17.362	18.506	18.138	18.588	18.858	17.912	15.709	19.214	19.155	19.199	17.351	18.026	19.066	18.348	18.318	17.158	17.523	18.083	18.055	17.175	16.611	17.961	17.855	18.756	14.33	17.589	17.18	19.132	17.381	16.129	18.893	18.315	18.91	16.741	18.246	18.86	17.066	15.321	19.427	20.147	16.806
ANKRD12	14.324	14.191	14.911	16.525	13.478	NA	13.429	17.542	13.713	13.213	16.554	NA	13.903	17.207	NA	15.247	17.431	17.191	16.821	16.735	12.666	12.915	16.44	11.582	17.316	15.509	NA	14.799	12.614	12.329	11.818	15.09	NA	13.386	13.694	17.682	17.537	16.926	17.559	17.167	14.77	11.311	15.826	18.028	16.08	14.015	17.927	13.303	13.848
ANKRD13A	22.215	19.66	18.896	19.461	19.236	22.175	20.518	19.985	20.699	21.52	21.327	20.424	20.281	19.236	21.385	21.663	22.443	20.531	20.463	19.327	20.541	21.641	20.949	19.436	19.587	20.45	20.021	21.423	20.157	20.412	19.486	21.429	19.595	17.855	19.946	21.225	19.935	18.969	18.608	20.438	20.812	15.838	17.319	21.899	20.037	18.627	21.679	23.353	18.301
ANKRD13B	NA	NA	NA	NA	NA	17.534	17.53	NA	NA	NA	NA	NA	NA	NA	NA	19.069	18.323	NA	NA	NA	18.235	NA	NA	NA	NA	17.347	18.365	NA	NA	17.997	16.646	17.661	15.962	NA	NA	NA	NA	NA	NA	NA	NA	NA	NA	NA	NA	NA	NA	NA	NA
ANKRD13D	NA	15.936	NA	NA	NA	NA	NA	NA	15.335	NA	17.641	17.332	16.057	NA	NA	NA	18.09	NA	NA	NA	NA	NA	NA	NA	NA	NA	15.301	NA	NA	NA	NA	NA	15.611	NA	NA	17.59	NA	14.398	NA	18.663	NA	NA	15.313	17.255	14.22	NA	NA	17.417	NA
ANKRD16	17.135	19.351	19.672	20.114	18.849	20.261	19.802	18.605	19.364	19.754	16.66	18.373	18.388	20.301	12.903	19.563	16.342	20.377	19.728	20.233	20.702	NA	18.811	18.542	18.439	19.188	19.167	21.609	18.496	19.771	20.923	18.544	17.241	21.433	19.423	19.826	18.712	19.541	19.317	18.705	20.607	17.499	17.606	20.638	17.827	17.243	20.58	17.803	18.983
ANKRD17	22.702	22.819	22.513	23.438	22.342	21.953	23.175	21.895	23.181	23.042	23.047	23.468	23.523	22.57	22.775	23.382	23.176	22.618	23.039	22.883	23.383	23.388	22.742	21.682	22.45	22.792	23.403	23.6	22.648	22.879	21.819	23.177	20.829	22.617	21.879	23.656	22.598	22.728	23.107	23.24	23.707	21.646	22.547	25.044	22.281	20.672	24.259	23.05	23.106
ANKRD2	17.087	17.989	NA	18.772	19.936	15.973	15.983	20.488	16.003	NA	19.004	18.237	15.935	16.418	NA	NA	22.173	13.264	18.028	18.418	15.96	13.772	16.736	NA	19.448	NA	NA	NA	19.312	19.459	NA	21.02	NA	NA	NA	NA	17.882	NA	NA	NA	24.292	NA	NA	NA	15.854	NA	NA	19.367	16.097
ANKRD22	23.91	23.603	18.77	20.488	23.423	24.979	23.785	25.1	24.85	NA	21.907	18.643	NA	21.927	NA	19.332	20.019	20.165	23.951	24.022	23.715	22.639	16.951	22.979	22.633	24.789	23.356	23.938	24.463	25.2	22.927	23.378	21.581	22.965	22.986	20.636	23.954	23.095	20.397	23.525	19.741	23.513	23.621	23.872	24.299	21.206	NA	23.386	21.303
ANKRD26	13.476	16.971	15.748	16.981	15.864	17.666	16.862	15.894	15.963	16.461	14.335	15.551	15.861	14.992	12.902	16.276	17.297	18.177	13.842	NA	13.216	15.103	NA	13.751	11.554	13.823	NA	15.17	14.434	13.869	13.394	16.428	9.086	NA	14.586	14.513	11.906	15.39	15.761	15.575	16.784	12.359	11.845	15.683	13.285	12.218	16.044	16.805	16.711
ANKRD27	19.627	20.182	19.414	20.467	19.095	20.861	20	18.75	19.533	20.899	19.67	19.632	19.501	20.144	16.593	21.081	19.363	20.086	18.86	20.977	20.465	20.338	19.616	18.993	18.746	18.961	19.407	19.294	18.458	19.16	19.27	20.358	17.313	19.004	18.927	21.282	20.701	19.489	19.851	19.721	20.084	17.142	19.673	21.604	19.773	17.129	20.844	19.57	19.541
ANKRD28	22.171	22.071	21.996	22.604	21.543	22.576	22.506	22.022	22.888	22.286	22.494	20.901	22.384	23.246	20.296	22.138	22.142	23.148	22.827	22.521	22.497	22.098	21.241	21.371	22.329	23.269	22.227	22.849	21.222	22.166	20.821	22.294	20.665	21.92	20.966	21.986	20.984	22.055	21.995	21.643	22.773	20.851	21.307	23.338	21.292	19.536	18.141	21.508	21.168
ANKRD39	21.575	19.183	19.411	23.314	19.368	21.105	20.359	19.898	19.282	22.518	22.073	21.501	21.215	21.476	19.999	18.207	22.381	24.036	21.318	20.026	NA	18.844	21.358	16.975	16.695	22.248	20.542	19.546	19.762	17.313	17.653	16.617	15.267	20.924	18.712	21.567	18.708	18.015	19.784	20.818	22.882	19.137	20.749	20.298	19.415	16.725	20.962	20.382	21.535
ANKRD40	23.156	18.812	20.476	20.902	22.291	22.339	20.582	22.957	21.269	22.562	21.176	19.703	19.861	20.73	13.689	23.506	21.531	20.97	19.962	20.117	17.432	20.36	22.678	16.687	17.109	18.973	19.619	18.434	18.57	16.723	19.999	22.199	13.272	18.594	NA	20.274	17.121	21.504	21.415	19.65	22.258	18.987	20.565	22.323	19.591	18.671	20.722	22.272	21.038
ANKRD44	15.598	18.439	16.72	16.401	NA	NA	17.064	17.065	17.225	16.853	19.874	16.827	19.639	13.421	NA	17.257	18.577	21.036	17.362	16.902	14.721	16.057	17.533	14.517	18.413	NA	17.175	16.863	NA	16.097	15.677	18.052	15.067	17.774	17.684	17.687	15.115	NA	16.003	15.05	NA	12.694	17.201	NA	15.846	NA	16.887	15.64	17.668
ANKRD46	NA	17.645	NA	21.056	19.783	20.787	20.32	NA	NA	22.841	NA	17.201	18.766	NA	20.833	20.424	19.711	22.27	19.687	NA	20.564	19.653	20.788	NA	NA	20.127	20.494	19.623	20.839	20.256	17.597	NA	NA	19.622	18.935	20.291	NA	20.007	NA	19.416	19.551	NA	18.818	NA	NA	NA	21.029	NA	21.418
ANKRD49	16.16	18.838	NA	18.603	17.77	18.89	NA	NA	17.514	19.473	19.764	NA	NA	NA	18.086	NA	19.88	17.87	NA	NA	NA	NA	NA	NA	NA	17.403	20.718	19.762	NA	18.216	18.976	NA	17.741	18.956	18.014	NA	18.396	NA	NA	NA	NA	16.97	17.692	17.938	NA	NA	18.505	NA	NA
ANKRD50	19.887	16.531	15.884	18.147	15.117	16.358	17.812	NA	15.685	NA	15.389	16.985	20.666	16.923	18.109	18.245	18.567	18.174	18.657	18.648	17.207	16.744	19.191	19.013	18.264	19.437	17.789	18.955	16.663	13.932	16.363	17.533	16.146	17.554	15.368	18.514	14.708	NA	18.002	NA	19.487	13.545	17.571	15.522	NA	15.637	20.972	16.561	19.637
ANKRD52	19.297	16.487	16.075	18.486	18.874	17.84	18.324	18.214	19.528	15.908	19.038	17.657	20.206	19.734	21.01	18.199	20.453	21.217	17.642	19.199	17.742	18.749	18.073	16.38	18.666	15.654	19.031	20.847	17.96	16.197	19.13	17.498	17.073	18.664	14.055	19.365	18.868	15.415	19.932	18.906	18.43	17.846	19.637	20.351	17.657	17.291	17.846	18.627	17.495
ANKRD54	21.442	21.729	23.043	22.673	20.503	22.492	22.122	22.425	21.705	23.004	23.388	21.432	22.469	21.799	NA	22.586	22.369	24.153	22.111	21.543	23.126	21.886	22.64	21.007	21.61	23.155	24.563	23.036	22.379	21.924	22.047	22.762	20.865	21.398	21.031	21.887	22.121	18.978	22.458	21.098	22.517	21.727	20.867	22.912	22.044	19.7	22.498	20.974	20.582
ANKRD9	16.004	18.361	19.184	18.152	17.837	20.397	17.378	16.969	18.194	18.446	NA	20.665	15.69	18.614	NA	NA	NA	19.966	18.401	17.186	18.753	20.499	17.797	15.939	18.432	16.398	16.325	19.644	16.45	18.657	14.933	17.409	16.358	16.489	16.475	16.985	18.913	13.676	NA	NA	16.892	14.775	14.94	NA	16.623	NA	NA	17.086	14.299
ANKS1A	20.866	22.318	21.794	21.882	21.084	23.086	22.879	21.915	21.946	23.531	22.6	20.998	21.133	22.863	17.193	21.923	22.072	22.643	21.794	21.303	23.602	22.282	21.492	21.351	21.256	22.037	22.916	22.982	22.019	21.62	21.878	23.785	21.425	22.006	21.338	21.774	20.684	21.809	21.89	22.499	21.325	19.907	21.11	22.955	21.809	18.327	22.897	22.098	20.657
ANKS4B	NA	21.377	24.151	NA	24.105	23.517	24.713	24.74	24.869	17.706	19.323	19.19	NA	23.623	19.396	20.265	16.468	NA	19.55	18.588	24.849	18.584	NA	23.13	22.628	NA	20.649	26.546	22.814	23.99	23.702	18.003	20.115	20.19	23.53	22.493	24.236	24.721	22.383	22.956	17.963	20.139	20.798	24.886	22.721	16.561	25.494	17.89	NA
ANKS6	NA	15.253	16.623	17.053	NA	NA	16.795	NA	NA	NA	17.854	16.846	13.081	17.175	NA	16.925	14.206	16.892	16.607	NA	17.635	20.241	13.734	15.333	17.655	16.733	17.042	14.739	16.639	NA	14.109	NA	16.263	16.057	15.866	NA	NA	13.119	15.785	15.768	15.294	NA	NA	16.172	17.33	NA	NA	18.238	NA
ANKZF1	22.712	23.537	23.194	23.584	23.091	23.482	24.748	22.403	23.156	25.522	22.825	21.801	22.425	23.103	19.44	23.71	21.286	22.198	23.911	23.303	23.757	23.657	22.923	21.914	23.166	22.814	22.8	24.301	21.661	23.075	21.492	22.408	21.074	21.864	22.769	23.718	21.648	23.166	23.54	21.802	22.232	21.192	22.305	23.948	22.029	19.948	23.769	21.276	21.707
ANLN	23.836	25.288	20.26	24.405	20.847	23.272	23.517	21.631	21.688	24.093	24.716	24.291	23.937	22.562	20.649	19.919	24.096	24.267	22.824	22.954	23.611	22.441	23.639	22.164	22.888	22.701	23.244	21.508	23.026	23.998	22.129	24.289	21.988	24.366	22.125	24.6	22.541	21.396	24.787	24.348	26.1	21.359	22.08	26.267	22.69	22.516	24.619	26.311	23.234
ANO1	18.178	19.879	17.629	23.222	15.848	19.821	19.18	18.346	17.492	19.313	21.413	23.912	17.191	18.716	15.896	12.298	19.645	14.986	NA	17.725	14.899	16.572	19.17	23.691	16.483	18.051	18.991	19.094	21.158	20.282	18.081	20.806	18.033	20.401	14.638	20.689	19.319	20.092	18.595	13.019	23.248	18.705	19.562	20.074	19.518	22.347	18.754	19.839	21.173
ANO10	21.633	23.317	22.755	19.96	22.487	24.513	22.723	22.886	25.47	22.403	22.54	21.921	22.421	20.733	NA	20.407	20.391	22.015	22.384	21.871	20.453	21.739	15.507	21.425	21.624	23.208	23.124	22.839	21.014	21.801	24.574	21.262	21.208	22.765	21.942	21.337	22.137	22.332	17.695	21.932	20.357	20.052	19.985	13.266	21.655	18.034	23.474	22.066	20.797
ANO6	21.715	21.408	23.033	20.688	21.635	23.167	22.589	22.839	22.008	24.133	20.894	20.493	22.778	20.014	20.365	20.943	22.698	21.747	18.908	17.778	22.897	21.928	20.986	21.736	22.673	21.432	21.431	23.585	20.698	22.742	21.748	22.749	20.829	21.387	22.441	21.863	22.087	20.597	21.925	20.502	21.871	21.089	21.064	23.399	21.312	20.771	23.483	21.732	22.125
ANO7	19.865	NA	NA	20.218	NA	20.076	20.519	NA	19.775	17.928	NA	NA	19.324	19.018	NA	18.846	NA	NA	16.369	NA	NA	18.81	NA	16.986	15.218	16.432	17.487	NA	16.829	16.483	15.171	17.36	17.107	NA	16.536	NA	NA	NA	NA	NA	NA	15.982	NA	NA	17.617	NA	17.594	18.127	18.926
ANO8	14.162	18.264	17.046	NA	17.511	15.968	17.929	18.27	16.16	18.381	16.003	16.14	15.66	14.5	NA	NA	16.418	12.4	15.023	17.625	NA	18.937	16.691	15.093	13.076	15.902	15.951	17.347	16.962	17.325	NA	17.767	12.424	17.364	12.119	12.23	NA	15.298	NA	14.161	16.317	14.955	15.023	18.937	15.508	12.034	19.324	18.813	11.772
ANO9	NA	19.202	15.088	NA	14.453	16.239	19.798	16.209	NA	19.805	NA	NA	16	18.593	NA	19.286	NA	NA	NA	19.228	19.527	17.843	NA	12.772	18.666	19.268	19.247	23.569	19.075	19.07	20.409	NA	16.904	18.587	19.351	NA	NA	18.74	NA	19.778	NA	NA	17.042	16.708	18.685	14.288	NA	NA	22.478
ANP32A	28.442	28.992	30.114	29.057	28.873	29.907	30.93	29.894	29.811	29.938	29.382	29.326	29.328	29.259	27.291	30.339	29.54	29.765	29.784	28.872	30.555	29.537	29.071	28.681	28.769	29.666	29.849	29.982	29.071	29.911	28.923	30.419	28.977	28.698	29.446	30.245	28.69	29.956	29.345	29.501	28.591	29.009	28.273	29.667	28.926	28.44	30.896	29.229	29.634
ANP32B	28.397	29.498	29.843	29.422	28.727	29.665	30.182	29.413	30	29.968	29.342	29.237	29.48	29.165	28.595	30.173	28.768	29.325	29.217	28.589	30.239	29.144	28.637	28.229	28.775	28.783	29.024	28.616	29.44	29.082	27.932	30.52	28.363	28.986	28.685	30.065	29.076	29.225	28.92	29.577	29.093	28.167	28.107	28.769	29.202	26.986	29.174	29.337	29.2
ANP32E	25.846	26.119	27.023	25.926	24.591	25.871	27.036	26.57	24.124	26.348	26.813	25.383	26.557	27.058	27.124	28.676	26.44	26.277	25.626	25.075	27.872	27.16	26.2	25.114	25.587	24.965	25.814	26.859	25.955	25.984	25.252	25.689	25.41	26.184	25.101	26.749	25.344	25.485	26.144	24.599	25.902	25.011	25.175	26.908	25.707	23.913	27.199	25.867	25.971
ANPEP	20.828	20.389	27.662	15.982	20.032	17.962	18.957	23.803	21.668	23.164	21.091	22.939	19.035	22.357	21.577	20.962	19.912	16.636	19.577	23.67	26.614	17.354	18.001	20.243	20.703	20.522	20.368	26.929	20.343	20.903	23.247	19.58	19.915	19.66	19.952	19.815	14.025	26.013	16.35	20.955	19.517	15.912	19.011	20.609	17.826	16.491	20.952	18.423	20.796
ANTXR1	19.024	NA	15.731	NA	NA	17.183	16.801	NA	NA	15.606	20.872	NA	22.054	NA	NA	20.311	16.254	22.395	NA	NA	NA	15.023	NA	NA	NA	NA	NA	17.197	18.81	NA	NA	NA	NA	17.418	NA	19.332	18.921	NA	15.72	17.56	NA	NA	NA	17.067	14.505	NA	19.489	16.757	16.542
ANTXR2	22.126	19.107	20.215	NA	19.94	16.819	16.627	18.703	20.286	16.962	19.204	NA	20.166	17.707	NA	19.459	19.38	17.59	19.672	18.834	19.923	18.733	NA	20.4	19.052	23.34	20.866	23.339	17.013	19.867	20.044	23.021	15.289	17.617	16.191	17.025	18.889	19.733	22.568	17.914	16.755	18.342	20.984	22.327	19.748	17.819	24.517	17.965	18.849
ANXA1	30.759	29.358	24.254	30.998	25.933	27.243	27.419	24.459	25.545	27.175	31.493	31.707	29.273	23.886	24.883	27.647	29.251	26.815	27.83	29.052	26.859	30.601	29.506	28.357	29.1	32.113	28.241	27.174	26.846	27.086	26.337	31.912	27.355	26.548	27.373	29.513	29.898	21.878	27.451	29.626	30.264	27.857	27.801	26.926	28.849	25.849	26.681	31.022	31.808
ANXA10	21.413	21.06	23.615	17.508	16.884	21.499	18.465	16.83	19.469	16.513	17.733	22.322	19.439	19.124	18.375	20.051	18.655	18.975	18.374	20.837	18.89	19.918	20.799	27.143	17.463	19.743	18.545	20.831	20.86	18.483	17.834	21.26	15.938	18.595	18.215	27.884	17.582	21.687	18.873	23.391	19.282	18.197	20.838	24.06	18.015	17.812	29.419	21.272	15.78
ANXA11	27.972	29.016	27.748	26.671	27.762	28.874	27.695	28.515	28.554	27.521	29.509	28.471	27.101	26.844	23.67	26.222	28.671	26.188	27.902	27.013	27.853	21.374	27.11	28.027	27.166	27.726	29.074	28.99	26.775	27.654	27.923	27.925	28.156	26.23	27.675	28.701	28.248	27.202	28.502	29.165	28.795	26.826	27.106	28.845	27.95	25.684	27.19	28.99	26.679
ANXA13	23.835	25.218	23.864	22.881	24.308	24.909	25.743	24.426	25.092	24.551	25.439	24.365	23.93	21.381	17.44	22.563	24.608	22.122	23.27	22.976	23.755	NA	21.859	25.183	23.792	23.997	24.923	26.201	24.393	25.385	23.708	23.408	23.784	22.337	23.767	24.446	24.059	25.793	23.869	25.485	24.399	22.879	22.945	24.659	25.818	21.204	26.852	25.05	22.992
ANXA2	30.371	31.075	30.22	30.751	29.599	30.7	30.162	30.458	30.649	30.806	32.374	31.282	30.49	28.677	27.811	21.652	30.988	21.228	29.975	28.894	29.368	29.879	29.993	29.654	29.155	30.79	30.439	30.035	29.441	30.565	30.144	31.476	30.149	28.861	30.166	30.241	30.257	29.744	29.895	31.148	31.144	29.403	29.624	30.226	29.95	29.718	30.184	31.05	31.834
ANXA3	28.564	29.512	27.082	29.266	27.451	28.783	27.498	27.057	27.891	28.669	29.647	29.733	23.225	24.21	24.537	21.539	27.82	19.667	28.346	27.644	27.536	29.089	27.641	27.092	24.075	29.24	29.414	27.733	25.363	24.744	27.826	29.291	27.149	26.624	27.485	28.404	28.891	21.218	25.724	29.279	29.208	25.466	25.641	26.486	28.53	27.609	20.411	29.305	28.058
ANXA4	25.049	27.713	28.05	25.083	28.953	29.204	28.437	29.334	29.168	23.569	27.205	27.151	25.877	27.512	23.576	24.345	26.494	24.741	26.965	27.235	30.003	25.576	24.461	28.174	27.135	27.654	28.251	28.697	26.992	28.185	28.35	26.318	26.611	26.892	28.22	27.756	27.653	28.872	27.141	28.479	26.008	25.872	25.523	28.857	28.163	26.333	29.55	26.445	26.36
ANXA5	28.527	28.686	25.769	27.427	26.883	28.079	27.28	25.636	27.79	28.548	28.459	27.474	28.708	25.895	27.442	27.44	28.134	30.353	28.055	27.065	27.148	28.22	27.579	28.047	26.45	25.844	26.162	26.265	25.978	27.251	27.051	27.556	25.432	25.899	25.981	29.921	28.008	27.16	27.168	26.89	27.385	24.35	25.444	28.828	26.817	25.38	29.533	26.712	28.272
ANXA6	18.177	27.03	22.571	24.97	18.57	23.385	25.115	18.089	20.559	27.187	25.619	20.604	27.491	18.661	24.204	26.606	25.058	27.436	25.96	14.268	19.322	26.702	24.904	19.208	16.61	25.794	26.362	18.237	15.664	19.25	21.822	22.594	22.828	20.35	17.498	17.626	24.934	19.319	23.738	25.95	26.315	16.569	NA	23.454	26.25	24.895	24.225	25.362	26.08
ANXA7	26.135	26.89	25.559	25.969	26.207	27.24	26.116	25.84	26.723	27.057	27.65	25.816	26.351	26.557	24.002	25.26	27.2	25.137	25.87	26.566	26.379	26.405	25.758	26.242	26.089	26.702	26.77	26.497	25.365	26.338	25.82	27.512	26.13	25.75	25.696	26.882	26.147	25.418	26.502	26.448	26.556	25.45	25.835	27.408	25.843	24.694	27.179	26.453	25.495
ANXA8	NA	NA	NA	NA	NA	NA	NA	NA	NA	19.704	24.596	NA	NA	NA	NA	NA	NA	NA	NA	NA	NA	NA	NA	NA	NA	NA	NA	NA	NA	NA	NA	NA	NA	NA	NA	NA	NA	NA	NA	NA	NA	NA	NA	NA	NA	NA	NA	22.109	18.356
ANXA8L1	16.014	22.265	NA	NA	16.702	16.547	NA	NA	18.394	27.073	28.59	18.098	15.718	NA	17.303	17.931	21.205	17.441	17.131	18.721	NA	20.821	NA	NA	15.113	19.023	18.247	17.655	17.012	17.931	16.633	23.079	16.841	16.255	18.001	21.907	18.143	17.388	17.866	18.12	20.104	NA	15.648	18.884	NA	14.361	18.462	25.349	22.259
ANXA9	17.93	21.842	20.737	NA	17.843	19.219	18.463	NA	20.2	23.964	22.815	22.377	17.646	NA	20.953	18.726	16.341	NA	22.759	16.215	NA	21.912	NA	18.605	18.098	19.105	24.967	18.227	15.659	18.519	21.614	19.987	20.452	18.387	16.991	20.556	26.785	16.498	NA	22.887	20.05	20.444	17.108	19.725	22.15	21.214	15.158	24.031	22.211
AOC1	15.635	24.442	24.317	20.866	23.514	25.829	23.026	25.571	24.508	19.35	NA	22.242	18.934	22.732	NA	16.381	16.422	16.909	17.062	24.1	22.729	17.998	14.777	22.645	16.758	NA	25.117	23.93	20.834	23.89	24.245	19.082	22.412	15.332	20.929	19.057	25.094	23.084	17.512	23.568	19.274	12.246	18.145	21.445	25.707	20.782	19.875	17.378	20.909
AP1AR	17.438	19.372	21.477	20.97	20.185	20.924	20.738	20.522	19.758	20.938	19.528	20.644	19.884	22.208	21	22.021	20.193	21.658	21.875	22.06	21.438	21.628	20.079	18.214	20.706	19.01	22.611	22.572	20.023	20.999	20.923	21.562	19.016	19.405	19.631	22.633	20.694	24.326	19.96	NA	NA	18.683	20.738	21.632	16.838	19.183	20.986	19.956	20.595
AP1B1	25.265	25.318	25.197	24.484	24.731	25.459	25.352	25.434	25.942	25.514	25.792	24.77	25.14	24.76	24.386	25.037	25.553	24.898	25.025	24.451	24.994	25.536	24.308	24.725	24.906	25.385	25.701	26.302	24.291	25.419	24.794	25.061	24.206	24.321	24.324	26.071	24.722	24.723	24.649	25.298	25.105	23.717	24.178	26.329	25.078	23.713	26.169	24.901	24.65
AP1G1	24.899	25.269	25.085	24.474	24.739	25.464	25.179	24.897	25.413	25.123	25.591	24.859	25.407	24.933	24.493	25.299	24.793	24.56	24.813	24.91	24.908	25.168	24.572	24.114	24.387	26.618	24.918	25.193	24.348	24.864	25.146	24.218	23.411	24.354	22.613	25.946	24.594	24.118	24.554	25.08	23.579	23.265	24.012	25.9	24.537	23.169	25.607	24.884	23.868
AP1G2	23.273	21.742	23.51	22.542	22.389	23.459	23.153	23.735	24.116	22.001	21.027	21.294	22.017	20.571	20.542	20.802	22.548	18.949	21.11	20.237	22.949	21.468	19	21.874	22.542	21.828	21.359	24.347	22.49	23.179	21.151	23.455	22.036	21.278	21.417	22.281	21.229	21.177	20.131	22.488	22.097	21.291	21.68	23.804	22.989	20.747	22.566	20.97	19.842
AP1M1	24.557	24.168	22.661	24.488	24.779	25.207	24.745	24.896	23.474	23.503	24.205	24.365	25.934	23.392	25.352	25.842	24.826	25.036	24.682	22.935	22.748	24.337	24.511	23.123	23.922	24.86	24.507	24.73	22.183	22.388	23.655	24.839	22.737	22.499	22.855	25.384	24.166	23.971	20.964	24.67	24.229	21.64	22.741	23.546	23.375	22.345	26.538	24.563	25.077
AP1M2	24.323	23.721	24.391	22.316	23.494	24.056	24.047	24.442	24.771	24.374	24.6	23.698	21.316	24.147	21.155	21.416	24.297	21.619	22.415	23.085	24.343	23.878	22.469	23.803	23.936	23.796	24.724	25.631	23.718	24.492	24.05	22.375	23.139	23.483	22.348	25.048	23.152	23.283	24.04	24.037	22.388	23.316	23.366	25.681	24.294	22.198	21.872	24.13	21.656
AP1S1	23.997	22.778	24.206	22.148	24.26	24.659	24.355	24.602	24.802	24.869	24.023	23.496	24.197	22.015	23.594	24.116	23.889	24.199	23.396	22.227	24.537	23.628	22.12	23.657	24.587	22.349	24.618	24.829	23.454	24.017	24.128	23.589	22.75	22.902	21.706	24.801	21.673	22.73	21.707	23.404	22.303	22.819	22.519	23.267	24.167	23.33	24.928	23.641	23.387
AP1S2	19.844	19.988	17.762	20.295	15.801	19.388	18.941	NA	19.131	19.25	17.242	20.205	20.541	20.188	19.851	21.554	15.016	21.763	NA	21.097	15.832	15.539	14.78	15.039	NA	16.444	17.071	17.008	16.178	NA	16.755	18.395	15.976	19.33	15.897	NA	16.418	NA	20.402	18.484	20.847	NA	NA	NA	14.853	16.085	22.339	17.376	19.79
AP1S3	20.979	20.098	NA	15.98	NA	19.49	NA	NA	NA	NA	20.817	19.866	17.995	20.269	NA	NA	19.088	NA	NA	NA	NA	21.684	20.88	20.496	19.073	22.285	19.994	19.293	17.139	NA	20.09	17.677	18.9	18.482	NA	21.284	15.425	NA	18.495	20.446	NA	17.713	19.092	22.234	NA	18.727	NA	20.988	20.696
AP2A1	25.718	25.603	25.123	24.828	24.339	25.23	25.08	25.201	25.956	26.16	26.154	24.928	25.542	25.242	24.329	24.556	25.563	25.165	25.711	25.662	25.242	25.318	24.788	24.211	24.39	25.331	25.684	26.08	24.062	25.116	24.905	25.977	24.797	24.182	24.987	25.438	24.139	24.448	23.38	25.141	25.666	23.988	24.444	25.058	25.153	23.574	26.292	25.807	25.593
AP2A2	22.574	23.577	22.292	21.443	22.376	23.078	23.587	22.778	22.874	23.475	22.817	22.318	23.341	21.875	20.722	23.097	22.576	22.102	23.469	21.416	23.175	23.901	22.061	21.621	22.584	23.956	23.962	23.443	21.449	22.084	21.774	23.265	22.812	21.689	21.38	22.542	22.555	22.966	21.128	23.078	22.892	21.784	22.082	24.444	22.297	22.042	23.837	22.585	23.336
AP2B1	25.323	25.557	24.951	24.617	24.55	25.34	25.217	25.211	25.54	26.024	26.194	25.05	25.43	24.677	25.184	24.917	25.772	24.753	25.922	24.714	24.984	25.516	24.45	24.355	24.602	25.891	25.759	25.392	24.394	25.349	24.368	25.636	24.869	24.331	24.313	25.273	24.411	24.735	23.119	25.209	25.107	23.41	23.919	26.143	24.769	24.426	26.513	25.733	25.963
AP2M1	25.008	25.477	24.874	23.811	24.252	25.035	24.992	24.892	25.633	25.774	25.271	24.903	25.136	24.586	23.894	24.585	24.979	24.788	25.258	24.331	25.009	25.588	24.329	24.158	24.256	25.432	25.89	25.454	23.722	24.634	24.558	25.831	24.673	23.892	23.933	24.623	23.57	24.624	23.089	24.566	25.35	22.967	24.005	24.72	24.233	23.371	26.229	25.226	25.241
AP2S1	24.524	24.872	24.453	24.658	24.56	25.26	25.5	25.041	25.144	25.414	24.445	24.293	24.706	24.461	24.455	23.899	25.376	24.907	25.015	23.659	25.287	25.424	24.059	23.483	23.94	23.28	24.187	25.301	23.805	24.078	24.416	25.764	24.199	24.021	23.356	25.297	23.903	23.922	22.119	25.707	25.597	22.923	23.525	25.335	24.402	22.64	25.404	25.481	24.24
AP3B1	24.469	24.698	24.672	24.426	23.815	25.263	24.991	25.038	25.012	24.41	24.25	23.729	25.122	24.89	22.91	24.187	25.243	24.041	24.783	24.644	25.838	24.477	24.151	23.979	24.337	24.891	24.787	25.223	24.342	25.619	24.554	25.442	23.525	24.394	24.471	25.181	24.298	24.149	24.028	24.771	24.437	22.67	23.108	24.607	24.966	22.495	25.238	25.26	24.178
AP3B2	16.514	13.033	NA	NA	20.28	NA	18.173	NA	11.831	14.397	NA	22.026	16.189	NA	20.502	19.989	14.451	14.351	14.233	10.679	NA	NA	14.698	14.558	14.18	16.702	19.06	NA	NA	17.306	13.182	15.818	8.513	NA	NA	14.943	14.563	17.534	NA	15.058	15.095	15.142	12.829	16.909	NA	19.249	22.785	NA	17.068
AP3D1	24.94	24.031	24.405	24.125	24.219	25.08	25.193	24.584	24.713	24.269	25.012	23.271	24.602	24.447	22.742	24.688	24.979	23.307	23.997	23.488	25.122	23.819	24.232	23.855	24.503	24.418	24.179	25.109	23.997	24.775	23.828	24.97	22.354	23.808	24.003	24.839	24.014	23.355	24.564	25.36	24.666	22.971	23.29	24.869	24.174	21.873	25.81	24.836	24.027
AP3M1	24.263	24.597	24.476	24.11	23.977	24.96	24.571	24.93	24.818	24.866	24.161	23.15	24.967	24.79	23.803	24.649	24.492	23.83	24.004	24.295	25.259	23.832	24.039	23.882	24.183	24.523	24.751	25.257	24.197	25.434	23.862	25.099	23.069	23.794	24.098	25.231	23.906	24.048	23.9	24.559	24.007	23.234	22.568	24.36	24.262	22.657	25.04	24.742	24.391
AP3M2	21.359	18.583	18.234	20.91	19.338	19.36	22.095	22.284	18.646	18.044	16.993	19.528	19.4	20.994	NA	18.412	20.972	21.186	19.912	19.859	22.934	21.401	20.319	19.498	20.747	21.36	18.441	19.935	21.176	21.258	18.649	23.227	17.455	22.061	19.323	19.764	19.046	17.762	20.655	18.978	18.954	17.365	19.696	20.775	18.908	17.847	22.192	20.531	22.906
AP3S1	25.302	26.033	25.426	25.323	25.511	25.934	25.521	26.144	26.514	24.875	25.661	24.848	25.74	26.02	25.134	24.655	25.798	23.918	24.125	24.12	26.643	24.941	27.045	24.555	24.85	25.34	25.287	25.311	23.962	25.93	25.662	26.435	23.981	25.849	25.14	26.07	24.244	24.359	25.26	25.375	25.398	24.157	25.121	24.213	25.493	23.301	27.29	26.98	25.451
AP3S2	19.024	18.592	19.102	18.032	19.326	18.912	19.67	NA	18.099	19.636	NA	NA	18.267	18.313	NA	NA	21.139	19.61	20.302	20.064	19.223	NA	NA	17.964	19.086	19.306	19.674	NA	19.661	21.426	19.603	20.382	17.255	18.264	NA	20.261	NA	18.408	17.354	20.039	18.878	18.399	17.94	18.892	18.314	15.246	NA	NA	NA
AP4B1	18.221	18.238	17.419	16.7	15.736	17.212	18.416	17.349	17.363	18.455	19.932	18.072	16.819	17.106	15.435	15.762	19.932	18.977	15.8	15.916	18.42	NA	NA	12.712	16.356	15.834	15.36	16.803	13.897	15.08	12.752	14.602	12.579	14.111	11.133	15.693	16.617	14.764	13.114	15.428	13.197	11.051	10.729	17.161	16.45	NA	19.412	14.613	18.11
AP4E1	19.28	18.534	19.197	19.517	18.705	20.245	18.174	17.7	18.035	20.328	19.778	19.018	19.335	18.105	17.866	19.58	19.763	19.96	18.291	17.712	19.241	15.265	17.947	17.962	14.735	17.978	17.506	21.485	17.515	17.625	18.826	17.683	19.656	17.989	17.048	21.194	18.427	17.312	18.951	19.597	19.189	17.41	19.613	19.291	19.363	16.725	20.772	19.883	19.203
AP4M1	19.435	19.187	19.503	19.118	18.072	18.581	18.232	19.234	18.55	19.694	20.733	19.103	20.571	19.877	19.114	17.216	18.293	19.402	16.897	19.05	19.75	17.444	19.813	18.683	18.763	21.947	20.319	23.092	18.897	19.586	18.125	18.323	19.451	19.188	18.675	19.941	18.624	20.311	21.067	19.629	18.403	18.814	19.953	22.304	17.977	18.971	22.176	19.526	20.807
AP4S1	21.579	19.968	20.552	21.206	19.715	21.163	20.266	19.997	19.791	22.476	21.615	19.745	19.894	20.068	19.682	20.813	21.338	20.886	20.377	19.478	21.153	18.934	19.033	18.445	18.788	19.384	20.369	19.382	19.467	18.208	19.979	21.125	20.483	19.813	18.649	23.049	21.359	17.651	18.878	21.561	20.687	24.694	16.504	21.848	17.872	22.969	22.897	20.673	20.215
AP5B1	17.662	17.648	18.189	17.889	15.205	18.382	18.029	15.206	17.638	19.669	15.048	18.292	17.91	16.269	14.917	15.486	18.34	19.572	19.208	17.009	18.445	16.867	17.71	14.432	15.177	15.549	17.918	18.728	15.393	13.593	14.398	18.471	16.592	14.15	12.588	17.456	14.638	13.28	18.429	18.987	16.299	12.209	17.115	19.11	16.661	8.933	19	17.685	18.619
AP5M1	17.991	NA	17.984	16.066	17.346	16.447	15.947	NA	NA	18.067	NA	17.234	16.971	NA	NA	NA	NA	18.037	16.37	13.805	NA	NA	NA	14.405	16.984	15.827	18.384	19.097	16.995	17.787	NA	NA	16.608	NA	15.069	NA	17.331	NA	NA	19.79	NA	18.621	NA	NA	17.39	17.437	20.002	16.198	18.266
AP5S1	18.271	18.82	17.569	15.968	18.417	18.736	19.084	16.395	18.791	20.811	19.7	19.226	19.747	17.42	17.949	19.04	17.668	20.411	17.605	16.914	19.995	16.383	15.979	12.28	16.491	19.939	19.549	17.536	19.526	20.341	16.769	19.867	17.289	17.041	15.928	NA	16.264	18.422	19.733	19.031	16.519	NA	17.473	20.851	18.674	14.561	19.421	19.385	17.687
AP5Z1	17.516	18.164	19.89	19.432	18.311	21.218	19.83	18.641	20.136	21.467	20.3	20.093	20.342	19.715	16.973	18.696	19.441	21.45	19.272	18.758	20.425	18.119	17.277	18.827	17.149	20.99	21.171	20.619	19.457	19.945	19.178	20.39	19.636	17.162	18.607	19.746	18.973	18.929	17.232	20.506	19.454	18.054	18.574	21.569	19.853	16.852	21.068	19.746	19.883
APAF1	20.194	21.235	21.222	19.695	22.104	22.807	22.526	22.258	22.568	19.616	19.986	18.93	21.949	20.244	19	19.974	20.122	20.793	22.826	20.103	23.487	20.797	19.636	20.977	21.404	20.503	20.48	20.336	20.696	22.464	22.645	21.299	21.639	18.863	20.587	20.327	20.634	21.138	18.736	19.851	19.699	16.448	17.035	20.416	21.37	18.819	21.665	19.859	20.473
APBA1	18.254	18.532	NA	21.254	19.731	11.733	16.607	14.237	NA	NA	21.01	21.642	18.243	15.345	NA	17.125	17.118	12.313	NA	19.855	11.461	20.098	18.718	17.114	18.164	21.961	17.216	15.409	NA	NA	18.966	21.997	16.01	19.165	NA	19.625	19.374	16.821	NA	19.043	19.494	15.669	NA	NA	18.471	NA	18.533	21.293	21.196
APBA3	NA	NA	NA	16.454	NA	18.778	NA	18.767	NA	NA	20.7	NA	NA	17.317	NA	16.985	20.027	16.602	19.721	17.715	17.351	16.716	16.529	16.207	15.538	17.48	15.889	17.097	17.526	17.086	15.915	20.748	18.288	NA	NA	19.408	NA	15.25	NA	16.606	18.187	16.078	16.455	NA	17.876	NA	NA	19.511	19.017
APBB1	15.669	15.141	14.981	NA	18.343	NA	16.554	NA	NA	18.353	20.343	20.402	20.764	NA	NA	22.756	17.559	18.832	NA	NA	NA	18.864	17.216	NA	NA	NA	13.82	NA	NA	14.901	15.543	NA	12.892	NA	17.159	15.261	NA	NA	15.439	NA	17.192	NA	14.653	NA	NA	NA	21.033	14.714	18.397
APBB1IP	16.237	16.251	NA	NA	NA	NA	NA	NA	NA	21.095	NA	NA	NA	13.989	21.631	NA	NA	NA	NA	NA	NA	NA	NA	NA	NA	NA	NA	14.096	NA	NA	NA	NA	NA	NA	NA	NA	NA	NA	NA	18.415	NA	NA	NA	NA	NA	NA	NA	NA	NA
APBB2	18.522	21.062	20.062	18.997	17.528	19.225	20.776	17.624	18.272	17.701	21.033	22.262	18.369	18.83	15.863	16.361	22.902	NA	20.299	18.516	18.89	19.71	20.479	17.577	19.256	19.501	21.138	21.071	17.691	18.669	19.144	20.158	16.482	19.508	16.633	17.079	20.923	19.762	17.684	21.214	21.717	17.547	19.175	NA	19.995	19.264	18.006	17.772	19.542
APC	18.002	16.029	16.126	17.375	16.129	16.621	13.041	16.958	14.928	15.937	21.475	18.031	18.783	18.061	14.171	16.973	19.013	16.859	17.32	15.44	15.967	15.653	18.578	17.661	17.406	18.397	17.504	16.45	16.243	17.219	16.066	18.261	18.99	18.624	12.045	18.119	15.873	15.725	18.13	17.987	14.407	16.555	17.512	18.307	18.797	16.961	19.898	15.232	17.634
APCDD1	14.378	16.519	NA	NA	16.037	NA	NA	NA	16.274	18.183	16.794	NA	NA	NA	NA	22.154	NA	NA	NA	NA	20.986	14.874	NA	16.513	NA	NA	NA	17.249	14.209	NA	14.015	NA	NA	NA	NA	NA	15.756	17.389	NA	17.61	NA	NA	NA	NA	15.398	NA	NA	NA	NA
APEH	26.639	27.023	26.763	25.449	25.844	27.418	27.548	27.046	27.462	26.864	25.126	24.412	26.51	26.205	23.744	25.744	26.415	25.633	26.558	26.344	26.804	25.61	25.408	25.702	25.667	26.984	26.784	27.573	25.865	26.935	26.374	26.551	25.26	26.014	26.156	26.507	26.106	26.099	26.052	27.244	25.86	25.733	25.987	25.828	26.674	24.274	26.132	25.298	25.369
APEX1	28.295	27.373	28.675	27.327	27.611	28.689	29.358	27.795	28.093	28.739	26.985	26.738	27.607	28.407	26.606	28.938	28.266	27.496	27.463	26.392	29.266	28.18	27.375	27.221	27.43	28.313	27.506	28.296	27.284	27.837	27.198	28.866	27.228	27.23	26.797	27.434	26.989	27.068	27.294	27.889	27.72	26.864	26.444	28.251	26.887	26.611	30.079	27.315	28.299
APEX2	17.213	16.457	17.676	18.704	NA	16.707	17.624	16.288	18.749	19.699	NA	17.493	17.846	NA	16.588	20.829	20.088	17.39	17.979	NA	19.485	19.922	17.669	16.294	18.342	17.368	14.412	17.541	18.046	NA	NA	20.855	16.85	21.213	16.409	17.922	15.551	NA	18.29	17.44	19.233	NA	17.967	19.892	17.457	16.157	20.613	16.95	19.303
APH1A	24.381	23.847	24.294	23.674	23.244	24.919	24.63	24.028	25.053	24.355	24.251	23.723	23.797	23.727	24.797	24.091	23.911	24.104	23.121	21.744	25.05	22.801	22.666	23.171	23.518	24.508	23.582	24.658	23.161	24.528	23.365	24.007	22.84	22.577	23.557	24.915	22.789	23.077	23.594	23.382	24.779	21.116	22.746	23.957	23.69	22.525	23.775	24.21	23.317
API5	25.038	25.393	25.609	23.993	25.096	25.578	26.433	25.965	25.347	25.536	25.71	25.184	25.649	25.762	25.878	26.195	25.794	25.409	25.604	24.426	26.038	25.69	24.588	24.053	24.437	25.201	25.269	25.374	24.565	25.085	24.618	25.951	24.798	24.743	24.047	25.87	24.719	24.908	25.571	25.385	26.01	23.784	24.836	26.66	24.667	22.939	26.604	25.847	24.168
APIP	24.586	24.042	23.509	22.833	24.943	24.222	25.189	23.805	23.457	21.436	23.895	23.881	22.924	22.89	22.432	17.962	22.884	23.871	24.222	23.221	24.245	24.744	23.406	23.82	22.91	22.247	25.581	24.313	23.337	24.497	23.139	23.882	23.627	22.08	22.081	24.848	22.874	23.052	21.161	23.555	24.566	23.218	23.368	26.404	22.878	22.492	26.691	24.311	23.546
APITD1	20.091	18.418	18.341	20.485	20.092	NA	20.097	NA	18.894	20.992	21.451	NA	21.449	17.911	NA	21.831	22.3	21.431	20.279	17.078	18.181	NA	18.776	15.857	20.456	19.798	19.02	21.413	20.074	19.385	NA	NA	NA	19.546	19.767	23.421	22.625	21.5	19.953	20.784	20.636	NA	NA	21.246	20.394	NA	20.168	19.918	NA
APLF	15.207	NA	22.105	20.366	21.854	22.592	19.18	17.436	22.576	20.006	23.587	21.253	21.151	21.036	18.891	20.251	NA	20.296	20.42	20.191	19.732	21.209	18.921	19.693	21.355	12.946	20.063	20.954	17.651	22.162	20.009	NA	20.565	17.257	15.186	NA	18.391	19.896	17.473	20.356	20.473	NA	18.315	21.727	20.116	NA	NA	19.287	19.893
APLP1	NA	NA	NA	NA	NA	NA	NA	NA	NA	NA	NA	NA	NA	NA	NA	20.35	NA	NA	NA	NA	NA	NA	NA	NA	NA	NA	NA	NA	NA	NA	NA	NA	NA	NA	NA	NA	NA	NA	NA	NA	NA	NA	NA	NA	NA	NA	18.035	NA	NA
APLP2	23.33	23.325	20.823	22.76	22.948	24.809	22.063	21.774	21.173	23.4	24.977	22.545	21.995	20.484	18.065	21.452	24.919	22.585	21.503	21.759	23.144	21.531	20.55	22.479	21.344	23.732	23.101	22.803	21.349	22.187	22.131	23.175	21.18	22.047	20.717	24.209	22.376	21.075	19.922	22.194	23.098	20.945	20.516	24.013	20.329	20.756	22.551	23.761	22.977
APMAP	26.585	26.259	27.199	25.015	27.193	26.111	27.888	25.472	27.297	27.146	27.163	26.466	26.438	26.556	24.07	26.94	26.598	27.032	26.175	25.992	26.988	27.171	26.125	24.522	26.191	27.411	27.519	26.049	26.927	27.654	25.155	27.178	26.254	25.885	25.814	27.126	25.713	27.564	25.536	26.932	27.382	24.658	24.858	28.299	25.492	25.391	28.375	25.991	27.876
APOA1	NA	NA	NA	NA	NA	NA	NA	NA	NA	NA	NA	NA	NA	NA	NA	NA	NA	NA	NA	NA	NA	NA	NA	NA	NA	NA	NA	NA	NA	NA	NA	NA	NA	NA	NA	17.134	NA	NA	NA	NA	NA	NA	NA	NA	NA	NA	NA	NA	NA
APOA1BP	25.67	26.709	27.159	26.028	25.991	26.795	26.327	25.946	26.421	25.933	26.898	26.719	25.271	26.115	22.58	27.899	27.883	26.543	24.835	25.359	27.759	26.815	25.089	24.776	24.225	26.405	27.322	26.527	25.642	26.495	26.416	26.499	25.424	25.228	25.837	25.464	26.168	25.358	25.495	25.142	25.85	24.744	25.042	27.056	25.346	24.321	25.885	26.285	26.154
APOA4	NA	NA	NA	NA	NA	NA	NA	21.051	NA	19.452	NA	NA	NA	NA	NA	NA	NA	NA	NA	NA	NA	NA	NA	NA	NA	NA	NA	NA	NA	NA	NA	NA	NA	NA	NA	NA	NA	NA	NA	NA	NA	NA	15.336	NA	NA	NA	NA	NA	NA
APOB	13.386	18.053	16.101	18.942	13.158	14.696	18.21	19.097	18.913	16.118	18.231	17.214	15.088	15.487	20.452	17.312	20.101	15.043	16.524	18.764	17.301	18.052	16.892	17.772	17.662	19.312	13.165	18.749	17.185	19.149	17.2	19.307	11.336	18.541	12.973	20.44	17.633	16.756	16.703	16.225	17.943	18.756	18.367	20.671	18.314	15.316	15.558	18.081	17.885
APOBEC3B	12.792	16.8	14.507	21.81	16.856	16.244	17.75	18.212	15.141	18.414	18.84	NA	20.843	15.242	NA	NA	18.246	15.359	21.42	14.188	15.724	21.067	NA	16.294	15.664	NA	NA	18.653	13.829	16.577	16.191	21.091	11.278	20.13	17.991	15.18	NA	16.581	18.02	18.924	17.853	15.05	13.073	19.809	16.271	17.869	19.49	18.741	19.062
APOBEC3C	21.297	20.524	14.479	23.06	23.634	NA	18.158	20.715	17.159	21.579	22.214	23.441	23.907	NA	NA	NA	24.788	22.214	24.168	14.817	19.328	22.178	20.933	18.704	15.67	22.163	20.448	18.416	NA	18.447	14.229	23.342	19.755	18.098	NA	NA	NA	17.361	20.901	20.772	24.858	17.834	20.01	NA	15.141	21.987	24.045	22.249	24.149
APOBEC3D	NA	NA	NA	NA	NA	NA	NA	NA	NA	17.199	NA	16.01	17.458	NA	NA	NA	NA	NA	NA	NA	NA	16.028	NA	NA	NA	16.862	NA	NA	NA	NA	NA	NA	NA	NA	NA	NA	NA	NA	22.424	NA	NA	NA	NA	NA	NA	18.923	NA	16.25	19.289
APOBEC3F	18.419	18.472	NA	19.664	12.614	NA	18.472	14.494	NA	20.352	20.766	19.558	20.04	NA	NA	14.951	22.431	NA	23.09	15.478	NA	22.536	20.26	13.908	11.35	22.09	19.259	NA	NA	14.977	NA	22.1	NA	16.414	15.855	16.182	13.002	13.218	13.331	18.485	22.988	NA	NA	15.357	16.978	22.501	17.49	20.485	23.118
APOBEC3G	16.425	NA	18.694	16.195	16.57	18.034	18.178	16.755	13.449	17.879	18.717	20.74	21.882	19.471	18.077	13.406	22.672	19.592	21.194	20.037	18.099	20.784	16.002	16.874	17.272	20.91	13.784	18.829	NA	16.807	14.335	19.394	15.671	18.049	17.214	17.112	19.258	15.607	18.054	18.501	23.729	18.815	18.051	15.63	18.078	22.192	18.339	19.911	26.363
APOBR	17.8	24.842	21.926	17.872	22.138	23.918	21.966	23.323	23.533	19.27	18.644	19.067	17.055	22.648	17.149	15.059	18.609	18.834	17.86	21.772	24.571	18.527	17.577	18.292	21.269	17.146	23.695	23.386	20.079	22.387	21.717	16.9	19.875	21.196	21.576	17.165	22.891	16.621	NA	20.225	17.655	18.976	20.85	16.569	22.135	14.714	17.864	17.162	14.689
APOC1	19.325	19.764	NA	20.938	NA	NA	NA	NA	NA	25.423	NA	22.477	20.75	21.946	NA	22.379	NA	NA	19.151	NA	23.522	21.698	NA	NA	NA	NA	NA	NA	NA	NA	NA	NA	19.367	NA	19.019	NA	NA	NA	NA	NA	NA	NA	NA	NA	NA	NA	24.383	18.625	NA
APOC2	18.059	21.853	22.28	20.174	20.482	23.274	23.957	22.208	22.481	22.835	21.128	21.325	21.152	22.542	17.638	21.622	21.29	20.223	20.356	20.331	23.154	19.54	20.75	16.923	16.836	15.821	19.182	19.953	21.02	20.862	NA	19.193	16.959	20.725	19.85	20.791	21.848	18.68	NA	19.332	19.45	16.518	17.545	NA	20.871	16.085	20.721	20.394	NA
APOC3	NA	NA	NA	19.51	20.776	20.203	20.886	NA	18.406	22.807	20.562	NA	NA	20.181	NA	NA	20.749	20.828	NA	18.251	NA	NA	19.568	19.657	19.973	21.315	19.741	20.724	20.619	NA	18.996	NA	20.086	19.617	NA	NA	NA	22.011	19.979	20.457	19.815	NA	19.421	NA	18.239	NA	24.586	20.078	20.119
APOD	19.766	20.507	NA	NA	NA	NA	NA	NA	NA	18.169	NA	18.75	NA	NA	21.229	NA	21.131	NA	NA	NA	NA	NA	18.582	NA	NA	NA	20.55	NA	NA	NA	NA	NA	NA	NA	NA	18.747	22.744	NA	NA	NA	NA	NA	NA	NA	16.733	NA	NA	17.279	NA
APOE	18.08	17.706	NA	20.397	18.927	17.489	18.118	19.169	17.511	26.783	NA	14.867	NA	19.336	20.37	16.942	20.438	24.802	13.536	16.666	16.271	NA	17.563	18.319	19.321	20.938	20.894	17.727	16.329	19.501	19.699	17.892	20.415	15.747	19.849	21.986	20.27	19.586	22.142	19.696	19.219	15.1	19.65	21.862	16.784	15.418	22.536	17.41	17.819
APOL1	NA	15.053	18.934	NA	NA	18.629	17.422	NA	20.33	15.276	24.298	21.486	NA	16.488	NA	NA	16.03	NA	19.852	NA	19.617	21.448	NA	16.7	17.376	22.496	NA	NA	18.046	22.097	NA	NA	NA	NA	18.177	20.47	17.44	12.315	23.247	12.375	17.284	15.239	NA	NA	17.302	NA	NA	16.522	16.859
APOL2	21.372	22.653	25.58	18.108	22.248	20.826	19.96	22.125	23.696	24.349	27.806	25.52	23.47	20.067	15.14	22.524	21.508	23.043	24.482	20.382	21.863	26.157	18.864	23.285	21.891	26.466	23.147	21.881	21.356	24.893	22.597	24.188	19.851	21.471	19.844	23.89	19.445	18.626	25.992	24.94	23.608	20.643	21.912	22.394	20.979	22.318	20.909	24.825	22.341
APOL3	16.424	16.709	16.687	NA	NA	NA	NA	NA	NA	18.661	NA	18.486	NA	NA	NA	NA	NA	18.128	15.918	NA	NA	18.103	NA	13.514	NA	16.658	NA	NA	15.437	16.525	NA	NA	NA	NA	15.131	NA	14.974	19.722	NA	NA	17.262	13.976	NA	NA	NA	NA	NA	19.188	NA
APOO	24.52	25.217	25.851	22.091	24.094	25.076	25.148	24.288	25.429	23.75	24.796	23.779	23.938	24.81	19.386	25.529	22.373	25.744	23.532	23.233	23.942	24.756	24.082	23.748	24.65	25.859	25.463	25.583	23.196	24.505	24.159	22.708	23.972	22.399	24.587	24.597	22.91	24.349	24.434	23.391	23.64	23.049	22.572	25.355	24.132	23.918	24.403	23.348	24.205
APOOL	22.859	23.511	26.196	23.296	24.307	24.897	23.878	23.921	25.709	22.849	25.396	23.332	23.199	23.891	19.557	23.815	24.952	23.99	23.026	16.187	25.074	25.197	23.119	23.18	24.322	23.201	26.26	26.137	23.231	24.064	23.407	23.994	25.36	24.468	23.913	25.101	24.312	24.179	23.438	24.92	22.387	23.519	24.212	25.859	23.807	21.588	23.412	24.157	23.353
APP	24.449	24.708	21.843	24.154	23.05	25.542	24.984	22.71	24.057	22.702	25.721	24.504	24.228	22.944	21.494	21.404	24.521	23.467	23.879	22.881	24.049	24.395	21.892	22.686	23.714	24.319	22.913	23.805	23.545	24.241	23.225	23.305	22.983	23.113	23.964	22.897	23.782	21.09	22.75	23.025	22.897	21.152	21.872	24.59	23.189	22.913	23.881	24.193	24.027
APPBP2	16.757	15.189	15.859	15.494	NA	NA	16.944	16.718	15.845	NA	17.067	NA	15.652	14.242	21.664	16.857	16.85	16.199	17.272	NA	16.003	NA	16.213	17.34	14.192	17.465	12.647	NA	14.343	15.979	13.721	16.222	NA	14.521	14.642	NA	NA	NA	NA	NA	NA	18.211	15.296	20.351	18.489	11.986	NA	NA	21.045
APPL1	23.375	23.878	22.516	22.834	23.768	23.875	24.554	22.306	21.201	23.7	22.409	20.469	24.46	23.231	20.871	23.644	24.148	24.44	23.162	23.669	21.11	20.945	22.155	23.839	21.123	23.195	23.377	25.01	20.404	21.392	20.019	22.518	21.722	22.923	22.96	23.279	20.157	23.077	22.999	23.021	23.469	22.166	22.486	24.363	23.038	21.896	22.865	22.42	23.376
APPL2	20.606	21.333	22.221	20.128	22.15	24.205	23.099	23.623	21.818	21.694	19.919	23.038	21.118	21.929	19.334	21.382	19.81	21.751	21.913	22.064	23.427	23.227	18.283	22.031	21.534	20.526	23.179	23.737	20.76	21.07	22.899	21.843	22.58	21.371	22.108	21.781	24.07	20.733	21.036	22.356	19.833	20.717	19.584	21.126	22.944	18.423	21.595	20.456	21.316
APRT	28.109	28.448	28.929	26.742	26.93	29.021	28.559	26.123	27.911	27.838	28.106	27.955	27.487	27.802	27.776	28.585	27.813	25.995	27.687	26.088	27.586	27.37	26.99	26.937	26.885	28.214	28.322	28.036	27.101	27.918	28.267	27.853	25.96	27.442	26.236	28.568	27.976	27.05	26.98	28.435	26.777	25.506	25.548	26.674	27.583	25.27	28.002	27.982	26.672
APTX	17.938	20.455	21.185	19.463	19.75	22.721	21.209	20.055	20.505	20.645	20.434	18.313	20.194	20.827	NA	19.413	20.991	17.921	19.919	18.689	21.206	21.226	19.369	18.163	17.6	20.359	21.147	21.238	20.696	20.136	19.292	21.505	20.455	19.955	19.552	19.633	18.443	21.125	19.653	20.911	21.772	NA	18.37	21.581	21.278	17.73	21.186	21.974	19.164
AQP1	NA	NA	NA	NA	NA	NA	NA	NA	NA	NA	NA	NA	NA	NA	NA	NA	NA	NA	NA	NA	NA	NA	NA	NA	NA	NA	NA	NA	17.201	NA	NA	NA	NA	NA	NA	NA	NA	NA	NA	NA	NA	NA	NA	NA	NA	NA	NA	NA	NA
AQP5	NA	NA	NA	NA	NA	NA	NA	NA	NA	NA	NA	NA	NA	NA	NA	NA	NA	NA	NA	NA	NA	NA	NA	NA	NA	NA	NA	NA	NA	NA	NA	NA	NA	NA	NA	NA	NA	NA	NA	NA	NA	NA	NA	NA	NA	NA	NA	NA	NA
AQR	21.778	20.758	22.276	22.194	21.699	22.876	22.481	21.416	21.678	23.961	22.701	23.119	22.865	23.688	22.996	23.094	25.909	23.016	21.669	21.321	23.375	22.052	22.349	20.564	22.234	20.966	21.606	21.947	22.726	23.322	21.885	23.45	21.849	23.149	21.489	23.37	21.788	21.738	22.333	21.836	22.314	21.003	21.637	25.048	21.323	19.127	23.677	22.826	21.14
ARAF	22.183	22.24	23.762	19.813	22.017	23.459	22.196	21.893	23.566	22.237	23.407	22.182	22.761	20.896	20.06	22.881	24.022	22.692	22.553	21.619	23.524	23.532	21.988	22.043	21.652	22.886	23.783	23.244	22.03	22.232	21.491	23.511	20.59	22.253	21.523	22.813	21.61	22.393	21.635	22.853	22.089	20.512	21.95	22.868	21.76	20.081	24.524	23.218	21.973
ARAP1	21.125	22.356	21.921	23.871	22.431	22.71	20.431	22.688	21.266	23.683	20.939	21.178	22.074	20.603	19.524	21.494	23.189	22.424	22.954	20.864	22.808	22.159	20.182	20.024	20.321	22.138	22.673	21.659	22.495	22.486	23.381	21.956	21.911	20.684	22.037	23.305	21.934	20.458	21.554	22.887	23.926	20.682	20.909	21.825	21.106	19.698	22.395	20.463	20.771
ARAP2	16.637	15.979	17.916	16.134	17.091	NA	14.019	19.199	18.113	NA	17.671	16.768	14.695	16.063	NA	13.156	17.757	13.432	16.375	16.333	NA	18.082	15.137	16.621	15.289	17.804	18.288	17.969	14.643	12.764	NA	22.777	12.632	22.539	8.463	16.305	17.319	20.225	16.06	17.701	16.633	16.246	16.893	15.044	21.294	14.601	NA	16.52	19.509
ARAP3	16.406	NA	NA	14.665	18.1	16.143	NA	NA	15.755	16.879	15.678	18.399	NA	NA	20.919	NA	17.873	19.411	NA	16.539	17.216	20.219	16.69	17.746	16.718	15.446	NA	13.316	15.398	18.119	16.257	20.385	NA	17.974	14.14	NA	14.609	NA	12.842	13.947	15.897	NA	15.441	16.093	14.02	12.497	NA	15.025	21.921
ARCN1	27.594	27.554	27.094	26.61	26.746	27.387	27.139	27.731	27.537	27.531	27.904	26.885	26.994	26.514	26.389	26.93	27.621	27.187	26.39	26.833	27.537	26.596	26.428	27.075	26.669	26.993	27.903	27.542	26.285	27.453	26.82	28.055	26.629	26.792	26.463	28.355	26.774	27.317	26.624	27.991	27.104	25.543	25.977	28.49	26.613	25.423	28.059	27.409	26.465
AREG	18.29	22.524	19.342	18.119	21.433	21.895	19.526	17.895	19.554	NA	16.835	18.553	NA	NA	NA	NA	NA	NA	23.301	17.89	22.106	24.264	23.775	18.776	23.851	21.422	20.556	22.945	19.302	18.192	23.432	21.551	19.413	16.197	21.417	23.832	20.491	19.893	22.904	24.047	16.448	21.443	20.583	19.821	16.666	19.705	NA	19.918	18.78
AREL1	15.95	16.008	NA	NA	13.85	17.463	NA	NA	17.658	NA	NA	NA	15.012	18.574	NA	NA	NA	NA	16.926	NA	17.091	16.641	NA	NA	NA	NA	NA	NA	NA	NA	NA	16.68	NA	NA	NA	NA	NA	NA	NA	NA	NA	NA	NA	NA	17.447	NA	17.16	16.546	NA
ARF1	28.641	29.687	29.745	29.247	29.365	30.137	30.129	29.857	30.182	29.549	29.468	29.237	29.168	29.382	28.656	29.158	29.644	29.272	28.942	29.18	30.018	29.335	28.177	28.66	28.986	29.038	29.904	30.076	29.152	29.887	29.417	29.904	28.69	28.887	28.767	30.214	29.723	29.26	28.844	29.658	29.143	28.263	27.899	30.241	29.273	27.857	30.128	29.707	29.193
ARF3	NA	NA	NA	NA	NA	NA	NA	NA	NA	NA	NA	NA	NA	NA	NA	NA	16.124	NA	NA	NA	NA	NA	NA	NA	NA	13.97	NA	NA	12.957	NA	NA	NA	NA	NA	NA	NA	NA	NA	NA	NA	NA	NA	NA	NA	NA	NA	NA	NA	15.152
ARF4	27.809	27.82	26.785	27.338	26.998	27.7	27.972	27.706	27.61	27.198	27.802	26.142	27.516	27.546	23.749	27.195	27.918	28.531	28.332	27.439	27.554	28.089	26.983	27.467	27.122	28.235	27.837	28.658	26.636	27.366	26.838	28.599	26.653	27.902	26.555	28.375	27.716	26.959	27.65	28.366	27.864	27.059	26.233	28.286	27.322	25.826	28.387	27.299	27.29
ARF5	26.478	26.606	27.198	25.499	26.837	27.51	27.197	26.869	27.21	26.883	26.607	26.713	26.075	25.899	26.032	25.313	27.355	25.245	26.199	26.352	26.369	26.491	25.569	26.228	25.8	25.363	26.487	26.878	25.596	26.652	26.008	26.736	24.652	25.922	25.225	26.796	26.608	25.573	26.224	25.809	26.556	25.643	25.709	27.943	26.147	24.831	27.588	26.513	25.731
ARF6	27.128	26.674	26.829	25.798	25.796	27.68	27.319	27.192	27.862	27.182	26.92	26.731	26.817	26.062	26.485	25.247	26.508	24.944	25.927	25.302	27.821	26.174	25.912	26.675	26.314	26.967	27.02	26.828	25.574	26.317	25.825	27.845	25.881	26.091	26.037	26.952	27.118	25.765	27.245	26.943	26.357	25.294	25.472	26.929	26.364	25.415	28.247	27	26.774
ARFGAP1	24.383	24.099	25.008	25.329	24.507	25.571	25.42	24.495	25.041	25.707	24.813	25.443	25.16	24.7	24.154	24.257	25.844	24.984	23.83	23.623	25.072	25.589	24.465	23.545	23.363	24.046	23.85	23.931	24.518	25.255	24.564	24.735	23.247	23.335	23.752	25.224	22.078	25.011	24.293	25.371	24.916	22.154	22.996	24.446	23.938	22.57	26.031	25.679	25.068
ARFGAP2	23.758	24.498	23.754	22.549	23.185	24.222	25.035	25.055	24.628	24.256	25.313	23.757	23.978	23.666	21.908	23.487	25.145	22.54	23.143	23.117	24.911	22.986	23.187	23.839	23.654	23.768	25.678	25.142	24.418	24.626	23.97	24.859	24.154	22.272	22.766	25.441	23.609	24.328	21.869	25.232	24.719	22.357	22.628	24.403	24.066	23.13	24.713	24.993	23.264
ARFGAP3	23.362	22.142	23.407	22.192	22.133	21.849	22.675	24.403	23.634	23.043	22.896	21.407	23.22	22.892	19.296	23.2	22.424	22.801	21.229	22.607	20.787	23.833	20.621	23.612	22.882	22.651	22.892	22.652	20.512	21.433	22.238	22.886	20.498	23.252	21.402	22.568	19.55	20.262	22.65	21.996	22.583	21.314	21.959	23.627	22.578	21.782	23.225	21.286	22.87
ARFGEF1	22.705	22.678	22.374	21.586	22.409	23.867	22.967	23.518	24.041	23.213	22.862	22.854	22.379	22.817	23.226	21.299	23.999	22.144	21.345	20.678	24.943	22.153	19.771	22.414	20.686	22.871	21.498	23.645	24.235	24.789	23.347	24.608	22.573	23.707	21.032	23.241	22.749	23.37	20.857	24.546	22.387	20.199	23.463	22.869	23.86	20.332	22.586	21.921	22.372
ARFGEF2	20.495	21.622	22.714	22.104	22.34	22.91	22.636	22.327	22.935	22.48	22.012	21.508	21.932	22.123	21.819	21.666	22.729	22.792	21.712	21.405	24.001	21.96	19.905	22.287	21.805	21.034	22.209	23.034	22.853	23.797	22.314	22.384	21.572	21.694	21.164	21.961	22.403	22.452	19.685	22.345	21.701	20.454	20.989	21.961	21.718	20.736	22.69	21.981	22.366
ARFGEF3	20.708	20.362	20.56	15.875	19.311	21.149	21.68	21.337	20.806	18.73	21.72	14.558	19.281	21.889	20.29	18.91	19.426	17.067	15.354	15.319	19.607	19.952	18.051	20.956	18.937	19.672	19.778	19.205	19.387	20.752	19.805	18.714	18.447	19.75	20.176	21.182	19.879	19.499	20.901	18.158	20.295	19.407	20.253	21.989	20.847	17.427	23.623	19.273	17.343
ARFIP1	25.103	25.08	25.62	23.973	24.328	26.146	25.592	25.767	25.415	23.997	25.583	24.488	23.058	25.018	22.354	23.45	25.097	23.118	24.999	24.374	25.726	24.742	24.123	24.688	24.423	24.73	26.094	26.242	24.887	25.812	25.245	24.443	23.992	24.112	23.649	25.723	25.234	25.338	24.645	24.884	24.445	23.598	24.026	25.911	25.705	24.065	25.745	24.24	24.249
ARFIP2	24.526	24.736	24.635	24.419	25.216	25.39	25.599	25.508	25.281	24.98	25.431	23.538	24.085	24.428	21.505	24.986	24.821	24.104	25.784	24.428	25.402	25.014	24.82	23.274	24.394	25.552	25.484	26.082	23.263	24.779	24.052	25.18	23.978	23.784	23.195	26.947	24.468	25.976	25.051	25.277	24.986	23.815	24.597	27.047	24.009	24.21	26.153	25.452	23.97
ARFRP1	22.419	20.847	18.923	19.152	22.401	21.1	21.367	21.73	20.7	23.429	21.339	21.687	22.491	20.41	20.068	20.886	22.178	20.036	19.351	20.213	21.148	21.605	13.909	21.531	20.583	20.96	21.404	21.744	22.911	22.37	22.516	22.748	19.216	21.954	21.178	22.747	20.114	22.927	19.93	20.784	20.385	19.149	17.584	23.004	20.488	19.903	21.427	24.264	21.457
ARG2	19.709	25.562	21.002	19.034	24.593	24.597	25.413	24.356	24.427	23.282	16.843	NA	19.209	21.958	19.584	29.059	16.554	NA	21.01	19.219	17.97	24.112	18.879	18.359	24.94	20.612	24.017	21.669	19.694	21.445	20.35	19.003	NA	22.583	19.516	NA	18.929	21.35	21.654	22.646	22.711	23.626	22.254	24.205	NA	18.826	25.41	19.089	20.492
ARGLU1	22.89	25.133	22.6	22.714	23.312	23.885	23.493	24.487	23.593	24.169	22.666	23.215	22.857	22.987	23.578	24.631	24.016	22.494	22.897	21.733	20.944	21.193	21.643	19.756	21.543	22.529	22.05	22.982	22.165	22.723	22.086	21.731	22.071	21.871	21.585	23.294	21.643	23.836	22.205	23.504	23.21	20.386	21.378	23.205	20.764	19.499	25.386	23.699	22.842
ARHGAP1	26.172	25.645	25.25	24.202	24.361	25.34	26.717	26.598	26.562	25.961	26.659	25.542	25.868	24.462	24.409	24.195	26.064	25.399	24.522	25.187	26.336	24.876	24.054	25.91	24.652	25.083	26.341	26.848	25.021	25.865	24.818	26.023	24.986	23.719	23.42	26.87	26.108	25.802	24.264	26.72	26.075	23.977	24.392	25.327	26.3	24.363	27.181	26.591	25.492
ARHGAP10	20.417	16.915	17.862	18.804	16.922	17.465	18.277	19.076	17.829	17.489	21.781	19.48	19.293	17.447	21.761	18.412	19.43	16.802	17.87	17.717	16.593	18.669	19.459	18.699	15.455	17.18	18.364	16.837	16.582	17.105	NA	16.178	16.838	16.272	11.554	18.72	18.895	15.85	19.109	NA	18.884	18.139	17.691	19.05	16.297	13.491	18.546	19.197	17.704
ARHGAP11A	19.082	22.163	23.119	17.973	20.673	21.412	21.476	20.021	22.206	20.499	18.619	17.565	22.411	20.563	22.926	16.184	20.993	18.056	15.269	14.859	20.04	22.432	21.724	14.595	16.115	11.729	14.949	17.025	18.063	19.095	16.15	19.606	15.156	18.37	15.431	19.232	17.107	13.024	19.128	17.505	22.161	NA	21.702	18.248	20.115	14.229	19.903	20.832	NA
ARHGAP12	21.206	21.709	20.719	20.48	20.005	20.921	20.849	20.831	20.396	20.313	18.75	21.257	19.951	20.298	15.442	19.09	21.585	19.766	20.283	21.464	20.478	22.122	22.029	21.078	19.565	21.373	21.29	21.417	18.438	20.001	20.511	21.703	19.333	18.94	20.573	21.654	20.886	20.76	20.974	21.616	22.351	19.655	20.732	21.47	20.184	19.784	21.82	21.427	22.588
ARHGAP17	23.139	24.098	23.301	22.618	23.279	24.612	23.428	23.947	23.95	24.548	23.729	23.14	22.938	22.872	23.03	25.099	22.875	23.534	23.201	23.003	23.104	23.666	22.732	22.985	22.374	23.427	23.545	25.134	21.882	23.091	22.799	24.283	21.33	22.513	22.999	23.249	24.706	23.278	23.519	23.829	22.809	21.203	22.361	23.783	22.628	21.968	24.741	23.458	24.694
ARHGAP18	22.622	23.954	24.5	20.068	24.601	25.668	23.408	25.555	25.78	22.69	25.923	21.014	25.223	23.211	14.531	25.246	20.369	21.369	24.668	19.743	26.161	24.742	22.944	23.224	22.522	24.604	26.944	26.981	23.556	22.679	24.428	22.264	24.816	23.458	26.253	24.031	24.228	24.308	25.468	25.649	22.917	19.692	21.623	24.463	23.162	19.957	26.35	23.437	20.041
ARHGAP19	18.91	21.448	19.945	18.958	18.516	20.719	21.327	20.481	19.292	21.233	15.064	20.936	17.57	18.6	20.92	20.598	19.154	18.051	15.241	19.62	21.563	20.588	20.057	17.763	18.641	20.678	19.804	22.29	19.031	20.136	21.485	19.852	19.074	20.552	17.971	22.229	14.201	18.752	15.478	22.02	19.057	NA	19.375	23.039	19.343	NA	20.834	20.508	19.453
ARHGAP20	17.49	NA	NA	16.697	NA	NA	NA	NA	17.727	NA	17.764	NA	18.132	17.259	17.912	NA	19.4	15.971	17.231	17.791	NA	NA	18.735	15.748	NA	NA	17.085	19.074	17.649	17.954	16.466	18.749	NA	17.467	NA	NA	16.981	NA	18.525	NA	NA	15.064	NA	NA	17.673	NA	NA	NA	NA
ARHGAP21	16.613	18.956	19.049	18.494	18.233	19.579	19.281	19.093	19.847	17.93	18.872	18.212	18.83	18.7	15.211	16.895	19.624	12.189	19.079	19.47	17.994	18.971	19.017	19.238	19.148	19.859	19.35	19.284	17.393	18.491	18.022	18.456	16.354	18.417	18.116	19.905	17.961	17.334	19.316	19.057	19.122	17.922	19.974	18.026	18.092	16.051	20.367	19.081	21.09
ARHGAP22	NA	15.989	16.48	17.639	NA	16.904	17.598	16.716	16.168	18.385	NA	15.387	16.852	18.62	19.646	NA	NA	16.242	18.844	17.603	16.743	16.577	16.282	NA	14.928	NA	14.616	NA	NA	NA	15.233	15.241	17.84	NA	NA	NA	NA	NA	17.558	18.514	18.046	NA	NA	18.444	NA	15.287	18.674	18.803	NA
ARHGAP23	17.095	18.798	18.719	14.806	16.352	16.705	17.758	16.584	16.474	16.377	20.507	16.079	16.086	NA	11.434	16.488	24.022	12.651	14.551	17.509	18.443	19.036	17.462	16.012	16.398	17.345	21.588	16.609	14.736	17.447	15.512	16.667	12.86	15.861	16.678	20.965	18.523	16.168	16.741	18.848	19.82	13.56	16.551	21.245	16.937	18.445	21.288	20.009	16.331
ARHGAP24	15.102	NA	NA	NA	NA	NA	14.488	NA	NA	16.442	17.89	NA	12.512	NA	17.889	16.961	NA	NA	NA	NA	NA	NA	NA	NA	NA	19.8	NA	NA	NA	NA	NA	NA	NA	NA	NA	NA	NA	NA	NA	NA	NA	NA	11.31	NA	NA	NA	NA	17.209	NA
ARHGAP25	10.793	17.404	18.092	17.409	NA	19.529	18.876	12.237	NA	NA	18.093	17.638	17.371	18.662	23.851	NA	15.695	16.986	NA	13.874	NA	NA	18.688	16.552	NA	15.919	18.094	NA	NA	17.472	NA	17.936	NA	NA	NA	18.178	NA	NA	17.88	17.733	18.604	16.794	17.127	16.741	NA	NA	19.351	17.388	17.171
ARHGAP26	17.545	21.187	21.778	18.955	21.541	21.564	21.896	22.286	21.747	18.414	18.383	NA	19.416	19.137	18.944	16.862	17.098	16.775	18.603	19.344	21.573	18.855	19.938	21.657	19.667	19.114	22.461	22.653	20.268	21.293	19.114	20.027	20.41	19.651	21.953	19.665	19.56	20.857	17.623	21.037	19.254	18.205	18.969	20.876	20.936	21.485	19.698	19.508	17.37
ARHGAP27	19.391	22.491	22.503	18.503	22.043	22.855	21.639	23.218	22.339	21.276	22.341	20.195	17.343	21.084	21.243	19.016	22.282	14.52	20.472	21.132	22.737	20.679	19.936	23.232	21.185	20.902	23.253	23.081	20.517	22.318	23.207	21.343	20.674	19.61	21.145	22.509	21.4	21.691	19.766	22.125	19.713	17.905	19.613	21.329	21.655	20.927	18.779	21.299	20.046
ARHGAP28	12.347	NA	NA	NA	NA	NA	NA	NA	NA	19.184	NA	17.784	9.816	19.214	17.483	NA	NA	NA	17.057	NA	NA	NA	NA	10.525	NA	NA	NA	NA	16.341	19.384	NA	NA	NA	NA	NA	NA	NA	NA	NA	NA	NA	NA	NA	NA	15.68	NA	NA	NA	NA
ARHGAP29	19.883	19.005	15.709	20.815	18.801	15.498	19.84	16.101	NA	23.013	22.566	16.182	23.304	20.579	19.278	15.138	25.287	21.268	21.035	19.319	19.429	20.604	23.745	18.872	16.756	23.855	18.169	17.102	21.862	16.666	19.091	25.39	14.979	18.5	16.923	23.051	18.103	17.904	19.061	20.501	22.805	17.763	18.809	19.4	18.652	14.439	19.149	23.699	16.995
ARHGAP30	NA	NA	14.722	NA	NA	NA	14.859	NA	NA	NA	NA	NA	NA	NA	19.864	NA	NA	17.42	NA	13.611	15.037	NA	NA	NA	NA	NA	15.001	17.066	12.969	NA	13.327	11.995	NA	NA	13.897	NA	NA	16.82	NA	NA	NA	NA	NA	NA	NA	13.002	NA	NA	NA
ARHGAP31	19.333	20.976	19.123	10.965	20.008	21.184	20.131	19.728	20.237	20.056	22.485	21.529	16.833	13.378	18.034	11.918	23.343	17.686	18.308	19.39	19.154	22.62	18.572	18.114	19.304	20.309	23.295	22.568	17.208	16.191	19.986	19.853	20.95	19.578	17.676	22.729	22.178	20.597	21.586	23.218	23.049	19.055	22.508	22.783	20.708	18.557	21.823	19.939	16.9
ARHGAP32	20.053	22.534	22.195	21.955	22.752	23.079	21.797	22.944	23.01	22.084	24.444	23.013	17.028	22.117	22.764	21.712	25.036	22.746	22.807	23.526	23.558	23.866	21.284	22.245	20.91	19.525	22.121	23.603	21.951	23.561	20.957	22.909	21.286	22.197	20.677	21.596	23.288	21.247	22.714	24.466	21.502	20.636	22.465	23.27	22.515	20.077	25.2	23.53	21.235
ARHGAP35	23.243	22.455	22.978	20.349	21.91	22.099	22.747	22.388	22.378	22.328	22.955	22.233	22.256	21.125	17.545	22.619	23.557	21.508	23.502	22.995	22.829	21.846	19.826	21.578	21.45	23.786	21.896	22.845	20.87	21.258	21.394	22.726	21.027	22.924	22.878	23.594	22.523	20.992	22.958	22.485	22.534	21.621	21.443	21.915	21.362	20.453	24.069	21.761	22.907
ARHGAP39	17.321	15.616	NA	15.202	15.244	14.014	14.711	14.129	13.012	15.501	17.076	15.629	14.512	13.79	17.725	17.073	17.162	16.84	15.028	15.002	16.434	14.142	16.607	15.654	14.939	16.609	17.29	17.415	16.676	16.188	18.711	17.258	16.325	15.708	16.461	17.827	15.489	17.882	17.553	17.331	18.537	15.572	16.787	17.348	15.134	NA	16.652	16.776	16.824
ARHGAP4	19.315	23.603	13.193	NA	14.451	25.707	16.311	25.051	20.398	18.561	13.094	19.034	17.059	NA	20.271	15.078	24.059	17.751	13.359	22.531	23.299	16.078	21.184	13.744	22.689	19.573	23.972	NA	22.51	23.195	23.25	24.549	18.353	19.297	NA	19.969	22.219	24.616	NA	24.306	17.382	21.601	22.117	24.429	23.55	20.828	25.764	21.977	22.907
ARHGAP42	18.257	17.629	16.122	17.8	14.352	19.284	18.685	17.903	13.8	17.681	16.698	18.492	16.995	20.17	20.185	21.106	19.443	16.202	17.249	16.887	14.28	20.396	16.428	15.929	NA	16.885	NA	15.629	15.568	16.753	15.389	17.044	13.51	14.979	14.29	21.277	18.876	15.301	15.998	21.299	18.886	14.607	11.889	21.915	16.786	15.718	22.423	17.493	15.186
ARHGAP44	16.798	NA	NA	18.793	18.474	17.827	NA	NA	13.905	15.933	17.125	NA	19.438	19.822	12.24	NA	17.385	NA	16.475	19.237	17.03	13.535	NA	NA	13.377	18.439	NA	11.598	14.641	17.559	14.582	NA	15.293	NA	14.358	15.11	18.593	10.159	13.62	NA	NA	13.428	16.277	16.751	19.84	NA	NA	14.966	NA
ARHGAP5	23.093	23.153	22.69	21.72	21.781	22.585	23.687	21.687	23.294	22.371	22.17	21.466	22.031	22.433	19.741	22.906	22.389	21.795	23.548	22.013	23.715	21.634	20.053	22.844	22.567	23.174	22.077	22.592	20.78	22.217	21.764	23.893	21.467	23.144	22.352	22.64	22.545	20.752	23.385	23.449	21.666	21.147	22.088	23.254	22.38	21.209	25.234	21.614	22.012
ARHGAP6	NA	17.767	NA	NA	NA	NA	NA	NA	17.376	NA	NA	NA	NA	NA	NA	NA	NA	NA	NA	NA	18.617	NA	NA	NA	NA	NA	NA	NA	NA	NA	10.53	NA	NA	17.024	NA	NA	17.254	10.389	NA	NA	13.637	NA	17.954	NA	18.054	NA	19.297	NA	18.347
ARHGAP8	19.445	19.766	19.423	17.338	19.964	20.197	20.037	18.667	20.8	21.677	18.401	17.612	NA	20.34	NA	NA	NA	NA	18.103	18.576	19.52	20.758	19.223	19.152	19.553	21.285	19.745	20.86	18.537	19.406	20.134	20.852	17.476	19.475	18.926	18.667	18.548	17.844	NA	18.549	19.155	19.339	19.306	NA	19.448	16.803	NA	NA	NA
ARHGAP9	NA	NA	NA	NA	NA	NA	NA	NA	NA	NA	NA	NA	NA	NA	20.412	NA	NA	NA	NA	NA	NA	NA	NA	NA	NA	NA	NA	NA	NA	NA	NA	NA	NA	NA	NA	NA	NA	NA	NA	NA	NA	NA	NA	NA	13.154	NA	NA	NA	NA
ARHGDIA	30.249	29.576	29.362	28.179	28.616	29.12	29.931	29.324	29.875	28.388	28.787	28.156	28.474	28.347	29.556	29.139	29.349	28.474	27.405	26.712	29.216	29.264	28.497	28.461	28.399	29.197	29.344	29.903	28.446	29.23	28.165	29.856	28.274	27.956	28.945	28.904	28.209	28.399	28.41	29.169	28.389	27.651	27.682	28.512	28.302	28.683	30.074	29.764	29.142
ARHGDIB	29.422	21.986	19.146	18.174	19.142	17.415	21.428	20.597	26.253	24.494	26.976	15.384	18.88	24.749	25.387	18.842	19.936	20.778	19.578	22.656	22.908	20.511	16.389	19.032	22.628	NA	20.979	20.271	20.958	22.545	22.153	24.474	16.372	23.979	18.983	23.087	18.321	19.432	20.349	24.978	26.899	20.048	21.218	23.616	20.27	23.294	18.829	27.61	19.809
ARHGEF1	22.129	24.018	23.905	24.301	23.267	23.574	23.763	23.214	23.755	23.606	25.086	24.091	23.782	23.281	22.041	22.878	23.952	23.494	22.476	22.337	23.946	22.803	23.29	22.654	21.268	24.398	23.837	22.507	22.096	22.93	22.984	24.14	22.645	21.417	23.491	25.37	22.9	23.342	23.808	23.958	23.928	20.482	22.577	22.641	23.839	21.852	25.19	23.454	24.925
ARHGEF10	20.567	21.823	19.175	20.744	15.468	19.548	18.629	20.107	18.848	19.503	22.279	20.795	21.478	20.521	NA	21.05	18.494	20.588	NA	19.656	20.01	21.468	21.228	NA	20.443	13.91	17.946	18.037	19.273	18.288	15.855	22.679	16.659	19.939	17.625	NA	19.795	19.622	20.6	17.35	21.626	12.121	18.941	22.432	14.292	14.567	NA	22.673	20.266
ARHGEF10L	18.713	21.728	21.529	10.08	20.723	22.396	21.142	22.979	21.337	15.4	19.637	17.164	19.619	22.102	23.842	15.583	17.004	15.561	19.073	19.175	22.815	18.623	17.366	20.14	20.34	19.588	21.582	22.81	20.887	22.069	20.186	17.57	20.289	17.379	20.338	19.5	22.308	21.993	17.484	19.792	17.91	18.28	19.494	22.362	21.784	21.029	22.338	18.877	15.89
ARHGEF11	17.543	18.905	18.974	18.655	18.596	19.832	19.11	18.889	20.156	16.596	19.115	16.98	18.964	19.561	16.315	18.571	21.078	19.673	18.403	18.033	19.936	18.107	17.813	17.734	16.999	18.612	20.09	19.735	17.873	17.265	18.436	17.473	19.155	17.294	18.79	17.112	18.308	17.935	17.649	18.371	17.961	16.715	17.429	20.136	19.427	17.88	18.019	18.751	18.281
ARHGEF12	22.826	20.899	21.014	20.001	20.672	21.4	19.878	20.728	20.712	19.95	20.217	19.437	20.856	19.296	14.186	21.066	22.852	19.161	21.099	20.244	21.545	21.798	19.801	20.804	19.657	22.082	21.919	21.342	20.144	21.43	19.653	22.191	20.233	20.688	19.739	21.496	20.318	21.139	20.445	20.8	20.785	16.809	18.472	20.189	21.062	19.769	20.496	21.411	20.474
ARHGEF16	23.229	24.69	24.288	23.066	23.447	24.159	25.371	24.849	23.249	24.664	23.736	23.29	21.248	23.842	20.215	18.091	23.488	20.69	24.128	23.981	24.24	24.524	22.692	23.765	24.413	23.712	25.376	25.365	23.153	24.386	22.351	23.451	21.972	24.678	22.667	25.317	24.702	25.173	24.172	24.161	23.939	23.547	23.775	25.304	23.781	22.573	24.009	22.548	17.584
ARHGEF17	19.837	18.029	16.358	18.574	16.25	15.423	20.018	17.671	16.547	18.975	21.933	17.12	18.099	15.278	16.498	17.131	20.836	19.828	19.22	19.304	19.607	19.626	17.367	18.829	15.86	20.194	16.302	12.453	16.403	17.19	19.232	17.942	16.52	18.402	18.137	19.165	17.708	14.634	10.698	19.393	19.748	13.364	14.059	17.965	16.365	12.81	18.687	19.417	17.868
ARHGEF18	22.361	19.825	21.193	19.452	18.669	21.678	20.505	21.286	21.624	20.304	21.667	20.281	20.846	21.057	19.628	18.08	21.185	20.939	20.527	20.198	21.598	21.446	20.763	20.237	20.701	21.441	19.312	22.835	20.319	21.454	19.982	22.594	19.042	19.315	20.284	20.996	19.526	20.194	20.477	20.153	20.873	19.492	19.84	22.071	20.137	18.481	20.595	21.205	19.696
ARHGEF2	21.725	23.39	23.332	20.741	22.74	22.923	23.947	22.92	23.341	24.537	22.012	22.522	23.403	23.216	22.39	22.799	23.382	24.567	21.644	22.331	23.717	21.024	22.436	21.764	21.63	21.912	22.53	23.467	22.302	23.002	22.746	21.634	22.333	20.63	23.035	25.514	21.057	22.247	22.162	22.869	23.058	21.031	22.321	22.348	23.48	22.586	25.914	21.57	22.508
ARHGEF26	16.704	16.435	NA	18.523	NA	17.21	16.707	17.768	NA	NA	17.837	17.24	15.719	12.714	NA	16.544	17.988	16.559	17.148	NA	18.636	15.932	15.584	15.642	NA	15.663	16.876	14.852	11.193	17.855	NA	17.821	16.487	14.428	17.472	18.435	18.5	17.891	17.596	NA	13.537	NA	16.182	17.826	10.688	16.988	18.036	16.808	16.33
ARHGEF28	20.134	17.481	18.628	18.395	17.107	17.558	17.519	17.551	18.678	NA	19.79	17.569	21.897	17.761	NA	14.428	18.307	16.034	16.715	18.572	18.476	18.824	16.35	18.288	15.088	22.083	19.291	18.819	14.226	17.643	15.725	19.282	15.812	19.101	17.001	20.151	14.31	19.483	NA	21.747	20.042	14.661	16.944	17.564	18.892	15.628	20.906	20.853	18.578
ARHGEF35	18.236	20.902	21.156	18.237	20.392	20.108	20.391	21.4	21.251	19.207	20.172	20.703	20.82	20.008	NA	NA	21.331	NA	20.237	17.568	18.586	19.627	NA	19.089	18.962	18.733	18.813	21.057	19.352	20.599	20.468	19.779	17.845	18.947	19.66	20.485	20.453	18.67	21.01	19.844	18.762	19.436	18.744	19.694	19.774	20.341	NA	18.272	17.992
ARHGEF37	19.403	17.68	19.487	19.642	18.486	18.409	18.624	15.965	18.612	NA	19.78	19.413	15.765	NA	NA	NA	19.234	16.947	18.16	17.516	18.317	17.917	NA	18.384	NA	NA	19.745	17.778	16.797	19.502	15.36	18.235	17.564	13.96	NA	16.875	NA	NA	16.387	16.396	17.712	NA	16.114	18.544	18.235	NA	19.233	19.202	NA
ARHGEF38	16.321	20.118	15.911	17.642	18.043	17.797	19.499	14.354	18.55	NA	17.484	NA	17.48	12.095	NA	NA	16.181	14.29	18.17	19.018	16.523	NA	NA	19.121	14.196	NA	16.956	18.997	15.71	17.779	16.594	NA	15.345	18.344	16.317	18.903	16.062	18.944	NA	18.086	15.508	17.215	14.903	NA	18.273	19.385	NA	18.197	18.81
ARHGEF39	17.278	15.991	NA	NA	14.929	NA	NA	NA	17.12	NA	15.899	15.838	NA	14.113	NA	NA	15.686	NA	16.282	NA	NA	NA	NA	14.725	15.038	14.258	NA	17.373	18.695	16.572	18.555	NA	14.761	18.748	NA	NA	16.345	13.196	14.567	16.457	18.061	NA	NA	NA	18.074	NA	15.205	NA	14
ARHGEF4	14.924	16.763	NA	17.756	18.84	NA	15.591	15.644	18.79	14.699	18.513	21.629	NA	NA	NA	NA	NA	16.64	NA	15.778	NA	18.221	18.139	15.315	15.825	18.055	18.613	NA	15.462	NA	NA	19.137	NA	NA	NA	NA	16.286	NA	17.287	15.6	17.842	NA	12.097	NA	NA	NA	18.419	19.105	18.945
ARHGEF40	17.743	19.105	19.52	17.373	20.994	22.115	22.408	18.863	21.694	17.551	21.699	15.546	20.223	21.909	15.377	17.862	21.879	18.367	17.363	16.951	22.557	18.099	13.466	19.203	16.437	16.865	19.123	21.173	20.592	21.362	18.462	18.08	17.375	NA	10.336	21.395	16.873	21.151	17.185	18.024	19.795	NA	19.124	20.27	21.123	20.216	22.805	16.45	20.717
ARHGEF5	21.303	22.526	23.371	21.082	21.815	23.144	22.199	22.918	23.103	20.23	22.59	23.041	22.199	21.26	18.952	16.875	23.24	17.257	21.629	19.818	21.733	21.471	19.517	20.993	20.049	20.423	22.576	22.964	21.009	22.144	21.932	21.47	19.959	19.846	21.074	22.58	21.822	22.107	21.734	22.577	21.59	20.583	20.506	20.985	22.044	20.247	19.85	21.895	19.24
ARHGEF6	16.036	17.654	15.26	16.32	15.939	NA	NA	NA	14.068	16.701	NA	14.547	15.876	NA	19.596	16.781	15.786	16.789	16.478	15.467	16.876	NA	NA	NA	NA	NA	NA	NA	NA	NA	NA	NA	NA	NA	NA	NA	NA	14.783	16.627	16.538	NA	NA	15.259	18.216	NA	NA	18.255	16.187	NA
ARHGEF7	22.582	22.904	22.402	21.612	22.817	23.698	23.376	23.37	23.426	23.015	22.895	22.085	22.301	22.854	22.818	23.474	23.088	21.684	22.439	22.32	24.15	21.934	22.52	21.755	21.901	18.974	23.161	23.156	22.939	23.676	21.853	22.314	22.358	21.872	21.721	23.026	22.282	22.984	21.287	22.487	22.232	20.642	21.127	23.175	22.741	20.712	23.889	22.62	22.67
ARHGEF9	13.72	NA	NA	NA	NA	NA	NA	NA	NA	NA	14.091	NA	NA	NA	NA	15.107	13.456	13.209	NA	NA	14.238	NA	NA	12.193	12.678	NA	13.474	13.428	NA	NA	NA	13.58	11.333	13.075	NA	13.106	NA	NA	NA	14.099	NA	NA	NA	NA	NA	NA	19.652	15.189	NA
ARID1A	22.941	22.148	22.655	22.498	21.773	22.069	23.517	22.252	21.303	23.576	22.954	18.177	23.268	22.763	21.266	24.067	23.519	22.53	23.588	21.687	20.824	23.122	23.056	21.11	21.3	19.379	22.826	23.868	21.801	22.658	21.387	22.98	20.898	21.942	21.867	23.902	22.79	23.37	21.689	22.154	22.115	20.93	21.752	22.106	21.645	21.523	24.435	22.124	22.215
ARID1B	20.048	21.029	20.202	19.471	19.755	20.888	20.431	20.709	21.337	21.025	21.191	20.284	20.967	20.743	20.46	21.201	19.829	21.583	20.125	19.728	22.195	20.298	20.29	20.128	20.014	20.589	21.12	21.09	20.165	20.629	19.135	22.26	19.746	21.047	20.616	20.122	21.996	18.946	19.901	20.328	19.282	20.257	20.585	21.468	19.868	18.02	22.056	20.984	20.502
ARID2	19.962	19.756	19.946	20.423	19.804	20.107	21.083	19.863	20.338	24.302	19.599	21.491	23.433	21.346	18.691	22.631	21.01	20.71	19.961	20.723	21.689	20.995	20.777	19.093	20.205	20.492	20.176	21.759	19.782	19.928	18.843	21.302	18.38	20.516	22.548	20.575	20.291	22.153	20.87	20.222	22.186	19.757	20.642	23.121	19.106	17.136	22.756	20.198	19.802
ARID3A	20.223	20.866	19.436	20.733	22.728	22.345	21.047	24.445	21.348	27.183	23.122	19.078	20.031	23.33	20.645	22.006	25.07	19.594	22.396	21.987	25.355	21.65	20.485	18.466	20.132	20.622	22.525	22.366	20.872	21.374	22.591	19.691	22.325	19.449	21.377	22.981	23.74	21.457	22.577	24.601	22.918	19.854	18.078	24.375	20.364	18.298	21.197	20.296	19.248
ARID3B	NA	17.364	16.954	18.563	18.894	18.164	18.603	19.332	17.951	23.432	15.716	18.389	15.318	17.943	15.185	19.808	18.764	14.062	14.17	17.498	18.462	17.343	15.941	15.976	15.966	17.043	18.494	17.435	NA	17.421	17.555	15.337	15.683	14.075	16.281	18.327	18.639	18.71	19.747	20.596	18.598	NA	16.204	NA	16.757	15.164	18.718	NA	NA
ARID4A	17.884	19.164	20.221	21.303	18.945	21.336	19.305	20.227	18.671	19.827	16.259	18.179	19.34	20.674	17.771	18.422	20.788	19.871	19.289	17.231	19.944	18.138	17.352	17.36	16.991	16.288	19.523	17.117	19.625	19.54	18.219	21.208	17.614	19.313	17.749	16.041	18.334	17.992	18.479	18.385	19.412	16.975	17.599	20.177	16.298	14.283	21.691	21.161	18.001
ARID4B	20.725	20.828	20.887	20.968	20.056	21.624	21.116	20.743	21.076	24.423	22.037	21.234	23.831	21.202	18.867	21.565	21.85	21.598	20.94	21.957	22.267	22.19	21.329	20.293	19.937	22.11	22.478	21.777	20.253	21.021	21.126	21.738	20.138	20.793	21.554	20.712	20.707	20.81	20.352	20.607	23.656	16.578	18.101	22.245	19.59	20.163	22.125	21.754	21.307
ARID5B	16.277	20.911	20.624	18.037	20.514	20.445	21.259	20.449	21.475	18.848	17.908	21.051	19.043	20.563	20.878	19.272	19.638	15.653	15.199	16.636	21.297	14.83	15.245	17.118	19.049	19.329	20.648	21.313	18.673	18.951	18.592	17.097	17.339	15.869	19.526	18.749	16.494	19.791	14.937	17.917	17.02	15.336	18.708	23.953	18.847	14.329	19.435	16.782	13.763
ARIH1	23.297	22.847	22.331	24.441	22.031	23.232	23.058	21.171	22.971	23.587	23.509	22.69	23.19	21.833	24.279	23.474	24.164	24.78	24.227	22.381	24.034	23.547	22.829	21.531	21.558	23.487	21.836	23.217	22.258	22.638	22.119	24.516	21.129	21.617	21.538	23.764	23.051	22.487	24.019	24.036	22.556	22.432	21.907	24.346	22.471	21.219	25.24	22.019	23.576
ARIH2	23.225	22.141	21.974	22.316	21.535	21.622	22.631	21.724	23.034	22.798	20.921	20.631	22.488	21.743	20.228	22.48	23.324	23.379	22.333	22.748	23.595	22.825	22.563	21.234	21.69	23.136	20.935	23.033	21.994	22.829	20.929	23.444	20.903	22.649	21.668	22.573	22.104	22.518	23.277	22.224	21.865	20.535	21.979	24.117	21.789	20.661	23.782	20.489	20.965
ARL1	24.22	25.103	24.361	24.83	24.731	25.693	25.415	25.717	24.995	25.785	25.464	24.627	23.972	25.319	23.264	24.575	23.768	25.263	24.877	24.644	25.529	24.899	24.481	24.628	24.044	24.739	25.686	26.832	24.875	25.05	24.994	24.858	24.322	24.885	23.615	26.166	25.048	24.068	24.924	25.249	24.529	24.423	23.541	27.537	25.024	23.978	26.252	24.857	25.475
ARL11	NA	17.943	NA	NA	NA	16.639	NA	19.175	19.28	21.72	16.349	19.749	NA	18.072	NA	18.993	NA	17.858	NA	15.905	23.274	NA	NA	NA	16.461	NA	18.203	20.326	14.022	NA	NA	15.423	NA	NA	15.154	NA	NA	NA	NA	NA	NA	18.743	NA	NA	NA	19.031	NA	17.56	18.339
ARL13B	19.907	15.806	17.405	20.909	NA	18	17.775	NA	NA	18.916	NA	19.261	19.39	18.128	NA	18.142	20.87	19.885	18.402	18.756	18.882	15.516	14.888	16.717	13.402	NA	17.491	15.983	17.782	17.336	15.777	21.854	16.248	19.56	NA	20.477	18.909	17.039	17.679	16.529	17.932	15.816	16.201	19.493	NA	18.323	19.892	18.873	20.049
ARL15	21.884	23	22.728	18.89	21.533	22.05	21.547	23.105	23.091	24.649	21.066	21.962	24.288	23.637	22.6	23.738	22.928	20.045	21.628	20.632	23.133	22.603	20.417	22.701	20.361	22.796	22.786	22.648	19.429	19.146	21.574	23.887	22.763	21.662	21.217	19.419	22.812	20.218	20.693	NA	20.685	19.269	20.072	22.53	22.469	19.926	22.253	19.278	24.46
ARL2	23.672	23.944	24.987	24.655	24.608	24.943	24.849	24.974	24.122	24.779	24.332	23.785	24.835	24.631	24.257	24.811	25.642	25.583	23.497	23.549	25.905	24.956	24.684	22.831	24.087	24.897	24.785	24.806	24.179	25.035	23.203	25.617	23.112	22.891	23.819	24.355	23.283	22.083	24.682	24.889	24.953	23.589	23.709	26.343	24.347	21.16	25.169	24.888	25.328
ARL2BP	23.795	22.875	22.052	21.972	21.756	22.97	23.715	20.928	21.579	24.433	22.012	24.176	23.584	22.789	20.927	26.27	24.363	23.775	23.256	23.487	21.878	24.454	23.695	19.959	19.602	23.012	21.52	22.83	22.002	21.758	22.582	21.161	19.636	21.526	20.371	23.675	22.804	23.33	23.335	23.381	22.598	20.611	21.912	22.946	22.188	20.704	23.494	23.555	23.727
ARL3	25.635	24.586	25.075	25.382	25.418	25.248	27.117	25.437	25.101	26.49	26.816	25.116	26.613	23.883	24.646	27.393	25.777	25.208	26.141	25.14	24.599	26.453	25.301	25.509	23.571	25.714	25.99	24.806	23.825	24.935	24.36	26.279	23.003	25.266	23.878	26.605	25.74	25.143	23.12	25.053	24.888	23.771	23.561	26.672	24.633	24.421	26.397	25.464	25.956
ARL4C	18.137	16.875	NA	NA	NA	NA	NA	NA	16.664	22.797	20.505	24.039	24.495	18.463	NA	17.406	17.389	17.169	20.418	21.273	17.718	NA	NA	NA	16.425	24.931	NA	18.012	16.24	NA	NA	23.723	16.631	16.248	NA	17.731	NA	16.292	23.933	20.701	22.166	22.172	20.625	NA	16.899	24.014	24.115	19.957	25.65
ARL4D	NA	NA	NA	NA	NA	NA	NA	NA	17.392	NA	NA	NA	NA	NA	NA	NA	NA	NA	NA	NA	NA	NA	NA	NA	NA	NA	NA	NA	NA	NA	NA	NA	NA	NA	NA	NA	NA	NA	NA	NA	NA	NA	NA	NA	NA	NA	NA	NA	22.913
ARL5B	17.183	19.365	20.287	20.217	20.172	21.242	22.344	21.165	21.937	21.787	19.61	NA	NA	19.649	19.061	NA	19.582	20.14	21.163	21.033	20.449	19.843	19.193	18.389	NA	18.838	20.964	20.282	16.955	18.304	18.56	20.779	14.353	19.572	18.811	NA	18.326	19.488	16.806	NA	18.47	NA	18.209	NA	18.564	NA	20.944	20.221	NA
ARL6	21.143	20.207	20.426	19.929	18.906	19.675	21.28	18.013	20.815	20.254	18.5	21.225	22.185	18.43	NA	20.757	20.21	21.564	19.146	18.524	19.599	21.452	18.497	14.634	19.008	18.827	18.981	19.317	19.186	20.247	15.842	22.505	15.108	20.736	17.268	22.696	15.415	14.585	16.648	16.214	17.912	18.611	17.519	20.015	16.368	16.718	20.854	20.184	21.685
ARL6IP4	23.2	22.492	24.341	21.348	23.066	22.407	23.394	22.526	23.064	23.062	22.907	21.713	23.214	22.869	18.805	23.655	23.261	21.77	22.008	20.093	22.535	22.752	21.534	21.831	22.548	22.584	22.931	23.408	22.037	22.603	22.056	22.434	20.973	21.84	22.373	20.624	20.517	22.312	21.069	22.081	22.62	20.372	21.796	22.775	22.118	22.063	24.65	23.087	23.657
ARL6IP5	28.405	28.311	27.998	23.704	27.167	28.605	28.125	28.418	28.554	27.821	27.506	26.11	27.007	26.173	24.263	26.628	26.048	27.738	27.172	27.088	28.087	24.683	24.883	27.401	26.378	27.178	28.532	28.157	25.61	27.16	24.744	27.607	26.596	26.087	26.659	27.532	27.387	26.533	25.378	27.589	26.395	25.301	26.28	26.083	25.907	24.734	28.606	27.244	23.926
ARL6IP6	21.272	19.551	19.441	19.62	17.095	18.889	18.748	19.692	18.434	22.394	19.473	19.013	20.031	16.971	NA	19.828	18.118	20.428	18.729	19.017	19.361	21.551	18.202	17.55	17.988	22.484	20.461	16.997	18.874	19.241	18.969	20.117	20.63	22.471	18.489	19.813	19.323	15.951	17.549	20.313	19.627	16.981	19.223	20.697	17.827	18.588	21.91	19.31	18.88
ARL8A	25.581	26.405	25.936	25.022	25.211	26.686	26.434	25.325	26.822	25.321	25.375	25.215	25.001	25.881	25.894	25.915	26.069	25.784	25.188	25.888	26.6	26.348	25.421	25.43	24.195	26.242	25.106	26.017	25.303	25.889	25.235	26.27	25.202	25.053	24.133	26.013	25.521	24.536	25.559	26.117	25.323	25.187	24.556	26.409	26.19	23.367	26.085	24.866	25.71
ARL8B	24.61	24.525	24.525	23.316	23.783	25.344	25.119	24.332	24.948	23.954	23.826	23.298	23.391	24.164	24.882	24.131	24.595	23.956	24.072	21.731	24.492	23.972	23.539	22.937	21.957	25.077	24.978	24.878	22.921	23.635	23.186	24.874	22.422	22.461	23.061	24.003	22.805	22.181	23.713	24.302	23.272	23.119	22.968	24.615	23.76	21.679	25.146	24.076	24.016
ARMC1	22.092	24.273	23.89	23.804	22.872	24.387	25.026	23.694	24.265	24.651	22.659	23.48	24.143	24.556	24.088	24.83	24.852	24.182	23.468	23.359	24.899	24.283	23.583	23.245	24.028	25.29	23.742	24.815	24.995	24.544	23.279	25.386	23.673	23.884	23.407	24.677	23.991	25.372	23.981	24.858	24.054	21.369	23.215	25.043	23.949	22.162	24.694	24.001	24.553
ARMC10	21.061	23.981	24.979	22.525	23.56	24.42	24.245	24.101	24.68	22.333	23.626	23.52	23.467	24.449	NA	22.634	22.685	23.754	22.739	22.988	23.161	23.37	21.615	21.781	21.572	22.513	23.891	23.075	23.279	23.89	22.696	24.382	21.848	22.176	22.304	23.313	23.642	22.592	22.604	23.486	22.25	21.932	21.726	24.24	23.576	20.607	22.395	23.138	22.339
ARMC5	9.897	13.838	15.921	15.797	NA	16.855	17.821	12.188	13.517	17.161	NA	16.142	16.539	11.525	NA	18.665	13.122	NA	17.24	15.016	17.694	15.982	15.934	15.051	13.153	16.735	14.041	13.664	14.243	16.857	13.009	17.331	10.635	17.167	NA	16.849	16.024	16.111	15.994	16.398	17.415	NA	11.789	NA	16.39	14.515	18.349	17.154	14.973
ARMC6	22.362	23.262	21.475	22.92	21.9	23.973	23.326	21.501	22.502	22.767	23.398	22.446	23.944	22.275	21.031	22.879	22.513	23.741	22.689	21.805	22.913	23.071	22.221	21.534	22.148	23.29	21.646	22.407	21.639	21.679	19.925	25.052	20.46	21.929	19.891	22.48	22.2	22.176	22.454	22.486	24.643	21.387	21.519	23.67	22.449	20.816	24.215	22.398	23.533
ARMC7	16.529	NA	16.664	16.546	NA	17.42	17.515	16.527	16.305	17.765	16.844	18.291	18.145	16.97	NA	NA	18.208	16.685	16.052	NA	16.957	17.875	13.927	15.764	NA	16.481	NA	NA	16.922	19.66	NA	17.428	NA	17.357	NA	NA	NA	18.682	16.857	NA	16.136	NA	NA	19.574	17.019	NA	NA	NA	NA
ARMC8	21.017	21.726	20.522	21.081	21.175	21.385	21.674	19.887	22.11	22.204	21.702	22.292	21.594	21.962	19.872	19.989	22.225	21.528	20.793	21.46	21.553	21.149	19.346	20.238	20.777	22.507	22.394	21.72	20.792	21.264	21.152	21.263	20.447	20.959	20.015	21.838	20.503	21.448	21.171	21.702	21.224	19.957	20.711	23.266	20.362	19.104	22.306	21.113	21.416
ARMC9	17.731	14.91	14.442	19.612	NA	14.957	17.94	NA	17.234	18.914	19.754	17.48	21.171	17.577	15.95	16.576	20.36	21.177	18.143	18.682	NA	18.72	17.477	15.473	16.639	22.389	16.647	16.37	14.181	12.914	14.847	15.881	17.739	16.583	15.841	19.432	13.018	16.131	19.229	15.564	16.18	NA	15.444	18.373	17.078	16.614	19.265	17.732	19.86
ARMCX2	17.172	NA	NA	20.664	NA	NA	NA	20.26	NA	21.109	NA	15.854	NA	15.506	NA	15.284	NA	NA	NA	NA	NA	19.491	NA	20.912	NA	NA	NA	NA	20.136	NA	NA	14.493	NA	21.038	NA	NA	21.106	NA	20.421	NA	NA	21.341	NA	NA	19.034	NA	NA	16.676	18.195
ARMCX3	23.591	24.032	22.452	23.003	23.261	19.296	24.289	23.901	22.856	23.621	23.166	23.896	22.856	15.323	NA	24.988	25.112	23.903	22.931	21.018	24.05	23.574	22.992	22.632	21.365	NA	24.127	20.674	18.963	21.88	22.333	24.955	20.273	22.253	20.053	23.923	15.461	16.931	17.292	23.035	24.399	17.01	21.384	23.673	18.538	21.643	25.832	24.475	23.782
ARMCX5	19.262	16.783	16.714	17.348	16.662	18.958	17.478	NA	19.371	18.388	18.566	18.725	18.566	19.819	NA	16.616	18.598	19.311	18.198	18.306	21.002	16.813	17.502	15.248	17.892	17.163	17.908	20.019	18.559	19.047	NA	18.298	15.232	16.938	14.588	19.269	16.172	17.153	18.493	18.118	18.243	15.739	18.191	18.813	18.362	16.45	19.855	17.811	18.723
ARMT1	24.407	25.031	24.175	22.74	23.151	24.909	23.872	24.15	24.928	25.816	23.917	24.061	23.682	25.329	20.841	23.169	23.807	24.798	24.852	23.48	25.555	24.632	23.715	23.596	23.297	24.205	24.796	25.044	23.877	23.982	23.527	23.775	22.887	23.422	23.02	24.101	24.804	23.004	23.681	24.433	23.771	22.258	23.459	25.252	24.878	21.364	26.051	23.724	22.636
ARNT	21.937	19.073	19.636	22.489	21.685	21.301	21.856	20.37	21.634	21.002	19.408	21.601	20.902	20.233	18.146	22.09	20.961	19.949	20.673	22.244	20.586	21.986	19.288	19.021	19.215	18.607	19.2	19.182	19.753	22.137	19.48	19.317	19.485	21.824	19.402	21.731	19.433	18.334	22.987	18.434	18.279	20.991	19.694	19.467	19.547	18.489	22.7	21.167	23.007
ARNT2	16.864	NA	NA	NA	NA	NA	NA	NA	NA	20.633	NA	NA	NA	NA	NA	NA	NA	17.126	15.403	NA	NA	NA	NA	NA	NA	16.898	16.981	NA	NA	17.265	NA	NA	NA	NA	NA	NA	NA	NA	NA	NA	NA	NA	NA	15.271	NA	NA	NA	NA	19.869
ARNTL	17.098	17.765	20.777	17.803	NA	18.183	19.11	18.189	18.097	15.92	15.668	NA	12.436	18.083	NA	19.068	21.546	NA	18.92	19.585	NA	16.704	17.692	18.996	NA	18.956	14.098	17.074	NA	NA	16.273	19.602	18.3	16.698	13.472	18.202	19.611	20.186	18.616	20.552	17.217	NA	18.329	21.482	19.631	NA	20.081	NA	20.486
ARPC1A	23.697	25.681	25.429	24.864	26.19	26.247	25.71	25.772	26.671	24.653	25.252	23.077	25.576	24.563	18.458	26.16	25.425	24.966	25.509	25.646	26.676	25.591	22.692	25.5	24.758	25.179	26.258	26.356	25.781	26.291	25.128	26.134	25.264	25.871	25.299	25.905	24.672	24.76	25.844	25.892	24.524	24.093	24.764	24.93	24.56	21.213	27.332	24.37	24.443
ARPC1B	26.235	28.244	27.895	27.153	27.595	28.139	28.006	27.646	28.294	27.572	27.974	26.52	27.813	26.597	27.619	25.122	27.205	26.641	27.077	26.045	27.478	26.832	25.924	27.015	26.651	27.433	27.467	27.842	26.255	27.542	27.693	27.761	26.236	24.149	26.723	28.084	26.979	27.335	25.614	26.856	27.214	25.529	25.982	27.098	27.289	25.221	27.662	26.881	27.867
ARPC2	25.834	27.953	27.641	27.228	27.733	27.98	27.908	27.257	28.165	27.071	27.943	26.439	27.678	26.606	27.463	26.508	28.144	27.306	27.692	27.269	27.649	27.424	25.958	27.136	26.851	28.087	28.059	28.526	26.634	28.001	27.073	28.031	26.912	26.05	27.07	28.679	27.585	27.649	26.229	28.019	27.258	25.708	26.539	27.759	27.515	26.077	28.473	27.786	27.494
ARPC3	25.671	28.364	28.028	28.083	28.179	28.831	28.397	28.17	28.779	27.735	28.245	26.877	27.51	27.002	27.744	26.597	27.847	27.095	27.718	27.871	27.583	27.153	26.329	27.473	27.03	27.879	28.312	28.314	26.693	27.44	27.333	27.539	26.769	26.229	27.434	28.069	26.916	27.146	26.628	27.902	27.602	25.794	26.794	26.314	27.272	25.842	28.276	28.223	27.657
ARPC4	25.662	27.612	27.956	27.23	27.567	28.393	28.031	27.774	28.022	27.174	27.447	26.63	27.723	26.9	27.371	26.612	27.301	26.931	27.08	26.947	27.799	26.088	25.581	27.026	26.626	27.675	27.578	27.923	26.666	27.642	26.765	27.849	26.67	26.346	26.581	28.091	26.975	27.008	26.106	27.629	27.063	25.344	25.817	27.983	26.906	24.645	27.779	27.105	26.835
ARPC5	25.32	27.86	27.425	26.916	27.531	27.866	27.306	27.431	27.774	26.786	27.032	25.866	27.499	26.197	27.566	25.673	27.673	26.701	26.815	26.683	27.81	26.227	25.577	27.01	26.767	26.633	27.73	27.853	26.559	27.92	27.03	27.4	26.994	25.834	26.689	28	26.234	26.821	26.328	27.49	27.713	25.605	26.288	27.265	26.787	26.109	28.108	27.315	27.04
ARPC5L	25.339	26.433	25.824	25.54	25.733	26.483	26.922	26.04	26.887	25.715	26.776	24.83	25.665	24.209	24.805	25.733	25.495	25.703	25.882	25.216	26.012	25.153	24.72	24.995	25.181	26.91	25.923	26.668	24.579	25.754	25.549	26.727	25.125	24.456	24.943	26.492	25.232	25.954	25.086	26.159	26.312	24.062	24.319	26.344	25.93	23.59	25.06	26.33	24.901
ARPIN	21.522	22.918	23.321	20.835	22.143	24.305	25.424	23.704	23.669	22.663	23.59	21.505	21.974	21.56	18.634	21.501	24.279	20.275	23.103	22.991	24.568	22.573	20.381	23.025	22.424	24.114	23.309	23.936	23.753	24.114	23.96	21.653	22.151	21.758	23.477	22.611	23.748	24	22.455	24.096	22.715	22.833	22.568	23.469	22.572	21.432	18.066	21.155	22.66
ARPP19	25.923	26.128	25.732	26.077	25.475	25.161	26.134	25.428	25.802	26.499	27.227	26.339	26.496	26.165	26.578	25.763	26.712	26.668	25.762	25.744	27.066	26.076	25.701	25.371	24.673	26.544	25.365	26.353	25.232	26.445	24.973	27.221	24.148	24.181	25.806	26.867	25.465	25.759	27.155	26.388	26.12	25.229	25.147	25.129	25.119	24.279	26.32	25.088	26.173
ARRB1	23.662	24.317	24.675	22.319	24.107	25.398	23.164	24.481	24.438	22.753	22.913	18.363	23.613	21.808	21.909	21.196	26.083	23.301	24.136	23.204	23.483	23.364	21.232	22.691	20.819	22.361	25	25.543	23.928	24.985	25.432	19.922	23.532	19.66	24.31	24.188	24.854	24.017	23.124	24.475	25.134	21.944	22.518	24.797	23.654	22.402	24.958	23.633	23.751
ARRB2	20.831	21.336	22.207	22.82	20.124	21.021	21.325	21.584	21.508	22.08	21.331	19.064	22.472	22.436	22.995	23.189	19.974	20.001	20.058	25.076	22.323	23.215	22.643	16.863	19.701	21.107	20.41	22.334	22.309	22.478	22.269	21.581	20.869	19.884	19.557	21.31	23.051	22.954	20.783	20.639	20.463	20.708	22.056	23.409	22.509	19.781	24.747	18.692	19.705
ARRDC1	23.814	23.244	21.027	21.68	21.663	23.578	23.594	22.47	22.656	22.028	22.157	23.716	20.582	21.893	NA	18.69	22.438	19.147	22.951	21.889	21.558	19.599	21.317	22.873	22.445	23.034	23.04	23.463	22.062	23.084	21.971	23.998	24.18	22.267	19.738	23.227	23.097	22.23	19.865	23.796	23.383	21.768	22.287	23.865	23.323	20.527	21.453	23.877	21.107
ARRDC3	17.909	14.961	17.226	17.532	NA	16.756	15.844	15.892	16.192	17.358	16.78	15.025	15.963	13.87	14.157	14.607	NA	15.321	14.924	15.592	14.741	16.487	16.408	16.684	16.54	17.751	16.928	17.503	NA	NA	16.552	15.888	NA	NA	17.55	15.677	15.669	15.095	17.005	16.251	16.403	14.141	NA	16.306	17.66	NA	17.753	13.92	20.114
ARSA	21.541	22.298	21.717	19.95	20.512	22.78	21.246	23.039	21.646	19.611	16.814	NA	21.236	23.075	NA	20.495	21.27	21.485	20.062	20.13	19.86	22.198	NA	21.636	19.54	24.593	22.426	21.265	18.016	18.03	23.605	21.707	22.126	NA	20.178	15.715	18.924	20.359	19.698	21.092	18.953	19.824	19.743	18.844	22.438	19.02	17.594	NA	23.608
ARSB	19.767	19.013	17.195	18.879	16.521	17.118	17.993	18.623	17.838	19.786	19.663	18.132	20.647	18.118	20.976	19.708	21.919	19.216	17.816	16.727	16.375	19.947	13.317	17.488	11.807	18.619	17.529	16.56	12.126	17.585	NA	17.049	17.003	21.061	16.18	NA	16.575	14.468	14.272	16.39	19.295	17.383	17.378	NA	19.117	13.848	24.283	18.515	17.771
ARSD	14.547	19.846	17.173	NA	19.505	21.318	20.285	18.354	20.863	NA	23.001	NA	NA	18.894	14.59	NA	18.767	NA	18.911	19.182	22.336	16.664	NA	18.31	11.056	NA	23.142	19.361	15.748	NA	20.624	17.799	17.052	NA	NA	16.94	20.213	20.704	NA	17.611	19.357	NA	16.441	19.865	20.18	NA	20.83	13.861	13.318
ARSE	19.405	22.078	22.506	19.304	24.133	23.025	22.053	22.535	23.179	20.368	23.446	21.139	21.751	22.363	21.074	15.213	NA	18.701	19.378	18.418	25.313	21.892	19.955	18.472	18.763	19.168	19.867	22.473	21.145	21.898	22.668	17.739	17.44	19.926	20.183	23.803	19.857	24.76	21.176	20.937	19.982	13.72	14.422	24.243	20.35	19.945	25.136	16.696	16.153
ARSJ	20.215	NA	NA	NA	NA	NA	NA	NA	NA	NA	NA	NA	19.635	NA	NA	NA	NA	NA	NA	NA	NA	NA	NA	NA	NA	21.315	NA	NA	NA	NA	NA	18.235	NA	NA	NA	17.854	NA	NA	NA	NA	NA	NA	NA	NA	17.652	NA	20.472	NA	NA
ARSK	18.941	20.749	19.402	20.016	19.958	21.09	21.158	21.016	20.763	19.868	17.604	12.014	20.864	13.8	NA	20.677	15.94	19.203	NA	NA	20.856	20.913	NA	19.584	19.854	19.326	20.876	NA	21.345	21.546	19.905	20.773	20.457	20.754	NA	19.821	NA	NA	19.262	NA	NA	NA	12.554	NA	20.227	NA	20.908	13.164	NA
ARV1	NA	NA	NA	NA	18.763	NA	NA	NA	NA	NA	NA	NA	NA	NA	NA	NA	NA	17.57	NA	NA	NA	NA	NA	NA	17.344	19.534	NA	NA	19.441	NA	20.595	NA	17.363	NA	NA	NA	NA	NA	NA	NA	NA	19.012	NA	NA	17.206	NA	NA	NA	NA
ARVCF	19.066	20.827	20.546	19.72	19.67	19.49	19.909	19.979	19.871	21.889	17.497	18.026	20.868	16.379	17.114	19.645	21.63	15.616	16.779	21.206	19.604	20.238	19.121	18.231	18.097	20.487	17.87	15.54	11.129	17.775	18.057	21.133	17.288	18.448	16.619	23.062	NA	15.747	19.975	17.668	18.243	17.924	19.969	17.136	19.656	17.644	22	18.349	17.141
ARX	NA	NA	NA	NA	NA	NA	NA	17.849	NA	NA	NA	NA	NA	NA	NA	NA	21.672	NA	NA	17.261	16.687	NA	NA	18.122	17.958	20.32	15.27	18.814	10.8	NA	18.762	NA	8.689	18.799	NA	NA	NA	NA	NA	NA	13.596	NA	NA	NA	NA	14.596	23.238	13.838	19.153
AS3MT	18.712	NA	21.419	13.137	13.685	23.21	16.287	15.786	21.887	21.845	18.268	18.595	17.369	15.553	NA	22.6	16.414	14.652	NA	NA	20.567	18.396	NA	18.54	17.301	22.369	19.722	17.903	NA	17.286	11.816	NA	15.949	14.063	NA	16.921	NA	NA	14.775	16.602	18.398	16.006	14.603	16.93	16.929	16.125	17.056	20.531	17.17
ASAH1	27.703	25.638	24.254	23.194	24.319	25.486	24.276	25.573	25.919	24.394	26.528	22.269	21.579	25.255	20.241	24.341	26.27	26.746	24.471	23.751	25.195	25.16	21.087	24.565	23.219	25.023	26.074	25.079	24.048	25.583	23.295	24.247	25.36	23.157	23.474	24.101	24.113	22.353	22.462	24.406	23.515	23.498	23.37	24.484	24.844	23.262	20.958	24.258	23.025
ASAP1	21.005	19.934	20.155	18.488	19.121	20.116	19.61	17.877	19.01	17.405	21.264	19.404	20.263	17.888	17.559	19.203	20.395	22.446	19.392	16.772	19.321	21.397	20.17	19.21	18.448	21.342	19.643	18.065	18.997	20.119	18.282	21.115	19.18	17.544	19.044	21.038	19.435	21.387	19.649	21.255	22.284	18.091	17.922	20.016	17.978	19.021	20.917	21.244	22.43
ASAP2	19.601	19.653	21.637	21.506	20.165	21.46	19.795	22.693	22.478	21.441	23.475	19.869	21.692	20.13	NA	19.708	22.196	21.632	19.914	22.323	21.575	20.433	19.85	23.088	21.644	21.828	20.901	21.618	20.181	21.101	20.863	21.512	21.604	20.867	19.953	23.405	22.852	21.246	20.216	21.229	21.297	20.595	20.175	18.87	21.815	20.302	21.659	22.408	22.951
ASAP3	NA	17.603	NA	NA	NA	NA	NA	17.31	17.925	19.37	15.309	19.037	14.632	NA	NA	16.452	NA	17.157	16.719	10.724	NA	17.691	19.079	14.163	NA	NA	NA	NA	19.002	NA	18.562	17.831	NA	17.985	14.119	NA	NA	15.487	NA	NA	15.746	NA	NA	NA	NA	11.803	18.183	NA	NA
ASB1	17.878	18.083	16.971	20.046	19.509	16.954	17.445	15.065	15.618	19.945	17.073	NA	19.229	17.373	17.554	19.766	NA	18.988	18.752	17.275	19.113	18.541	15.754	16.674	19.952	22.239	16.889	21.788	14.72	19.542	15.757	18.697	16.366	19.556	17.677	19.488	18.906	13.565	19.114	18.193	17.665	15.378	18.448	20.203	16.25	14.16	19.661	17.465	19.839
ASB3	16.032	14.894	15.632	19.202	16.394	16.094	16.241	14.784	15.109	20.486	19.034	19.715	18.962	15.327	15.216	18.7	18.373	17.734	18.074	18.467	18.002	16.598	17.376	12.711	18.101	NA	13.909	NA	17.458	16.088	19.215	18.146	17.457	17.497	18.486	17.827	13.681	NA	18.176	19.973	14.875	NA	17.399	19.322	NA	11.985	20.114	17.054	18.771
ASB4	16.904	20.463	21.237	18.174	16.522	21.086	21.047	NA	18.093	18.93	NA	16.51	16.223	13.916	NA	17.91	NA	15.446	NA	21.078	NA	17.705	NA	NA	NA	17.691	NA	11.585	15.595	NA	NA	20.872	18.467	16.107	NA	NA	NA	NA	20.132	NA	NA	NA	18.823	19.191	17.702	17.988	18.622	19.195	18.873
ASB6	19.598	20.104	19.802	20.83	18.171	20.044	19.659	18.886	19.536	20.346	14.607	20.067	20.343	NA	20.181	19.674	18.767	20.38	17.534	17.699	19.96	19.106	20.058	17.989	19.28	20.212	16.569	16.529	18.319	17.886	18.217	22.262	16.797	18.807	16.024	20.026	17.17	18.04	19.374	18.99	20.352	16.373	18.391	19.59	17.962	NA	20.688	19.935	18.256
ASB7	NA	18.393	NA	NA	NA	NA	19.116	16.966	NA	16.765	NA	NA	NA	NA	NA	NA	NA	NA	NA	NA	NA	NA	NA	19.157	NA	NA	NA	19.547	18.026	19.235	NA	NA	15.119	NA	19.194	NA	NA	16.81	NA	NA	NA	NA	NA	NA	NA	NA	NA	NA	NA
ASB9	22.544	20.707	23.018	20.762	23.928	19.237	24.874	24.502	NA	20.694	25.57	18.103	16.954	22.849	NA	17.349	19.723	22.79	22.542	22.757	23.756	22.975	20.113	22.025	17.365	24.438	21.136	19.905	22.715	23.11	24.006	22.148	21.882	22.244	23.617	16.243	22.68	22.393	17.319	22.699	24.694	16.947	22.257	23.91	16.653	19.188	24.378	21.204	19.921
ASCC1	21.584	22.744	22.48	23.205	21.94	22.59	22.516	22.233	23.207	22.98	23.161	22.262	23.81	22.294	18.969	22.718	22.988	22.379	22.896	22.588	22.582	22.554	22.598	21.839	22.177	23.879	22.516	23.239	22.767	23.829	21.785	23.913	21.185	22.641	21.537	23.256	22.201	20.174	22.21	22.465	22.839	20.287	20.507	23.94	21.471	19.712	23.614	22.748	22.242
ASCC2	22.266	22.075	21.595	22.723	21.608	21.993	21.462	22.322	22.722	22.658	22.343	21.081	22.723	20.155	18.734	21.609	22.638	21.01	21.16	21.487	22.17	22.218	22.495	21.492	21.358	22.943	22.086	22.935	21.22	21.939	20.317	23.324	19.65	22.603	20.46	23.206	21.074	20.755	21.909	21.956	21.242	19.54	20.773	24.055	21.079	19.697	23.281	21.979	20.908
ASCC3	22.616	21.763	21.732	22.951	21.397	21.709	21.432	22.291	22.709	22.331	22.057	21.257	22.458	22.021	18.872	21.372	21.837	21.266	21.626	21.703	22.051	22.012	22.056	21.926	21.484	23.408	21.599	22.696	22.205	22.689	21.149	23.402	20.286	22.463	20.852	23.175	21.772	20.644	21.774	22.174	21.34	20.171	20.955	23.417	22.113	18.243	23.463	22.051	22.486
ASCL2	15.183	19.537	16.647	NA	NA	17.224	20.678	17.321	16.318	17.976	NA	14.761	NA	18.425	NA	NA	NA	NA	18.821	18.864	19.708	NA	NA	NA	NA	NA	18.812	NA	20.045	17.569	NA	NA	16.942	15.41	NA	NA	19.379	20.135	NA	16.03	NA	NA	16.781	17.882	18.173	15.831	NA	NA	NA
ASF1A	20.639	19.744	23.164	24.239	19.483	22.039	21.835	20.606	23.274	22.261	20.079	23.089	20.075	24.061	23.41	24.639	22.206	23.826	24.397	20.386	23.827	23.871	24.207	20.271	22.401	23.34	23.413	23.799	23.955	21.904	20.007	24.538	20.932	23.146	22.73	24.089	22.063	21.968	24.256	23.756	23.41	21.541	24.797	22.808	NA	21.881	25.5	19.94	23.875
ASF1B	22.158	20.072	21.538	22.776	21.087	21.52	23.089	18.992	19.945	21.525	21.911	22.022	22.971	22.729	21.938	23.354	23.067	21.391	23.496	21.192	20.344	22.843	23.076	20.526	20.871	22.671	18.901	20.502	24.356	23.352	21.269	22.895	21.278	25.621	21.64	23.581	21.439	22.112	22.195	20.952	19.577	22.521	23.095	24.819	22.104	21.091	23.708	23.042	22.079
ASH1L	14.391	14.523	14.765	19.142	14.229	15.09	17.957	NA	14.562	17.664	16.361	16.157	16.282	15.848	14.805	17.589	18.78	14.363	17.286	15.631	15.735	18.917	18.301	13.312	13.96	16.798	18.325	17.585	17.519	17.917	14.222	16.576	12.266	16.028	16.747	19.042	12.946	17.083	12.317	15.062	19.538	9.665	15.863	18.564	15.55	13.066	17.539	17.983	16.202
ASH2L	22.814	23.313	23.004	22.64	22.606	23.21	23.011	22.642	23.258	24.062	23.555	22.725	21.778	23.229	22.162	23.576	23.504	23.089	22.863	21.869	24.383	22.967	22.882	21.792	22.492	23.146	22.209	23.616	23.037	22.991	21.88	22.765	21.687	22.873	21.927	22.88	22.304	22.013	22.197	23.299	23.159	20.511	21.274	24.472	22.098	20.416	23.713	23.241	22.394
ASIC1	NA	17.279	NA	NA	16.241	14.504	NA	NA	NA	NA	18.719	NA	14.64	18.216	NA	19.849	19.284	16.619	17.288	NA	NA	17.59	15.202	13.551	NA	15.721	NA	19.18	16.857	NA	15.723	NA	19.816	16.937	20.645	NA	17.309	18.032	17.208	15.453	NA	20.842	15.527	17.294	16.399	16.092	NA	NA	NA
ASL	24.839	25.644	27.834	24.748	28.018	27.936	26.698	28.316	28.037	23.712	24.213	25.829	24.953	25.721	24.976	22.22	24.832	23.191	24.196	23.877	25.713	21.979	24.37	25.822	24.769	23.81	26.643	27.395	25.702	27.528	27.915	24.664	25.099	23.036	26.146	26.632	25.782	24.482	24.456	25.464	23.786	24.679	24.24	24.333	26.042	21.391	26.537	25.275	22.727
ASMTL	23.343	22.248	21.238	21.079	19.83	22.356	24.949	20.916	20.879	20.942	21.747	21.259	21.897	23.764	25.586	21.837	18.031	21.28	22.885	22.582	23.076	23.974	22.648	18.539	22.99	20.312	21.691	19.683	15.778	17.501	19.453	21.061	20.571	22.115	22.383	21.842	21.286	22.946	20.869	21.715	22.612	19.385	20.457	23.372	21.552	17.922	26.766	20.303	20.173
ASNA1	25.252	25.49	25.871	25.621	24.879	25.585	26.382	25.311	25.791	25.44	25.41	26.22	26.525	25.993	26.268	25.856	26.182	26.607	26.243	25.705	25.731	24.994	25.396	24.472	25.858	26.518	25.49	25.563	26.133	26.429	25.329	27.406	24.276	25.286	24.992	25.412	25.368	25.296	24.613	25.898	24.809	24.743	24.644	26.944	25.367	23.707	26.399	26.383	25.93
ASNS	25.1	25.636	24.149	26.276	23.64	24.992	25.347	25.255	24.968	25.475	25.412	26.455	25.729	24.922	26.108	26.876	26.443	25.346	25.981	24.939	25.446	23.231	27.541	24.717	27.14	26.544	24.485	25.372	26.474	25.973	24.257	24.883	23.133	24.183	24.535	26.658	23.259	25.468	25.423	26.155	26.129	24.437	24.672	27.441	24.483	23.35	26.535	25.779	24.84
ASNSD1	23.751	22.48	23.928	22.913	23.421	24.278	23.376	22.647	23.238	23.875	23.85	23.921	23.689	23.842	19.026	22.605	24.165	23.825	22.643	21.85	24.232	22.741	22.833	20.93	23.518	23.694	24.003	23.718	23.251	22.823	23.357	24.794	23.04	22.195	22.67	23.959	22.501	23.246	23.641	23.429	23.4	19.456	21.467	22.873	22.941	20.918	24.369	23.429	22.87
ASPA	NA	NA	NA	NA	NA	14.522	NA	NA	NA	NA	12.433	NA	NA	NA	NA	13.644	NA	NA	NA	NA	17.58	NA	NA	NA	NA	NA	NA	NA	NA	15.279	NA	NA	NA	15.103	NA	NA	16.511	NA	NA	NA	NA	NA	NA	NA	NA	NA	NA	NA	NA
ASPG	NA	NA	NA	NA	NA	NA	NA	NA	NA	17.189	NA	NA	13.171	17.499	NA	NA	NA	NA	NA	18.372	NA	18.14	NA	NA	NA	NA	NA	NA	NA	NA	17.892	NA	NA	NA	NA	NA	NA	NA	16.066	NA	12.557	NA	NA	NA	18.226	18.054	17.978	NA	NA
ASPH	23.843	25.157	24.723	23.959	25.202	25.143	26.029	25.591	26.069	23.943	25.594	23.551	24.088	24.555	23.936	25.386	24.98	25.572	25.766	24.812	25.207	25.487	25.58	25.933	24.732	26.68	25.562	24.896	25.092	25.724	24.123	26.33	25.061	21.44	24.062	27.66	24.584	26.027	23.28	25.302	25.329	24.317	24.282	26.269	24.665	24.444	27.335	25.711	27.091
ASPHD1	NA	13.73	14.212	14.306	18.177	13.176	14.778	17.333	16.816	NA	17.402	18.192	NA	NA	NA	NA	NA	NA	NA	NA	16.349	13.996	13.118	14.906	NA	17.681	15.543	NA	14.778	15.969	17.855	17.905	NA	NA	17.892	13.545	NA	NA	NA	NA	NA	NA	13.047	17.642	10.751	NA	18.846	14.898	16.847
ASPHD2	NA	NA	NA	NA	NA	NA	16.002	NA	NA	NA	NA	NA	NA	NA	NA	16.267	NA	NA	NA	16.659	NA	18.432	14.589	16.629	15.284	17.746	NA	NA	NA	NA	NA	NA	14.76	NA	NA	18.139	NA	17.859	15.943	17.658	NA	16.957	16.821	NA	16.628	NA	NA	18.911	NA
ASPM	16.737	15.879	13.659	19.268	17.242	15.431	15.445	11.323	15.196	17.96	16.82	16.649	18.162	17.857	12.856	16.296	14.703	14.14	16.051	16.126	16.768	14.486	13.838	15.339	16.531	17.67	16.757	14.712	16.024	16.969	15.253	17.027	14.576	17.819	16.567	15.836	16.516	16.349	13.106	18.408	17.871	16.894	13.448	19.432	14.084	14.917	19.633	17.773	16.825
ASPRV1	NA	18.959	NA	NA	17.278	NA	NA	19.623	19.929	20.829	NA	NA	18.817	NA	NA	NA	NA	NA	20.104	20.501	20.248	NA	19.731	NA	18.676	NA	19.559	17.415	18.749	19.801	18.211	NA	NA	NA	18.527	19.925	26.101	19.876	NA	NA	20.615	NA	17.946	NA	NA	NA	19.474	NA	NA
ASPSCR1	23.391	24.42	24.196	22.781	22.435	23.849	24.462	22.156	23.428	24.884	22.541	23.518	23.341	23.543	21.866	24.43	24.439	23.244	23.599	21.648	23.981	23.204	23.176	22.345	22.23	24.726	24.023	23.659	22.647	24.632	22.616	24.659	22.472	21.974	22.678	23.001	23.424	22.299	22.507	23.934	22.971	21.052	22.959	23.435	23.83	20.984	24.028	24.812	23.42
ASRGL1	22.647	22.851	22.773	23.555	25.398	21.226	23.383	22.099	23.583	23.634	21.77	22.42	21.058	23.019	NA	NA	24.535	23.934	23.253	21.039	23.046	23.83	23.618	20.854	22.003	22.752	NA	19.722	25.202	24.474	21.712	25.3	20.973	24.457	21.698	24.4	21.532	19.543	23.557	22.675	22.569	20.243	21.343	22.836	21.844	21.015	26.286	22.68	17.668
ASS1	23.615	28.277	30.017	23.198	27.795	30.943	28.444	27.152	28.275	27.241	25.305	24.35	20.458	27.575	26.508	23.08	25.383	19.962	28.392	28.047	28.276	25.504	24.502	25.814	29.329	21.719	28.854	28.219	26.153	27.785	30.24	22.377	28.668	26.323	27.223	24.16	27.514	25.172	29.053	27.923	26.286	25.927	26.191	27.649	29.806	23.807	29.357	28.356	23.996
ASTE1	NA	NA	17.031	15.598	15.718	14.299	17.191	16.116	16.113	NA	NA	15.13	NA	14.611	NA	NA	15.978	NA	NA	15.413	15.89	NA	13.894	NA	NA	15.031	NA	17.628	14.463	14.467	15.997	NA	NA	15.498	NA	15.483	NA	21.293	16.218	NA	NA	NA	15.202	17.813	13.054	NA	NA	16.107	NA
ASUN	20.708	21.13	22.897	21.37	21.798	22.365	22.842	21.819	22.721	23.075	20.941	21.901	21.857	22.387	20.235	23.823	22.547	23.241	21.445	21.921	22.745	22.357	21.188	20.857	21.671	22.258	21.467	22.004	21.685	22.513	20.78	22.552	21.238	21.818	21.341	23.293	21.476	21.994	24.064	22.026	22.854	19.525	20.4	23.873	21.848	18.873	23.662	20.734	21.271
ASXL1	14.134	16.943	17.052	15.526	16.341	17.27	19.053	19.407	16.419	18.154	15.71	15.027	17.165	17.336	14.781	18.965	16.62	17.527	17.974	17.759	14.141	19.453	16.331	15.136	14.721	17.372	18.652	15.911	19.231	17.868	18.186	17.675	15.501	14.947	17.202	17.865	11.767	15.932	18.66	15.66	15.103	20.209	16.786	18.992	15.744	16.872	16.416	17.567	16.719
ASXL2	16.886	16.241	16.954	18.09	16.466	16.7	18.513	17.165	17.017	17.964	17.692	15.66	17.748	16.099	15.579	19.644	17.838	17.942	16.585	17.721	18.255	17.255	17.829	17.079	13.084	16.016	18.464	15.366	17.318	18.025	17.289	18.438	17.139	16.81	17.722	16.616	16.021	18.355	17.981	16.852	16.189	13.856	16.796	18.613	15.888	16.176	17.08	17.106	19.315
ATAD1	21.956	23.677	22.408	21.574	22.8	22.451	22.386	22.587	21.149	21.515	22.826	21.561	20.711	21.562	22.67	21.88	24.052	22.77	21.067	21.568	21.1	23.047	21.186	21.665	21.525	23.01	24.106	23.111	22.232	22.239	21.801	23.067	21.778	21.755	21.58	23.498	21.279	22.466	22.699	24.023	23.496	19.934	20.976	25.023	22.133	21.222	22.719	23.524	22.334
ATAD2	16.002	15.984	15.308	13.88	14.409	15.594	15.947	14.622	15.824	15	16.843	16.391	14.564	15.97	14.533	16.21	18.408	13.183	13.846	14.812	16.211	NA	16	15.086	14.306	15.848	15.475	16.211	17.419	16.288	13.524	16.27	13.953	15.985	13.671	17.806	NA	12.868	14.569	16.537	18.134	13.813	14.923	19.681	14.463	15.208	15.558	16.15	17.859
ATAD3A	24.221	24.693	25.337	23.991	24.13	25.339	26.01	24.464	24.661	24.213	26.319	24.18	25.033	24.757	21.683	25.475	24.689	24.662	24.21	23.858	21.819	25.038	24.691	22.195	23.677	24.98	26.133	25.541	24.681	24.047	24.216	24.845	23.102	24.758	23.652	25.202	22.181	24.623	24.074	24.414	24.661	23.289	23.805	25.851	25.072	23.937	26.061	24.246	24.704
ATAD3B	25.071	25.746	26.122	24.817	24.83	25.662	26.126	24.649	25.339	25.412	26.444	24.917	25.645	25.58	22.267	26.166	25.4	25.887	25.25	25.126	22.757	25.946	25.69	23.363	24.582	26.396	26.509	26.259	24.904	25.346	24.707	24.905	24.66	25.898	23.812	26.727	22.985	25.562	26.069	25.468	25.766	24.437	24.787	27.198	25.17	23.525	26.931	25.628	25.858
ATAD5	21.094	20.361	18.97	14.939	12.439	11.037	14.215	12.646	20.085	16.88	15.205	16.094	14.937	21.061	NA	15.886	21.102	21.336	12.813	NA	18.068	11.349	19.867	19.554	13.129	12.76	14.946	15.423	17.966	13.231	14.789	15.983	NA	14.504	14.081	21.461	NA	14.139	21.43	21.729	21.236	19.254	19.055	21.792	19.513	17.592	19.743	21.372	13.963
ATAT1	16.958	18.638	18.272	19.488	16.204	17.385	19.957	19.164	17.962	19.658	18.703	15.719	17.12	18.861	15.163	18.396	17.783	19.96	18.336	19.006	18.881	19.912	18.999	18.198	17.735	17.404	13.747	NA	19.383	19.131	NA	18.543	15.144	17.058	17.363	20.055	16.035	16.229	17.65	18.295	17.859	15.978	18.488	20.607	17.164	16.17	19.153	17.624	18.978
ATE1	21.088	22.284	21.949	21.547	22.062	22.962	22.427	22.989	22.781	22.631	21.301	20.742	21.736	23.882	16.753	20.685	21.588	20.183	21.342	21.109	23.768	21.249	21.552	21.092	21.877	21.487	23.293	23.028	21.921	23.08	21.232	23.158	21.401	21.819	19.699	17.458	21.927	20.907	21.692	20.902	20.356	21.884	20.965	23.279	22.033	19.867	23.022	20.984	21.257
ATF2	17.748	20.894	20.486	19.888	20.93	20.734	20.804	21.722	20.296	20.921	20.03	20.198	21.958	22.451	20.101	21.83	21.889	20.343	21.098	18.408	19.952	21.704	20.191	20.563	20.704	21.003	21.111	22.021	19.241	20.246	20.028	20.404	19.554	20.257	20.48	21.214	19.207	19.372	20.884	19.324	19.402	18.763	20.07	22.357	19.148	20.18	23.43	20.054	21.429
ATF3	NA	18.192	18.692	NA	NA	NA	NA	NA	NA	NA	19.158	NA	NA	NA	NA	NA	19.944	15.199	NA	NA	NA	NA	15.6	NA	18.137	17.31	15.844	18.077	NA	NA	NA	NA	NA	NA	NA	NA	NA	14.526	17.178	NA	18.386	14.606	13.665	25.276	NA	NA	NA	19.756	NA
ATF6	NA	17.473	17.29	14.943	16.089	12.356	16.924	10.824	18.113	16.945	19.545	16.086	17.987	17.793	15.639	18.65	18.952	18.309	15.925	17.895	17.214	17.878	16.039	11.29	16.102	17.717	17.259	18.522	NA	15.486	NA	12.675	18.459	NA	18.696	17.292	17.493	14.829	NA	20.232	18.432	15.17	18.829	17.714	16.869	NA	16.28	18.782	12.666
ATF6B	18.223	19.368	17.25	19.546	NA	16.768	18.228	NA	17.838	17.433	19.632	16.874	20.265	18.727	22.407	19.324	18.779	19.14	16.131	13.637	19.625	18.917	NA	17.328	16.186	NA	17.802	NA	18.342	17.186	16.85	19.809	16.467	17.228	NA	19.847	16.685	17.212	NA	18.608	18.491	NA	17.745	19.506	NA	NA	19.731	19.308	NA
ATF7	20.837	20.92	20.907	22.346	21.367	21.515	22.37	22.099	21.808	21.903	19.106	21.624	22.934	22.618	22.663	22.31	22.349	21.462	22.045	18.845	21.578	22.254	21.285	21.055	20.988	21.994	20.831	22.762	20.35	20.51	20.6	22.238	19.855	21.814	21.227	21.99	20.487	20.553	22.222	20.999	21.216	20.265	21.222	23.89	21.546	19.906	24.042	21.641	21.494
ATF7IP	20.644	18.502	19.273	19.723	18.528	19.488	21.628	18.98	19.194	22.316	20.654	19.879	19.929	20.2	14.587	20.794	20.612	19.049	19.303	17.076	21.677	18.296	19.718	17.851	17.913	20.485	19.072	19.893	18.768	18.771	17.938	19.667	18.596	19.822	19.469	20.494	18.032	18.382	18.625	20.195	21.354	18.315	18.395	22.087	18.09	19.061	21.964	20.346	19.752
ATG10	NA	NA	NA	NA	NA	NA	NA	NA	NA	14.813	NA	NA	21.031	NA	NA	NA	18.359	NA	NA	NA	NA	NA	NA	NA	NA	NA	NA	NA	NA	NA	NA	NA	NA	NA	NA	NA	NA	NA	NA	NA	NA	NA	NA	NA	NA	NA	NA	NA	NA
ATG101	18.503	18.667	NA	19.217	18.495	17.594	19.291	NA	18.092	19.539	19.821	19.821	19.144	17.848	NA	13.843	21.674	20.822	18.097	NA	19.901	19.801	18.631	19.076	19.906	20.336	20.53	19.833	19.618	19.576	18.552	21.802	18.833	NA	19.616	21.574	19.681	18.806	19.535	20.941	20.145	NA	19.651	21.845	19.369	18.473	20.846	20.738	19.587
ATG12	22.37	23.677	22.884	22.849	18.861	23.65	22.286	23.187	23.465	24.062	23.895	22.449	23.623	23.666	17.909	NA	22.909	20.746	22.19	23.587	23.634	23.895	21.877	21.462	21.538	22.762	NA	22.661	20.361	23.248	17.982	22.824	NA	22.733	20.971	24.201	22.425	20.267	23.729	24.846	NA	23.057	22.424	21.225	22.005	20.135	24.726	24.656	21.911
ATG13	19.942	20.154	18.897	20.162	19.485	18.05	18.458	19.251	19.403	21.089	21.2	20.716	20.382	20.855	20.055	20.343	21.154	20.868	18.642	17.133	20.31	20.798	19.025	18.872	20.036	20.358	20.444	20.96	20.235	20.943	19.661	21.656	19.587	18.564	18.788	20.466	18.749	20.087	21.066	20.894	20.889	19.029	19.921	20.579	19.54	19.559	20.188	21.649	21.481
ATG14	18.787	NA	NA	NA	NA	NA	NA	NA	17.251	NA	NA	NA	15.848	17.905	NA	NA	NA	19.777	NA	15.314	20.528	17.95	20.252	18.113	19.144	19.749	18.725	19.488	16.376	NA	15.996	19.699	17.445	19.036	NA	20.13	16.38	NA	16.478	NA	20.285	17.595	NA	20.034	20.219	NA	NA	NA	17.268
ATG16L1	22.771	23.22	22.444	22.681	22.213	23.631	21.929	22.533	21.569	23.384	22.204	21.628	21.967	23.265	20.867	21.884	21.551	21.253	23.213	23.27	23.756	23.195	22.456	22.621	23.141	24.547	23.442	24.759	22.264	23.088	22.889	23.889	20.995	23.269	22.603	22.36	23.095	22.305	23.931	23.514	21.342	22.11	22.015	23.89	23.031	21.069	23.108	22.74	24.028
ATG2A	21.469	19.334	20.661	19.54	21.809	21.629	20.219	20.254	20.96	22.02	20.359	21.08	19.09	19.902	19.477	18.34	19	19.664	19.288	20.125	21.453	19.396	16.756	20.347	20.138	20.513	20.678	20.507	21.502	22.091	20.25	22.291	19.873	20.652	20.227	20.864	19.716	18.659	20.985	20.26	20.071	19.271	17.78	22.149	20.192	17.6	22.035	19.166	20.538
ATG2B	19.194	17.964	18.443	14.698	16.815	18.236	17.057	16.237	18.1	18.827	17.168	17.722	18.773	17.372	12.397	18.828	17.375	18.071	19.48	10.142	19.193	22.199	15.619	16.54	14.956	17.162	17.945	15.183	17.26	16.886	14.652	20.456	16.917	17.374	17.92	16.554	18.51	16.773	15.326	17.489	16.719	11.561	16.744	19.141	16.378	11.78	20.905	16.77	17.727
ATG3	25.258	25.2	25.307	25.341	24.719	25.675	25.614	25.18	26.221	25.236	25.003	25.397	25.496	24.955	23.661	26.175	26.365	25.881	24.675	24.379	25.048	24.608	24.309	24.355	25.087	25.996	25.811	26.178	24.982	25.2	24.862	26.609	23.496	24.581	24.991	26.508	24.697	24.604	25.31	24.886	24.982	23.463	23.97	24.886	24.507	23.297	25.585	26.024	26.024
ATG4A	19.702	19.533	19.832	17.612	18.11	20.092	NA	16.178	19.771	17.329	20.537	19.003	17.902	NA	16.483	15.2	21.066	17.916	18.282	NA	17.341	18.161	18.775	18.038	15.224	13.732	NA	19.636	17.024	18.971	16.913	18.601	NA	19.211	NA	19.333	14.695	NA	19.443	NA	18.89	NA	19.128	21.24	13.609	17.739	21.223	19.426	NA
ATG4B	23.005	23.2	22.909	21.299	22.87	23.435	23.102	22.175	21.475	21.62	22.097	22.226	22.528	22.515	21.704	23.469	22.934	21.756	22.109	22.117	22.001	23.304	22.093	22.239	23.314	26.817	21.88	24.236	22.77	23.465	21.888	23.187	21.387	23.211	22.403	24.609	22.092	21.994	22.973	22.312	22.479	21.582	21.129	24.478	20.728	22.124	23.373	22.133	23.248
ATG4C	13.028	NA	12.396	16.46	12.376	16.546	16.262	15.3	14.049	14.312	NA	12.155	12.653	14.686	11.604	17.557	NA	17.178	17.766	16.87	20.048	17.119	NA	15.718	15.502	16.424	15.276	16.68	17.164	16.116	15.656	15.881	9.611	18.294	15.433	17.808	NA	17.508	15.917	NA	15.955	NA	NA	NA	15.362	15.135	NA	NA	NA
ATG5	23.891	24.519	23.708	23.31	23.273	24.908	23.429	24.388	24.242	24.437	23.484	22.807	23.44	24.687	21.405	22.446	22.392	21.454	24.155	24.238	24.901	23.504	23.901	23.666	23.716	24.694	24.93	25.187	22.946	24.125	22.627	23.989	22.548	23.559	23.163	23.706	24.136	22.71	23.429	24.301	21.975	22.267	22.5	24.789	23.529	20.905	24.879	23.391	23.358
ATG7	21.473	22.321	23.007	22.147	20.94	21.872	22.437	22.322	22.485	23.521	22.051	21.102	23.199	21.353	22.222	22.557	21.604	21.175	21.881	21.22	22.922	22.985	21.431	22.243	21.833	23.173	22.687	22.745	21.29	22.378	21.443	23.417	20.912	21.867	21.088	20.974	21.617	21.598	21.03	21.345	21.055	20.682	20.645	22.561	22.768	19.389	22.227	21.684	22.5
ATG9A	22.818	22.454	21.794	19.669	21.51	22.464	22.73	19.59	20.788	22.554	22.43	21.26	21.779	20.983	17.619	22.925	22.988	21.982	21.096	22.573	21.933	22.165	21.468	20.926	21.17	22.265	22.38	22.81	20.098	20.964	22.172	21.661	20.487	20.985	22.682	22.236	21.397	21.36	20.748	21.153	20.513	20.111	20.815	22.975	20.525	18.533	23.887	20.19	20.346
ATHL1	10.72	10.255	9.864	NA	16.003	NA	18.143	10.665	NA	17.725	NA	NA	16.183	16.92	NA	16.839	14.658	15.568	17.705	NA	NA	18.283	15.163	NA	NA	19.952	15.584	NA	15.589	NA	17.216	16.49	18.065	NA	NA	NA	15.168	17.42	NA	17.421	NA	NA	NA	17.352	16.753	NA	NA	10.726	16.599
ATIC	27.721	28.139	28.449	28.346	28.022	28.332	28.781	27.292	28.02	29.104	28.557	28.135	28.004	27.971	25.638	27.891	27.844	26.793	27.938	27.687	28.451	27.613	26.889	26.919	27.253	28.484	28.459	28.795	27.097	27.758	27.922	28.732	27.1	27.037	28.094	28.466	24.518	28.069	27.125	28.398	27.952	26.229	26.505	28.936	27.34	26.101	28.977	28.101	28.04
ATL1	18.455	18.668	19.628	15.864	19.118	21.402	19.357	19.281	21.389	15.262	22.864	18.574	17.215	17.563	12.338	17.405	19.531	NA	18.919	20.02	20.064	16.485	17.104	17.639	14.684	18.383	21.693	17.51	NA	16.588	14.065	17.102	20.585	19.921	16.237	NA	16.554	18.644	15.128	15.637	20.294	NA	17.029	15.488	18.759	22.098	17.073	18.89	18.65
ATL2	22.747	22.946	23.493	23.973	22.814	23.635	23.419	22.946	23.707	23.937	25.28	22.244	21.945	23.77	22.358	23.67	22.935	23.356	23.62	23.773	23.915	22.873	22.609	22.724	22.227	22.352	23.785	23.664	22.269	23.452	23.032	23.675	22.039	22.962	22.314	24.173	23.549	23.158	23.191	23.33	23.456	21.76	22.755	24.126	22.95	21.636	24.908	23.616	23.357
ATL3	25.276	25.203	24.284	24.772	23.958	25.634	24.477	25.199	25.96	24.692	25.719	24.304	24.743	23.004	23.62	23.444	25.502	18.714	23.213	24.404	23.937	25.619	23.438	25.026	24.321	25.219	24.933	23.912	24.333	25.902	23.334	26.17	24.186	24.762	24.35	25.223	24.218	23.734	22.621	25.304	24.787	23.385	24.194	25.507	24.259	23.317	23.274	25.417	24.72
ATM	17.58	17.989	17.627	19.169	17.761	19.718	18.065	19.184	19.136	20.671	18.029	17.535	20.942	15.213	16.934	18.353	20.83	21.146	18.205	16.55	20.876	16.724	15.656	19.99	17.137	13.046	18.551	19.458	19.733	20.176	19.645	21.463	18.112	20.052	18.584	13.846	16.31	19.627	17.406	18.745	17.841	11.578	15.854	14.243	18.319	18.339	20.657	18.175	19.999
ATN1	19.236	19.248	19.649	15.878	18.432	18.613	20.072	19.052	20.044	21.35	18.288	21.084	19.937	20.029	18.119	21.865	21.658	17.961	18.435	19.624	21.099	20.456	18.846	18.238	19.753	20.538	19.189	20.882	18.354	18.787	17.967	21.401	18.135	19.293	18.441	20.584	19.035	19.773	18.436	19.216	19.037	17.913	18.227	22.586	19.031	17.416	18.846	20.546	19.008
ATOH1	NA	18.18	NA	NA	NA	NA	NA	17.785	NA	NA	NA	16.532	18.504	NA	20.022	NA	NA	NA	NA	NA	18.025	NA	NA	NA	NA	NA	17.686	NA	NA	19.785	18.316	NA	NA	18.172	NA	NA	NA	NA	NA	NA	NA	NA	NA	NA	NA	NA	NA	NA	NA
ATOX1	27.677	27.725	28.859	29.195	26.876	27.689	28.837	27.203	28.114	28.069	28.327	28.505	28.452	27.294	21.377	28.448	28.667	28.818	28.216	26.617	28.43	27.762	25.536	26.891	26.321	27.404	28.807	27.674	26.642	27.75	27.777	29.482	26.503	26.656	27.59	27.55	28.015	26.137	27.129	28.268	28.917	26.012	26.052	27.878	28.037	26.155	27.794	28.609	30.238
ATP10B	18.384	20.193	20.382	18.087	20.132	21.05	20.179	19.533	21.709	18.01	18.42	18.241	18.106	19.485	NA	12.443	16.216	17.564	15.323	17.696	23.718	19.963	17.949	21.915	19.382	18.402	21.73	18.867	18.763	20.742	20.608	22.569	20.45	15.798	20.301	15.751	16.573	17.945	16.503	19.78	18.218	20.14	14.546	19.457	20.169	19.707	15.075	17.657	18.236
ATP10D	NA	14.449	14.813	NA	14.971	NA	NA	12.592	16.293	NA	NA	NA	NA	NA	NA	12.388	NA	NA	NA	NA	16.263	NA	NA	14.353	14.2	17.305	16.141	NA	15.047	16.309	NA	NA	16.115	12.375	15.37	NA	NA	NA	13.278	14.833	NA	NA	11.429	NA	14.701	NA	NA	NA	12.426
ATP11A	20.712	20.368	19.376	20.399	19.814	20.03	19.966	19.92	19.712	21.172	22.897	21.958	19.942	17.777	16.522	18.73	20.47	20.866	22.011	18.941	21.186	23.079	18.371	18.169	18.092	19.222	18.13	19.338	18.684	19.879	18.187	20.412	19.003	17.447	18.638	20.915	19.223	21.323	19.072	20.258	21.035	18.522	17.717	20.542	18.531	21.313	19.278	18.917	19.982
ATP11B	20.598	20.365	19.06	19.889	20.238	21.078	19.686	18.577	20.899	19.933	19.715	19.401	18.7	19.066	16.362	20.677	21.121	20.219	20.778	19.133	20.572	20.148	18.227	19.369	20.236	19.681	20.051	20.355	20.357	21.714	20.256	22.001	19.291	20.449	20.317	20.847	20.389	18.812	18.58	19.918	20.462	17.47	18.447	20.819	19.584	17.65	19.044	19.864	18.475
ATP11C	20.866	15.885	18.37	21.153	19.045	18.362	20.143	NA	17.993	21.123	14.933	20.48	NA	20.171	18.08	22.84	17.655	20.417	19.242	18.101	20.742	18.71	16.995	16.571	17.247	20.598	16.499	20.251	15.256	14.878	14.971	21.446	14.829	13.931	17.29	19.376	15.893	19.205	18.68	20.252	18.615	NA	NA	22.081	16.245	16.854	22.326	20.44	22.563
ATP13A1	24.671	24.072	23.846	22.739	23.531	25.222	23.84	24.247	24.824	22.816	23.149	22.276	23.053	24.172	22.885	23.665	24.328	24.155	24.214	22.604	24.516	24.317	22.561	22.656	22.996	24.603	23.772	24.913	23.495	24.283	23.464	24.068	23.54	23.868	22.67	23.178	22.422	24.108	23.183	24.435	23.42	23.327	23.631	25.254	24.54	22.054	26.038	23.614	21.89
ATP13A2	16.98	16.652	16.696	15.942	18.01	19.451	17.823	16.817	17.131	16.69	15.899	14.257	16.372	16.445	21.58	NA	16.276	18.089	16.661	17.073	12.254	17.45	14.416	17.097	15.915	16.883	18.251	18.279	13.168	15.416	16.678	10.094	12.921	16.947	15.211	19.774	16.549	16.479	16.091	19.345	16.745	16.623	16.752	16.143	19.963	14.443	16.479	16.103	18.582
ATP13A3	20.833	18.477	19.335	20.158	20.577	18.952	19.987	19.017	21.441	18.7	19.677	19.075	19.128	18.984	16.994	18.983	21.027	20.639	18.676	19.783	20.528	16.57	19.355	19.085	17.605	18.674	19.32	21.249	21.201	21.793	19.229	20.996	18.797	19.615	19.32	21.381	18.977	19.277	18.134	19.217	20.732	19.339	18.978	20.156	19.279	15.624	21.045	19.489	19.068
ATP1A1	27.36	29.732	29.235	28.083	28.269	29.65	29.716	29.242	30.087	27.101	28.694	28.474	27.856	28.407	27.228	27.346	28.159	27.919	27.643	29.125	29.624	27.48	27.327	27.896	27.921	28.255	29.476	29.445	27.995	29.077	28.272	28.094	27.753	26.09	29.041	28.908	27.565	29.326	27.706	29.364	27.776	27.08	28.052	29.583	28.863	26.559	29.224	27.519	28.982
ATP1A3	19.987	18.165	22.486	16.019	22.611	18.499	19.1	18.198	17.992	18.758	18.426	18.615	19.342	17.839	18.789	18.721	20.855	16.242	19.931	19.539	17.279	21.372	19.034	16.216	17.841	22.736	20.77	NA	22.945	22.287	15.798	20.546	18.737	16.698	18.137	16.279	17.023	16.087	18.891	18.739	18.332	20.559	17.843	15.305	16.829	16.87	25.281	18.906	13.174
ATP1B1	26.745	29.351	28.933	23.766	27.332	28.832	29.015	28.593	29.853	23.011	28.296	26.4	25.743	27.91	21.807	27.032	27.273	17.729	27.149	27.825	29.188	26.772	24.48	27.894	27.058	27.764	29.076	28.78	27.501	28.293	27.472	25.976	27.343	26.469	27.97	28.755	26.573	28.633	25.246	28.506	27.264	27.273	27.996	28.772	28.356	25.706	28.859	26.651	27.031
ATP1B3	25.89	27.792	27.287	27.844	27.429	28.999	28.603	27.691	28.028	27.009	26.581	28.052	27.427	27.964	23.718	26.287	27.239	28.08	26.791	28.176	27.113	25.898	26.924	21.964	27.197	26.565	27.65	27.166	26.833	27.919	27.738	27.704	26.464	23.347	28.107	25.199	26.633	27.628	27.53	27.992	26.952	23.187	24.288	28.076	26.472	24.721	26.4	26.5	29.011
ATP2A2	27.325	27.444	26.717	26.685	26.863	27.626	27.414	26.834	28.073	26.697	27.38	27.027	26.249	27.536	26.352	27.627	28.237	27.616	26.905	26.714	27.348	28.066	26.862	26.781	26.812	26.832	27.647	28.7	26.882	27.219	27.396	27.942	26.427	26.95	26.937	28.101	26.699	26.686	27.447	27.432	26.351	26.483	26.679	28.347	26.923	25.541	28.652	27.173	27.208
ATP2A3	15.426	18.632	18.692	NA	20.733	20.071	20.642	20.891	20.213	22.415	17.439	15.341	13.697	18.435	21.597	19.945	18.181	15.083	14.224	20.066	18.366	19.824	16.47	22.38	16.93	14.809	16.753	19.691	19.531	20.629	20.551	12.924	21.166	20.563	20.154	17.353	23.475	18.966	15.931	16.168	15.186	15.944	15.145	18.84	18.812	19.088	21.194	NA	NA
ATP2B1	22.685	23.068	23.231	22.953	23.323	23.918	24.266	23.989	23.275	24.874	20.348	22.921	20.606	23.364	23.392	24.963	20.219	22.635	23.696	23.572	23.529	23.221	23.063	23.956	24.198	21.562	23.172	24.76	21.343	23.098	23.133	24.148	21.978	23.316	24.065	23.211	22.523	23.724	23.603	22.676	21.585	22.59	23.071	24.506	22.577	19.323	26.798	22.02	24.453
ATP2B4	23.422	23.15	22.983	21.986	21.875	24.152	23.299	24.081	23.375	24.623	20.481	22.867	20.487	22.14	22.951	23.857	20.985	23.43	23.262	23.615	24.707	24.363	23.559	22.941	23.442	21.518	23.673	24.296	22.933	23.292	21.834	23.611	21.904	22.292	22.53	23.217	21.492	21.706	23.276	22.839	23.381	21.357	22.809	23.452	22.306	20.331	26.018	23.131	23.48
ATP2C1	23.11	22.899	22.441	21.915	22.543	23.167	22.849	22.348	23.86	21.553	24.896	22.337	22.274	22.434	19.027	22.93	23.15	22.275	23.933	22.734	21.541	23.362	21.559	22.086	21.708	23.13	22.904	23.066	21.722	22.212	22.001	24.342	21.311	22.477	22.638	22.387	21.435	21.412	21.901	21.793	21.465	21.386	22.185	23.972	22.744	19.694	23.271	23.569	22.406
ATP2C2	NA	13.814	13.847	NA	14.427	16.997	21.544	16.092	16.91	14.493	NA	NA	NA	16.505	NA	NA	NA	NA	16.049	NA	14.477	NA	NA	18.144	15.082	14.891	15.933	18.573	16.191	15.361	17.795	NA	17.523	17.95	18.736	18.43	14.219	19.108	17.524	17.262	NA	15.258	14.073	18.389	14.577	13.718	20.094	19.059	NA
ATP5A1	28.109	29.804	28.961	28.994	29.079	30.123	30.18	29.872	29.493	29.089	29.093	28.833	29.073	29.37	29.249	29.713	29.521	28.903	28.747	28.981	29.688	29.514	28.646	28.149	29.087	29.433	30.1	30.546	29.205	30.109	28.119	29.008	29.173	28.777	29.305	29.592	29.026	29.27	29.555	29.416	28.498	28.467	28.177	30.409	29.328	27.468	30.346	28.385	29.154
ATP5B	27.669	29.492	28.848	28.491	28.783	29.609	29.829	29.555	29.192	28.737	28.755	28.671	28.849	29.207	28.754	29.397	29.27	28.534	28.209	28.474	29.206	29.252	28.701	28.07	28.658	28.985	29.842	30.392	28.702	29.703	27.649	28.751	28.613	28.198	29.043	29.416	28.703	29.041	29.226	29.07	28.291	28.284	28.04	30.145	29.086	27.476	30.156	27.83	28.932
ATP5C1	25.775	28.269	26.703	27.287	26.761	28.297	28.487	27.8	27.529	27.22	26.609	27.246	27.51	27.349	26.208	27.581	28.181	27.523	27.552	28.238	27.463	28.368	27.671	26.956	27.898	28.217	28.888	29.418	27.26	28.507	26.44	27.498	27.947	27.053	27.814	27.661	27.031	28.428	28.39	28.406	27.375	27.124	27.402	29.615	28.613	26.098	29.359	27.56	27.647
ATP5D	26.699	28.443	26.56	27.563	27.574	28.228	28.53	28.362	27.342	26.7	26.105	23.772	27.925	27.436	27.644	27.869	28.366	27.362	27.396	27.184	26.356	28.18	27.467	25.552	27.442	27.117	29.108	29.729	27.673	28.807	26.669	25.965	27.505	27.089	27.798	28.065	26.798	27.963	27.983	28.283	27.239	27.388	26.935	29.342	27.495	24.544	28.792	27.842	27.103
ATP5EP2	25.458	27.653	27.063	27.263	26.985	27.658	27.772	27.415	28.123	26.94	26.893	26.923	26.759	26.436	23.057	27.071	26.558	26.495	26.573	27.623	26.615	27.392	25.55	26.263	26.6	27.882	28.491	28.062	26.724	27.697	25.776	26.638	27.586	25.817	26.103	28.033	26.474	27.506	26.349	27.759	25.494	26.135	26.583	28.252	24.87	24.849	28.619	26.499	26.48
ATP5F1	25.49	27.511	26.635	26.049	26.724	27.319	27.353	26.862	27.211	26.34	26.44	26.669	26.956	25.975	24.999	26.857	26.989	26.377	25.878	26.201	27.05	26.96	26.277	26.099	27.052	26.638	27.329	28.162	26.685	27.804	25.15	26.471	26.495	25.753	27.051	27.341	26.193	26.798	26.835	27.005	25.407	25.921	25.709	27.835	26.213	24.118	28.005	26.021	26.071
ATP5H	26.463	27.968	27.542	26.564	27.39	28.067	28.006	27.873	27.785	27.619	27.608	26.75	27.46	27.107	21.889	27.92	28.003	26.566	26.725	26.773	27.989	27.599	26.753	26.797	27.554	28.114	28.39	29.494	27.635	28.597	25.991	27.649	27.296	26.662	28.051	27.791	27.161	27.789	27.697	27.607	26.159	26.856	26.621	28.409	27.53	26.42	28.862	25.968	27.532
ATP5I	26.959	29.051	28.231	28.337	27.958	29.016	29.022	28.834	28.556	28.596	27.597	27.795	28.44	28.065	26.621	29.181	28.388	28.001	27.453	27.958	28.107	27.669	27.691	26.704	28.029	27.921	29.004	29.39	27.979	28.425	26.13	27.401	27.891	26.683	28.618	28.584	26.944	27.941	28.735	28.07	27.767	26.959	27.113	28.03	27.986	27.009	29.063	27.242	27.799
ATP5J	27.149	28.25	27.788	27.476	27.967	28.812	29.01	28.455	28.467	27.981	28.157	27.36	27.609	26.821	18.684	28.492	28.577	26.12	27.655	26.418	27.79	28.069	27.511	26.933	28.044	27.332	29.296	29.962	27.987	28.66	26.694	27.392	27.603	26.955	28.034	28.642	26.399	27.781	28.371	28.367	26.881	27.181	27.058	28.608	28.028	26.339	29.635	27.153	27.626
ATP5J2	21.636	19.533	22.444	20.858	NA	21.38	19.102	23.017	22.949	20.096	20.479	21.903	22.961	21.115	NA	22.914	23.117	NA	NA	NA	21.429	20.459	21.119	21.446	20.928	21.472	23.709	23.625	21.474	23.295	NA	20.957	20.887	NA	NA	22.514	NA	22.705	NA	NA	NA	21.7	20.044	NA	22.334	20.431	23.034	NA	NA
ATP5L	26.068	28.305	27.434	27.743	27.027	28.331	28.208	27.49	27.324	27.963	27.58	26.48	28.125	27.739	20.843	28.502	27.351	26.87	27.604	27.487	27.67	27.468	26.568	26.387	26.447	26.776	28.251	28.54	27.564	28.333	26.303	26.916	27.469	26.824	27.706	27.098	26.779	27.49	26.519	28.14	25.411	26.019	25.624	28.859	28.236	24.822	27.817	26.199	26.488
ATP5O	26.935	28.803	28.16	28.206	28.284	29.421	29.35	29.196	28.745	28.131	28.255	27.918	28.234	28.004	27.007	28.99	28.743	27.865	27.947	28.341	28.463	28.599	27.863	27.445	27.966	28.369	29.372	29.782	28.297	29.159	26.154	28.097	28.319	27.384	28.614	28.593	27.537	28.825	28.468	28.51	27.632	27.508	27.499	29.484	28.407	26.541	29.324	26.97	27.988
ATP5S	20.798	23.119	22.946	20.597	21.723	23.569	23.329	22.639	23.733	22.199	18.446	20.025	24.96	21.865	17.195	24.32	21.222	20.029	22.406	21.156	23.915	24.027	18.557	20.543	21.408	20.986	23.55	22.289	21.059	21.784	22.345	22.983	23.898	20.463	20.713	21.765	20.844	22.363	21.268	22.269	21.586	18.002	19.254	21.778	22.964	19.654	21.686	21.178	20.119
ATP5SL	21.487	21.531	20.609	23.655	21.837	19.892	22.731	21.721	21.223	22.007	21.62	20.57	21.776	21.186	NA	21.157	22.882	22.052	22.179	21.791	23.033	22.577	21.942	18.215	18.904	23.252	20.201	22.806	21.094	22.197	20.015	23.672	21.132	21.619	22.537	22.85	19.851	21.943	20.605	20.934	22.07	19.306	21.208	21.175	20.267	16.716	20.725	23.185	21.077
ATP6AP1	24	24.51	23.831	23.28	22.377	23.218	23.648	22.285	23.072	23.548	23	25.106	23.404	23.991	21.277	25.085	24.605	25.127	22.628	23.359	23.468	24.074	23.048	22.087	22.499	24.672	23.551	23.32	22.049	23.083	23.523	24.56	21.113	23.469	21.628	24.315	24.215	23.428	21.598	24.473	23.708	22.265	22.873	24.191	22.228	20.078	25.321	24.451	24.295
ATP6AP2	23.586	23.699	23.411	23.151	22.291	23.147	23.445	22.006	24.044	22.962	23.591	24.491	22.944	23.911	21.21	24.515	24.125	24.828	22.049	22.656	24.087	22.898	22.819	21.71	22.488	23.647	22.823	23.013	22.031	22.739	21.238	23.954	20.867	22.502	22.118	24.569	24.069	22.56	20.888	23.76	23.965	22.399	22.716	25.057	21.108	20.761	25.091	24.295	23.897
ATP6V0A1	21.77	23.934	22.797	21.648	22.182	22.888	22.577	23.225	22.379	21.936	22.623	22.858	22.427	23.49	22.458	24.451	23.345	25.955	21.104	20.478	19.051	24.205	21.997	20.762	21.791	24.76	23.282	24.52	20.794	21.9	22.918	22.73	19.834	23.102	21.418	23.202	22.176	22.678	21.815	22.956	21.013	21.883	21.854	22.646	23.013	20.334	25.002	24.113	23.779
ATP6V0A2	20.276	18.711	20.511	19.88	18.803	19.496	19.959	18.752	18.992	20.868	18.862	20.846	18.925	19.814	20.248	20.535	19.665	20.744	19.084	18.339	18.77	18.605	14.328	16.825	18.691	17.939	18.491	19.897	18.49	17.763	18.686	21.187	15.514	17.889	17.535	20.619	17.063	17.766	18.605	19.726	19.622	16.215	15.602	21.378	19.595	16.771	21.451	19.376	19.668
ATP6V0A4	10.622	15.41	NA	NA	13.742	15.871	15.429	14.683	NA	19.405	14.377	15.897	15.191	NA	15.88	NA	NA	17.521	NA	NA	NA	NA	NA	NA	NA	NA	NA	NA	NA	15.16	NA	15.339	NA	14.321	19.535	NA	NA	NA	NA	NA	NA	NA	NA	NA	NA	16.714	NA	13.747	NA
ATP6V0C	23.22	23.389	22.49	20.073	21.621	21.557	22.132	23.36	21.78	23.466	21.336	24.247	22.658	21.656	NA	23.673	24.219	23.235	NA	21.902	21.338	21.24	22.827	21.229	21.197	23.842	21.294	23.941	21.208	23.755	23.186	25.575	NA	23.448	20.524	24.937	NA	21.661	19.879	24.6	25.063	21.049	23.824	24.149	22.887	19.889	24.601	24.431	24.077
ATP6V0D1	23.872	25.244	23.531	24.242	23.269	24.126	24.209	24.106	23.714	24.922	23.347	24.784	23.842	24.158	25.489	23.74	24.111	25.994	23.605	22.761	22.179	25.164	23.173	22.248	23.666	25.222	24.716	24.909	22.848	23.684	24.249	24.516	21.805	22.996	23.462	24.966	23.869	22.592	23.137	24.733	23.535	22.577	23.471	25.058	23.336	22.463	25.4	25.385	25.332
ATP6V0D2	17.418	19.001	18.718	18.878	17.254	19.631	19.861	19.663	18.273	19.937	17.902	20.119	18.55	14.617	20.265	17.292	18.111	17.932	18.02	NA	17.001	20.272	18.078	16.531	NA	15.366	NA	18.988	14.981	15.83	18.421	19.261	NA	15.37	20.49	18.278	18.332	16.475	17.76	18.595	NA	NA	17.126	19.719	17.875	NA	19.686	18.4	19.491
ATP6V1A	26.433	27.291	25.493	27.257	25.882	26.395	26.363	26.916	26.581	27.362	26.209	26.021	26.192	26.454	26.499	27.618	27.993	27.818	26.58	26.243	26.987	26.758	26.051	25.811	25.128	26.928	26.812	26.281	25.561	26.375	25.328	27.495	25.342	25.912	25.992	27.666	25.732	26.217	26.169	26.83	25.763	25.672	25.526	26.964	25.639	24.392	27.916	27.341	26.236
ATP6V1B1	NA	NA	NA	NA	NA	13.317	NA	NA	NA	25.117	NA	10.892	16.67	NA	16.957	NA	NA	NA	NA	NA	NA	NA	NA	NA	NA	NA	20.53	NA	NA	15.442	12.821	NA	12.503	NA	NA	18.015	17.512	NA	NA	NA	NA	NA	13.595	NA	NA	NA	NA	NA	16.034
ATP6V1B2	25.942	26.473	24.258	26.549	25.117	26.126	25.878	26.476	26.111	26.507	25.222	24.77	24.345	26.583	27.081	26.443	26.501	27.677	25.619	25.717	26.746	26.046	25.243	25.086	25.007	26.205	25.448	25.801	25.412	26.075	23.547	26.877	23.456	25.413	25.333	25.732	24.988	25.557	24.824	25.867	25.311	24.894	24.641	26.898	25.181	23.743	27.042	25.36	25.461
ATP6V1C1	24.384	24.6	23.738	24.322	22.207	24.933	24.076	24.384	23.318	25.106	24.432	23.911	24.063	23.997	24.469	23.669	25.254	25.629	23.998	22.813	24.642	24.764	24.228	23.727	23.643	25.793	25.016	23.634	24.262	25.382	22.932	26.248	22.758	23.55	23.457	25.247	23.413	24.194	23.553	24.518	24.182	20.986	21.779	25.395	23.513	22.732	25.046	25.27	25.924
ATP6V1C2	18.123	19.869	16.494	NA	17.398	20.493	NA	20.57	19.819	23.73	18.775	18.407	NA	19.165	NA	NA	17.454	16.23	20.61	19.315	20.062	19.876	20.392	13.256	13.276	NA	14.206	19.013	15.251	18.647	16.138	18.472	17.15	18.124	NA	19.892	20.419	NA	18.425	19.353	23.026	NA	NA	NA	19.93	16.846	17.616	NA	19.203
ATP6V1D	22.657	23.465	21.685	23.732	22.325	23.862	23.048	24.342	23.523	24.615	23.619	21.552	21.761	22.901	24.079	23.465	24.415	25.744	23.676	24.002	24.164	23.751	22.316	22.834	21.963	23.733	23.803	23.351	22.388	23.33	21.551	23.98	21.977	22.982	23.131	23.904	23.129	22.708	22.929	24.226	22.447	22.408	22.764	25.394	23.033	22.715	24.96	23.256	23.436
ATP6V1E1	25.88	26.55	24.519	26.213	24.724	25.703	25.685	26.44	25.692	27.234	24.616	24.896	23.508	26.131	26.871	26.618	26.386	27.404	25.589	24.483	26.744	26.192	25.294	25.071	24.559	26.05	25.242	25.167	25.407	25.997	23.698	26.799	24.004	25.717	25.107	25.699	24.535	25.349	24.914	26.015	25.455	24.413	23.732	26.344	24.635	23.852	27.065	26.029	25.554
ATP6V1F	24.287	24.831	22.43	25.793	23.703	25.105	24.454	23.828	21.525	26.251	24.853	24.332	23.829	24.856	24.329	25.05	25.506	25.749	25.135	23.677	25.295	25.119	23.943	23.105	23.827	25.196	25.186	24.233	24.092	23.815	23.398	24.449	22.668	23.989	23.937	25.157	24.48	22.648	23.559	24.684	24.254	23.34	23.53	25.886	24.008	22.437	25.321	24.477	23.459
ATP6V1G1	25.066	25.818	24.027	25.437	24.466	25.872	25.062	25.693	24.908	26.423	25.142	24.007	23.936	24.915	24.459	25.603	25.909	25.836	24.235	24.103	25.306	24.797	24.14	23.36	24.087	25.444	24.766	25.229	24.044	24.911	22.128	25.692	22.758	24.338	24.998	24.949	24.3	24.246	24.534	25.41	24.769	23.45	23.527	26.16	23.174	23.466	26.162	25.263	24.595
ATP6V1G2	NA	NA	NA	NA	NA	NA	NA	NA	NA	NA	NA	NA	NA	NA	NA	18.33	NA	NA	NA	NA	NA	NA	NA	NA	NA	NA	NA	18.493	NA	NA	NA	NA	NA	NA	NA	NA	NA	16.386	NA	NA	NA	NA	NA	NA	NA	NA	21.565	NA	NA
ATP6V1H	23.322	24.08	22.588	24.679	23.663	24.217	23.814	24.285	23.995	25.254	23.668	22.377	22.966	23.735	25.133	24.601	23.89	25.4	23.614	23.473	24.862	24.077	22.097	22.794	22.512	24.278	22.787	23.77	23.538	24.342	21.933	23.902	21.622	23.663	23.177	24.058	22.787	23.216	22.308	23.779	22.797	21.896	22.614	24.158	22.865	21.199	25.047	23.124	22.525
ATP7A	18.642	19.62	19.798	18.36	18.591	20.404	17.932	18.578	21.146	10.566	18.522	16.447	18.059	19.62	19.007	20.894	19.818	20.492	18.619	18.603	19.014	20.831	15.52	19.638	18.224	17.193	19.904	17.982	17.703	17.285	16.918	18.806	18.234	18.195	19.239	21.619	17.844	15.884	20.777	17.558	16.288	18.07	18.744	20.856	19.121	14.028	19.896	17.803	20.184
ATP7B	14.726	20.241	18.145	16.156	18.963	18.394	19.801	19.028	21.16	21.751	15.527	18.018	16.717	17.897	NA	19.16	13.662	18.109	15.891	17.883	15.69	19.119	16.294	18.654	16.51	NA	17.471	19.842	16.747	15.996	18.699	NA	17.767	16.985	16.753	18.613	14.43	19.605	18.424	19.285	16.669	NA	16.95	18.811	20.689	NA	NA	17.721	NA
ATP8A1	15.786	19.108	20.55	15.785	16.42	21.233	14.243	22.391	16.928	17.77	NA	15.792	17.417	18.128	19.573	19.193	16.25	18.79	19.313	17.957	19.149	16.856	18.588	18.214	19.911	17.658	23.053	20.333	19.51	19.888	18.858	17.653	17.372	20.463	18.023	13.722	20.729	NA	17.782	18.671	15.536	18.907	19.412	19.459	21.381	15.198	20.98	16.995	17.753
ATP8B1	23.434	21.89	23.521	17.077	22.344	23.727	24.636	21.28	23.307	20.061	22.408	17.637	19.038	20.411	NA	17.008	19.603	18.425	21.189	19.787	22.021	20.744	16.146	21.925	21.914	20.095	23.435	23.764	22.538	23.233	22.926	17.891	23.453	22.428	22.998	21.226	21.894	21.78	18.571	23.905	18.948	18.343	20.291	20.788	22.825	22.27	20.162	18.641	17.421
ATP9A	21.166	20.269	21.506	18.883	20.98	22.362	20.024	21.321	21.092	18.683	20.226	19.784	17.422	18.466	19.204	18.702	22.031	19.132	19.564	17.195	20.799	18.708	18.249	21.099	17.43	19.362	21.715	20.317	20.369	21.262	21.029	23.464	20.237	19.038	18.909	21.444	22.821	18.865	18.89	20.723	22.201	17.908	18.074	18.656	18.37	19.999	23.27	21.321	23.091
ATP9B	17.679	NA	NA	NA	14.656	14.892	15.927	NA	NA	NA	19.508	NA	16.191	19.649	NA	NA	16.228	14.477	17.448	15.94	16.561	17.532	NA	13.99	15.931	NA	NA	16.543	13.602	14.057	15.677	NA	12.519	17.92	14.96	NA	16.535	16.118	14.147	18.984	NA	NA	15.461	18.595	17.769	NA	19.922	NA	NA
ATPAF1	19.788	23.627	24.784	22.809	23.376	23.831	24.885	23.79	24.586	22.779	22.151	23.942	22.163	25.023	20.575	26.142	23.868	24.237	23.471	24.017	25.031	23.351	21.68	22.639	24.142	24.019	25.518	26.084	23.475	23.537	24.445	24.45	22.082	22.923	23.386	24.138	23.528	24.033	23.591	22.91	23.57	22.362	22.555	25.5	23.738	20.984	24.012	23.275	23.579
ATPAF2	19.996	22.047	23.389	20.938	21.834	23.503	21.944	22.849	22.631	22.476	22.939	20.696	21.464	21.799	20.65	22.919	18.876	21.939	24.33	21.596	20.861	22.79	21.366	20.657	21.425	22.149	21.526	22.957	21.358	22.096	21.834	21.486	22.237	22.121	22.763	22.072	19.757	21.518	21.504	20.551	21.653	21.84	21.209	22.931	21.943	21.736	22.839	21.468	21.812
ATPIF1	19.588	19.774	20.152	21.779	20.179	19.265	20.025	20.047	19.028	20.524	15.635	18.759	18.221	23.337	NA	21.262	21.222	18.48	18.814	19.613	21.785	20.767	19.479	19.032	19.585	22.316	17.513	20.198	20.927	20.61	21.002	17.529	NA	20.838	20.815	21.586	18.612	21.51	20.971	20.124	18.86	19.166	20.191	19.93	18.285	16.729	22.591	21.345	17.314
ATR	18.421	17.272	18.881	20.243	17.525	18.495	19.944	17.72	19.129	19.506	17.278	19.699	19.177	18.87	17.219	19.824	20.48	18.806	19.15	18.045	19.993	20.322	18.67	17.072	16.961	17.593	19.134	17.627	19.597	19.908	17.746	21.503	16.768	15.47	17.441	18.244	17.756	17.643	17.948	17.799	17.899	15.784	17.568	19.841	18.386	12.392	18.07	19.51	18.067
ATRIP	19.896	21.995	21.857	20.528	18.645	21.178	23.771	17.748	20.538	23.941	23.161	23.181	23.747	19.898	18.563	24.125	23.681	19.649	23.981	19.511	23.971	20.126	19.706	19.518	19.227	19.915	20.888	20.095	21.429	23.118	18.614	24.065	22.192	23.994	19.319	24.829	22.085	19.825	24.187	23.124	21.535	23.1	19.895	25.393	19.862	18.621	24.84	20.733	20.308
ATRN	20.011	15.241	18.175	17.558	19.425	19.164	20.581	18.291	17.35	19.962	20.566	17.979	20.32	18.141	17.269	19.736	18.718	20.754	19.284	19.35	20.432	18.134	18.886	15.433	18.542	17.395	18.419	18.445	17.992	18.974	17.212	18.903	17.72	17.468	13.941	19.877	18.173	18.423	17.911	18.948	19.607	14.829	17.517	18.41	18.099	17.697	18.211	18.931	19.362
ATRX	20.679	21.57	21.714	21.423	20.133	21.216	21.359	19.169	22.078	21.802	21.753	21.366	20.942	20.637	18.664	21.461	22.053	20.776	19.096	17.866	21.628	18.179	19.714	18.924	19.116	19.12	21.687	20.554	18.074	19.226	18.087	20.296	19.774	19.575	19.826	20.232	18.52	18.564	18.389	20.161	19.447	17.602	17.737	18.516	18.552	18.689	20.081	21.992	20.531
ATXN1	20.192	19.475	16.665	20.916	15.833	NA	17.197	17.939	19.921	16.647	17.232	18.467	NA	15.105	20.004	17.253	18.221	17.141	18.727	18.618	19.62	17.945	16.801	17.078	NA	16.585	18.126	NA	19.038	14.105	NA	20.523	18.075	NA	16.912	18.132	17.751	15.018	NA	16.026	16.618	15.464	16.424	NA	15.039	16.885	19.838	19.819	20.372
ATXN10	25.031	23.637	23.04	25.16	23.689	23.734	24.654	24.772	24.557	26.266	25.991	24.704	25.569	25.059	23.36	26.168	25.642	24.092	25.447	24.289	25.233	24.687	25.003	23.417	24.128	25.695	24.457	25.057	24.02	24.078	24.143	25.015	23.061	24.65	23.146	25.413	22.577	23.016	24.491	25.133	25.193	22.842	23.49	25.848	23.983	22.327	25.283	25.169	24.813
ATXN1L	18.75	18.649	22.466	18.379	19.017	19.068	19.107	18.044	NA	19.559	17.271	19.343	20.098	18.621	23.602	18.862	17.522	18.228	18.128	NA	19.415	19.286	17.256	18.269	18.473	18.434	19.18	16.593	16.314	17.488	17.406	18.941	17.444	22.797	17.681	19.935	17.872	15.993	17.674	19.106	17.939	14.961	17.589	20.165	17.846	15.273	19.166	NA	18.902
ATXN2	24.03	22.956	22.217	22.968	22.29	22.497	23.435	22.359	22.404	23.156	23.627	23.743	23.482	23.991	22.937	24.179	24.757	23.606	22.962	23.487	22.89	24.476	23.789	21.86	21.725	24.397	22.818	24.827	22.714	22.754	22.48	24.304	21.779	22.637	22.597	23.74	21.917	23.191	24.48	24.219	23.462	22.098	23.38	24.571	22.944	21.1	23.961	24.118	24.12
ATXN2L	23.749	24.332	24.496	24.08	23.127	23.944	24.165	23.535	23.549	24.7	24.504	24.773	24.2	23.76	23.213	25.037	24.782	23.766	23.926	23.221	25.292	23.709	24.171	22.68	23.776	24.85	24.31	24.264	23.278	24.133	23.082	25.296	21.682	23.894	23.193	24.727	23.43	23.754	23.715	24.802	24.84	22.841	23.507	25.395	22.97	22.125	25.766	24.718	24.316
ATXN3	22.914	22.275	22.931	21.983	22.33	23.447	23.008	22.684	23.468	23.973	22.176	21.605	22.284	22.452	20.735	23.076	21.295	21.384	22.471	21.835	23.912	23.381	22.021	21.165	21.78	22.139	22.998	22.562	21.639	22.209	20.747	23.635	21.421	22.111	21.237	22.133	22.824	21.759	21.761	23.413	23.256	19.543	22.031	22.575	22.488	21.903	24.627	21.799	22.566
ATXN7	18.348	16.989	16.868	17.231	22.696	16.091	17.005	14.775	22.935	16.99	17.898	14.867	17.769	16.926	15.308	17.237	16.945	17.655	17.325	16.809	17.859	NA	15.45	15.319	16.471	18.099	18.14	16.286	15.525	18.081	15.342	16.189	13.862	17.054	17.268	18.405	16.821	16.565	17.952	17.256	13.141	NA	16.747	18.09	16.055	15.105	17.71	18.313	17.45
ATXN7L1	NA	NA	NA	15.199	NA	NA	NA	14.532	12.909	NA	17.224	16.888	15.368	14.052	NA	19.278	17.951	15.49	16.131	15.4	NA	NA	16.247	NA	16.391	16.813	NA	15.072	NA	17.719	NA	NA	12.036	19.78	NA	17.518	13.458	NA	18.162	16.765	16.719	NA	NA	18.108	16.795	NA	17.255	NA	NA
ATXN7L3	20.779	22.061	20.647	18.483	19.052	18.448	18.001	19.598	24.7	23.223	23.497	21.454	20.15	24.802	25.305	24.606	23.417	25.156	NA	19.521	21.154	19.827	NA	24.371	24.597	21.136	23.353	20.013	20.086	25.309	23.482	19.282	17.575	17.53	24.857	24.444	16.526	18.162	20.85	21.085	18.593	NA	23.204	21.648	19.387	20.244	22.404	24.678	23.29
ATXN7L3B	24.371	23.686	22.907	23.746	20.186	24.378	23.816	23.162	24.011	25.155	23.472	24.869	23.988	24.125	23.031	24.709	24.787	23.924	22.022	22.275	24.608	24.283	23.675	23.6	23.835	22.516	22.472	24.256	24.175	23.795	21.522	24.162	22.729	24.151	23.317	24.802	23.031	23.608	23.6	23.248	24.106	22.854	23.534	24.85	22.377	20.505	24.196	22.792	23.445
AUH	20.899	24.16	25.513	18.717	22.989	22.565	24.723	22.579	23.914	22.62	22.6	20.96	22.238	23.587	21.099	19.355	20.432	20.676	22.269	21.64	22.914	23.9	22.301	21.794	20.266	21.597	24.299	23.665	22.692	22.976	21.995	23.18	24.988	22.597	21.421	22.585	22.855	24.318	21.562	22.016	18.418	20.678	20.41	22.596	23.583	17.407	21.474	22.283	21.905
AUP1	23.572	23.712	23.994	23.765	23.204	23.25	22.91	23.795	24.435	24.027	24.546	23.042	23.632	23.93	20.039	24.41	22.821	24.102	22.261	24.19	23.486	23.825	21.966	22.607	22.272	24.56	22.935	24.587	24.056	24.39	24.081	21.755	22.024	23.713	22.469	24.217	23.616	23.134	22.857	23.824	22.977	21.4	22.1	24.279	22.499	20.933	24.595	23.663	23.058
AURKA	21.187	19.738	20.805	22.884	20.543	21.377	21.725	20.223	20.426	24.084	19.846	22.366	22.722	21.001	23.407	21.602	22.638	21.958	20.368	19.056	22.994	19.22	19.787	19.505	21.206	21.132	20.709	19.625	21.93	22.384	22.449	20.603	17.398	22.234	21.365	23.002	21.475	21.972	21.349	21.686	23.583	19.396	19.914	22.287	15.873	18.526	23.042	22.666	22.536
AURKAIP1	21.6	22.332	22.645	20.416	22.935	23.643	23.319	NA	NA	16.817	22.298	17.666	20.693	21.867	NA	23.46	21.803	21.845	NA	22.533	22	21.29	NA	19.748	22.767	22.803	24.756	24.139	21.418	NA	20.02	22.008	21.792	20.8	22.226	22.704	21.889	18.682	21.684	20.865	22.101	22.307	21.737	23.385	22.624	20.583	23.275	23.287	21.197
AURKB	19.936	20.672	20.132	21.864	18.671	21.782	21.436	19.669	19.338	22.513	21.154	20.317	21.909	20.487	NA	21.007	21.918	22.997	21.246	20.479	20.53	18.553	20.019	18.69	21.064	21.698	18.757	19.681	22.537	21.53	21.828	22.404	17.541	22.316	20.775	22.309	20.848	20.257	20.55	22.545	22.893	18.193	20.89	23.948	20.782	18.537	23.427	22.167	21.133
AUTS2	19.453	17.295	20.554	16.424	20.216	20.01	20.686	20.79	20.995	NA	NA	12.41	12.375	20.459	NA	18.597	14.141	17.171	15.963	18.726	20.702	18.018	11.613	18.971	19.755	NA	17.397	17.933	19.938	20.054	19.468	19.025	19.274	17.853	16.63	18.198	17.089	20.234	20.248	18.11	17.991	18.142	18.919	20.544	20.772	9.708	19.167	17.242	18.192
AVEN	19.32	22.619	22.831	21.36	21.959	22.834	23.165	21.548	23.459	21.911	22.809	21.673	21.423	22	17.941	22.241	22.524	22.428	22.448	19.551	24.252	20.294	20.862	21.011	19.742	22.754	22.543	23.193	21.851	22.45	21.264	22.314	21.18	21.508	21.856	22.149	21.801	22.119	22.317	23.795	20.752	21.214	21.082	22.943	22.313	19.801	22.271	20.985	20.169
AVIL	14.469	13.479	NA	NA	NA	NA	16.402	NA	NA	NA	NA	NA	NA	NA	NA	NA	NA	NA	NA	NA	NA	NA	NA	15.986	NA	NA	NA	NA	NA	NA	NA	17.08	NA	NA	NA	NA	NA	NA	NA	NA	NA	NA	NA	NA	NA	NA	NA	16.269	NA
AVL9	21.674	22.945	22.426	21.613	23.32	23.962	24.094	23.529	23.732	22.067	20.862	21.644	21.191	22.913	18.965	20.677	22.288	21.476	22.147	22.044	23.908	21.132	22.295	21.833	20.806	22.114	23.989	24.237	23.448	24.548	22.261	23.319	23.267	21.842	21.832	24.105	22.261	23.457	23.646	23.124	22.251	22.428	21.944	24.746	23.543	20.973	23.219	22.266	21.406
AXIN1	19.883	21.756	20.564	19.938	19.946	17.008	18.896	19.596	18.847	20.418	16.757	18.826	20.388	20.725	16.997	21.623	20.062	22.353	22.273	22.023	20.686	18.71	19.575	22.603	20.872	19.07	18.438	21.901	18.411	18.502	21.154	23.216	21.475	20.039	18.436	21.721	22.078	21.638	19.749	21.693	20.916	18.851	20.568	21.663	21.403	18.293	20.955	20.407	24.155
AXIN2	22.859	17.921	22.158	18.835	22.414	16.825	23.636	23.498	17.994	18.863	17.172	17.684	NA	19.747	NA	16.791	18.037	NA	20.902	20.924	17.604	16.743	NA	22.611	18.563	14.75	16.872	16.502	19.108	16.487	17.327	24.87	15.55	20.092	18.214	18.309	19.081	14.056	20.594	16.805	16.733	20.141	19.828	14.315	19.726	16.376	19.054	22.206	20.931
AXL	18.454	NA	18.115	19.114	18.925	17.903	17.342	NA	19.307	17.918	20.54	18.195	21.703	10.904	NA	15.518	NA	14.083	NA	13.94	16.282	18.261	17.889	NA	NA	23.069	14.449	NA	15.376	NA	15.276	21.011	18.921	14.978	16.882	NA	NA	18.828	14.158	18.602	23.025	NA	NA	17.117	11.286	NA	NA	20.443	18.587
AZGP1	NA	22.45	19.214	NA	23.886	23.081	25.861	24.437	25.309	NA	NA	19.449	NA	20.014	16.499	18.323	18.59	NA	17.538	NA	23.239	18.806	NA	23.485	NA	NA	19.857	24.367	22.008	25.067	22.646	NA	15.647	15.306	21.529	18.577	21.459	22.44	18.039	21.412	17.654	19.672	21.456	24.608	21.096	23.227	19.812	NA	18.854
AZI2	18.62	18.414	18.594	18.905	NA	18.367	17.982	16.368	19.073	NA	NA	NA	20.218	19.536	NA	17.924	19.742	19.07	17.929	17.313	16.73	17.687	NA	NA	16.428	19.465	NA	NA	15.772	17.678	NA	18.414	17.14	19.699	NA	17.313	NA	16.876	NA	NA	NA	NA	NA	19.172	17.388	NA	20.155	NA	18.063
B2M	27.096	27.959	27.649	26.476	25.958	28.381	28.334	25.369	27.919	25.018	29.021	27.962	26.261	NA	18.226	25.959	27.116	27.394	16.888	NA	28.143	27.318	25.187	26.849	26.285	28.314	28.287	29.507	27.389	28.72	27.816	28.021	25.787	26.999	27.06	26.156	27.505	27.034	18.17	29.353	28.207	26.396	23.433	27.51	28.749	26.326	30.061	29.034	27.606
B3GALNT2	NA	NA	NA	NA	18.414	NA	19.556	NA	NA	19.131	NA	NA	19.434	18.505	NA	NA	NA	NA	NA	15.147	16.238	NA	15.081	NA	15.174	NA	NA	NA	14.826	20.496	14.28	17.261	NA	15.017	NA	NA	NA	NA	14.662	20.859	NA	NA	17.553	NA	NA	NA	16.073	NA	NA
B3GALT1	NA	NA	14.256	NA	NA	NA	NA	NA	NA	NA	NA	NA	NA	NA	NA	NA	NA	NA	NA	NA	NA	NA	NA	NA	NA	NA	NA	NA	NA	NA	16.679	NA	NA	NA	NA	NA	NA	NA	NA	NA	NA	NA	NA	NA	NA	NA	NA	NA	NA
B3GALT4	NA	NA	NA	NA	NA	NA	NA	NA	NA	NA	15.925	NA	NA	NA	NA	NA	NA	NA	NA	NA	NA	NA	NA	NA	NA	NA	NA	NA	NA	NA	NA	NA	NA	NA	NA	NA	NA	NA	NA	NA	NA	NA	NA	NA	NA	NA	NA	NA	NA
B3GALT5	16.766	18.765	20.537	NA	17.387	18.738	22.324	21.45	NA	19.751	NA	20.851	18.167	NA	21.22	16.85	NA	NA	NA	NA	NA	20.197	NA	22.183	NA	19.452	19.556	22.858	20.753	20.986	14.666	15.925	NA	NA	NA	NA	NA	19.162	21.415	20.24	17.492	NA	18.499	NA	21.305	21.694	16.374	19.904	16.425
B3GALT6	21.246	20.324	19.6	20.808	19.442	19.856	20.803	18.577	20.01	21.103	22.266	17.551	20.299	21.337	NA	21.869	21.211	20.609	19.649	19.835	19.403	18.676	17.872	17.914	17.779	21.696	22.149	19.336	18.978	19.54	20.217	21.976	18.97	19.84	16.6	21.169	21.383	21.01	NA	21.133	20.665	15.303	18.145	21.78	19.313	NA	21.835	20.775	20.18
B3GAT3	20.692	21.47	19.88	21.385	20.483	20.898	20.722	20.346	22.171	20.882	22.087	21.285	22.24	22.246	15.658	23.689	22.908	22.001	20.591	18.611	19.952	23.075	22.282	19.664	20.996	21.251	23.682	21.737	21.835	22.636	20.327	22.626	20.214	22.369	20.01	23.314	20.971	20.712	17.685	21.853	21.585	19.489	20.139	22.116	21.823	18.777	23.243	23.176	21.917
B3GLCT	19.386	22.552	20.489	19.583	18.744	21.701	21.206	21.331	22.117	20.036	20.587	21.396	21.852	22.639	NA	21.66	22.807	23.864	19.614	22.538	22.908	22.479	20.678	20.994	20.372	21.581	20.517	20.198	20.792	21.26	17.279	21.374	22.133	20.591	22.09	21.648	21.148	21.479	20.853	22.112	23.021	18.442	20.775	21.24	21.782	20.98	21.898	23.067	23.068
B3GNT2	19.197	20.161	18.894	18.003	19.516	19.429	20.518	20.036	19.691	21.327	18.808	19.597	17.927	20.471	15.66	17.764	19.744	15.696	18.373	17.429	18.133	17.468	18.35	18.894	18.753	19.736	20.795	19.251	17.495	18.848	18.315	19.73	18.974	18.85	16.166	21.248	19.842	20.573	16.738	20.63	20.877	17.781	16.967	19.879	20.122	20.05	20.018	20.249	17.647
B3GNT3	20.611	23.028	19.352	18.407	21.207	22.819	23.26	23.304	22.571	16.365	19.368	21.339	15.846	19.653	16.861	NA	21.293	NA	21.679	21.341	22.247	21.628	17.473	23.075	18.284	NA	22.578	22.288	21.098	20.395	22.346	20.872	21.938	19.275	20.861	22.197	23.22	20.177	NA	23.271	21.863	20.011	17.649	21.414	23.096	19.698	19.121	22.362	18.774
B3GNT6	18.768	19.777	NA	NA	18.511	NA	NA	NA	NA	20.296	NA	17.985	18.701	NA	16.904	NA	NA	NA	NA	NA	19.472	NA	NA	19.861	NA	NA	NA	NA	NA	NA	NA	18.838	NA	19.797	NA	17.655	NA	NA	18.295	NA	NA	NA	NA	NA	NA	NA	23.781	18.602	NA
B3GNT7	20.887	NA	NA	NA	NA	NA	15.422	NA	NA	NA	18.146	NA	NA	NA	NA	NA	14.444	NA	NA	NA	NA	NA	NA	NA	NA	NA	NA	NA	NA	NA	NA	NA	NA	NA	NA	NA	NA	NA	NA	NA	NA	NA	NA	NA	NA	NA	NA	NA	NA
B3GNT8	NA	14.268	15.938	13.794	16.116	13.202	17.868	17.622	18.721	16.477	NA	NA	NA	18.695	NA	NA	NA	NA	NA	13.844	14.184	NA	NA	NA	NA	NA	NA	16.116	17.451	13.154	NA	NA	14.909	NA	14.164	NA	14.833	17.058	NA	14.679	NA	NA	NA	NA	13.357	NA	NA	NA	NA
B3GNTL1	NA	16.3	19.292	19.414	NA	NA	19.494	18.459	18.308	17.946	NA	15.737	18.517	18.548	NA	18.911	19.11	17.963	NA	13.857	19.371	NA	17.578	16.149	16.155	20.583	18.933	18.79	15.836	NA	16.89	17.779	NA	15.887	17.082	17.44	17.262	18.221	NA	17.422	17.886	NA	13.595	18.295	18.646	14.657	17.414	17.334	19.621
B4GALNT1	NA	NA	NA	NA	NA	NA	NA	NA	NA	NA	NA	NA	18.835	NA	19.038	NA	NA	NA	NA	NA	NA	NA	14.893	NA	NA	NA	NA	15.892	NA	NA	NA	NA	NA	NA	15.299	NA	NA	NA	NA	NA	NA	NA	13.272	NA	NA	NA	NA	NA	NA
B4GALNT2	NA	NA	14.387	NA	NA	NA	NA	17.594	16.876	16.136	NA	NA	NA	NA	20.161	NA	NA	13.707	NA	21.938	23.085	NA	NA	NA	NA	NA	NA	NA	NA	NA	NA	NA	16.444	18.408	NA	NA	NA	NA	NA	NA	NA	NA	NA	NA	NA	NA	NA	NA	NA
B4GALNT3	17.967	17.026	18.054	16.666	18.11	19.163	20.031	16.447	18.421	20.822	14.362	18.775	NA	NA	NA	19.25	NA	16.306	17.555	16.607	17.425	17.602	NA	16.853	17.355	16.91	NA	16.181	17.633	17.576	NA	16.939	16.292	15.757	16.534	15.997	19.542	NA	18.165	19.88	NA	NA	NA	19.412	17.301	NA	16.602	16.263	18.278
B4GALT1	23.367	23.008	20.556	19.046	21.997	23.578	23.356	21.959	23.937	21.944	23.333	21.919	18.974	19.929	16.848	NA	23.396	19.84	21.553	21.553	22.345	21.641	20.395	21.916	21.185	15.313	22.682	22.022	21.188	22.041	21.488	17.657	21.078	21.831	20.698	22.083	23.336	22.032	16.819	23.023	22.712	18.961	20.511	22.306	22.944	20.929	22.786	23.633	20.67
B4GALT3	20.138	20.046	19.968	15.537	18.623	19.977	20.259	20.096	20.267	19.503	19.081	19.87	17.779	19.057	19.62	20.23	19.603	18.483	18.422	19.082	19.933	18.649	19.356	18.038	17.865	19.281	20.684	NA	19.872	20.376	19.716	20.379	17.668	18.189	18.975	20.243	17.829	19.045	NA	19.287	19.634	17.577	19.154	21.772	19.698	NA	21.592	20.53	NA
B4GALT4	21.548	18.463	NA	17.859	21.63	21.349	18.541	17.986	21.29	19.975	20.297	21.133	18.429	16.404	19.862	19.428	20.719	18.665	18.91	17.931	20.175	NA	18.888	21.034	19.239	17.412	22.052	21.334	18.85	19.242	20.833	22.804	20.111	20.408	18.414	22.512	19.361	21.037	20.087	19.835	20.864	NA	17.88	19.84	17.713	NA	23.267	22.034	NA
B4GALT5	22.429	22.783	21.179	20.971	21.258	23.435	23.435	22.36	23.396	22.952	22.299	22.502	20.59	19.687	20.481	20.004	23.254	21.311	22.226	23.141	21.522	21.077	20.709	22.241	20.8	20.144	22.108	21.353	20.599	22.192	21.382	20.764	21.739	20.457	20.318	21.647	22.717	21.187	20.11	22.716	23.455	19.265	19.736	23.895	21.708	20.401	22.023	23.369	22.34
B4GALT7	20.871	20.305	21.128	21.046	20.679	20.125	21.601	19.832	20.956	20.511	22.424	21.713	20.782	20.591	23.327	19.888	21.97	23.575	20.442	21.651	20.733	19.137	16.382	19.528	19.521	16.998	21.873	20.884	19.788	19.916	20.024	22.15	18.777	19.839	20.513	20.553	19.716	20.175	23.347	21.682	20.986	16.945	18.404	22.851	20.496	18.563	20.388	20.972	21.052
B4GAT1	21.223	20.497	21.589	21.175	22.462	22.697	21.067	22.851	23.273	22.431	20.316	20.555	21.536	18.13	18.161	22.104	21.761	22.357	19.098	18.67	22.773	21.582	21.609	19.695	18.314	20.275	22.847	20.099	21.103	21.49	20.185	21.629	20.037	16.586	22.655	21.386	18.895	20.838	NA	18.728	21.653	18.719	20.542	20.93	20.94	16.259	24.312	18.931	21.749
BABAM1	22.81	22.051	22.547	22.066	21.939	22.687	22.511	21.96	22.208	23.236	23.284	21.881	22.599	23.095	22.08	22.334	22.753	21.07	20.522	21.272	23.105	22.729	22.04	20.666	21.709	22.325	22.668	22.267	22.254	22.562	21.508	22.467	21.136	22.274	21.649	21.79	20.501	22.229	22.618	20.586	22.764	21.034	21.092	21.831	21.698	21.661	23.165	22.255	21.608
BACE2	NA	19.849	16.543	20.713	16.754	19.607	20.225	17.379	19.55	NA	21.727	NA	18.663	18.323	17.958	NA	17.539	22.82	15.877	NA	NA	20.103	NA	17.331	18.218	17.72	16.032	18.466	18.72	NA	NA	NA	NA	17.584	NA	NA	NA	16.093	20.314	NA	19.119	NA	20.013	19.522	19.822	NA	22.205	19.269	NA
BACH1	19.54	22.353	21.784	15.967	18.049	20.695	23.081	23.049	23.018	20.552	19.124	20.792	20.776	17.265	17.727	17.242	17.305	15.636	19.217	15.181	21.779	24.651	16.676	18.371	18.897	18.758	18.69	19.742	17.199	17.339	16.551	21.487	16.663	17.596	17.539	15.48	20.974	15.465	17.52	17.319	16.195	17.921	19.935	20.691	23.151	15.631	18.002	19.321	17.89
BAD	22.607	23.637	22.781	21.153	22.664	23.391	18.3	22.386	23.195	22.582	24.997	21.572	23.672	21.664	16.363	22.723	21.063	21.132	22.031	22.687	18.682	22.552	22.418	22.223	22.352	24.716	24.246	23.758	22.498	23.717	21.918	23.833	22.067	21.46	23.658	23.556	20.281	21.835	21.376	21.173	23.655	20.746	22.04	23.577	21.751	21.59	23.638	23.303	22.87
BAG1	22.866	23.203	23.721	16.604	22.249	24.317	24.71	22.365	24.589	21.536	22.984	23.145	21.867	22.955	22.477	21.596	23.097	20.826	22.432	21.76	24.999	20.165	21.197	22.162	22.615	21.482	23.994	23.882	23.264	22.681	21.909	23.115	23.846	23.025	21.091	22.262	22.642	23.072	22.987	22.808	22.221	19.194	22.259	24.326	23.806	20.603	25.735	23.13	18.692
BAG2	27.576	20.208	19.35	28.346	27.157	28.241	25.262	27.685	22.835	28.39	25.925	24.511	25.919	24.189	23.85	26.616	24.748	24.576	25.724	24.978	20.066	25.821	27.804	24.143	21.071	23.993	16.371	19.664	19.524	20.298	23.856	28.985	25.858	25.712	22.737	28.078	18.729	20.338	26.025	28.684	25.934	23.718	27.394	26.448	24.61	21.869	26.69	24.449	25.409
BAG3	23.126	23.38	20.704	23.562	20.873	22.015	23.452	21.185	21.767	24.12	24.681	23.172	23.196	24.163	18.983	22.867	23.861	25.312	24.78	23.776	21.91	23.835	24.263	22.258	21.97	24.08	22.821	24.076	21.634	22.355	21.916	24.676	20.21	23.324	22.571	24.247	22.853	22.271	23.295	23.789	23.607	22.378	22.842	26.079	22.703	21.285	24.325	23.594	23.541
BAG4	21.334	20.921	20.691	20.401	19.537	19.553	19.987	19.839	20.867	19.506	21.216	20.908	20.018	21.432	18.796	21.211	21.95	18.355	20.511	19.625	21.251	21.282	21.782	20.139	21.073	21.159	19.274	21.835	20.73	20.536	20.389	21.017	19.024	19.34	19.876	22.127	15.186	19.519	20.676	22.183	21.43	19.624	20.876	20.977	19.403	17.66	22.795	20.078	21.262
BAG5	24.028	23.308	23.342	23.4	21.981	24.484	23.809	22.417	24.058	23.45	22.577	21.921	22.423	23.341	22.25	22.08	22.517	23.88	23	22.658	24.449	22.751	21.234	22.305	22.309	23.014	23.038	23.972	22.527	22.818	22.315	24.429	22.615	23.864	22.687	22.367	22.017	22.316	22.625	23.247	22.339	21.674	22.28	24.059	23.248	19.82	23.779	22.624	23.184
BAG6	24.692	25.027	24.119	25.701	23.836	24.536	25.244	24.502	24.434	25.596	26.373	25.645	24.533	24.064	24.905	25.051	26.038	25.906	25.087	24.675	24.558	24.074	24.733	24.379	24.176	24.954	25.433	25.223	24.468	24.505	24.665	25.641	23.87	24.334	24.101	25.564	23.78	24.55	17.578	24.323	25.563	23.16	23.741	25.981	23.77	23.707	25.854	25.992	24.862
BAHCC1	NA	NA	NA	NA	NA	NA	NA	NA	NA	NA	NA	NA	NA	NA	NA	NA	NA	NA	12.247	14.575	11.503	NA	NA	NA	NA	NA	NA	12.055	10.024	11.494	NA	NA	NA	NA	NA	NA	NA	NA	NA	NA	NA	NA	NA	NA	8.476	NA	NA	NA	NA
BAHD1	17.008	18.344	16.041	15.821	15.482	16.073	17.767	16.218	15.8	15.772	17.401	12.353	NA	13.083	17.207	17.003	16.993	16.388	NA	NA	17.406	18.346	14.329	16.496	NA	15.048	NA	18.71	18.417	16.542	18.782	NA	17.335	NA	17.985	15.444	15.746	NA	15.293	NA	16.985	15.119	14.732	15.853	14.498	17.042	18.432	17.631	NA
BAIAP2	19.989	22.208	20.291	23.395	17.979	19.052	22.574	19.137	18.872	24.715	24.595	24.108	20.385	18.809	21.345	20.799	24.335	22.065	21.999	22.144	21.307	21.836	22.86	20.802	18.806	21.821	22.816	20.579	18.531	18.285	18.192	23.301	20.438	19.17	17.59	23.612	22.791	22.337	19.183	22.585	23.93	19.861	20.632	21.138	21.947	21.978	21.22	24.696	23.737
BAIAP2L1	25.31	24.966	25.865	23.907	24.701	25.977	25.114	25.645	25.9	24.559	25.851	24.715	24.358	22.897	18.032	21.329	25.217	23.299	23.917	22.341	23.901	23.857	23.651	25.279	23.187	24.406	24.42	24.886	23.58	25.647	24.408	25.386	24.304	22.469	23.334	26.381	23.975	25.069	24.215	25.386	23.929	23.655	23.23	25.821	25.036	22.338	21.191	25.177	21.367
BAIAP2L2	17.638	14.582	17.733	15.018	17.033	18.991	18.105	18.204	17.502	13.966	17.376	14.971	15.95	18.069	14.014	18.89	15.812	18.412	15.511	14.519	18.349	19.374	NA	16.133	17.155	16.684	16.915	21.451	20.13	18.477	18.667	NA	15.333	21.348	17.951	16.8	18.271	16.851	16.183	17.167	12.674	NA	15.619	17.887	21.016	NA	21.33	17.661	18.963
BAK1	20.195	21.355	20.956	NA	19.639	NA	NA	NA	NA	NA	NA	NA	20.712	20.912	22.998	NA	NA	22.996	20.396	20.289	NA	NA	19.008	21.444	20.572	22.154	22.771	22.722	19.232	NA	20.426	NA	19.602	20.12	NA	19.188	NA	20.792	20.879	18.642	20.469	21.247	21.542	21.048	NA	18.099	21.221	21.211	20.769
BAMBI	NA	17.283	NA	21.029	NA	NA	NA	NA	NA	NA	NA	22.261	NA	NA	NA	NA	NA	18.48	NA	NA	NA	NA	NA	NA	NA	NA	NA	NA	NA	NA	NA	NA	NA	NA	NA	NA	18.35	NA	NA	NA	NA	NA	NA	NA	NA	NA	NA	NA	21.616
BANF1	28.522	28.345	29.226	29.603	28.318	29.811	29.018	28.434	29.034	29.348	28.323	28.587	29.14	28.496	24.518	29.17	28.555	28.666	28.69	27.226	29.12	28.567	28.159	27.607	28.234	27.678	27.286	28.306	28.756	29.44	27.125	29.249	27.787	28.455	27.618	28.106	27.505	26.847	27.26	27.459	28.917	26.519	27.081	28.834	27.987	25.392	28.458	27.324	28.925
BANK1	NA	NA	NA	19.582	NA	NA	NA	NA	11.535	12.721	NA	15.953	12.443	NA	NA	17.45	15.719	NA	NA	NA	17.455	14.452	NA	16.972	NA	16.521	NA	NA	NA	17.434	17.747	NA	16.02	NA	NA	NA	NA	16.649	NA	NA	16.58	NA	NA	16.933	NA	NA	NA	13.169	NA
BANP	19.848	20.181	20.805	17.601	19.708	20.543	22.134	21.224	20.091	21.146	NA	21.521	20.492	21.446	19.162	21.265	17.562	18.223	NA	NA	19.704	18.124	17.763	NA	NA	20.607	NA	18.788	17.294	18.086	15.775	NA	18.669	18.32	16.572	NA	NA	NA	16.425	NA	18.393	NA	16.445	NA	18.217	NA	17.146	19.144	18.24
BAP1	19.763	20.211	19.965	19.727	19.221	19.091	21.301	19.706	19.169	20.511	17.713	18.891	20.56	18.622	15.877	19.779	20.874	21.013	20.735	19.138	20.97	21.153	17.452	19.167	16.674	20.676	19.124	21.063	19.86	18.091	17.012	19.82	19.241	18.831	18.499	19.621	18.631	19.322	20.489	20.973	19.909	17.706	19.401	21.418	18.936	16.545	21.184	19.743	19.466
BARD1	22.584	22.402	22.447	17.944	21.729	22.234	22.888	22.501	21.374	23.393	20.333	18.239	23.495	19.308	NA	22.653	19.226	19.53	22.888	23.073	19.874	23.202	23.552	18.662	17.084	16.26	17.206	15.506	19.618	20.752	19.338	18.21	18.674	20.045	NA	23.212	14.92	15.723	23.083	22.011	22.989	NA	22.244	18.205	22.537	15.543	24.286	22.765	15.361
BARHL2	24.008	22.55	22.328	18.596	18.705	23.603	21.176	NA	24.084	21.521	24.446	NA	19.206	21.452	17.873	22.338	24.25	19.301	18.435	13.397	17.989	20.012	20.369	19.879	17.074	19.742	NA	22.191	17.797	18.68	NA	21.531	19.098	17.082	13.439	NA	NA	NA	19.77	20.794	20.022	20.674	17.024	NA	22.28	21.913	17.317	NA	23.515
BARX1	15.062	NA	NA	NA	NA	NA	NA	NA	NA	NA	NA	NA	NA	NA	NA	NA	NA	NA	NA	NA	NA	NA	NA	NA	NA	NA	NA	NA	NA	NA	NA	NA	NA	NA	NA	NA	NA	16.603	NA	NA	NA	NA	NA	NA	NA	NA	20.785	NA	NA
BARX2	NA	NA	18.476	17.383	NA	NA	NA	NA	NA	18.674	16.926	16.252	NA	16.2	NA	NA	16.904	NA	NA	NA	NA	15.429	NA	NA	NA	NA	15.372	15.287	16.395	16.585	NA	NA	NA	15.952	NA	NA	18.152	NA	16.535	NA	15.728	NA	NA	NA	15.076	NA	NA	NA	NA
BASP1	29.277	26.851	NA	23.688	26.799	NA	18.067	13.067	20.299	30.389	27.472	18.569	26.872	17.675	NA	NA	NA	NA	NA	11.714	NA	NA	NA	17.313	NA	NA	22.174	17.082	22.561	21.317	NA	NA	20.616	18.86	14.421	NA	NA	NA	NA	NA	NA	NA	12.594	15.064	13.598	NA	NA	19.045	NA
BAX	24.916	23.887	25.123	23.152	23.538	23.685	24.611	24.682	25.532	25.446	24.962	24.232	24.531	NA	22.482	24.503	27.019	23.608	24.274	23.073	24.582	18.078	23.31	23.643	24.426	26.793	23.904	26.292	24.223	25.345	24.071	24.936	23.585	23.163	24.431	25.264	23.66	25.321	19.036	25.187	24.917	NA	14.814	24.846	25.274	23.305	26.366	25.404	26.507
BAZ1A	21.458	19.611	19.301	22.61	18.529	21.043	19.899	16.994	19.353	19.133	20.043	17.365	18.49	19.867	19.715	18.008	21.12	19.841	20.73	22.383	19.434	20.747	20.386	19.313	17.679	16.021	18.607	20.432	21.219	19.428	19.626	21.479	18.288	25.398	14.974	20.668	25.087	15.629	21.133	19.667	20.455	22.929	21.434	22.518	23.251	20.528	21.395	20.824	20.449
BAZ1B	19.55	21.795	20.775	22.038	20.194	20.27	21.839	19.394	19.975	19.466	21.236	21.626	21.233	20.808	18.155	20.107	21.758	22.641	19.361	20.233	20.154	17.761	18.257	18.293	20.11	19.368	20.232	20.392	21.241	21.78	20.292	21.138	18.672	20.784	19.016	21.994	20.133	19.252	21.302	20.683	20.319	18.653	19.571	22.702	19.758	18.657	21.91	21.035	22.036
BAZ2A	17.31	17.688	15.851	16.454	15.445	16.28	17.201	19.149	15.868	17.234	14.97	13.617	17.704	17.696	19.198	14.324	17.597	13.303	13.821	NA	17.997	15.941	16.747	14.201	18.245	16.772	16.878	21.024	16.606	18.145	17.559	16.05	14.727	16.576	15.978	16.42	15.008	19.213	18.292	16.129	16.505	14.053	17.771	20.067	17.864	15.79	19.163	16.344	18.114
BAZ2B	13.937	16.935	13.477	15.332	12.105	NA	14.526	15.441	15.765	18.06	16.343	10.403	14.694	13.681	NA	NA	15.501	15.463	NA	13.431	15.961	12.728	NA	14.142	12.014	NA	16.277	15.709	NA	NA	NA	14.903	14.56	14.673	15.392	16.481	17.894	16.372	14.818	NA	NA	NA	13.031	NA	16.288	14.648	15.801	14.927	12.587
BBC3	20.828	22.21	18.21	NA	20.167	19.873	21.692	NA	17.813	19.337	19.281	NA	17.769	16.827	NA	20.434	22.232	19.172	18.887	NA	21.141	17.884	17.673	NA	19.578	20.899	21.104	19.878	20.163	21.173	17.244	20.276	21.661	NA	20.002	NA	18.277	20.407	21.572	NA	18.288	19.207	17.012	18.132	17.221	18.192	21.244	21.783	19.419
BBS1	16.133	18.004	16.505	14.928	12.95	NA	16.956	17.345	16.043	17.279	NA	17.188	16.452	14.326	NA	17.327	NA	14.781	13.896	NA	13.954	NA	NA	15.7	17.986	NA	NA	NA	14.473	NA	NA	15.556	NA	15.481	NA	16.916	14.898	NA	NA	18.558	NA	NA	NA	18.048	16.68	NA	17.399	16.886	12.073
BBS2	16.511	16.112	14.06	NA	NA	NA	NA	NA	NA	16.827	NA	16.943	17.565	NA	NA	NA	NA	14.072	NA	14.472	15.269	14.518	NA	NA	NA	NA	NA	NA	15.204	NA	19.312	16.324	NA	16.977	13.568	NA	15.686	NA	NA	NA	NA	NA	NA	NA	13.543	NA	NA	NA	15.476
BBS7	20.582	20.633	18.823	20.71	24.308	14.507	20.513	23.061	19.935	NA	NA	15.826	17.595	19.361	NA	15.479	NA	21.37	15.262	NA	14.148	21.42	20.095	18.302	NA	NA	NA	20.121	NA	19.445	18.762	17.815	NA	15.257	18.564	22.456	NA	20.205	23.111	19.803	20.043	NA	20.017	22.241	18.893	20.918	21.418	23.274	20.344
BBX	20.873	18.312	18.968	19.429	18.536	19.604	19.243	18.346	17.706	20.449	19.602	20.351	21.119	20.016	16.3	21.422	20.464	20.81	20.115	18.711	18.278	20.016	19.975	19.481	18.323	20.596	19.793	17.095	17.098	18.166	18.927	21.761	19.436	19.34	16.947	21.62	17.809	19.138	19.602	18.379	19	16.724	18.984	21.554	14.634	17.302	21.362	20.881	21.382
BCAM	21.735	23.548	15.459	20.312	16.863	15.853	NA	18.69	16.984	27.209	24.992	22.156	17.927	17.785	18.74	20.259	26.206	21.571	23.732	18.252	17.38	24.406	20.183	14.418	18.146	23.976	22.793	17.184	NA	15.03	18.349	17.843	21.44	14.256	19.755	24.182	22.729	NA	15.621	22.866	25.905	NA	NA	21.041	20.895	15.454	24.427	24.017	23.253
BCAP29	21.626	23.229	20.661	24.08	22.441	24.532	22.856	22.99	20.354	22.691	24.338	23.943	23.761	19.711	18.207	21.818	21.118	24.035	23.634	22.691	23.035	23.866	21.805	22.656	21.265	24.091	22.44	22.994	22.477	23.577	22.582	24.631	21.284	21.027	22.242	22.636	23.393	21.002	22.797	23.42	21.871	20.92	20.436	20.976	22.771	20.118	22.351	23.612	24.098
BCAP31	28.416	28.559	29.48	27.711	27.924	28.586	29.094	28.456	28.624	27.883	28.929	28.01	27.13	29.003	26.027	27.447	29.142	28.087	27.378	27.494	28.892	27.649	27.086	27.731	27.107	27.851	28.66	28.553	27.467	28.22	27.455	27.211	27.493	27.377	27.9	29.415	27.382	29.478	27.19	29.067	28.322	26.743	27.167	28.649	27.568	26.271	28.801	29.082	27.691
BCAR1	23.4	22.784	21.753	24.109	21.51	22.552	22.798	22.279	22.858	23.433	22.189	24.783	23.881	20.75	17.311	20.234	24.936	20.919	22.79	21.406	21.473	22.028	22.147	22.24	21.391	25.22	22.549	22.948	20.513	21.394	22.054	23.374	20.768	22.139	21.796	23.777	22.252	21.478	22.755	23.601	24.335	20.738	21.034	22.075	22.557	20.796	22.61	23.891	23.842
BCAR3	19.914	22.819	21.126	19.26	17.498	19.132	19.658	19.836	19.865	22.684	22.226	24.319	23.409	NA	20.528	21.69	21.315	19.314	18.111	16.381	18.742	17.71	20.956	20.745	19.146	24.694	17.823	19.782	17.456	17.891	18.049	23.441	17.637	20.938	18.648	20.141	21.058	19.75	18.212	15.748	21.626	16.848	16.826	19.093	18.503	18.621	16.499	23.011	24.598
BCAS1	15.104	17.087	16.45	NA	19.537	21.29	14.88	21.038	20.081	14.285	16.893	14.805	14.498	NA	19.368	NA	17.201	14.736	18.891	17.797	15.598	16.333	15.967	23.556	16.933	17.165	21.496	22.425	18.162	21.776	20.611	15.987	20.321	17.156	20.246	23.526	24.604	17.343	NA	21.103	13.64	NA	15.515	NA	21.593	22.252	NA	19.755	15.149
BCAS2	24.575	25.092	24.353	24.644	23.522	25.323	24.65	24.687	24.123	25.199	25.768	24.417	24.36	24.702	24.217	24.754	24.273	24.538	24.107	22.647	24.805	23.855	23.236	23.4	23.235	24.515	24.871	23.785	24.449	25.272	23.626	25.132	23.787	24.27	24.45	25.161	23.303	23.601	24.312	24.561	24.583	23.014	23.357	25.361	23.705	21.56	25.949	24.962	24.692
BCAS3	19.31	18.855	20.802	19.615	19.882	19.04	19.508	18.225	20.054	20.985	19.137	19.985	21.707	18.182	18.521	19.915	20.332	21.44	18.74	17.967	17.009	19.499	20.112	18.549	18.59	18.906	20.918	17.698	16.297	19.061	18.399	19.635	17.881	17.707	19.327	18.892	18.915	16.419	18.59	18.308	17.15	15.655	16.755	18.621	17.652	16.798	21.186	20.747	19.591
BCAS4	19.654	16.795	17.557	17.434	NA	NA	16.524	15.405	NA	18.947	20.651	16.564	18.773	NA	NA	13.388	21.473	NA	17.931	18.174	16.837	15.225	17.773	17.279	NA	NA	17.072	NA	NA	NA	NA	17.843	NA	NA	NA	16.546	16.885	NA	NA	NA	20.842	NA	NA	16.662	NA	16.621	NA	19.183	18.102
BCAT1	25.357	NA	19.848	NA	NA	NA	20.567	21.582	18.48	27.253	NA	15.338	21.809	NA	24.443	19.2	18.313	NA	16.193	18.476	18.372	19.14	NA	16.12	NA	15.933	19.615	17.127	17.259	18.627	18.24	19.191	17.616	17.201	16.133	15.286	16.959	19.15	24.169	18.409	NA	25.099	26.407	17.826	14.773	16.777	17.774	21.22	18.591
BCAT2	24.949	24.686	25.815	22.576	25.301	24.637	26.955	23.97	24.852	26.642	24.532	23.521	25.304	25.435	19.487	25.368	25.679	24.148	25.909	24.058	26.239	26.892	24.685	24.355	25.337	26.212	25.39	27.015	24.749	25.767	23.417	25.42	25.52	24.74	25.782	25.857	25.011	25.024	26.105	24.999	24.7	24.599	25.421	26.299	24.862	22.1	27.446	25.379	24.563
BCCIP	23.13	24.203	25.095	25.736	23.921	24.732	25.042	24.176	24.392	25.221	24.66	25.018	24.697	25.216	21.104	25.072	24.848	25.196	25.35	24.134	25.055	24.586	25.599	23.852	24.34	23.967	24.326	25.088	24.457	24.949	24.076	26.199	23.361	24.076	24.144	25.572	24.472	24.484	23.964	24.077	24.555	23.403	23.452	26.387	23.429	22.543	24.884	25.658	24.011
BCDIN3D	NA	NA	NA	15.427	NA	NA	NA	NA	NA	NA	NA	NA	NA	17.798	NA	18.201	18.43	18.808	17.022	18.157	18.87	NA	16.951	NA	14.926	NA	NA	NA	NA	NA	NA	17.167	NA	17.103	NA	NA	17.661	17.326	NA	NA	NA	NA	NA	19.359	18.646	NA	NA	NA	15.209
BCHE	NA	NA	13.547	NA	NA	NA	NA	NA	NA	NA	NA	NA	15.503	NA	NA	NA	NA	19.935	NA	NA	NA	NA	NA	NA	NA	NA	NA	NA	NA	NA	NA	19.804	NA	NA	NA	NA	NA	NA	NA	NA	NA	NA	NA	NA	NA	NA	19.454	NA	NA
BCKDHA	21.605	24.964	24.516	23.75	24.719	24.81	25.982	25.123	24.984	23.625	24.564	22.962	23.45	24.497	21.635	25.399	23.243	22.347	24.146	25.154	24.061	25.039	21.049	23.379	24.728	23.728	25.813	25.521	24.393	24.906	23.885	22.812	23.77	23.313	24.922	25.129	24.314	24.55	22.328	24.104	22.542	23.749	23.6	25.094	24.699	21.759	24.853	24.127	23.726
BCKDHB	18.737	23.708	24.018	22.028	23.453	24.563	24.947	24.605	23.945	21.871	23.061	19.359	21.825	24.088	18.052	24.591	21.606	22.582	22.958	24.395	24.056	24.345	17.961	22.171	23.77	22.892	24.543	24.668	23.734	24.356	23.236	22.567	22.561	23.241	23.667	23.174	23.627	23.522	21.508	22.285	21.535	23.58	22.865	24.297	24.571	21.068	23.027	21.054	21.097
BCKDK	21.655	22.656	21.813	21.387	21.545	22.269	22.503	22.624	21.838	21.876	22.38	21.484	21.411	23.434	19.965	23.307	22.283	21.902	22.478	20.637	22.707	22.898	21.81	20.962	19.854	22.715	21.303	21.25	21.593	22.359	22.879	23.86	17.21	21.079	20.249	21.889	21.321	20.287	20.516	21.223	24.092	19.422	20.629	23.401	20.863	18.603	23.175	22.322	22.884
BCL10	23.617	24.186	24.265	23.212	23.713	24.526	24.267	24.785	24.794	24.085	24.734	23.028	25.084	24.209	21.299	23.216	23.304	23.335	24.171	22.779	25.059	24.976	22.665	24.203	24.24	24.041	24.096	25.608	22.297	24.117	23.927	24.292	22.55	23.008	24.011	24.106	23.404	23.104	23.589	22.308	23.728	21.918	22.382	22.796	23.473	21.467	23.794	23.064	24.482
BCL11A	19.741	18.628	NA	NA	12.288	NA	21.095	20.397	19.526	20.181	NA	20.371	18.964	15.073	19.013	18.979	18.267	NA	NA	NA	19.138	NA	14.963	NA	13.96	13.132	NA	NA	17.547	16.957	17.858	17.171	11.134	15.644	NA	NA	NA	NA	15.736	NA	NA	12.417	NA	NA	NA	NA	19.726	NA	NA
BCL11B	11.787	14.819	NA	NA	NA	14.039	13.421	NA	15.994	NA	NA	12.006	NA	19.647	NA	NA	NA	20.279	17.534	NA	NA	20.498	NA	NA	14.822	18.233	13.682	NA	19.874	21.026	NA	20.9	NA	19.1	NA	20.43	NA	NA	NA	19.827	NA	17.483	NA	NA	NA	NA	18.917	NA	NA
BCL2	NA	NA	18.428	NA	18.815	18.326	20.523	17.376	17.557	NA	NA	15.263	19.149	16.425	19.409	20.458	NA	20.974	NA	19.646	19.818	18.679	NA	11.238	NA	20.888	18.03	19.725	20.726	20.464	17.53	16.246	15.924	21.511	19.355	NA	NA	17.113	19.563	NA	NA	18.884	18.945	NA	NA	17.055	NA	NA	18.385
BCL2L1	25.422	25.056	22.909	24.126	24.06	24.238	23.054	23.152	23.597	24.723	24.452	24.619	23.437	22.231	24.078	19.521	26.123	22.575	22.695	21.767	23.094	23.516	22.511	23.539	23.399	24.614	24.2	23.138	23.514	23.606	24.222	24.729	23.865	21.212	23.624	25.388	23.459	22.222	22.847	25.896	25.384	20.997	21.566	23.164	23.888	23.094	22.779	25.936	24.7
BCL2L11	NA	18.103	17.824	NA	17.246	19.468	18.119	NA	18.029	17.812	18.833	NA	16.778	18.507	18.126	19.252	NA	NA	NA	NA	17.482	17.064	NA	16.74	17.002	17.229	19.573	15.59	NA	17.942	16.498	NA	16.994	NA	15.326	17.594	NA	NA	NA	14.643	NA	NA	15.69	18.284	15.943	12.771	NA	16.753	NA
BCL2L12	20.181	NA	13.909	15.778	15.941	NA	NA	NA	NA	19.881	17.619	18.966	17.013	20.313	NA	15.197	20.113	16.886	13.874	17.249	15.684	17.003	NA	NA	12.072	15.612	17.384	16.653	16.441	16.84	13.927	16.386	NA	17.079	NA	15.194	NA	NA	12.706	18.636	21.472	NA	16.002	17.467	15.329	NA	14.275	19.521	NA
BCL2L13	22.199	22.896	23.141	23.764	23.594	23.907	23.475	24.14	24.683	23.283	24.401	23.562	23.941	24.42	20.029	24.177	24.114	25.259	23.589	22.964	23.949	24.571	23.29	22.89	23.379	24.724	23.389	25.555	22.668	23.809	22.176	23.377	22.396	23.165	21.011	22.405	23.565	22.074	23.233	23.294	23.671	20.707	20.236	23.624	24.059	21.681	25.332	23.662	23.976
BCL2L14	23.723	17.066	22.747	NA	22.962	21.263	24.83	22.235	22.703	16.248	17.042	16.419	NA	23.422	21.8	NA	24.859	24.345	19.55	18.269	22.368	18.755	15.247	22.217	22.296	17.588	21.227	24.808	21.035	25.112	21.779	25.111	18.711	22.936	20.409	18.511	18.507	22.084	24.737	20.185	17.667	16.288	19.432	22.66	23.943	17.538	17.014	18.077	NA
BCL2L15	NA	22.969	22.884	23.878	23.767	24.299	24.542	24.241	26.163	17.33	25.871	24.381	17.867	20.311	NA	16.898	18.471	NA	23.655	16.914	23.352	23.395	NA	24.676	23.929	NA	22.253	26.239	21.927	24.452	23.242	23.693	22.785	20.117	23.006	23.248	23.213	23.584	19.202	23.95	23.464	NA	17.945	20.602	24.667	21.695	18.654	20.22	24.22
BCL2L2	24.712	25.87	26.032	24.497	24.742	26.189	26.734	25.538	25.65	26.098	24.974	25.473	25.64	25.846	25.151	26.859	25.847	24.431	25.915	24.002	25.268	25.611	24.141	24.122	24.425	26.169	26.381	25.317	25.032	25.589	24.943	26.623	24.338	25.086	25.109	24.236	24.854	25.08	25.192	25.631	26.045	23.565	24.056	26.131	25.318	23.095	27.361	24.958	23.848
BCL3	21.476	17.538	19.999	NA	18.002	18.832	19.285	18.878	18.066	NA	17.995	18.358	16.651	14.74	NA	NA	15.612	16.474	17.773	17.381	17.274	20.125	18.253	17.666	19.156	16.598	15.853	20.322	NA	16.4	17.22	NA	16.937	17.571	17.442	20.977	NA	17.847	19.281	17.194	19.376	NA	13.177	21.36	18.141	16.069	20.033	17.418	19.683
BCL7A	23.384	23.004	23.014	22.433	22.421	22.112	23.455	22.971	23.142	24.041	23.208	22.81	22.861	23.254	22.914	24.406	23.939	22.797	22.524	21.347	24.314	23.502	21.924	22.344	23.073	22.003	22.099	24.448	23.847	24.016	21.859	22.776	22.76	22.83	22.886	23.784	21.652	24.046	23.077	23.71	24.991	22.662	22.611	24.753	22.446	21.078	24.696	24.871	21.395
BCL7B	22.11	NA	20.556	20.079	19.325	20.729	21.1	21.73	NA	22.466	22.951	22.362	21.587	20.399	NA	NA	NA	20.817	22.115	19.43	NA	20.999	NA	20.528	NA	NA	21.015	21.815	18.322	21.439	18.894	20.211	21.457	18.536	NA	NA	19.818	21.897	21.44	NA	24.121	NA	20.852	23.829	21.211	22.349	23.033	22.845	20.508
BCL7C	21.45	19.126	19.784	20.373	19.41	19.87	20.092	21.228	19.073	21.324	20.975	21.573	20.981	21.341	17.875	21.666	21.167	20.228	20.892	NA	21.465	20.069	21.853	19.283	20.569	19.589	21.037	21.236	20.144	20.064	20.28	21.914	20.173	19.978	20.753	19.712	20	19.445	20.041	19.798	21.89	20.894	20.298	19.92	21.633	19.876	22.858	21.072	21.255
BCL9	18.483	18.404	16.905	16.456	17.741	14.982	17.32	19.115	16.655	17.827	16.573	17.986	18.626	15.794	13.534	20.724	19.396	16.837	17.092	16.704	19.072	19.35	17.835	16.125	17.433	19.301	19.536	18.226	18.51	18.839	17.357	18.334	16.255	15.317	18.832	17.994	16.88	16.641	15.37	19.887	15.447	17.779	16.154	18.198	15.104	17.434	19.688	18.462	20.047
BCL9L	23.586	21.294	20.691	21.842	19.088	20.916	19.75	20.875	20.974	23.553	22.04	21.215	21.702	16.63	17.088	20.106	22.716	19.428	21.454	19.365	21.758	19.273	20.143	20.431	19.995	20.92	21.379	20.717	20.528	21.103	19.632	22.97	19.487	18.54	20.8	22.227	20.584	20.218	19.099	22.495	22.279	17.853	19.66	22.642	20.708	18.182	21.198	22.529	21.925
BCLAF1	24.672	24.914	24.327	24.464	23.682	24.884	24.771	24.389	23.789	25.094	25.341	24.263	24.837	24.844	23.037	23.951	25.073	24.685	24.681	23.548	23.605	25.595	23.478	21.948	23.112	24.472	24.538	24.441	23.961	23.962	23.345	25.039	23.88	24.533	24.164	23.608	22.755	23.485	24.502	24.976	25.342	22.896	23.546	25.249	23.501	22.987	25.349	25.121	25.057
BCO1	NA	NA	13.577	NA	NA	18.408	16.6	18.122	NA	NA	12.46	NA	NA	NA	NA	NA	NA	NA	NA	NA	19.714	17.413	NA	NA	NA	NA	18.282	NA	18.008	19.133	NA	NA	NA	16.93	17.388	17.835	NA	18.072	17.15	NA	NA	NA	NA	14.269	NA	NA	NA	NA	NA
BCOR	16.739	17.5	16.352	16.571	17.22	17.334	17.527	17.141	17.488	18.499	16.165	17.762	17.419	17.055	17.004	19.674	16.035	14.994	17.786	15.999	17.505	16.895	15.664	15.579	15.579	15.472	17.153	10.781	17.908	18.473	16.09	17.265	15.69	17.785	15.504	17.566	16.058	16.984	16.493	17.6	16.682	15.372	16.821	19.354	15.968	13.161	20.131	16.586	15.768
BCORL1	NA	13.036	16.598	NA	NA	10.546	12.425	NA	16.149	15.84	NA	14.666	16.245	17.981	NA	15.401	NA	NA	NA	15.043	NA	17.542	15.908	NA	NA	NA	NA	16.776	NA	17.923	10.775	13.491	NA	19.271	NA	18.694	NA	NA	NA	NA	13.518	NA	NA	18.094	15.918	NA	NA	NA	NA
BCR	21.748	21.593	21.85	21.72	21.159	24.003	21.985	22.92	21.625	22.152	22.562	21.679	22.379	22.52	19.417	22.145	22.584	21.924	21.913	22.503	20.69	22.066	20.943	21.359	20.768	22.862	21.291	22.338	20.226	22.242	21.183	22.172	21.357	21.168	20.664	22.681	22.012	21.418	21.985	22.535	22.15	20.744	21.597	22.028	22.009	18.962	22.098	21.689	21.501
BCS1L	22.548	23.501	24.178	21.779	23.004	23.342	23.245	21.237	22.983	23.172	22.101	23.111	23.078	23.108	25.874	23.402	23.038	22.976	21.207	23.435	23.533	23.844	22.228	22.195	23.43	24.742	25.006	24.301	22.886	23.463	23.319	24.35	23.48	22.039	23.364	23.617	23.103	23.106	23.657	23.265	22.232	21.612	21.876	24.794	23.299	20.847	24.409	22.789	22.553
BDH1	21.661	24.97	26.21	21.014	26.067	26.485	27.296	27.13	26.972	20.544	23.151	21.408	20.463	24.037	21.945	24.22	24.147	24.34	23.475	24.837	25.11	23.537	21.941	24.657	24.727	22.85	26.344	27.931	24.939	25.88	25.3	14.918	24.473	24.92	25.51	24.21	23.452	26.091	24.669	22.565	24.558	23.894	23.819	26.127	24.563	21.179	26.03	21.788	22.584
BDH2	24.15	22.447	22.392	21.888	22.427	24.108	24.07	22.686	22.767	22.283	21.406	22.296	19.666	20.312	21.277	26.306	21.162	22.755	23.962	20.654	24.244	24.618	20.203	21.768	20.075	24.683	26.189	21.81	22.81	22.008	22.499	18.324	21.892	21.03	13.184	22.59	NA	23.794	21.713	19.359	22.011	NA	17.443	22.342	19.199	19.648	27.129	21.313	19.322
BDP1	14.28	18.833	18.749	15.976	17.574	12.516	18.928	17.772	NA	15.685	19.692	19.234	19.1	18.555	NA	14.956	19.52	16.076	18.449	18.685	15.876	16.067	17.986	10.891	12.261	18.789	18.409	13.166	12.31	13.604	17.937	15.36	NA	14.211	12.566	19.286	19.136	19.63	14.381	18.783	17.967	15.663	17.943	20.405	18.293	16.111	19.057	18.197	14.997
BECN1	21.695	21.278	21.807	21.717	22.746	22.758	22.145	21.556	22.212	22.056	22.82	21.575	21.067	21.899	22.467	22.802	22.175	22.855	20.774	20.601	22.815	20.758	21.338	20.963	21.73	22.398	22.273	22.093	21.389	22.535	20.991	22.368	19.118	20.895	22.225	22.054	19.761	21.705	20.669	21.513	21.924	20.174	19.831	21.976	22.43	20.031	23.209	22.219	21.112
BEGAIN	14.747	NA	NA	14.206	12.227	14.545	15.18	14.132	NA	20.36	13.568	NA	14.734	NA	NA	NA	NA	NA	NA	NA	NA	15.134	14.393	NA	NA	NA	NA	NA	13.67	NA	14.112	NA	NA	14.918	NA	NA	NA	NA	17.524	NA	NA	NA	13.836	NA	NA	NA	NA	NA	NA
BEND3	21.626	21.826	20.652	18.37	21.152	21.276	20.983	21.686	21.772	19.693	15.206	20.991	19.288	20.66	15.181	22.47	19.394	18.247	18.184	18.271	22.28	21.776	19.09	18.564	17.48	19.456	19.698	19.238	18.792	20.383	18.816	21.654	18.872	18.453	19.798	20.275	20.194	19.17	20.675	20.183	22.257	17.628	18.775	20.266	17.999	12.974	22.086	21.703	18.252
BEND7	14.188	NA	15.049	NA	16.264	NA	15.667	15.437	13.966	NA	NA	NA	16.977	NA	NA	13.637	NA	14.367	14.336	12.832	NA	15.389	NA	14.866	NA	NA	NA	NA	NA	NA	16.454	NA	NA	NA	NA	NA	NA	NA	NA	NA	14.151	NA	NA	NA	NA	NA	NA	NA	NA
BET1	23.002	22.783	24.07	22.962	23.52	24.365	24.029	24.445	24.217	23.312	24.601	24.709	23.611	23.456	22.092	23.558	22.328	24.857	23.993	19.639	23.911	24.305	22.985	21.9	22.494	24.307	24.221	24.811	23.058	23.321	23.587	24.351	22.536	22.024	NA	25.202	22.482	23.676	20.589	23.976	24.497	21.995	NA	25.843	21.731	21.271	24.898	24.382	23.26
BET1L	24.15	22.21	23.35	20.945	23.703	23.51	24.832	23.135	24.189	24	24.419	22.196	23.046	17.669	22.791	22.695	22.908	22.152	21.161	20.587	23.494	21.966	21.416	21.688	22.195	23.186	23.89	23.841	22.529	22.858	19.788	24.359	23.712	21.34	NA	22.943	21.787	24.148	NA	22.261	23.26	23.775	20.825	22.82	22.642	21.771	22.582	23.46	24.067
BEX1	NA	NA	NA	NA	NA	NA	NA	NA	NA	NA	NA	NA	NA	NA	NA	NA	NA	NA	NA	NA	NA	NA	NA	NA	NA	NA	NA	NA	NA	NA	NA	NA	NA	NA	NA	NA	NA	NA	NA	NA	NA	NA	NA	NA	NA	NA	21.27	NA	NA
BGN	NA	NA	16.798	17.431	NA	NA	NA	NA	NA	17.881	NA	NA	NA	NA	18.476	NA	17.212	19.571	NA	NA	NA	NA	NA	NA	20.77	19.37	18.764	14.742	NA	NA	NA	NA	NA	NA	17.246	18.317	NA	NA	NA	17.231	NA	18.44	15.819	NA	17.207	NA	23.133	NA	18.22
BHLHA15	NA	NA	NA	15.042	13.324	NA	NA	19.349	NA	NA	NA	NA	NA	NA	NA	NA	NA	NA	NA	NA	NA	15.939	13.932	NA	18.43	NA	18.317	NA	NA	NA	NA	NA	15.397	17.651	NA	NA	NA	NA	20.293	NA	NA	NA	NA	NA	NA	NA	NA	NA	NA
BHLHE40	19.095	20.658	20.94	19.211	19.75	20.345	20.826	21.172	21.228	21.08	NA	17.89	20.474	19.014	20.629	19.078	19.123	18.519	19.076	19.163	21.65	20.544	20.063	20.195	19.891	17.292	18.822	21.708	16.61	20.682	18.434	21.131	17.508	19.357	17.455	20.199	20.632	20.909	21.565	18.816	17.138	NA	18.328	20.428	18.661	18.919	20.488	16.355	19.702
BHLHE41	NA	NA	14.907	NA	NA	NA	NA	NA	NA	NA	NA	NA	NA	16.661	18.652	NA	NA	17.891	NA	16.908	16.106	NA	NA	16.738	NA	NA	NA	16.51	NA	NA	NA	18.851	NA	NA	NA	18.28	18.015	18.865	16.742	NA	NA	NA	16.111	18.027	NA	NA	17.38	NA	NA
BHMT	NA	NA	NA	NA	NA	NA	NA	NA	16.672	NA	NA	NA	NA	NA	NA	18.599	NA	NA	NA	NA	NA	NA	16.517	NA	NA	NA	NA	NA	NA	NA	NA	NA	NA	18.488	15.955	NA	NA	NA	NA	NA	NA	NA	NA	NA	NA	NA	NA	NA	NA
BICC1	17.835	NA	NA	14.885	19.434	NA	NA	NA	NA	NA	20.961	NA	22.651	NA	NA	15.172	19.903	16.191	11.791	NA	NA	15.473	NA	18.045	18.609	18.853	NA	NA	NA	18.551	16.879	NA	16.001	18.614	NA	NA	NA	17.73	12.131	NA	NA	NA	18.465	NA	NA	14.446	NA	NA	16.314
BICD1	20.606	20.565	16.404	16.667	20.418	16.756	15.225	17.287	19.009	17.949	17.321	16.863	18.884	19.074	15.17	18.72	18.884	15.866	17.56	12.019	16.892	19.711	17.284	18.609	16.564	20.942	20.727	16.47	16.525	16.368	17.816	19.662	18.975	NA	16.512	19.357	18.519	19.777	17.049	18.644	20.885	16.74	18.406	19.956	19.363	17.825	19.93	17.612	18.1
BICD2	21.893	20.84	19.845	23.622	19.331	18.487	21.446	19.097	20.693	23.232	24.361	22.416	23.203	19.153	23.647	20.997	22.046	24.248	20.866	20.737	22.225	22.699	21.893	17.833	20.027	22.635	19.431	19.333	18.579	21.907	18.044	24.356	18.997	21.07	18.426	22.275	21.977	20.036	20.895	23.263	21.842	18.996	19.672	21.809	19.987	18.809	21.145	24.599	23.307
BID	23.133	23.499	24.812	23.948	24.391	24.492	25.267	25	24.624	23.095	26.421	24.032	23.793	25.676	21.608	25.467	25.604	24.726	25.031	24.011	25.272	24.807	23.21	23.939	23.888	24.589	24.178	25.423	23.417	24.471	24.643	24.347	22.85	22.932	23.637	23.417	23.208	23.979	23.797	24.097	24.528	21.758	21.222	25.093	24.875	23.893	24.399	24.907	25.348
BIK	NA	NA	NA	NA	NA	NA	NA	NA	NA	23.42	NA	19.18	NA	NA	NA	NA	NA	NA	NA	NA	NA	NA	NA	NA	NA	NA	NA	NA	NA	NA	NA	NA	NA	NA	NA	NA	NA	NA	NA	NA	NA	NA	NA	NA	NA	NA	NA	NA	NA
BIN1	24.753	25.825	24.268	19.314	25.033	25.004	24.623	24.469	23.399	25.481	25.71	23.765	23.385	20.179	23.727	25.168	25.066	19.095	24.694	23.348	21.241	23.556	23.51	24.263	23.219	24.167	25.475	23.921	22.098	22.594	24.909	18.897	22.467	18.11	23.578	25.272	24.845	25.007	21.003	24.82	24.711	22.076	23.16	26.313	24.146	24.685	19.611	23.103	24.413
BIN2	NA	18.226	13.826	NA	17.318	14.02	16.403	NA	15.132	20.886	NA	12.32	17.064	NA	24.711	NA	NA	NA	NA	NA	NA	NA	NA	NA	NA	NA	NA	17.138	13.777	NA	NA	NA	NA	14.931	NA	NA	15.355	NA	NA	NA	14.298	NA	NA	NA	NA	NA	NA	15.436	NA
BIN3	21.325	22.201	21.993	21.54	21.583	22.779	23.109	22.584	22.814	20.7	21.572	21.213	21.522	21.006	19.229	19.348	23.915	21.462	21.938	21.153	22.59	21.813	22.145	21.386	21.898	21.557	22.83	23.227	21.762	22.461	21.994	23.605	21.155	21.255	21.406	21.79	20.949	22.337	21.41	22.977	22.14	19.692	21.37	22.033	22.424	20.899	21.838	22.072	23.382
BIRC2	19.779	20.483	21.972	20.958	18.251	19.448	19.999	19.335	19.988	21.545	22.449	20.784	22.363	17.843	16.678	20.424	21.257	18.771	20.32	17.625	21.02	20.116	20.158	19.623	19.512	20.013	19.925	20.061	20.149	20.574	19.667	22.692	19.381	19.627	18.501	21.074	21.339	20.04	20.222	20.139	21.288	18.173	17.242	20.453	20.137	17.825	18.392	21.567	19.835
BIRC3	NA	NA	NA	NA	NA	NA	NA	NA	NA	NA	16.036	NA	NA	NA	NA	NA	NA	NA	NA	NA	NA	NA	NA	NA	12.62	14.916	14.927	NA	NA	NA	NA	NA	14.038	NA	15.577	NA	NA	NA	NA	NA	NA	NA	NA	NA	14.606	NA	NA	NA	NA
BIRC5	18.034	19.431	17.379	20.071	17.524	18.139	20.133	17.105	19.344	19.906	21.161	18.254	20.009	NA	22.477	NA	20.161	21.037	17.32	17.106	NA	17.201	17.789	17.472	18.898	19.508	15.149	NA	18.672	17.1	18.545	19.176	16.869	21.45	18.979	18.826	NA	17.86	17.937	NA	20.321	17.676	17.81	21.19	18.163	19.599	20.492	20.117	20.379
BIRC6	21.408	20.429	21.445	21.199	21.419	21.447	22.382	21.492	22.007	22.169	22.538	21.045	21.481	22.333	21.035	22.162	21.09	21.873	22.83	21.734	22.207	20.896	21.457	20.563	20.54	23.128	21.622	22.361	21.441	22.071	21.642	21.867	19.837	20.998	21.302	22.801	20.998	21.633	20.946	21.594	20.883	20.438	21.131	21.992	21.017	19.135	22.788	21.122	21.38
BIRC7	NA	NA	17.583	18.095	NA	NA	NA	NA	17.922	NA	NA	17.258	NA	NA	18.197	NA	17.859	22.91	NA	NA	NA	20.119	NA	18.372	17.96	18.068	NA	NA	NA	19.092	NA	NA	NA	NA	NA	NA	NA	NA	NA	NA	NA	NA	NA	NA	NA	NA	NA	NA	NA
BLM	20.184	20.432	20.186	21.099	19.856	18.138	22.229	19.882	19.51	21.066	20.206	21.62	20.636	21.109	18.099	20.899	21.671	21.569	21.444	19.099	20.714	20.238	19.745	19.444	19.58	18.524	20.467	18.938	19.883	20.065	18.86	21.334	18.212	19.839	19.488	21.09	19.881	18.861	19.781	21.659	21.353	17.463	19.29	22.532	19.877	17.016	22.758	20.748	19.381
BLMH	23.716	24.434	25.042	24.123	25.643	24.468	24.408	22.356	21.078	26.752	26.743	23.821	24.545	25.106	23.138	26.792	26.949	26.115	25.547	26.692	26.391	25.292	25.53	23.767	24.555	24.667	24.388	25.658	24.282	24.126	24.641	22.926	23.913	24.822	24.857	22.269	23.893	25.007	25.924	24.04	25.188	23.872	24.107	26.672	24.157	23.15	28.246	22.034	25.163
BLNK	19.272	13.977	NA	NA	12.52	12.378	16.16	NA	14.837	15.094	NA	NA	NA	19.239	19.245	NA	14.001	14.167	14.207	13.859	19.953	12.379	NA	NA	NA	15.359	16.73	18.295	21.797	16.863	20.853	NA	12.207	19.264	NA	NA	NA	16.037	NA	NA	12.651	12.139	NA	NA	NA	NA	NA	15.062	14.03
BLOC1S1	22.706	23.601	23.383	21.579	22.428	24.447	24.363	23.836	23.795	23.266	22.986	19.833	22.755	23.536	22.097	23.835	23.467	21.958	22.856	21.722	24.207	22.228	20.66	23.097	22.703	23.41	23.418	22.541	22.431	22.795	23.107	22.263	22.932	22.917	21.786	22.749	22.156	23.466	21.955	22.467	22.427	21.236	21.339	22.326	22.928	21.5	23.374	21.931	22.622
BLOC1S2	21.703	22.491	22.588	19.506	22.065	22.027	21.981	22.682	22.147	22.504	22.24	20.717	21.693	22.534	22.361	22.918	22.521	20.536	23.021	21.572	23.161	20.149	20.676	21.457	21.917	21.719	23.135	22.81	20.98	21.342	20.732	21.676	21.161	20.041	21.189	22.457	20.295	22.353	21.134	22.058	22.408	20.161	20.367	21.633	22.3	22.728	23.433	21.168	20.811
BLOC1S3	21.85	24.053	23.763	22.208	23.407	23.85	23.793	23.591	24.463	23.296	23.258	22.046	22.673	23.695	22.139	23.401	23.627	21.678	23.524	23.574	24.376	22.242	21.927	21.575	21.824	23.089	24.345	23.537	21.824	22.555	22.46	22.127	23.074	22.504	22.07	23.757	21.891	23.851	22.326	23.935	23.549	19.047	21.774	24.104	22.853	20.914	23.277	22.668	22.141
BLOC1S4	21.826	23.922	23.458	19.491	22.979	23.406	23.62	23.54	24.08	22.512	22.398	22.388	22.084	23.817	21.972	24.148	22.176	20.881	23.119	20.493	23.907	21.788	21.067	22.843	21.546	23.53	23.704	23.628	21.153	22.33	23.03	21.826	22.992	22.5	22.88	23.899	21.828	24.499	23.042	23.48	22.007	20.528	22.286	23.646	22.882	20.914	23.988	21.532	22.463
BLOC1S5	22.465	24.523	23.973	22.136	23.016	24.228	24.554	24.49	25.236	23.905	22.608	22.251	22.378	23.421	24.93	24.097	23.94	23.899	23.168	23.209	25.169	23.778	22.603	22.16	22.518	22.913	23.997	23.723	21.679	22.239	23.329	22.868	22.686	22.714	22.323	23.841	22.337	22.823	22.629	23.377	22.647	20.455	21.864	24.535	23.633	19.795	24.201	23.646	22.219
BLOC1S6	21.134	21.379	21.524	20.715	21.374	22.614	23.366	22.944	22.036	21.49	21.795	20.734	20.363	22.487	NA	22.363	21.056	20.044	20.732	21.056	23.426	21.724	18.957	22.216	21.368	21.887	21.692	21.628	20.91	21.237	22.175	22.404	21.043	21.794	21.422	20.931	20.82	20.405	20.139	21.144	19.713	19.777	18.166	20.916	21.787	20.389	21.416	20.194	21.366
BLVRA	26.09	23.335	25.06	25.339	25.107	24.923	21.167	21.82	22.247	23.079	26.407	25.92	26.602	21.741	23.372	26.892	27.534	27.037	26.072	23.674	22.079	25.333	24.702	23.434	24	25.398	24.885	24.433	22.363	24.416	19.937	26.716	22.098	20.012	24.062	23.991	22.268	18.623	25.595	23.034	26.041	21.235	21.504	27.284	23.424	20.38	26.878	26.404	25.894
BLVRB	28.816	28.234	28.061	27.17	28.59	29.925	28.831	29.51	29.532	28.633	29.925	27.774	26.581	28.005	26.063	26.677	28.129	27.899	27.991	26.994	28.139	29.04	28.651	27.859	28.342	28.637	28.982	29.197	26.511	28.06	28.426	28.094	26.631	27.273	28.945	29.372	27.716	27.233	28.632	28.429	28.787	26.399	26.666	28.418	28.314	25.3	29.001	29.017	28.482
BLZF1	15.425	16.272	19.059	19.737	15.116	18.724	NA	NA	16.804	17.02	17.424	16.467	15.972	18.317	NA	15.422	18.891	NA	18.785	17.116	NA	17.088	19.315	NA	NA	NA	16.533	17.89	NA	15.613	15.029	NA	NA	NA	16.387	17.484	18.639	16.373	18.399	19.353	NA	NA	18.943	16.863	18.992	NA	18.207	20.189	NA
BMI1	22.711	22.968	22.252	22.779	22.162	23.165	23.416	22.225	23.174	23.918	22.097	22.972	23.717	22.403	20.873	23.257	23.125	23.103	22.58	22.306	22.547	22.674	22.038	22.104	21.764	23.24	22.5	22.121	21.628	22.11	21.966	22.236	22.202	21.512	21.397	23.331	20.502	21.914	21.527	21.77	22.655	20.972	21.534	23.502	21.809	21.348	23.374	22.682	23.117
BMP2	15.158	NA	NA	NA	NA	NA	NA	NA	NA	NA	NA	NA	NA	NA	NA	NA	NA	NA	NA	NA	15.238	NA	NA	NA	18.015	NA	NA	NA	14.061	16.541	NA	NA	NA	NA	NA	NA	NA	NA	NA	NA	NA	NA	NA	NA	NA	NA	NA	NA	NA
BMP2K	19.82	21.363	20.298	20.347	20.773	20.728	20.919	18.989	19.796	18.094	18.509	19.96	19.705	19.391	18.98	21.026	18.505	20.175	20.625	19.633	19.005	21.191	19.48	17.891	15.664	21.021	20.731	20.813	18.959	19.028	20.221	21.792	18.911	20.803	19.49	19.802	20.381	19.159	20.252	20.784	19.388	17.882	19.836	20.59	20.709	17.3	19.971	19.398	21.082
BMP4	NA	19.421	18.855	22.242	17.356	14.99	21.926	NA	19.141	15.173	NA	22.045	NA	NA	NA	17.291	18.777	16.79	20.94	NA	19.449	15.912	16.847	18.166	19.62	17.713	15.681	16.719	17.242	16.164	NA	23.815	15.605	17.937	18.265	19.661	18.98	20.096	20.68	21.353	17.451	15.336	19.086	19.339	19.302	17.624	18.74	NA	21.269
BMP7	19.186	NA	NA	19.397	NA	19.684	19.711	19.76	NA	21.976	18.133	17.972	NA	NA	18.152	NA	19.622	NA	NA	20.38	NA	NA	NA	18.474	19.027	NA	15.837	NA	16.898	17.84	NA	16.254	18.027	14.479	NA	17.668	21.274	16.059	NA	NA	20.505	15.828	16.199	18.295	18.014	20.455	17.195	19.323	18.32
BMPR1A	15.488	15.652	NA	16.238	13.945	17.575	15.626	14.616	NA	15.614	NA	17.841	17.439	14.672	17.267	17.925	17.116	15.629	15.064	16.08	16.184	16.749	16.691	NA	14.687	17.398	NA	NA	16.857	16.948	NA	17.894	NA	16.272	NA	17.786	15.244	15.801	17.202	15.591	13.817	NA	15.111	17.947	12.971	NA	17.661	18.356	NA
BMPR2	16.557	15.922	17.004	15.192	16.865	17.472	15.463	17.061	17.315	16.151	17.771	17.504	18.974	13.041	17.371	16.922	20.417	NA	13.34	NA	14.563	16.674	15.714	16.936	13.069	18.168	16.161	17.421	NA	13.364	15.567	17.154	16.971	14.27	NA	15.733	16.915	NA	15.102	14.826	17.342	NA	NA	NA	15.999	16.871	17.273	17.618	18.527
BMS1	22.095	20.175	19.887	21.519	19.381	19.704	20.732	19.104	20.18	21.446	21.91	22.655	20.822	22.086	16.458	22.588	22.529	20.166	20.277	19.339	22.652	22.223	20.754	19.408	20.467	21.064	20.699	21.02	21.152	22.211	18.561	23.386	18.657	21.363	20.362	19.867	18.868	20.471	20.122	20.433	21.417	16.959	20.199	20.882	20.152	18.441	21.646	21.291	19.215
BNIP1	22.168	23.095	23.094	23.587	22.275	23.158	23.626	22.901	23.354	23.417	22.622	24.86	22.57	22.268	23.27	23.543	23.297	23.004	23.244	22.237	23.077	24.352	24.036	21.69	23.077	24.581	24.556	24.592	22.868	23.284	22.975	24.154	22.093	22.159	22.883	24.577	21.871	23.212	22.847	24.873	23.517	21.77	22.201	25.178	23.961	20.467	24.033	23.345	22.563
BNIP2	18.632	19.094	18.325	21.153	14.294	16.571	18.003	18.617	18.946	21.099	20.783	19.42	20.385	17.084	14.41	17.647	20.753	23.048	21.132	17.423	18.852	18.896	16.642	16.481	14.962	15.688	20.727	24.25	18.154	14.355	20.49	21.642	14.141	19.16	NA	NA	20.552	NA	17.917	NA	17.15	NA	18.603	18.785	16.825	19.156	19.22	20.949	20.728
BNIP3	21.951	20.537	NA	18.639	21.5	23.079	NA	NA	21.081	24.129	21.177	NA	22.236	22.688	NA	23.828	NA	23.291	13.785	NA	23.849	16.386	19.731	16.288	22.245	NA	19.575	NA	16.396	20.561	20.355	NA	21.729	21.416	19.942	14.541	19.369	NA	19.93	17.496	19.163	20.188	20.643	18.16	NA	NA	NA	17.205	20.265
BNIP3L	22.471	23.778	23.781	21.63	20.068	22.594	23.359	24.465	21.402	23.065	21.56	17.625	22.87	22.899	18.607	20.491	22.057	23.138	24.15	22.91	22.714	23.959	22.198	23.498	22.251	23.584	22.695	22.125	20.128	21.547	16.365	22.449	21.58	20.282	21.364	23.416	23.245	20.879	22.688	17.269	22.227	21.994	20.279	23.705	23.978	18.526	22.807	22.249	24.457
BOD1	22.312	23.555	21.41	22.813	20.328	21.016	22.811	20.867	23.145	23.484	23.188	23.582	23.681	22.547	19.647	23.603	23.207	23.41	21.372	19.373	23.741	21.155	20.684	19.641	20.529	23.15	21.241	19.912	21.557	20.768	20.307	23.801	19.092	21.832	22.276	23.303	20.919	15.937	20.975	23.207	19.728	NA	21.948	24.879	21.855	16.584	23.436	23.523	23.748
BOD1L1	21.495	22.308	22.621	22.509	20.081	21.333	21.255	20.319	20.804	22.735	22.195	21.698	21.828	19.332	18.986	22.736	22.064	22.163	21.402	20.679	21.947	20.82	20.483	22.188	22.217	20.401	21.543	21.398	20.279	20.851	20.476	22.297	19.362	19.396	20.218	22.216	20.419	21.036	21.336	21.455	21.839	15.921	19.798	22.008	20.32	18.932	22.284	21.403	20.931
BOK	NA	NA	NA	NA	NA	15.905	17.074	17.66	NA	NA	NA	NA	NA	17.548	NA	NA	NA	NA	NA	15.992	17.962	18.816	NA	18.443	16.956	16.462	14.345	19.622	13.902	15.134	14.983	15.655	NA	NA	16.357	NA	17.72	NA	NA	18.296	16.76	NA	19.128	NA	19.416	15.711	NA	NA	NA
BOLA1	22.926	22.183	24.567	23.422	21.085	20.673	23.721	22.276	22.667	25.133	22.713	22.863	22.811	23.153	19.987	25.147	24.343	21.626	17.257	22.213	23.621	21.463	24.079	21.715	22.874	23.01	24.121	23.632	21.635	23.814	21.854	24.225	20.172	22.272	NA	25.185	22.888	21.864	22.627	21.57	23.366	NA	21.367	23.687	23.119	21.197	24.263	23.14	22.842
BOLA2	28.489	28.559	29.115	29.024	27.214	29.777	28.707	28.699	28.975	28.51	28.19	28.312	28.249	29.108	25.58	28.723	28.661	29.124	28.356	28.428	29.73	28.287	27.569	27.095	27.653	28.11	27.892	28.872	27.609	28.629	28.384	29.435	26.997	27.469	28.017	29.123	29.585	27.262	28.58	28.906	29.481	26.399	26.367	28.302	28.458	25.502	28.921	28.907	28.909
BOLA3	23.09	24.247	24.62	25.265	23.976	24.235	23.162	23.375	24.298	23.432	24.539	24.091	23.751	24.713	23.199	24.371	23.321	25.656	24.59	24.733	23.564	24.61	22.11	23.177	24.003	25.516	24.15	23.092	23.342	25.464	23.707	24.909	23.403	23.632	24.143	23.054	22.521	23.988	22.792	22.92	22.226	22.245	21.964	23.759	23.135	21.045	24.465	23.85	22.918
BOP1	21.641	21.816	23.295	22.897	23.115	23.823	23.35	23.137	22.457	22.824	23.414	22.869	23.563	23.522	20.569	24.753	18.772	21.377	22.247	20.794	23.212	22.719	24.377	22.668	21.564	22.768	23.192	23.656	23.901	23.946	22.636	24.331	21.82	20.753	22.581	24.109	22.848	23.882	22.483	23.187	23.984	21.72	22.644	24.075	21.041	20.901	24.24	22.726	24.311
BORA	16.599	16.865	15.497	17.042	17.557	19.082	19.048	15.756	18.613	19.425	15.629	18.714	16.499	19.36	NA	19.326	19.806	NA	16.314	15.842	18.757	NA	16.975	NA	17.517	17.268	16.274	15.789	16.412	NA	16.335	16.63	NA	17.23	16.321	19.126	14.42	NA	17.271	18.101	18.866	NA	17.764	19.461	19.246	15.691	19.133	18.454	NA
BORCS5	22.686	22.749	22.031	21.559	22.115	23.37	23.648	22.793	21.458	22.512	22.574	22.265	22.255	22.511	19.478	22.709	22.697	22.828	22.521	21.842	22.122	22.102	21.087	20.424	19.84	22.226	21.667	22.632	21.753	21.684	22.193	22.297	20.649	22.341	21.712	22.501	22.411	22.797	23.099	23.298	19.592	20.599	20.478	23.695	22.066	20.35	24.325	22.674	21.956
BORCS6	22.169	22.118	21.421	21.77	22.778	24.039	23.686	22.673	22.908	23.269	21.989	19.846	22.162	23.156	19.469	22.928	22.012	23.055	23.532	22.121	21.2	21.532	20.511	22.259	22.717	24.09	23.533	23.731	21.52	23.449	21.202	23.029	22.182	21.821	22.327	22.907	21.738	22.916	22.576	21.644	20.803	22.017	20.868	23.401	23.264	20.45	24.303	18.866	22.349
BORCS7	21.334	23.308	23.178	NA	23.676	24.795	23.777	23.309	23.564	23.752	22.483	22.835	23.092	24.52	19.102	23.511	23.32	21.455	22.616	23.334	21.847	20.857	20.726	21.736	21.973	22.824	22.714	23.366	23.242	24.342	23.786	21.966	22.566	22.948	21.981	23.594	21.816	23.638	24.076	23.183	21.263	20.422	22.027	23.872	21.776	21.734	24.115	21.293	21.212
BORCS8	20.698	21.828	20.973	19.329	19.533	23.222	22.604	19.199	21.525	21.905	21.126	17.098	20.734	21.09	18.212	21.109	20.896	20.061	21.532	18.696	19.542	20.428	17.673	19.101	20.814	20.835	20.643	20.068	20.586	20.94	21.251	20.706	20.191	21.249	19.904	21.07	19.842	21.051	19.961	20.167	20.321	17.498	20.153	21.642	20.03	18.701	22.658	19.873	NA
BPGM	20.389	19.939	17.734	19.58	18.202	15.056	19.861	16.226	19.671	20.314	21.719	20.935	21.142	17.859	19.107	21.635	21.07	21.139	20.049	20.452	16.551	20.488	19.086	16.281	19.968	18.512	19.636	NA	16.08	17.626	NA	17.623	15.26	19.496	19.617	19.851	NA	19.831	20.632	19.613	18.793	NA	17.879	21.004	17.716	19.91	21.65	19.769	NA
BPHL	23.758	23.706	25.604	22.951	24.642	25.905	25.423	24.856	25.321	21.941	24.669	21.636	21.904	24.993	19.372	24.977	23.512	24.757	22.744	25.17	25.485	24.917	22.095	24.192	23.377	24.938	25.23	25.298	21.583	23.443	24.907	23.099	23.693	23.075	23.607	23.395	23.982	23.105	22.823	24.213	22.582	22.177	22.389	25.546	24.748	21.765	25.414	23.381	23.464
BPNT1	24.531	25.34	26.559	24.771	26.14	26.911	25.933	27.194	27.419	24.491	25.96	24.581	24.433	25.266	24.085	25.484	25.253	24.282	24.291	24.405	26.854	25.227	24.84	25.161	24.832	24.684	26.596	27.596	25.008	26.893	27.11	24.618	25.336	24.157	25.507	26.184	25.163	25.532	26.059	24.912	25.283	24.471	24.458	26.58	25.365	23.724	26.67	25.278	23.29
BPTF	20.059	19.646	19.848	20.619	18.3	19.324	20.698	19.395	19.386	21.989	21.287	19.822	19.797	18.871	18.96	20.916	20.489	20.521	18.538	19.541	20.759	18.795	20.094	18.914	19.383	20.146	19.843	20.163	18.724	20.145	19.837	21.496	18.12	20.325	18.962	21.734	19.501	18.759	18.222	19.379	19.027	16.619	18.304	20.597	17.51	17.65	20.596	19.899	18.964
BRAF	19.897	19.674	20.037	19.101	18.609	19.565	18.987	19.516	18.67	20.228	20.764	19.618	20.262	19.941	18.561	19.907	19.454	20.577	20.662	19.434	17.965	19.479	19.107	18.655	17.867	18.617	19.147	19.178	17.858	19.163	18.728	20.661	15.635	19.148	18.642	19.769	18.557	18.113	19.99	19.645	18.327	15.723	18.066	19.978	18.753	16.863	20.439	19.43	17.563
BRAP	19.103	20.657	20.203	21.828	20.28	21.397	21.053	20.765	21.193	22.74	19.804	21.647	21.088	21.811	18.043	21.692	21.724	21.356	21.672	21.198	22.809	20.902	21.353	20.486	20.546	22.105	21.735	22.965	21.285	20.951	20.197	22.144	20.32	19.318	21.502	21.78	21.019	21.376	21.64	22.837	21.154	18.984	20.727	23.412	21.024	18.984	21.624	20.607	21.172
BRAT1	20.921	21.259	21.297	22.441	20.822	22.391	22.896	20.796	21.655	23.121	22.437	21.64	22.76	22.427	19.856	21.672	22.35	22.696	21.297	19.966	22.506	20.495	22.424	20.419	20.705	21.697	20.417	21.272	21.345	21.345	21.408	22.658	20.255	22.022	20.383	21.499	21.018	20.628	21.258	20.746	22.011	21.561	21.428	23.443	21.521	18.804	22.386	23.3	21.426
BRCA1	17.55	18.205	18.879	18.668	17.05	18.561	17.659	17.189	17.734	19.857	19.032	18.964	18.793	19.282	19.744	16.638	19.998	18.681	17.349	15.172	19.833	15.011	14.553	15.788	17.808	15.886	16.528	15.182	18.336	18.423	17.836	19.394	12.24	18.204	16.267	17.736	16.991	15.078	17.905	17.143	17.414	13.008	16.554	19.127	18.121	17.232	17.458	19.13	18.598
BRCA2	14.114	15.008	16.558	16.619	12.687	15.357	17.651	14.987	17.385	15.838	15.058	15.268	12.896	11.68	18.131	15.884	17.769	15.461	14.26	14.855	12.941	NA	13.795	13.327	13.03	15.283	9.646	14.28	15.453	16.785	14.025	15.278	7.55	8.849	15.357	19.733	11.853	16.318	10.495	17.768	17.432	15.216	14.925	21.349	15.331	11.631	12.091	15.866	14.548
BRCC3	23.137	23.114	24.291	23.682	23.098	24.894	24.284	23.774	24.815	24.556	24.696	23.728	23.967	24.86	23.429	24.184	23.594	22.66	23.725	23.811	24.64	24.055	22.94	22.705	23.422	22.958	24.642	24.644	23.139	23.891	23.575	24.633	22.24	22.864	23.354	23.91	22.875	22.989	24.235	23.807	23.265	21.596	22.71	24.99	23.628	21.617	24.93	23.577	23.194
BRD1	12.346	19.198	14.605	15.594	13.212	14.25	15.404	16.729	14.455	13.706	14.855	14.928	14.117	16.181	15.045	NA	16.804	17.403	13.852	NA	20.502	14.491	13.565	10.429	13.582	12.792	NA	13.131	18.177	13.746	13.289	NA	13.997	17.821	NA	17.11	13.306	10.694	NA	16.65	16.94	NA	13.133	17.417	15.047	NA	15.414	16.156	20.349
BRD2	22.087	23.192	22.277	21.69	21.454	22.333	23.409	22.879	22.031	22.241	23.244	23.03	23.177	23.555	22.858	24.215	23.373	22.686	22.488	22.336	23.139	22.925	22.812	21.319	22.029	22.809	23.202	23.287	21.63	21.206	21.54	23.533	21.51	22.576	21.606	23.183	20.7	22.872	22.976	22.912	22.709	21.342	22.268	23.86	21.625	19.395	24.32	22.777	23.013
BRD3	21.727	21.037	22.682	19.145	21.399	22.209	23.293	20.617	21.923	23.112	22.813	19.483	21.307	18.306	20.969	23.276	21.766	19.602	18.589	17.081	22.503	15.366	18.363	19.699	18.811	19.896	21.482	20.836	20.892	21.047	20.102	21.314	21.077	20.887	20.77	21.613	19.386	22.442	20.679	21.245	22.954	19.663	18.561	21	21.147	20.013	22.158	21.018	20.878
BRD4	23.855	23.564	23.606	23.196	23.178	24.361	24.257	23.968	23.195	24.527	24.274	23.732	23.903	23.773	23.161	24.622	24.46	23.886	23.04	22.981	24.597	23.856	22.189	22.609	22.497	23.096	23.73	23.831	23.259	23.83	22.738	24.525	21.926	23.476	23.599	24.112	22.866	23.393	23.42	23.921	24.449	21.885	22.209	24.541	23.371	21.764	25.255	23.559	23.152
BRD7	20.733	20.764	21.6	21.542	20.674	20.5	22.049	20.315	20.885	23.313	21.258	21.698	21.721	22.376	19.557	23.377	21.739	21.542	21.284	21.79	22.466	21.056	20.538	19.548	20.91	21.141	21.105	22.262	20.751	21.724	19.692	21.522	20.082	21.358	20.684	21.386	21.176	21.948	20.817	20.781	22.065	20.35	21.39	22.631	19.759	19.493	23.141	21.248	20.824
BRD8	20.415	22.376	20.333	21.037	18.283	20.716	21.351	20.11	19.678	22.668	19.767	21.683	21.237	20.462	17.44	21.478	22.253	21.471	20.389	20.066	20.854	19.335	19.909	19.384	19.864	21.125	20.255	20.424	19.529	20.109	19.184	22.434	20.417	21.168	19.377	21.849	18.656	19.481	20.252	20.074	20.733	19.527	20.232	23.041	19.791	16.63	21.798	21.444	20.663
BRD9	20.241	20.547	21.203	20.01	19.556	19.818	21.059	20.688	20.183	22.558	21.356	19.091	20.698	20.159	19.417	20.206	22.293	21.574	19.811	18.702	21.145	20.148	19.838	18.763	18.256	19.017	19.935	20.989	21.106	21.166	18.599	21.358	18.578	20.273	20.516	20.04	20.429	18.503	20.441	18.973	21.039	16.396	18.568	21.731	18.601	19.258	22.064	20.918	20.054
BRE	22.919	22.552	22.936	22.82	22.766	24.066	23.357	22.993	23.924	24.129	24.06	23.316	23.651	23.558	24.444	22.728	23.355	21.604	22.669	23.457	24.212	23.962	22.094	22.655	22.98	22.455	23.531	23.9	22.682	23.784	22.829	23.367	20.731	22.254	22.755	23.592	22.212	22.917	22.496	22.812	22.085	22.35	22.723	24.466	22.846	21.24	24.005	22.524	22.601
BRF1	20.085	17.401	19.332	19.826	16.202	19.78	19.431	14.309	19.334	20.111	15.295	18.979	20.212	20.408	17.925	21.129	16.168	18.904	19.938	16.254	20.095	17.518	17.354	19.965	17.564	19.878	16.493	21.566	18.675	18.688	17.689	19.135	17.999	19.326	17.618	19.689	17.353	14.99	18.194	NA	17.393	15.233	15.419	18.47	18.074	NA	20.958	18.257	18.212
BRI3BP	25.366	24.595	26.964	25.39	25.257	24.785	25.542	24.997	26.132	24.387	26.05	25.649	23.289	26.664	22.654	25.319	26.993	24.984	24.66	25.057	26.775	25.572	25.828	24.957	24.725	24.241	26.553	28.16	25.378	26.515	25.683	24.69	23.812	25.188	25.657	26.953	23.87	26.558	25.808	26.204	24.412	24.714	25.282	27.051	24.787	23.071	26.429	25.937	24.702
BRINP3	NA	NA	NA	NA	NA	NA	NA	NA	NA	NA	NA	NA	NA	NA	NA	NA	NA	NA	NA	NA	NA	NA	NA	NA	NA	NA	NA	NA	NA	NA	NA	NA	NA	NA	NA	NA	NA	NA	NA	17.084	NA	NA	NA	NA	NA	NA	17.037	NA	NA
BRIP1	13.711	8.552	12.887	17.087	13.844	13.247	16.179	NA	NA	13.903	14.808	13.671	15.783	15.636	NA	16.496	16.33	15.786	14.896	15.528	14.016	12.958	13.669	NA	14.142	12.701	12.185	12.816	13.971	13.387	13.323	16.455	10.058	15.299	13.138	14.48	NA	16.34	13.242	14.455	15.2	NA	15.531	18.021	13.048	12.311	15.353	16.244	NA
BRIX1	23.77	23.479	24.844	24.339	24.065	23.52	24.806	24.657	23.381	25.245	25.111	22.815	25.27	24.606	20.516	24.573	24.281	24.649	24.272	24.437	24.429	25.046	23.729	23.905	23.511	24.847	23.406	25.386	23.239	24.374	22.394	25.053	23.316	22.761	24.663	26.305	22.691	24.362	24.386	24.159	25.037	22.485	23.152	25.765	22.956	20.32	25.053	24.875	24.564
BRK1	25.129	25.487	25.618	25.601	25.47	26.082	26.593	25.897	25.398	25.629	25.51	25.111	26.196	25.676	25.307	25.316	26.551	26.108	25.685	24.561	26.231	25.334	25.215	25.881	25.719	26.678	26.333	26.15	24.606	26.439	26.313	25.704	24.768	24.541	24.777	26.647	26.278	25.119	25.364	25.293	25.715	24.622	24.773	26.223	25.74	23.195	26.939	25.154	25.392
BRMS1	17.07	20.709	24.143	21.232	21.222	21.559	20.226	25.873	NA	22.147	20.353	19.189	19.819	24.26	18.732	19.559	21.327	19.514	20.799	17.041	19.19	18.715	18.772	20.359	21.06	20.583	18.897	20.346	20.724	21.294	20.451	21.138	19.461	24.992	20.848	19.548	20.647	20.797	20.892	20.683	19.87	20.064	25.314	21.796	17.182	19.433	20.023	21.715	19.704
BRMS1L	19.748	18.809	20.788	17.457	16.827	19.905	20.412	18.847	18.838	21.96	19.87	19.732	20.287	19.341	13.901	21.876	18.727	18.019	18.476	18.222	20.466	21.082	18.71	17.96	18.126	18.699	17.8	21.513	17.863	17.425	NA	20.409	15.346	18.367	17.574	21.014	17.518	16.723	18.657	20.005	18.663	16.605	19.317	21.309	15.894	16.814	22.6	18.389	18.968
BROX	24.937	24.936	26.209	24.714	24.486	25.932	25.459	25.57	26.629	25.154	25.31	25.006	24.244	25.353	24.987	24.877	25.743	23.353	24.261	24.345	26.447	24.852	23.063	24.652	24.552	24.89	26.471	26.22	24.878	26.149	24.457	23.844	24.248	23.547	24.26	25.823	24.999	25.094	23.617	24.169	24.234	22.566	23.194	25.761	25.47	24.381	24.988	25.546	23.646
BRPF1	14.218	16.953	15.243	16.23	15.247	16.562	14.532	16.024	15.29	18.247	16.57	16.114	15.235	13.196	21.924	16.102	19.301	17.064	15.879	16.187	14.973	18.179	18.946	15.221	17.298	17.591	14.826	16.585	15.062	14.433	18.942	17.835	15.307	17.407	15.377	17.32	14.597	17.808	14.505	16.567	16.854	13.457	19.66	17.27	18.291	NA	16.567	18.603	19.094
BRPF3	18.394	15.116	NA	13.242	18.932	14.202	14.273	15.503	NA	18.336	15.555	NA	17.188	15.199	NA	13.301	17.031	18.734	13.052	NA	15.589	16.14	NA	16.158	NA	17.697	20.633	16.949	NA	13.12	14.342	17.544	15.366	18.222	14.921	14.61	NA	NA	15.212	14.893	NA	13.942	14.961	15.697	12.414	15.809	17.144	14.393	15.623
BRSK2	NA	NA	11.89	NA	13.873	NA	NA	NA	NA	15.187	NA	16.518	17.844	NA	NA	19.528	NA	17.641	NA	NA	NA	15.593	16.251	10.17	16.087	17.519	NA	NA	15.965	NA	NA	NA	NA	NA	NA	NA	NA	NA	NA	NA	13.094	15.322	NA	NA	NA	NA	22.08	14.861	14.825
BRWD1	12.269	11.614	13.759	14.134	12.617	14.269	14.94	12.611	13.698	13.26	13.784	13.106	11.636	13.616	18.922	12.93	13.203	14.828	14.022	14.147	10.268	NA	14.123	16.197	14.628	15.641	16.266	16.46	13.819	13.512	18.726	NA	15.125	12.087	NA	13.331	12.227	15.162	13.718	13.698	12.724	13.8	NA	NA	11.647	17.662	19.435	14.073	16.656
BSCL2	20.357	NA	NA	22.024	20.72	NA	18.254	NA	20.939	20.097	22.018	NA	NA	20.145	NA	18.825	23.156	20.377	21.253	20.189	22.307	19.486	NA	NA	17.885	19.808	19.885	21.815	21.065	21.589	18.946	20.855	17.046	21.795	NA	18.912	NA	20.759	19.817	18.27	17.797	20.223	20.023	23.768	18.897	NA	20.399	21.322	19.512
BSDC1	21.84	22.291	22.271	22.436	22.103	22.349	22.642	22.458	22.162	22.546	23.61	21.933	21.752	22.82	19.521	21.198	22.273	22.56	22.581	22.771	23.098	22.345	21.239	22.605	22.655	22.729	22.156	23.83	22.013	23.496	22.701	23.445	20.417	22.953	21.86	23.53	21.592	23.403	21.779	22.591	23.199	20.179	21.541	22.424	23.045	21.867	22.958	22.65	21.705
BSG	25.783	26.493	26.335	26.774	26.133	26.431	26.628	26.453	26.962	27.108	25.703	25.482	26.211	25.933	17.793	27.432	26.356	25.392	26.535	26.274	26.436	26.675	27.153	25.66	26.124	26.381	26.058	27.7	25.209	26.388	25.816	27.174	24.936	25.424	26.947	26.293	25.939	26.632	26.381	25.741	26.312	25.678	26.103	26.67	25.79	25.266	27.904	25.437	26.524
BSPRY	21.488	22.17	22.574	22.407	20.935	23.944	23.046	23.232	23.394	21.304	23.113	19.481	14.844	21.099	18.769	NA	21.142	19.213	22.203	23.427	23.16	21.741	20.852	22.058	22.267	22.278	23.086	22.679	21.646	23.621	20.308	22.375	20.567	21.853	21.185	23.373	22.149	22.053	22.211	21.913	21.271	20.091	21.365	23.46	23.826	21.569	19.039	23.919	17.115
BST1	NA	NA	NA	NA	NA	NA	NA	NA	NA	NA	NA	NA	NA	NA	NA	NA	NA	NA	NA	NA	NA	NA	NA	NA	NA	19.299	NA	NA	15.897	NA	NA	21.049	NA	NA	NA	NA	NA	NA	NA	NA	NA	NA	NA	NA	NA	NA	19.861	20.29	17.839
BST2	NA	NA	NA	NA	NA	NA	NA	19.904	21.344	22.029	NA	26.341	19.079	NA	18.861	15.794	26.421	19.25	NA	NA	18.001	23.135	18.42	21.939	17.224	25.481	21.284	NA	22.638	22.105	NA	23.957	NA	NA	NA	23.523	NA	NA	23.437	22.414	22.931	18.655	NA	NA	NA	18.695	NA	15.908	18.354
BTAF1	20.3	22.083	19.946	22.24	19.796	21.294	21.067	20.131	20.728	23.174	21.682	21.287	21.462	22.502	21.29	21.601	22.108	21.786	21.909	22.172	21.235	22.325	21.394	21.889	22.548	18.584	21.616	21.22	20.574	20.65	19.864	22.837	18.337	20.84	20.011	22.15	20.752	20.171	22.187	21.358	20.632	19.369	22.148	24.22	20.751	18.399	22.007	21.68	21.304
BTBD1	13.876	NA	17.204	18.263	NA	17.318	NA	16.833	NA	NA	NA	NA	17.521	NA	19.075	NA	18.301	19.061	17.579	17.557	NA	NA	NA	15.853	NA	NA	NA	NA	NA	16.325	NA	18.782	14.346	NA	NA	18.204	NA	NA	17.189	17.549	NA	NA	16.64	NA	NA	NA	17.654	NA	17.731
BTBD10	19.026	15.473	15.033	16.605	14.932	15.979	16.887	17.717	16.675	17.568	17.994	17.188	18.214	15.655	NA	NA	20.383	17.002	17.766	NA	17.992	17.969	18.755	15.884	16.931	17.557	NA	17.634	16.811	16.834	16.225	17.471	15.938	17.891	NA	19.502	NA	16.895	16.684	17.307	18.18	13.266	17.073	18.605	17.954	11.296	14.407	19.361	18.876
BTBD2	20.557	20.92	16.323	16.961	18.275	18.288	19.005	18.5	21.457	20.828	21.866	17.888	20.302	17.356	NA	19.068	20.592	15.62	18.853	15.207	18.723	22.51	20.59	19.317	18.286	19.543	NA	19.237	18.867	18.572	19.48	21.807	17.067	17.624	18.235	NA	17.762	15.027	17.96	16.979	17.826	16.617	18.959	20.392	18.756	15.75	21.674	18.962	19.113
BTBD7	NA	11.492	12.702	16.633	NA	NA	13.372	NA	12.481	14.603	16.188	12.525	13.761	16.486	NA	16.447	17.507	NA	NA	NA	14.025	14.577	14.742	NA	NA	NA	NA	16.51	13.687	NA	12.867	14.275	NA	12.832	NA	16.453	NA	17.415	14.244	14.652	11.347	NA	NA	NA	NA	NA	NA	NA	15.267
BTBD9	18.155	16.539	16.915	NA	15.054	19.945	16.887	NA	17.006	16.206	NA	14.678	16.942	14.566	16.992	NA	NA	NA	16.666	15.771	19.938	18.645	15.336	15.772	16.998	12.622	NA	16.925	17.761	15.93	NA	18.834	15.825	17.522	NA	14.595	15.992	15.673	13.198	NA	NA	NA	14.746	NA	16.253	18.384	NA	16.214	16.849
BTD	17.978	21.746	22.724	21.554	22.277	22.956	22.04	20.42	23.651	20.586	18.794	14.83	21.259	17.28	NA	21.422	18.77	21.585	20.482	18.427	22.353	20.811	NA	20.57	17.928	17.617	21.198	20.433	20.62	21.498	20.112	16.606	20.6	20.585	20.097	16.046	19.918	18.03	12.624	18.495	20.599	NA	17.606	20.621	20.635	17.486	NA	20.777	16.641
BTF3	26.141	26.964	26.624	27.201	25.958	26.94	26.91	27.12	26.476	26.914	26.791	26.981	26.897	26.678	26.591	26.987	27.657	25.626	26.096	26.463	27.07	26.676	27.111	25.25	26.295	26.632	26.48	27.914	26.63	26.981	25.906	27.567	24.203	26.375	26.233	27.569	25.029	27.33	27.221	26.99	27.102	25.817	25.747	27.692	26.285	24.518	27.503	27.183	27.326
BTF3L4	25.705	26.295	25.638	26.591	24.552	25.662	25.911	25.466	25.433	26.811	27.703	26.47	25.658	25.318	26.329	26.684	26.338	24.443	26.74	26.497	26.155	26.409	25.929	25.082	26.084	27.395	25.963	25.454	24.656	25.741	24.032	27.293	23.963	25.719	24.111	26.676	25.511	25.097	23.618	25.583	26.806	24.857	24.363	27.388	24.56	25.01	27.829	26.447	26.863
BTG3	19.558	16.913	NA	25.205	23.25	23.676	18.109	NA	24.566	19.738	19.186	25.096	26.324	16.767	NA	15.33	25.256	24.023	14.916	17.667	NA	23.715	24.416	NA	NA	19.475	18.017	NA	23.054	15.048	NA	18.644	23.544	16.797	NA	NA	23.095	21.867	24.493	21.977	24.254	13.773	23.091	20.77	15.415	22.736	20.343	18.392	NA
BTK	15.436	NA	NA	16.192	15.234	NA	NA	15.067	NA	NA	16.757	17.6	NA	NA	23.488	17.208	17.162	16.619	17.147	14.357	14.462	13.313	NA	17.667	NA	16.834	NA	NA	NA	NA	NA	NA	NA	NA	NA	NA	14.758	NA	15.675	NA	15.758	NA	NA	17.611	14.005	10.881	NA	NA	NA
BTN2A1	20.335	20.944	19.164	20.52	19.42	20.741	20.549	19.974	18.354	14.107	22.192	21.619	21.113	20.298	15.345	16.896	22.881	23.041	20.027	19.193	15.979	16.814	14.088	19.364	NA	19.109	19.811	20.982	17.931	15.892	18.993	19.93	19.757	19.21	20.042	18.921	NA	15.688	19.437	19.677	17.621	NA	16.88	19.732	18.813	16.133	18.981	20.114	19.285
BTN3A3	NA	NA	NA	16.987	NA	NA	NA	NA	17.721	NA	19.061	NA	19.424	14.335	17.246	21.269	NA	21.072	19.279	16.35	18.571	18.99	NA	12.902	NA	19.693	17.99	15.596	18.274	NA	NA	15.984	16.053	17.849	NA	18.759	NA	12.945	18.644	19.234	16.566	19.137	17.814	19.619	17.744	14.262	18.79	18.944	NA
BTNL8	NA	NA	NA	NA	NA	NA	NA	NA	NA	NA	NA	15.225	NA	NA	NA	NA	NA	NA	NA	NA	NA	NA	NA	NA	NA	NA	NA	19.689	NA	NA	NA	NA	NA	NA	NA	NA	NA	NA	NA	NA	19.507	NA	NA	NA	NA	NA	NA	NA	NA
BTRC	13.369	18.515	19.158	17.826	19.695	18.025	18.885	19.005	14.864	18.83	19.778	15.94	19.235	14.659	19.07	NA	20.405	18.557	17.634	15.804	17.703	18.275	17.071	NA	16.189	18.643	15.169	24.746	18.092	NA	13.851	17.527	16.363	16.429	NA	19.4	18.141	16.559	17.863	19.953	18.536	NA	16.446	19.661	13.735	14.996	19.409	20.587	18.455
BUB1	20.247	18.052	16.377	21.958	17.976	17.633	20.904	NA	18.54	21.175	18.104	18.908	20.31	18.688	11.865	20.157	19.889	21.515	19.748	16.817	19	14.623	19.16	17.716	18.485	23.411	17.273	NA	18.105	18.216	16.423	21.231	17.801	20.31	16.45	19.802	17.008	18.601	18.899	18.649	22.197	19.431	19.765	21.701	17.665	18.057	22.071	20.391	20.476
BUB1B	20.826	20.158	18.909	21.18	20.649	19.645	20.954	18.678	20.152	21.793	19.434	20.63	21.119	20.831	18.537	21.95	19.757	22.685	20.146	20.027	22.024	15.913	20.68	19.719	22.441	20.855	18.744	18.549	20.455	20.94	20.497	22.988	18.642	21.321	20.482	22.434	19.867	20.546	22.142	21.562	21.238	18.999	20.783	22.535	19.099	18.736	22.524	20.095	20.091
BUB3	27.128	27.43	27.098	27.475	26.821	27.459	27.562	26.64	27.266	27.985	27.592	27.756	27.364	27.437	27.158	27.817	28.36	27.106	26.909	26.182	28.457	27.367	26.934	26.189	26.222	27.455	27.24	27.61	27.231	27.782	26.446	28.344	26.347	27.005	26.592	27.808	27.012	27.078	27.162	27.376	27.92	25.246	26.099	28.923	26.365	25.622	28.551	27.889	27.255
BUD13	19.629	19.026	21.533	13.961	17.467	19.985	18.38	17.766	16.504	19.776	20.27	18.926	16.727	NA	18.154	19.431	21.724	18.394	18.77	17.206	20.676	19.181	NA	19.716	14.864	19.591	19.552	17.176	18.744	19.422	17.373	19.068	18.549	20.14	18.558	18.238	NA	20.447	18.544	19.958	20.572	15.949	17.379	19.729	17.295	NA	20.303	20.565	17.565
BUD31	24.201	23.391	23.906	23.682	22.038	23.139	24.122	22.727	22.189	24.775	23.811	23.983	24.109	22.267	24.639	24.06	23.487	23.683	22.311	21.4	24.496	24.106	22.621	21.39	22.76	23.523	22.169	23.185	24.577	23.118	22.933	23.454	21.006	24.473	21.462	24.966	22.617	22.014	23.139	22.984	22.304	22.256	22.966	24.444	22.306	22.136	25.655	22.766	23.111
BYSL	22.542	22.164	23.605	24.664	21.584	21.987	23.99	22.618	22.858	23.805	24.312	24.767	23.782	23.399	24.081	24.232	24.877	24.584	22.3	22.687	22.736	23.161	23.972	21.342	21.517	24.18	22.204	23.732	25.44	25.42	21.265	24.177	20.443	22.345	21.791	25.348	22.522	22.518	23.448	23.616	24.34	21.181	23.112	25.085	23.854	22.093	24.443	24.361	22.348
BZW1	26.426	27.167	25.696	26.364	25.517	26.283	26.56	26.295	26.948	26.596	25.902	26.509	26.898	26.754	26.106	25.386	25.492	24.315	26.983	25.126	26.3	25.165	26.412	25.566	25.76	26.182	25.612	25.851	24.702	25.607	24.8	27.319	24.382	25.896	25.2	26.631	25.496	25.119	25.333	26.712	25.189	24.748	24.79	26.764	25.061	23.535	26.996	26.328	26.107
BZW2	25.387	25.494	25.837	26.994	26.071	26.724	26.97	26.085	26.556	27.67	26.252	26.284	25.012	26.22	25.7	27.149	26.318	26.785	26.85	25.034	26.714	25.695	25.602	24.618	24.928	25.7	26.208	26.081	26.333	26.292	25.917	27.203	25.701	25.989	25.414	27.321	25.185	25.545	26.033	26.212	26.576	24.43	25.115	27.466	25.549	21.945	27.507	27.077	25.484
C10orf10	NA	NA	NA	NA	NA	NA	NA	NA	NA	NA	18.885	NA	NA	NA	NA	NA	NA	NA	NA	NA	NA	NA	NA	NA	NA	NA	NA	NA	NA	NA	NA	NA	NA	NA	NA	NA	NA	NA	NA	NA	NA	NA	NA	NA	NA	NA	NA	NA	NA
C10orf11	17.41	NA	NA	NA	NA	NA	NA	NA	16.578	21.966	NA	13.583	NA	NA	20.09	NA	20.692	20.635	NA	NA	NA	18.519	NA	NA	NA	NA	NA	NA	NA	NA	NA	NA	14.769	NA	NA	NA	NA	NA	NA	15.477	14.908	NA	NA	NA	NA	NA	NA	15.622	NA
C10orf12	16.515	14.541	15.389	15.18	15.868	NA	16.185	NA	14.906	13.561	18.185	13.939	NA	13.619	NA	NA	19.286	13.857	NA	NA	16.997	NA	14.189	15.79	14.866	17.928	16.128	17.586	12.615	NA	15.73	NA	14.829	13.833	17.149	17.432	NA	NA	12.734	NA	15.094	NA	11.237	15.761	12.643	15.589	15.836	16.469	NA
C10orf2	16.17	15.648	12.94	16.422	13.392	NA	17.513	NA	NA	16.312	NA	15.241	15.243	14.414	NA	17.845	15.349	NA	13.665	NA	12.887	14.949	16.939	NA	13.069	NA	14.367	NA	16.148	14.628	11.664	18.555	13.997	15.479	NA	16.449	13.282	15.359	14.213	14.118	16.022	NA	14.025	19.596	14.918	NA	15.118	15.81	NA
C10orf35	22.095	22.823	18.307	19.896	21.448	21.227	19.411	NA	21.489	18.312	22.056	21.504	NA	19.529	15.301	NA	23.709	18.957	22.518	21.99	14.842	NA	23.594	NA	22.98	23.802	NA	18.486	21.494	22.155	NA	22.25	20.999	22.594	NA	22.208	NA	21.326	NA	21.677	24.467	20.653	21.214	22.341	22.288	22.073	NA	22.612	22.467
C10orf54	16.201	21.522	NA	18.996	20.547	21.298	20.997	21.354	NA	NA	17.914	20.855	16.255	NA	NA	NA	NA	17.906	18.712	18.461	16.772	22.025	17.962	NA	22.275	NA	NA	NA	NA	NA	NA	NA	NA	NA	NA	NA	19.857	16.075	18.804	NA	22.713	14.677	17.878	NA	20.001	NA	NA	20.287	NA
C10orf76	19.825	21.273	20.453	20.294	21.574	20.294	21.354	21.783	20.888	20.683	20.567	19.135	20.415	17.491	20.888	18.754	21.799	18.965	18.65	20.489	20.257	18.659	19.924	20.797	21.287	19.781	21.04	21.035	19.621	21.114	20.188	21.476	19.71	20.215	20.051	20.571	20.125	19.118	18.792	20.873	20.431	20.248	19.149	22.504	20.601	20.801	19.479	19.795	20.032
C10orf88	16.21	15.414	NA	17.812	14.708	14.003	14.515	NA	14.896	23.013	17.511	15.095	18.071	16.235	NA	18.334	16.572	17.14	16.495	13.766	13.601	14.964	18.801	NA	14.357	16.147	NA	NA	11.556	15.004	14.933	18.42	NA	NA	NA	NA	14.548	NA	19.246	14.983	NA	NA	15.269	16.449	NA	14.487	16.683	NA	15.158
C11orf31	17.97	18.536	NA	20.084	NA	19.978	21.808	21.713	20.327	25.065	23.343	21.155	18.185	22.011	NA	23.39	21.025	NA	NA	17.339	22.288	19.752	20.55	19.627	20.822	21.028	NA	20.14	20.749	21.048	NA	21.977	18.445	17.163	NA	22.556	20.666	21.581	19.162	18.403	21.329	21.297	22.115	23.003	20.201	21.858	20.652	18.668	23.423
C11orf52	20.874	18.658	NA	NA	16.129	21.484	20.566	17.44	NA	20.495	21.137	NA	NA	NA	NA	NA	23.316	NA	NA	NA	NA	NA	17.345	NA	NA	NA	21.028	17.509	NA	18.173	20.399	17.998	17.61	NA	NA	17.85	NA	NA	14.215	20.709	21.17	NA	15.121	NA	NA	NA	20.296	NA	NA
C11orf54	23.959	26.365	26.93	23.556	24.937	27.37	25.447	27.62	26.762	22.625	25.741	24.703	24.39	25.118	20.456	25.854	26.353	25.466	25.386	25.472	27.174	23.191	23.364	25.863	24.242	24.808	25.946	26.932	25.802	27.001	26.304	23.936	25.883	25.917	25.101	26.239	26.821	26.202	23.75	23.515	24.336	21.454	21.318	25.338	26.076	23.192	26.42	23.536	25.405
C11orf57	19.482	20.174	18.39	18.052	17.524	20.092	18.099	18.625	20.151	20.982	22.123	17.412	20.084	19.037	NA	18.964	22.021	18.839	19.942	18.015	16.853	17.239	18.547	17.419	17.016	19.865	20.091	19.611	19.388	19.59	17.732	17.88	20.353	19.198	18.902	19.106	15.224	20.247	17.61	20.776	22.485	16.446	18.084	19.233	17.095	15.337	20.407	20.63	19.981
C11orf58	26.35	25.832	25.658	23.031	25.868	24.342	25.905	24.856	25.334	26.103	27.082	25.552	24.815	23.801	22.291	26.466	26.615	24.625	24.233	22.832	25.274	25.788	24.944	24.113	24.406	25.307	25.585	25.593	23.639	24.671	22.952	25.577	24.223	22.57	23.8	26.463	21.32	25.062	25.083	25.48	26.367	22.619	24.208	25.177	24.205	25.196	26.887	26.272	25.695
C11orf68	22.343	23.495	22.804	24.396	22.328	23.732	22.435	23.299	22.537	22.358	23.738	22.563	23.7	21.523	21.468	23.756	20.399	22.269	22.948	21.996	22.651	23.933	24.045	21.467	22.397	26.619	23.79	22.761	22.997	23.754	22.061	25.265	22.626	21.35	21.675	23.772	22.828	22.331	22.678	23.228	23.375	22.107	22.948	23.026	21.782	21.499	22.714	24.697	23.118
C11orf73	24.329	23.446	23.393	23.905	22.872	23.862	22.506	24.018	23.021	25.67	24.417	24.336	24.36	20.448	21.602	25.743	25.864	24.035	23.608	21.769	23.172	23.387	23.255	23.925	23.189	23.962	23.787	21.865	22.202	23.525	24.106	25.431	22.521	23.897	22.724	24.916	23.912	24.556	23.934	23.3	25.677	19.937	19.402	26.537	23.507	21.238	22.877	24.053	23.226
C11orf84	17.983	16.773	15.626	20.174	19.894	17.719	17.739	17.338	16.891	18.979	20.866	19.715	19.634	NA	NA	21.498	22.194	20.703	17.918	19.314	18.083	NA	19.825	15.891	14.416	21.131	20.24	NA	18.744	18.833	17.594	19.154	18.448	18.698	13.673	18.547	17.502	19.233	18.112	18.417	18.584	12.219	18.612	19.423	13.175	17.992	18.188	19.024	21.498
C11orf98	23.197	24.876	23.751	26.711	23.486	24.733	25.165	24.644	24.844	25.184	25.848	24.716	24.564	24.193	17.485	23.398	26.991	23.755	24.636	25.587	24.899	25.214	25.594	23.388	22.612	25.495	25.239	25.034	24.638	25.413	23.028	25.827	22.925	24.187	24.983	27.03	23.064	25.859	24.468	26.659	25.696	21.545	24.395	27.147	24.104	21.513	24.672	26.583	23.543
C12orf10	24.101	23.512	24.763	24.939	24.363	24.58	25.229	25.162	23.833	25.491	24.154	24.71	25.475	24.88	24.383	25.892	24.927	24.88	24.645	24.845	25.586	24.717	25.045	24.027	24.481	25.898	25.002	25.73	24.74	25.595	23.691	26.553	23.509	24.441	24.591	25.37	23.999	24.111	25.416	24.424	24.342	23.752	23.93	25.798	24.08	23.27	26.616	25.499	25.51
C12orf29	21.642	22.356	20.054	23.361	20.426	22.166	23.182	20.628	21.598	23.016	20.141	21.456	23.53	22.68	20.614	22.978	14.449	20.455	23.698	22.552	23.696	21.437	23.195	21.302	21.985	21.534	20.858	22.631	20.139	20.069	20.756	23.613	22.419	21.277	20.338	21.938	21.415	20.931	23.318	21.62	21.84	20.266	21.392	23.452	21.123	20.022	22.173	21.498	23.999
C12orf4	19.808	18.967	15.866	16.643	15.681	16.85	15.467	16.095	18.325	19.329	19.328	17.536	17.687	18.729	18.03	17.696	18.603	15.672	17.169	14.998	18.817	NA	NA	17.192	17.239	15.385	18.276	16.415	17.851	18.449	17.251	14.07	15.974	14.723	NA	14.303	16.091	NA	NA	17.18	NA	17.632	15.789	19.663	18.235	18.363	18.211	17.653	18.965
C12orf43	22.66	22.797	24.074	22.61	22.168	23.205	23.695	22.352	22.599	23.774	22.852	23.549	22.409	23.222	18.816	24.415	24.337	23.272	23.396	22.279	23.383	23.558	22.712	22.225	22.37	23.633	23.037	23.481	22.825	23.039	22.701	24.808	22.14	22.234	22.206	24.269	22.017	23.259	23.912	23.651	24.016	21.483	22.224	23.814	21.692	21.633	23.828	23.987	23.856
C12orf45	19.294	20.041	21.879	23.635	19.884	19.389	22.781	18.342	21.331	22.64	19.405	22.955	21.574	22.523	18.384	25.833	21.848	23.08	20.058	21.182	22.792	19.924	21.07	18.118	19.301	22.071	18.576	20.335	21.954	20.683	20.597	23.624	17.607	20.978	16.339	22.92	21.399	20.572	21.103	22.001	22.151	16.275	21.712	23.122	21.53	18.057	19.506	21.855	19.689
C12orf49	14.554	NA	19.704	18.173	NA	17.097	16.038	NA	NA	NA	NA	NA	NA	20.259	14.442	NA	NA	18.961	16.196	12.263	NA	16.044	NA	12.475	NA	NA	NA	NA	NA	NA	NA	NA	NA	NA	15.499	NA	17.491	NA	NA	NA	NA	NA	18.709	20.136	13.046	NA	NA	17.005	NA
C12orf57	24.216	23.136	21.968	23.861	21.49	22.57	22.447	21.262	21.641	23.393	23.395	23.536	23.229	23.412	22.406	24.288	24.512	24.77	23.714	22.243	22.797	22.788	23.254	22.294	22.056	24.024	22.286	22.865	20.943	21.128	22.205	24.882	19.512	23.324	22.731	23.109	22.342	21.672	24.138	23.559	23.558	20.991	22.491	23.952	21.431	20.834	24.665	21.507	24.111
C12orf65	NA	NA	23.24	20.506	20.256	NA	NA	19.995	18.672	NA	NA	19.522	17.661	21.234	21.923	20.906	20.797	NA	NA	NA	21.059	21.835	20.217	19.859	NA	20.51	20.304	20.867	20.176	20.61	20.567	17.409	19.485	21.129	NA	19.919	19.624	NA	20.949	18.985	NA	NA	19.197	19.282	NA	NA	NA	NA	NA
C12orf73	20.306	23.547	22.515	24.393	21.398	23.567	23.823	23.487	23.171	22.298	NA	23.532	22.992	23.373	NA	24.338	NA	24.278	NA	22.666	25.008	24.077	NA	22.867	NA	NA	NA	23.727	23.844	23.583	23.343	22.974	22.762	22.677	18.453	23.211	19.876	22.573	22.475	24.258	21.278	20.094	22.051	24.873	22.506	NA	24.682	NA	NA
C12orf75	18.35	20.933	20.08	19.612	20.795	22.272	20.594	17.715	20.93	16.678	20.471	21.352	18.615	17.276	NA	18.254	19.924	17.12	19.627	17.151	21.161	18.526	18.675	18.897	21.932	17.49	20.571	18.469	18.596	18.089	21.22	19.23	19.353	NA	20.231	19.927	17.708	19.094	20.125	21.148	21.604	15.078	18.525	19.519	19.953	NA	22.74	19.222	18.863
C14orf1	25.249	26.114	24.933	24.045	24.823	27.722	25.456	25.255	26.833	25.917	24.723	25.121	24.694	25.519	22.426	25.199	24.545	23.592	25.849	26.04	24.698	25.596	23.463	25.551	25.419	24.979	26.571	27.231	23.203	25.039	25.468	25.646	24.784	23.782	24.74	24.988	25.261	24.816	25.283	25.718	24.944	23.588	23.303	26.738	25.183	23.5	26.413	24.307	23.034
C14orf119	20.938	20.155	20.329	21.086	19.873	21.918	21.677	20.833	21.529	21.68	20.535	19.902	20.069	20.785	NA	21.907	20.271	21.574	21.451	21.023	21.465	21.066	20.593	19.122	21.382	20.903	21.125	20.455	23.034	19.015	18.732	23.229	21.156	19.558	20.749	20.549	17.775	20.094	20.129	21.397	22.893	NA	18.941	21.756	19.228	17.201	22.325	19.981	23.198
C14orf142	24.829	23.228	24.606	23.068	22.412	25.509	24.676	24.827	24.967	24.799	23.688	23.098	23.987	25.393	18.913	25.173	23.951	23.503	22.103	23.384	25.153	24.655	22.735	23.551	25.114	23.836	23.788	24.366	24.239	24.599	22.865	25.195	23.757	25.427	23.207	23.684	24.187	23.385	23.602	22.946	23.406	21.921	22.725	23.904	22.881	23.038	25.501	22.097	24.042
C14orf159	17.965	23.369	13.888	18.204	NA	22.867	23.5	23.205	21.588	20.776	20.789	21.95	21.486	23.392	18.586	18.174	16.86	18.922	15.323	19.461	24.412	24.964	22.081	16.645	21.411	21.263	25.666	22.314	21.567	22.986	15.158	23.301	17.739	15.265	16.964	17.065	NA	13.564	21.474	18.134	18.883	20.811	22.305	23.004	23.054	16.923	21.271	17.458	22
C14orf166	26.267	25.451	26.46	25.844	25.912	26.135	26.426	25.518	26.426	27.172	26.535	26.146	26.111	26.435	24.518	26.999	26.871	26.022	26.891	25.444	26.759	26.152	25.385	25.736	25.357	27.181	26.181	26.927	25.891	26.393	25.493	26.336	25.727	26.104	25.685	26.583	25.011	26.027	26.48	26.8	26.083	24.808	25.721	27.333	25.724	24.624	27.913	26.131	26.174
C14orf169	23.143	22.626	23.612	21.922	20.979	24.032	23.039	21.729	22.995	23.415	21.505	21.79	22.533	23.557	19.516	23.217	23.679	22.493	22.328	20.722	24.196	23.334	18.016	21.061	21.693	19.181	23.511	22.568	21.851	20.799	21.405	23.392	21.681	22.485	21.217	21.53	22.203	22.415	21.848	23.371	22.373	15.188	20.863	23.927	22.509	20.531	25.04	21.659	23.152
C14orf2	23.766	26.002	25.904	25.914	23.546	26.421	26.701	26.838	26.691	25.84	25.131	25.136	25.598	25.946	NA	25.983	24.304	26	25.415	26.307	26.141	25.486	24.348	25.057	25.85	25.357	27.106	26.74	26.024	26.584	24.519	25.645	26.663	25.132	25.631	23.719	22.565	26.324	25.434	23.847	23.793	24.546	24.726	22.905	26.482	23.574	26.985	23.492	24.774
C14orf80	17.926	17.767	18.129	18.277	17.765	NA	17.551	18.139	18.596	18.4	NA	18.378	18.049	17.727	18.746	20.049	17.196	NA	18.398	19.804	20.123	18.597	19.765	17.621	18.25	19.828	18.66	18.197	19.174	19.421	18.972	20.934	18.776	19.516	13.811	19.672	16.95	19.649	19.262	18.596	19.254	NA	18.637	NA	18.228	NA	18.654	18.258	19.472
C15orf39	19.554	15.817	16.967	17.786	13.686	17.842	18.98	17.071	12.477	18.795	17.397	18.592	17.722	18.616	NA	21.173	18.928	19.302	16.676	17.296	19.368	16.755	14.262	17.78	18.752	18.788	18.568	18.683	17.283	NA	17.21	18.632	18.394	13.506	16.13	18.931	19.422	19.139	19.603	18.873	16.588	17.834	16.715	20.198	18.701	16.533	21.465	18.586	18.303
C15orf40	22.678	22.759	23.872	24.307	23.522	23.608	22.308	22.149	23.213	23.795	23.737	22.331	21.106	22.739	NA	22.897	24.176	24.261	22.601	20.621	23.783	22.785	21.185	21.076	21.571	22.774	21.786	24.234	23.266	22.993	22.937	22.499	22.656	21.473	21.717	24.608	23.13	22.392	23.131	23.068	21.165	22.66	23.036	25.03	23.034	18.98	25.753	22.073	23.977
C15orf41	18.214	NA	17.497	18.275	17.623	NA	19.721	19.637	21.532	19.623	17.136	NA	14.605	19.527	NA	18.688	NA	20.387	19.182	NA	NA	NA	18.348	NA	18.546	19.596	NA	NA	18.307	16.469	NA	NA	NA	NA	NA	NA	NA	14.362	18.216	NA	18.365	NA	17.873	22.175	16.233	NA	18.59	18.072	17.275
C15orf48	24.828	20.065	28.367	NA	27.162	28.412	26.872	28.064	27.843	18.164	28.255	19.613	20.893	27.7	NA	NA	16.458	NA	20.72	19.861	26.425	23.117	NA	25.647	26.805	NA	23.471	29.012	26.409	27.704	26.061	19.563	27.915	25.823	27.718	19.72	24.222	24.718	23.781	24.503	25.22	23.797	NA	24.243	26.907	NA	NA	25.1	23.642
C15orf52	21.425	23.584	21.079	22.377	22.055	20.965	22.001	21.449	22.449	22.299	25.316	24.896	23.198	21.547	24.547	21.88	24.273	21.962	20.621	23.178	22.752	21.31	20.982	21.32	22.296	16.946	21.837	19.372	20.174	21.429	20.959	24.167	21.433	21.381	20.712	19.992	21.648	20.441	20.43	22.404	24.103	20.404	19.873	22.21	21.091	21.264	19.862	24.114	20.531
C15orf57	21.848	18.278	19.53	16.713	19.51	NA	18.658	NA	24.364	20.896	21.49	NA	22.635	19.471	NA	20.526	20.662	20.048	19.202	NA	20.805	NA	17.474	19.858	20.351	20.743	NA	21.359	NA	18.841	19.73	19.438	19.397	18.152	19.42	21.409	17.947	18.502	18.49	20.533	NA	20.256	18.943	20.588	NA	19.736	21.009	NA	19.876
C15orf61	NA	17.118	NA	18.058	18.509	18.845	NA	NA	NA	16.485	NA	NA	16.715	17.087	18.499	NA	NA	17.637	16.576	19.065	NA	NA	NA	NA	NA	NA	NA	NA	19.212	NA	17.541	21.91	15.557	NA	20.082	18.363	NA	17.208	19.29	18.518	NA	NA	16.722	18.516	NA	NA	NA	NA	NA
C15orf62	NA	NA	NA	NA	NA	NA	NA	NA	NA	NA	NA	17.966	NA	NA	NA	NA	NA	NA	NA	NA	NA	12.997	NA	NA	NA	NA	NA	NA	NA	NA	NA	NA	NA	NA	NA	NA	20.719	NA	NA	19.05	17.603	NA	NA	NA	NA	NA	NA	NA	NA
C16orf13	24.691	23.682	23.256	22.523	23.391	21.851	22.442	23.023	23.212	22.112	23.298	21.999	22.781	24.227	15.782	24.038	23.249	20.351	24.682	24.415	22.708	23.078	19.816	22.2	22.451	24.699	24.454	24.271	19.45	22.624	23.966	24.879	19.81	21.802	20.229	23.325	23.982	22.944	22.191	25.019	21.635	21.06	23.387	23.738	23.699	19.908	24.467	23.537	24.675
C16orf54	NA	NA	NA	NA	NA	NA	NA	NA	24.094	NA	NA	NA	NA	NA	NA	NA	NA	NA	NA	NA	NA	NA	16.848	NA	NA	NA	NA	NA	NA	NA	NA	NA	NA	NA	18.16	NA	NA	NA	NA	16.081	NA	NA	NA	NA	NA	NA	21.974	NA	NA
C16orf58	21.695	22.156	23.029	20.697	22.811	22.511	22.794	22.609	22.703	22.445	21.326	21.384	20.493	22.02	NA	22.774	18.081	22.048	18.801	21.109	23.55	21.903	21.692	22.597	22.004	25.158	22.933	22.341	21.658	22.655	22.671	21.786	21.176	20.533	19.634	21.268	23.052	22.164	19.167	22.264	22.787	22.253	21.461	21.814	22.76	20.805	24.772	22.297	23.393
C16orf59	NA	NA	NA	NA	NA	NA	NA	NA	NA	NA	NA	NA	NA	NA	NA	17.88	NA	NA	NA	NA	NA	NA	NA	NA	NA	NA	NA	NA	NA	NA	NA	NA	NA	NA	NA	NA	NA	NA	NA	NA	NA	NA	NA	17.716	NA	NA	NA	NA	NA
C16orf62	22.017	14.843	13.974	13.195	NA	17.826	15.039	17.437	NA	21.453	21.605	17.606	21.828	21.895	20.834	17.821	14.13	22.46	22.104	20.597	22.807	19.707	20.469	12.071	21.182	22.764	20.615	21.504	18.223	19.173	18.91	NA	17.647	20.138	NA	18.07	15.884	17.421	20.31	17.344	20.631	19.037	20.071	21.712	16.82	18.085	22.958	14.377	21.731
C16orf70	19.77	19.833	21.51	18.585	17.388	20.403	19.627	18.009	20.976	21.249	21.484	21.046	22.172	19.855	21.007	19.587	22.019	21.064	19.026	21.301	20.312	19.917	21.343	17.089	NA	20.832	20.794	16.816	18.478	20.409	18.787	21.066	17.218	18.048	17.137	18.447	19.426	21.039	15.101	16.679	15.915	15.263	14.504	21.751	19.22	16.028	22.554	20.161	19.086
C16orf72	NA	NA	NA	NA	NA	NA	NA	NA	NA	NA	NA	NA	NA	NA	NA	NA	NA	NA	NA	NA	NA	NA	NA	NA	NA	NA	NA	NA	NA	NA	NA	NA	NA	NA	NA	NA	NA	NA	NA	NA	NA	NA	NA	NA	NA	NA	NA	NA	NA
C16orf91	21.578	21.001	22.135	16.47	21.705	21.782	21.935	19.147	22.078	NA	21.114	21.01	18.908	21.901	NA	22.059	19.713	17.85	20.681	20.699	20.826	21.654	21.044	18.276	21.469	21.359	22.255	23.009	20.68	21.391	21.18	21.937	19.183	20.886	21.922	21.878	21.094	20.939	21.494	22.093	19.91	18.934	20.64	20.331	21.845	20.047	23.282	21.834	22.277
C17orf49	22.967	21.112	25.14	21.645	20.674	22.295	23.457	19.414	21.153	23.567	23.047	22.499	24.393	23.625	18.14	21.495	22.133	20.682	24.513	22.843	20.843	24.184	19.192	21.656	22.703	25.233	23.771	24.867	24.314	24.955	22.534	24.405	21.796	22.843	22.888	16.852	18.407	24.411	23.581	23.329	24.147	20.001	23.433	25.978	23.708	22.552	25.03	23.936	24.183
C17orf53	16.361	16.611	16.656	13.153	14.486	15.743	14.278	14.81	15.827	18.031	18.889	17.291	17.587	16.715	NA	17.442	16.959	NA	15.306	NA	16.966	17.698	16.242	14.105	9.53	15.883	15.44	NA	15.877	15.888	15.91	16.933	13.73	16.241	NA	15.472	13.753	NA	16.083	16.69	17.809	NA	16.975	17.396	15.703	NA	14.822	18.17	17.088
C17orf62	23.183	20.912	22.017	21.661	18.519	22.693	23.38	22.608	23.129	23.384	21.729	22.579	19.601	21.253	21.866	20.668	21.184	22.162	23.18	20.851	23.262	20.603	21.273	21.767	20.642	19.875	22.166	18.471	22.689	22.185	22.64	23.596	22.458	22.688	20.851	23.01	22.547	21.118	20.916	22.277	20.706	21.559	20.66	23.172	22.887	18.597	22.325	23.332	21.392
C17orf75	22.737	21.912	22.611	22.516	22.1	22.537	22.8	22.672	23.249	22.209	22.7	21.531	21.59	22.662	19.216	22.058	22.949	23.217	22.893	21.873	23.608	21.403	21.597	21.568	21.343	23.304	23.386	22.85	21.951	22.343	21.033	23.028	22.487	20.454	21.261	24.414	21.889	22.778	22.037	21.064	22.187	21.575	21.036	22.597	21.358	20.945	23.043	22.849	22.53
C17orf80	17.945	20.019	18.786	19.819	18.765	18.99	19.225	16.785	16.099	21.342	19.926	19.276	19.262	17.411	14.487	16.605	19.827	18.931	18.506	18.25	20.354	20.118	20.079	17.702	18.467	19.374	20.135	19	14.591	NA	19.002	19.9	18.884	19.692	17.547	21.611	15.706	NA	20.975	21.361	20.531	NA	19.839	21.119	17.994	17.103	19.639	21.64	20.229
C17orf89	21.092	17.493	22.345	16.956	20.518	21.184	21.862	20.348	22.486	18.123	NA	NA	NA	19.243	NA	22.029	NA	17.975	18.642	21.137	22.27	22.107	20.982	15.06	19.737	NA	20.568	22.958	21.98	22.407	14.53	21.339	15.597	NA	20.842	22.254	18.603	22.525	21.364	21.362	NA	20.401	21.557	23.32	21.143	NA	23.82	NA	15.556
C17orf96	NA	NA	NA	NA	15.303	NA	15.777	NA	NA	NA	NA	NA	NA	15.863	NA	18.808	18.322	NA	NA	13.716	NA	NA	16.94	NA	NA	16.241	15.943	NA	15.263	NA	13.683	16.263	16.697	NA	NA	16.983	NA	16.647	15.849	16.027	14.358	NA	15.367	18.332	NA	NA	16.44	NA	15.601
C17orf97	19.727	19.299	21.307	16.385	15.017	NA	NA	NA	NA	17.65	18.845	19.14	15.208	22.794	16.889	20.488	17.767	20.868	16.46	17.553	15.67	14.85	NA	NA	18.118	19.168	NA	20.107	16.624	19.697	NA	16.03	18.516	17.803	20.329	18.183	15.567	NA	19.592	NA	NA	15.639	NA	22.256	20.473	16.975	22.508	20.179	19.464
C18orf21	17.022	18.701	19.013	18.052	16.723	18.046	18.86	NA	18.853	20.868	15.929	18.445	19.469	18.982	NA	19.879	15.661	18.665	19.01	19.818	20.7	20.961	18.646	15.702	14.048	17.362	16.881	NA	17.503	18.459	17.989	19.89	13.71	19.72	18.103	19.934	18.688	NA	19.715	NA	14.607	NA	17.407	20.88	19.145	NA	18.384	18.217	14.571
C18orf25	22.89	20.395	19.965	21.931	21.595	21.75	22.181	21.214	21.277	21.781	24.756	21.45	22.481	21.659	20.856	22.208	23.062	21.136	21.911	21.084	22.493	22.633	22.491	19.686	21.001	22.552	20.705	22.66	21.851	21.698	18.286	21.021	19.991	22.371	21.235	22.664	20.159	21.623	22.44	21.338	23	20.807	21.563	21.839	20.918	20.17	22.845	20.567	21.759
C18orf32	22.401	21.322	NA	NA	19.557	21.172	20.327	20.316	20.819	22.159	NA	19.802	21.503	22.793	NA	21.946	16.372	NA	NA	22.053	20.248	18.966	NA	21.86	18.431	22.839	23.483	24.073	21.46	21.33	21.248	NA	21.537	23.116	NA	NA	NA	21.738	NA	NA	NA	22.802	NA	NA	23.039	21.278	NA	21.889	19.516
C18orf8	21.241	20.622	20.848	20.558	21.194	NA	20.447	20.362	19.464	19.575	20.648	21.022	19.987	21.446	18.903	21.221	21.615	21.622	19.048	21.785	20.201	19.579	19.367	19.344	20.503	21.986	18.931	21.991	20.884	20.544	20.189	19.646	19.799	20.611	19.939	21.413	19.24	21.082	21.554	20.83	20.908	20.368	20.672	22.187	20.565	18.868	20.839	20.594	21.115
C19orf25	23.285	23.14	22.514	22.58	22.699	23.62	23.266	23.748	23.73	23.828	22.993	22.473	23.239	23.713	16.799	22.663	23.326	21.361	23.118	22.175	22.993	23.277	23.471	23.226	21.941	23.321	21.728	23.264	23.013	23.229	22.905	24.427	21.777	22.781	22.296	22.605	22.984	22.064	22.878	23.086	23.415	22.969	22.058	23.637	22.565	20.817	24.172	23.374	23.87
C19orf33	28.484	26.906	25.771	24.847	25.624	28.035	26.061	27.845	27.344	24.488	27.135	27.992	26.588	22.034	NA	NA	26.997	NA	24.361	22.65	27.433	26.963	25.794	26.953	23.793	25.416	27.394	27.525	24.886	24.663	27.137	28.69	25.098	26.04	26.989	28.31	26.792	23.141	26.271	27.448	28.518	24.897	26.158	25.526	26.467	25.483	NA	27.315	27.974
C19orf43	26.269	25.478	26.641	25.698	26.094	26.729	26.636	26.113	26.605	25.689	26.511	26.448	26.252	26.869	24.35	26.77	27.028	26.414	26.188	25.44	26.627	25.707	26.014	25.05	25.844	27.087	25.912	27.034	26.633	26.881	25.867	26.443	24.987	26.775	27.077	26.448	25.147	26.389	26.629	26.832	26.222	24.98	26.313	27.304	25.661	25.313	27.063	26.837	26.194
C19orf47	18.829	18.103	14.826	15.738	19.107	19.371	18.42	16.29	15.326	20.72	19.007	18.735	17.805	17.563	NA	21.059	16.576	15.956	20.393	14.51	14.164	18.109	17.885	12.483	17.45	20.348	14.378	NA	13.367	17.51	NA	15.04	16.793	17.172	14.336	20.136	14.846	17.678	18.428	18.331	20.56	NA	19.054	20.017	16.387	NA	21.085	18.771	15.226
C19orf52	20.85	22.451	22.121	19.988	21.75	22.44	22.277	21.228	21.888	20.542	21.707	22.133	21.562	20.479	17.898	22.981	22.734	21.392	18.921	22.604	22.444	22.101	18.981	20.162	19.817	22.308	23.038	22.599	21.957	20.798	20.181	23.22	21.531	22.185	21.201	22.69	20.899	22.179	20.992	21.729	20.12	18.364	20.208	23.184	22.195	20.119	23.001	19.674	21.697
C19orf53	23.284	18.702	18.952	21.289	23.55	25.065	25.295	24.345	25.167	19.891	NA	24.952	25.107	21.444	23.258	24.625	24.163	22.74	21.997	NA	24.81	23.9	20.037	23.859	23.577	NA	NA	23.962	23.673	25.822	23.652	25.053	19.698	24.245	NA	NA	19.452	24.271	NA	24.514	NA	22.912	NA	23.489	23.281	NA	24.951	23.926	NA
C19orf54	14.196	NA	NA	NA	NA	NA	NA	NA	NA	16.505	NA	NA	NA	NA	NA	NA	NA	19.046	NA	NA	NA	NA	NA	17.339	NA	19.096	18.654	18.815	NA	NA	NA	NA	17.41	NA	NA	NA	NA	19.837	NA	NA	NA	NA	NA	NA	NA	NA	NA	NA	NA
C19orf57	NA	NA	NA	NA	12.463	15.098	15.55	NA	NA	13.604	NA	NA	NA	NA	NA	15.293	14.765	14.885	14.785	NA	NA	NA	NA	15.292	14.865	16.242	NA	NA	NA	NA	NA	16.896	12.296	NA	NA	17.599	NA	NA	NA	17.685	NA	NA	NA	NA	NA	NA	17.28	NA	12.88
C19orf60	NA	17.631	NA	18.897	NA	NA	17.974	NA	19.019	21.208	20.666	20.647	17.797	NA	NA	NA	NA	18.858	NA	NA	NA	20.373	NA	NA	15.975	18.117	NA	19.705	NA	NA	18.783	17.937	15.501	17.351	16.6	19.642	NA	NA	NA	18.145	18.416	NA	NA	NA	NA	NA	NA	20.56	21.679
C19orf66	19.687	21.836	19.367	18.952	17.648	21.127	20.463	20.563	20.495	17.355	20.241	20.321	20.613	19.477	NA	19.37	21.047	21.462	19.428	NA	19.494	21.952	17.632	19.049	18.935	22.946	21.591	13.797	18	19.254	20.653	20.05	19.645	14.82	19.22	18.614	16.059	20.288	19.59	20.826	17.355	17.144	18.609	20.452	20.524	18.653	17.823	20.092	20.134
C19orf68	13.47	19.889	17.613	NA	16.075	13.719	17.307	17.593	16.783	18.498	16.968	NA	18.451	16.756	19.232	17.724	16.589	12.951	17.234	17.61	18.254	NA	NA	12.679	15.37	17.905	16.273	NA	17.833	NA	NA	17.972	12.921	17.36	13.679	14.908	NA	NA	13.16	NA	15.52	12.386	17.546	17.857	15.978	13.563	NA	17.805	16.431
C19orf70	23.786	24.185	25.513	23.299	24.129	25.603	24.469	24.69	24.507	22.233	24.702	20.589	24.195	23.707	NA	23.869	25.386	24.824	24.092	24.471	25	24.933	22.094	23.566	24.444	25.116	25.316	25.443	25.065	25.542	23.847	25.109	24.822	23.65	24.384	25.231	24.27	23.813	23.556	24.821	24.209	23.119	22.685	25.564	23.384	23.211	25.414	24.778	24.386
C1GALT1	22.813	23.478	21.316	23.165	21.391	24.01	23.249	22.359	23.335	20.347	23.195	23.356	21.611	21.131	18.867	19.113	22.437	21.118	20.077	20.67	21.431	21.708	19.82	22.281	18.453	21.048	22.72	20.193	21.097	22.039	22.854	23.102	21.588	20.144	20.23	20.986	20.575	19.347	20.126	22.454	22.336	17.573	19.234	22.964	22.816	20.514	21.502	22.676	21.623
C1GALT1C1	20.433	21.563	19.823	22.552	20.523	22.544	21.808	20.509	21.811	19.45	22.064	21.996	20.104	21.486	17.507	18.986	21.148	21.123	17.363	19.999	19.515	20.928	18.713	20.466	17.611	19.345	19.7	19.953	18.321	20.373	20.846	22.382	20.404	20.061	16.145	20.753	19.477	19.408	19.33	20.289	21.305	17.075	18.32	21.867	21.404	18.627	19.901	21.478	19.202
C1QBP	27.6	27.163	28.551	27.571	27.206	28.016	27.217	27.618	26.436	28.174	27.626	25.555	27.206	27.616	21.231	28.135	27.477	28.017	26.987	26.919	27.737	27.951	27.193	25.311	27.62	27.92	27.202	28.697	27.942	28.258	27.241	28.091	27.937	27.919	27.957	27.319	25.887	25.906	27.822	26.938	26.943	27.052	25.759	28.511	27.402	27.357	28.784	27.09	27.543
C1QTNF6	NA	16.536	19.972	NA	19.087	NA	20.343	NA	NA	17.774	NA	NA	18.278	19.266	NA	NA	NA	NA	NA	NA	16.936	NA	NA	NA	NA	NA	NA	NA	NA	16.28	NA	16.802	NA	NA	NA	NA	19.408	NA	NA	NA	NA	NA	NA	NA	19.295	NA	NA	NA	NA
C1R	16.74	NA	NA	NA	NA	NA	NA	NA	NA	NA	NA	NA	NA	NA	NA	NA	NA	NA	NA	NA	NA	NA	NA	NA	NA	NA	NA	NA	NA	NA	NA	NA	NA	NA	NA	NA	NA	NA	NA	NA	NA	NA	NA	NA	NA	NA	NA	NA	NA
C1RL	18.502	NA	NA	NA	NA	17.568	19.266	NA	15.963	NA	NA	NA	NA	NA	NA	NA	NA	NA	NA	NA	19.045	NA	NA	NA	NA	NA	NA	NA	15.435	NA	NA	NA	NA	NA	18.763	17.499	NA	NA	NA	18.521	17.998	NA	NA	NA	15.95	NA	NA	NA	NA
C1orf106	20.365	19.32	21.539	16.742	20.637	21.821	20.83	21.083	22.243	20.569	22.79	20.606	NA	18.341	NA	NA	21.154	15.77	20.449	19.885	21.03	20.739	17.493	21.096	19.269	18.055	20.12	22.597	19.834	20.85	20.869	19.436	20.557	19.999	19.772	22.6	20.987	19.608	21.277	20.062	19.333	18.731	19.532	20.821	22.154	16.986	19.697	21.125	NA
C1orf109	NA	NA	NA	NA	NA	NA	NA	NA	NA	NA	NA	20.815	NA	NA	NA	21.971	NA	NA	NA	NA	NA	19.845	20.805	NA	NA	NA	NA	NA	20.887	21.734	20.171	21.647	NA	NA	NA	22.93	NA	17.749	NA	NA	20.123	NA	NA	22.828	NA	NA	22.295	NA	NA
C1orf112	17.246	16.487	15.945	18.358	17.405	17.74	18.246	15.919	17.206	18.636	17.42	17.378	17.689	17.26	17.708	16.424	19.281	19.242	17.792	17.803	20.667	18.396	17.476	14.753	17.263	16.588	NA	15.943	17.996	18.833	18.817	17.193	15.163	16.621	15.776	18.164	17.748	NA	16.264	16.335	19.432	NA	15.361	17.424	17.089	15.334	17.582	18.988	18.461
C1orf116	26.857	25.764	25.463	23.411	23.803	25.551	24.249	23.413	25.782	19.562	27.568	25.401	15.194	22.869	17.71	NA	22.112	16.31	24.403	21.598	23.966	25.099	21.453	24.685	23.486	19.134	25.841	26.091	20.845	23.577	26.032	23.359	24.389	20.041	24.691	25.826	24.745	23.966	23.015	25.935	25.739	21.983	23.382	24.203	26.718	24.232	18.119	26.353	25.318
C1orf122	21.897	21.983	22.844	23.111	22.365	22.172	23.423	22.363	23.737	23.625	23.375	23.324	22.854	23.302	NA	23.3	24.67	23.262	23.229	23.758	23.654	23.434	23.017	22.028	22.264	23.995	22.596	24.094	22.628	23.589	23.04	22.812	21.401	23.656	19.602	24.963	22.796	23.527	23.155	23.832	24.924	21.574	22.818	25.785	22.267	21.846	25.282	21.546	23.551
C1orf123	24.643	25.725	25.08	25.677	25.07	25.048	25.798	25.682	25.297	26	26.376	25.287	25.526	24.066	21.63	25.95	25.894	25.335	26.064	24.838	25.676	25.183	24.71	25.251	25.446	26.03	25.983	26.021	24.392	24.841	24.629	24.686	23.841	24.46	23.882	25.151	24.865	25.131	23.733	25.103	25.191	24.471	23.621	24.644	25.599	23.614	27.166	25.123	26.839
C1orf131	NA	NA	NA	17.967	16.715	NA	18.067	NA	18.605	19.722	16.747	15.183	NA	18.51	23.115	23.32	22.111	NA	NA	18.558	19.309	16.176	NA	NA	15.265	17.264	NA	17.123	14.957	NA	15.66	18.33	15.735	22.469	NA	18.666	NA	20.939	16.178	18.409	17.609	NA	16.763	21.743	21.262	17.386	17.886	NA	NA
C1orf159	13.739	NA	NA	NA	13.998	NA	15.776	NA	NA	17.013	NA	NA	16.857	18.382	NA	NA	NA	16.438	NA	18.814	NA	14.773	18.848	NA	15.698	15.468	15.553	16.179	NA	NA	NA	17.095	NA	NA	NA	17.12	15.861	NA	17.567	16.08	18.343	NA	19.583	NA	19.406	NA	15.2	NA	NA
C1orf174	17.193	21.24	21.118	21.643	20.434	17.883	22.591	20.184	NA	21.521	23.216	18.518	21.766	21.645	NA	21.517	22.522	NA	21.564	21.933	20.244	20.588	21.838	17.65	19.286	21.175	21.202	22.228	20.68	20.855	19.087	21.81	16.786	21.354	19.705	22.534	21.154	20.944	21.518	20.727	22.052	NA	21.598	24.134	20.815	18.842	22.217	22.082	22.457
C1orf198	22.385	21.14	21.73	23.034	20.668	22.711	20.867	20.853	21.622	22.577	22.254	20.193	20.73	23.519	16.616	20.571	25.153	22.351	22.093	22.848	20.983	21.357	20.52	21.933	21.273	21.275	22.884	22.534	22.876	22.669	22.213	21.756	20.481	22.612	20.172	23.015	21.269	23.193	21.597	21.719	22.623	18.978	21.969	24.525	23.025	21.925	22.827	20.974	21.299
C1orf21	19.507	17.95	20.404	NA	19.033	19.339	20.459	19.638	18.634	17.854	19.929	NA	NA	16.249	NA	19.396	18.691	NA	17.187	16.678	NA	NA	NA	18.316	NA	NA	16.229	NA	NA	17.897	19.917	NA	16.509	NA	14.374	18.262	NA	17.301	NA	NA	16.133	NA	16.619	21.439	19	NA	NA	NA	NA
C1orf210	20.97	NA	17.277	NA	19.719	NA	NA	NA	NA	NA	NA	16.731	NA	NA	NA	NA	NA	NA	NA	NA	17.245	16.111	NA	18.643	NA	NA	NA	22.454	17.452	NA	18.959	NA	NA	NA	NA	NA	NA	NA	NA	NA	NA	13.368	NA	NA	NA	22.121	NA	NA	NA
C1orf226	20.766	21.707	19.627	19.481	19.722	19.998	19.891	21.125	21.652	19.971	19.629	21.046	20.558	19.734	NA	18.965	22.329	19.577	21.104	19.97	20.144	21.867	20.05	15.805	15.222	15.036	19.155	19.639	19.687	20.76	19.633	20.063	19.974	18.381	NA	21.037	20.667	19.819	22.91	19.844	20.474	NA	19.461	22.468	20.494	NA	20.815	21.73	NA
C1orf27	23.022	22.845	22.23	22.143	21.441	21.827	22.964	23.47	23.506	23.005	22.111	22.807	21.813	23.447	21.214	21.506	22.029	21.762	21.529	21.47	23.308	22.126	21.204	22.833	21.484	22.51	23.881	24.299	23.373	23.932	22.021	22.328	22.002	22.267	21.564	23.032	21.716	22.389	22.514	22.965	21.119	20.784	20.547	24.356	22.992	22.043	24.08	23.257	22.138
C1orf35	22.819	23.026	23.556	23.169	21.989	23.075	23.357	23.154	23.235	23.62	24.228	22.016	22.683	22.828	21.26	23.122	24.723	22.359	22.472	21.606	23.075	23.476	22.128	22.686	21.583	23.116	23.528	22.951	22.361	23.599	22.813	22.734	21.977	24.039	20.633	24.022	20.89	23.389	22.533	22.479	23.074	20.18	21.928	23.389	22.58	19.826	23.901	23.503	22.779
C1orf43	20.043	18.777	19.881	18.615	18.207	NA	NA	18.125	19.187	NA	NA	17.869	17.964	18.805	NA	20.15	NA	19.704	18.823	17.721	21.424	17.415	NA	16.993	17.424	NA	NA	NA	18.807	16.746	20.089	19.083	NA	18.403	NA	19.741	16.056	NA	NA	16.978	NA	NA	NA	19.96	17.341	15.425	19.407	18.607	19.718
C1orf50	21.375	21.398	22.912	21.197	22.945	21.827	21.826	21.234	21.541	21.091	24.679	22.197	22.949	22.595	NA	22.67	23.502	20.138	22.277	22.598	21.241	19.287	19.838	22.032	21.9	22.362	22.258	23.93	20.976	21.318	22.067	21.417	20.51	22.582	21.143	22.703	23.859	21.785	21.21	22.662	22.617	19.748	21.333	22.23	22.068	20.333	23.551	22.165	23.179
C1orf52	20.513	18.127	19.254	21.358	19.651	19.188	21.709	20.899	19.727	23.585	22.09	21.102	21.793	22.267	22.402	22.215	23.181	23.092	21.989	19.727	22.416	22.412	22.114	21.068	21.77	19.597	23.266	22.918	20.628	22.162	18.797	23.098	20.624	22.417	20.039	23.437	NA	20.85	21.322	16.731	22.267	20.965	20.986	22.278	18.648	20.859	20.947	21.125	24.013
C1orf53	19.516	NA	NA	NA	NA	21.033	19.743	19.075	NA	16.155	NA	NA	16.633	18.611	NA	NA	17.94	18.659	NA	NA	20.647	NA	NA	17.918	NA	19.407	NA	NA	18.427	20.077	NA	19.693	NA	18.565	NA	19.886	19.236	NA	NA	NA	NA	NA	18.027	NA	NA	NA	19.797	NA	18.488
C20orf24	22.692	24.856	22.373	24.343	24.926	24.379	24.708	20.618	25.217	24.184	24.105	24.924	24.32	24.064	24.957	22.535	25.204	24.592	23.847	23.921	23.973	24.248	22.782	23.079	23.23	23.498	24.558	24.055	23.818	25.031	24.03	24.095	21.615	22.533	24.185	25.079	21.116	25.234	24.33	24.8	25.529	22.399	22.975	23.305	23.132	23.046	24.72	24.516	24.707
C20orf27	23.742	22.939	24.743	24.086	24.371	24.484	25.601	22.448	24.721	23.821	24.222	23.281	25.158	22.856	NA	25.136	24.4	25.552	24.857	24.145	24.942	22.64	24.626	21.097	23.969	24.168	24.279	24.165	25.489	25.554	21.903	24.786	21.712	22.002	24.375	25.151	22.873	24.565	24.568	25.119	25.414	23.182	23.626	26.483	22.326	21.645	24.56	24.169	23.777
C21orf2	19.807	17.411	19.624	18.195	17.049	19.663	17.571	NA	19.824	20.723	20.439	19.493	19.323	18.138	NA	16.208	15.374	19.59	19.5	19.615	NA	19.973	17.453	NA	15.665	18.593	NA	18.812	18.803	19.776	16.597	20.739	14.286	16.787	NA	17.854	17.568	16.092	NA	18.362	18.899	16.269	16.229	NA	16.33	17.694	17.995	18.708	17.986
C21orf33	26.549	26.85	27.016	25.833	26.762	27.902	27.953	27.662	27.335	27.181	27.181	25.976	25.256	27.083	22.121	27.834	26.767	27.363	24.693	26.581	27.4	26.26	25.738	24.655	26.687	26.098	27.607	27.088	26.494	27.779	26.526	26.914	26.196	25.527	26.368	25.845	25.949	26.434	25.799	25.915	26.07	25.376	24.966	27.158	26.14	24.081	26.965	25.405	26.444
C21orf59	21.766	22.719	21.814	23.122	22.963	21.78	23.876	21.603	22.531	24.032	22.266	23.441	23.421	24.203	18.459	24.028	23.248	23.696	21.448	21.769	23.064	22.599	23.132	21.414	23.099	23.8	22.135	23.708	24.028	24.336	22.901	23.65	21.212	22.493	22.323	23.868	18.54	23.463	23.202	22.302	23.665	21.623	22.466	23.186	21.269	20.898	23.601	22.559	24.049
C22orf29	NA	NA	NA	NA	15.578	NA	NA	13.6	15.904	17.324	19.145	NA	NA	17.237	NA	18.779	16.723	18.692	17.14	17.943	NA	NA	NA	14.61	14.491	NA	NA	18.16	NA	16.082	NA	NA	NA	NA	NA	19.654	NA	15.919	15.082	18.029	18.367	13.356	16.052	20.941	NA	14.621	16.635	NA	16.966
C22orf39	NA	18.508	NA	17.952	NA	19.326	18.319	16.882	18.258	17.402	17.718	NA	18.09	17.807	NA	NA	NA	NA	NA	NA	18.391	17.397	17.823	NA	NA	NA	NA	NA	NA	18.693	NA	19.105	NA	18.664	NA	NA	NA	NA	16.29	NA	NA	NA	18.461	NA	18.385	NA	NA	17.726	16.287
C2CD2	21.856	20.066	16.039	17.394	20.144	18.293	19.477	18.74	19.913	21.562	21.039	18.881	16.854	21.53	NA	19.524	20.294	NA	19.729	21.268	20.316	19.034	19.991	17.336	19.188	19.781	20.889	21.302	19.936	20.597	19.058	18.743	18.126	14.92	20.488	18.523	14.855	19.169	20	19.119	18.331	18.232	20.183	18.961	20.534	16.888	NA	16.689	19.326
C2CD2L	20.43	19.937	19.115	19.15	19.538	19.086	18.095	19.758	19.731	18.158	20.078	19.021	18.234	18.215	20.641	19.13	22.393	20.164	18.534	18.953	18.867	17.776	19.877	18.736	18.612	19.96	20.658	21.657	19.63	21.553	19.623	18.451	18.151	20.377	18.438	20.971	17.922	20.324	18.766	19.783	21.056	18.81	19.876	20.998	20.383	16.485	19.559	20.583	17.917
C2CD3	15.951	17.951	15.142	16.185	17.427	17.508	16.983	18.379	16.728	17.232	16.312	17.392	17.524	17.401	13.563	16.603	19.214	16.696	17.944	14.052	18.004	17.879	13.854	17.011	16.749	14.952	NA	18.887	15.191	18.01	15.872	20.012	14.131	15.713	NA	16.712	16.286	12.762	13.439	15.642	16.539	NA	NA	15.972	18.554	NA	17.472	14.676	12.579
C2CD4A	NA	NA	NA	14.005	NA	NA	NA	NA	NA	14.691	NA	NA	NA	NA	NA	NA	NA	NA	NA	NA	NA	18.447	NA	NA	12.405	NA	NA	NA	NA	NA	NA	NA	NA	NA	13.236	NA	NA	16.959	NA	NA	NA	14.588	14.584	NA	NA	NA	NA	14.378	NA
C2CD4C	17.241	NA	NA	NA	NA	NA	NA	NA	NA	NA	NA	NA	NA	NA	NA	NA	NA	NA	16.384	NA	NA	17.782	NA	NA	NA	NA	NA	NA	NA	NA	NA	NA	NA	NA	15.111	NA	NA	NA	16.676	NA	NA	NA	NA	19.822	NA	NA	NA	NA	NA
C2CD5	19.862	21.391	23.547	20.189	21.223	22.826	22.807	21.706	21.608	21.225	20.818	20.746	20.582	22.021	17.385	21.867	22.046	19.763	21.926	20.842	22.716	22.111	21.784	20.608	21.211	21.791	22.439	22.494	21.735	21.793	21.618	22.428	20.496	21.694	21.831	21.533	21.843	22.122	20.26	22.123	21.885	19.1	19.512	22.952	21.49	18.787	23.739	22.786	19.935
C2orf15	NA	19.013	NA	17.171	NA	18.75	18.171	NA	19.648	17.269	NA	NA	NA	17.49	NA	NA	NA	NA	17.257	NA	NA	20.045	NA	NA	NA	18.389	NA	NA	18.068	17.891	NA	19.53	16.883	18.197	NA	NA	18.729	19.508	15.534	NA	19.93	NA	NA	NA	19.153	NA	NA	19.641	NA
C2orf44	15.487	NA	14.738	17.72	NA	NA	NA	NA	NA	16.253	21.781	NA	17.513	15.734	NA	21.328	NA	17.996	17.62	NA	NA	NA	17.403	NA	NA	18.842	15.668	19.157	NA	NA	14.026	NA	NA	17.325	NA	17.203	NA	16.809	15.523	NA	16.68	NA	16.225	20.034	NA	NA	18.325	15.906	18.215
C2orf47	18.755	22.303	23.288	22.407	23.45	22.356	22.516	22.236	22.25	22.6	22.398	22.083	21.942	21.772	20.619	23.536	21.958	22.346	22.507	21.578	23.867	21.067	21.88	22.041	23.027	23.345	23.626	24.557	22.751	22.65	23.215	23.814	22.207	22.673	22.858	23.296	21.06	23.077	22.271	21.721	21.674	20.953	21.929	24.502	19.024	20.054	23.007	22.643	22.169
C2orf49	22.399	22.964	22.536	22.296	21.135	22.678	25.423	22.325	22.31	23.887	22.545	21.278	21.347	22.484	17.915	22.945	22.028	22.312	21.81	21.262	22.984	22.54	21.76	21.198	20.988	23.226	23.538	21.317	21.553	21.757	21.198	22.758	21.446	21.892	21.89	21.868	21.113	21.254	21.766	22.59	23.562	21.43	21.338	22.156	20.503	20.085	23.037	21.621	22.235
C2orf54	17.825	18.062	16.737	NA	13.626	NA	NA	14.23	NA	20.66	20.414	20.383	14.795	NA	NA	NA	19.834	NA	19.731	NA	14.475	18.031	14.466	13.26	NA	20.326	21.422	NA	15.107	NA	NA	NA	17.554	15.893	NA	17.618	19.38	NA	NA	21.828	21.633	17.044	NA	NA	18.233	NA	NA	19.628	NA
C2orf68	18.471	17.937	NA	NA	18.366	NA	NA	NA	NA	19.868	NA	19.025	18.631	20.973	NA	NA	NA	NA	16.76	NA	NA	NA	NA	18.435	NA	NA	NA	NA	NA	20.642	NA	NA	18.042	17.591	NA	21.211	20.204	NA	NA	19.524	NA	NA	17.669	NA	19.366	NA	20.651	NA	NA
C2orf69	18.683	19.831	21.227	19.834	20.886	20.94	21.23	21.112	20.667	20.701	16.708	21.203	21.278	21.897	17.501	19.3	20.424	20.026	20.344	18.776	21.592	20.811	21.903	19.274	21.49	22.204	19.912	21.714	19.451	20.14	20.074	21.764	19.156	20.705	18.719	20.085	19.005	19.577	21.471	20.823	19.422	19.997	20.635	20.757	18.783	15.894	19.746	20.005	21
C2orf72	18.348	16.011	20.369	15.331	19.918	19.467	20.906	20.671	19.795	20.445	16.875	18.104	18.676	18.153	NA	NA	14.088	17.536	18.577	21.288	15.686	18.393	16.952	21.089	20.106	20.691	19.408	21.126	18.512	19.08	22.393	15.592	15.362	18.767	22.533	22.313	20.686	20.505	18.748	14.481	18.426	18.166	19.816	22.623	20.349	17.168	21.207	NA	19.87
C2orf76	18.231	21.78	21.664	21.197	20.391	19.769	20.259	18.349	21.524	21.185	NA	22.145	22.217	20.897	NA	21.798	19.889	22.384	19.605	20.956	19.334	21.364	20.504	20.172	20.564	20.506	21.215	22.141	18.696	19.75	15.593	20.93	15.442	21.005	19.889	21.707	19.549	NA	NA	20.398	20.204	NA	20.286	23.015	21.213	18.57	20.841	21.23	21.314
C2orf88	NA	NA	19.161	NA	NA	NA	NA	17.848	19.694	NA	NA	NA	NA	NA	NA	NA	NA	NA	NA	NA	15.943	NA	NA	NA	NA	NA	NA	NA	NA	NA	19.581	NA	NA	NA	NA	NA	NA	NA	17.941	NA	NA	NA	NA	NA	16.544	NA	NA	NA	NA
C3	14.344	15.646	16.482	16.182	15.806	16.123	NA	16.304	15.612	14.501	25.251	NA	NA	17.208	19.757	16.054	15.113	14.779	14.722	14.727	17.03	23.378	16.51	NA	NA	15.911	15.939	17.203	15.253	17.137	NA	14.963	13.176	NA	13.69	NA	12.457	15.469	14.055	15.388	14.673	16.363	15.864	17.095	16.083	13.786	18.123	17.265	14.124
C3orf14	NA	21.101	NA	20.734	NA	20.2	22.102	NA	NA	NA	21.897	NA	20.629	19.955	NA	NA	NA	NA	21.341	NA	20.394	NA	19.2	NA	19.195	NA	21.57	22.507	NA	NA	NA	NA	NA	NA	19.824	20.989	NA	19.551	21.554	21.97	19.767	NA	NA	23.395	18.485	19.026	21.354	20.604	23.668
C3orf17	20.558	19.898	20.068	18.979	18.943	19.859	20.939	18.569	20.913	21.996	15.685	20.317	20.527	20.618	NA	21.867	20.588	21.648	21.212	20.489	20.944	20.426	21.387	18.027	16.883	20.23	20.725	19.64	18.862	19.068	18.519	22.018	19.217	19.651	16.556	20.343	18.296	20.315	20.266	20.226	20.865	16.307	19.516	21.804	20.543	15.525	19.434	20.874	21.538
C3orf33	18.581	18.596	19.053	19.076	16.65	16.83	18.081	20.697	19.428	16.588	17.918	17.429	16.302	18.249	NA	19.654	18.739	17.897	18.774	18.482	20.079	19.939	17.761	17.116	17.311	18.531	21.262	17.577	17.522	17.209	18.845	17.625	NA	19.919	18.555	17.63	15.707	17.22	19.323	18.114	14.865	17.803	17.806	19.676	17.561	16.782	18.485	15.124	17.536
C3orf38	20.54	20.653	19.035	20.233	17.472	20.546	20.722	18.134	18.956	21.056	18.158	20.621	20.587	18.999	NA	20.039	20.519	21.144	19.387	18.551	21.198	19.739	19.071	19.086	19.879	19.542	20.777	20.915	19.624	19.514	18.697	20.282	19.991	19.067	19.153	18.283	17.402	13.912	18.043	19.777	20.151	18.285	17.721	20.707	17.097	15.497	20.162	20.427	20.448
C3orf52	19.263	18.242	NA	NA	16.137	22.089	20.716	20.981	19.155	NA	NA	NA	NA	20.107	17.37	NA	NA	NA	19.586	18.302	NA	19.019	19.042	18.071	13.022	18.479	17.005	NA	19.541	19.422	17.183	21.805	NA	NA	18.043	19.39	16.847	17.198	NA	19.125	20.547	NA	NA	NA	20.649	NA	NA	NA	NA
C3orf58	19.723	21.366	20.2	19.342	20.152	23.334	22.749	19.868	22.857	22.047	19.066	21.286	20.34	23.351	NA	22.261	19.969	21.498	19.61	20.401	21.992	18.533	19.772	20.098	20.406	19.438	19.957	22.522	21.914	21.503	22.514	22.292	20.095	21.414	21.606	22.048	20.594	20.185	19.589	20.216	19.195	20.068	21.494	22.175	19.669	NA	22.4	19.962	21.836
C4A	NA	NA	NA	NA	17.105	NA	NA	NA	NA	NA	NA	NA	NA	NA	18.68	NA	NA	NA	NA	NA	NA	NA	19.655	15.5	15.902	13.944	NA	16.864	NA	13.949	NA	NA	NA	NA	NA	17.633	NA	NA	NA	NA	NA	NA	19.828	NA	NA	NA	NA	NA	NA
C4orf19	20.668	20.048	18.363	NA	18.648	20.798	20.764	18.855	20.164	15.337	19.486	NA	18.704	19.902	NA	NA	17.768	NA	NA	NA	20.928	NA	NA	20.054	17.279	19.761	22.998	21.743	NA	21.471	NA	NA	18.866	19.948	NA	16.909	NA	NA	NA	NA	20.026	18.853	NA	NA	19.472	NA	20.062	NA	NA
C4orf27	22.655	21.56	21.79	23.539	19.318	20.957	22.826	20.797	20.449	22.978	23.621	22.205	24.222	22.586	21.877	22.985	22.892	23.467	23.334	22.574	21.189	23.032	22.924	21.375	22.318	23.367	22.226	21.813	21.828	21.632	20.754	23.604	20.244	22.29	21.176	22.917	21.351	20.839	21.65	23.179	22.226	21.238	20.802	23.525	21.104	21.728	24.205	21.713	22.761
C4orf32	21.34	20.996	15.806	21.119	21.264	23.219	17.763	21.151	16.461	NA	20.112	18.689	19.031	16.196	NA	22.861	20.139	18.896	18.558	20.043	16.042	20.391	21.471	22.123	19.452	NA	22.971	21.444	21.163	21.969	20.186	19.533	20.105	NA	20.56	21.476	NA	17.942	19.402	18.062	21.324	18.936	19.954	18.769	15.58	18.527	24.131	21.661	23.057
C4orf33	17.914	23.466	19.107	NA	23.076	17.586	22.055	21.763	24.006	19.883	NA	21.133	18.834	NA	NA	20.543	NA	NA	21.365	21.91	22.583	16.521	NA	23.003	21.952	17.501	17.09	23.228	20.312	22.025	22.259	16.323	16.845	16.509	NA	21.127	NA	21.13	20.574	16.712	NA	17.847	19.556	20.78	21.032	20.196	20.015	21.906	NA
C5	18.352	NA	NA	NA	7.37	18.72	13.978	NA	NA	13.823	15.51	11.723	NA	NA	20.158	13.101	15.518	14.407	14.59	NA	12.718	15.331	NA	13.708	NA	13.539	14.341	NA	NA	11.898	NA	14.168	NA	NA	NA	16.099	17.242	14.136	16.746	NA	NA	NA	NA	NA	NA	NA	NA	NA	NA
C5orf15	22.709	19.428	20.159	20.992	19.915	18.875	21.994	19.588	19.233	24.035	23.252	22.861	23.628	21.496	18.661	21.171	25.328	22.01	21.301	20.406	22.684	20.24	21.623	21.259	21.573	21.459	22.055	21.557	19.512	21.586	19.114	23.876	20.324	21.532	21.454	22.519	19.329	18.422	19.778	21.065	23.907	20.297	15.118	20.569	19.272	21.594	20.063	23.887	23.823
C5orf22	22.364	20.945	22.532	20.967	21.179	21.74	22.343	18.255	21.142	23.646	17.27	17.122	22.278	21.873	14.655	22.091	23.792	23.214	21.682	21.556	21.098	19.863	22.324	19.089	22.138	20.92	21.148	21.197	20.735	21.846	18.283	23.523	19.57	22.689	21.325	22.864	20.989	19.977	22.386	20.968	20.826	19.29	21.946	24.277	21.914	21.243	23.507	22.045	21.849
C5orf24	15.388	16.845	14.511	19.103	NA	14.961	17.787	14.322	15.965	18.298	18.454	20.713	21.155	17.304	NA	16.645	19.507	NA	16.787	NA	16.185	19.52	NA	14.945	17.646	16.28	20.124	20.408	15.752	17.77	17.736	19.936	17.785	18.952	NA	16.175	NA	16.626	NA	15.5	NA	NA	15.799	NA	16.175	NA	16.03	17.447	20.888
C5orf28	NA	NA	18.548	NA	NA	NA	NA	NA	NA	NA	NA	NA	NA	NA	NA	NA	NA	NA	NA	NA	NA	NA	NA	NA	NA	NA	NA	NA	NA	NA	NA	16.319	NA	NA	NA	NA	NA	NA	NA	NA	NA	NA	NA	NA	NA	NA	NA	NA	NA
C5orf30	17.251	19.775	20.967	19.515	18.061	19.913	21.225	18.055	18.325	20.518	20.13	21.249	20.502	21.536	20.921	17.73	18.99	19.573	19.274	20.326	22.02	17.016	19.605	18.969	19.669	20.071	17.921	16.298	18.587	20.418	20.077	21.25	17.942	20.568	NA	18.251	18.896	18.485	17.891	16.656	20.509	17.903	19.142	22.504	18.615	NA	NA	21.202	17.366
C5orf45	15.357	NA	18.148	19.632	18.104	NA	18.27	16.902	16.03	19.123	19.505	18.732	17.802	19.289	NA	20.079	13.015	17.855	16.3	18.59	19.393	16.722	18.375	17.433	16.904	15.725	18.907	16.212	17.437	NA	18.341	19.611	16.285	17.824	17.888	17.147	17.796	18.383	NA	17.346	16.945	NA	15.526	NA	17.685	17.708	12.289	17.911	11.559
C5orf51	22.912	21.823	22.637	21.146	21.21	22.154	22.682	20.819	20.973	24.083	22.697	19.543	23.061	21.529	NA	23.476	22.437	22.276	21.333	21.465	22.972	22.511	21.032	21.656	21.431	21.671	22.123	23.204	20.661	20.019	20.406	23.262	19.496	21.897	21.16	22.485	20.32	20.311	21.843	21.169	20.948	20.191	21.518	23.927	21.879	20.263	23.351	21.889	22.072
C5orf63	NA	18.844	18.228	NA	16.08	16.743	17.571	18.66	17.922	16.893	17.938	16.869	18.196	NA	NA	16.175	17.004	NA	17.292	NA	16.402	NA	NA	NA	NA	NA	17.812	NA	16.52	16.896	16.954	16.142	16.928	15.636	NA	17.567	16.135	NA	NA	17.468	NA	NA	16.589	NA	16.689	NA	NA	19.716	NA
C6orf106	19.274	18.708	17.958	17.567	17.696	18.731	19.081	NA	18.981	19.426	19.186	17.215	16.128	20.012	14.435	20.326	17.569	21	19.522	18.339	20.264	18.843	18.387	18.01	17.245	NA	19.509	NA	19.143	NA	18.458	20.516	NA	18.428	19.443	19.263	14.272	18.195	20.388	17.365	NA	18.892	16.873	20.416	19.873	NA	20.067	19.562	NA
C6orf120	23.227	22.872	21.622	22.707	23.356	23.517	22.686	21.073	24.387	23.228	24.009	22.178	22.929	25.458	NA	23.392	24.479	23.838	24.202	22.109	23.77	23.877	23.086	21.277	21.436	23.42	24.782	24.296	23.028	24.426	22.024	25.04	21.266	21.07	22.192	21.633	23.584	22.468	23.339	23.356	22.959	22.048	22.618	22.163	23.32	20.254	22.245	23.048	23.825
C6orf132	20.254	22.873	20.701	20.969	20.349	22.29	20.921	21.098	22.472	22.419	24.233	22.243	19.181	18.111	16.242	17.193	22.071	14.493	20.522	19.553	21.083	21.471	18.559	21.618	20.1	20.064	22.699	22.475	22.106	23.005	20.138	22.11	21.537	19.605	20.8	21.647	22.692	19.096	22.703	23.968	22.637	16.929	20.842	20.864	22.266	21.636	16.375	23.554	18.34
C6orf203	19.053	23.34	21.579	20.385	20.636	21.756	21.139	21.925	23.021	17.982	20.795	18.417	18.31	20.863	18.88	18.539	21.989	19.804	21.703	22.058	22.875	21.521	19.707	20.654	21.584	21.552	22.209	23.427	21.632	22.034	20.781	22.875	21.585	22.911	22.013	21.315	21.407	21.844	20.914	21.464	20.444	19.614	20.912	23.495	21.728	20.281	22.358	21.604	20.714
C6orf222	NA	NA	13.653	NA	15.366	19.204	NA	12.93	13.375	NA	NA	NA	NA	NA	NA	NA	NA	NA	NA	NA	18.688	NA	NA	NA	15.956	NA	18.027	19.108	NA	14.565	16.939	NA	17.059	NA	17.103	NA	NA	17.949	NA	NA	NA	NA	NA	NA	17.031	NA	NA	NA	NA
C6orf47	21.554	22.502	22.31	22.884	21.916	22.147	20.79	22.339	22.811	21.247	19.793	20.702	20.81	23.172	NA	19.276	20.71	19.406	20.272	24.647	21.275	20.312	16.858	21.697	19.766	21.047	26.954	21.552	21.311	20.34	20.899	20.956	20.761	19.484	21.232	23.049	19.561	21.132	18.823	22.683	21.448	19.681	19.075	22.002	20.852	20.129	22.027	21.431	20.443
C6orf62	15.891	NA	NA	15.226	NA	NA	16.099	NA	NA	NA	NA	NA	16.452	NA	17.091	NA	18.024	15.567	15.75	14.725	NA	16.472	NA	NA	14.558	16.141	NA	NA	NA	NA	NA	16.486	NA	NA	NA	17.166	NA	NA	NA	NA	16.773	NA	NA	NA	NA	NA	NA	17.519	NA
C6orf89	19.111	20.178	19.476	19.056	18.582	19.634	20.302	19.331	19.067	18.781	18.521	18.649	16.705	18.571	NA	19.323	18.828	19.163	18.834	18.061	19.677	21.345	17.068	18.073	18.967	19.259	16.946	19.754	21.482	18.659	17.559	20.963	18.512	17.38	NA	20.026	17.75	18.993	15.966	18.514	19.194	16.373	15.713	14.644	NA	NA	18.219	19.696	21.105
C7orf25	20.05	19.608	18.919	22.004	19.317	18.986	19.304	18.579	19.293	18.992	20.643	19.725	20.801	19.151	19.772	NA	19.698	20.811	20.449	16.747	16.904	19.613	15.849	19.029	17.148	21.631	20.313	19.597	19.859	20.065	19.177	20.682	20.308	17.687	17.219	21.216	17.871	17.534	19.235	19.992	19.912	18.594	19.045	22.331	19.715	15.326	17.223	21.807	18.865
C7orf26	18.519	18.845	19.389	19.185	19.162	20.222	20.195	20.056	20.044	19.682	18.99	17.875	18.953	20.534	18.444	19.78	18.691	18.702	18.234	19.042	20.156	18.8	17.295	18.552	18.961	17.93	19.18	20.106	19.286	19.884	18.853	19.306	18.662	17.551	18.467	18.122	20.266	18.429	18.292	18.432	17.838	18.192	16.718	19.99	19.323	18.272	18.286	17.567	19.509
C7orf43	17.898	17.894	15.449	NA	18.081	18.23	17.197	18.108	17.434	15.714	17.866	16.918	16.416	16.035	15.332	16.93	17.17	14.838	13.346	16.949	15.75	16.469	NA	15.1	15.613	17.944	13.522	17.165	14.811	16.392	14.861	NA	18.274	13.557	14.492	NA	16.135	16.378	14.242	17.577	NA	15.978	15.808	16.141	17.105	13.303	NA	NA	14.51
C7orf49	17.938	NA	NA	NA	19.006	17.868	18.83	NA	NA	NA	NA	NA	19.75	NA	17.281	18.537	20.73	19.09	NA	NA	NA	NA	NA	16.593	18.21	NA	NA	NA	NA	NA	NA	18.926	NA	NA	17.012	NA	NA	NA	NA	19.286	17.221	18.326	NA	NA	NA	17.866	NA	NA	19.73
C7orf50	25.764	25.179	26.261	26.221	24.898	26.5	26.839	25.8	24.648	25.9	25.124	26.151	25.992	24.424	NA	25.803	27.122	25.875	24.903	24.668	23.141	25.438	23.896	24.485	NA	26.045	25.422	25.745	25.018	25.647	25.291	26.641	25.249	23.876	25.676	26.443	23.591	25.019	26.733	25.772	26.776	23.927	23.842	26.801	25.417	25.175	27.186	26.656	26.455
C7orf55	26.377	26.751	27.054	26.489	26.137	26.871	27.395	26.804	26.344	26.996	26.458	26.589	26.829	26.307	25.912	27.242	26.623	27.057	26.353	25.431	27.101	26.589	26.064	25.534	25.878	26.481	26.55	26.629	26.512	26.835	25.913	26.523	25.122	26.019	25.788	26.488	25.262	26.231	26.5	25.961	26.025	25.641	25.173	26.93	25.924	24.616	27.74	25.984	26.156
C8orf33	23.247	22.463	22.925	23.553	23.865	23.736	24.887	23.387	22.851	23.802	23.714	23.859	24.077	24.098	21.247	25.229	23.614	23.66	23.002	23.18	24.364	21.309	23.363	20.997	22.118	23.909	23.154	24.686	24.728	24.473	22.411	22.798	22.287	23.077	21.879	25.067	23.435	25.271	23.116	23.954	23.629	21.678	23.172	24.938	23.043	20.565	24.327	23.076	25.253
C8orf37	16.863	15.502	NA	NA	NA	16.026	NA	NA	NA	18.423	NA	NA	18.808	NA	NA	NA	NA	NA	16.658	NA	NA	16.588	18.459	NA	NA	NA	NA	NA	NA	14.864	NA	NA	10.601	15.976	NA	NA	21.254	NA	NA	16.544	NA	NA	NA	NA	NA	NA	18.861	18.402	NA
C8orf59	21.593	21.698	21.341	23.025	20.142	20.256	23.556	21.389	21.372	22.389	NA	23.468	23.335	21.256	18.433	20.859	NA	22.033	22.043	NA	22.136	NA	19.925	19.702	20.11	20.62	22.951	NA	21.275	21.411	NA	21.258	22.075	21.634	21.851	NA	20.499	22.011	16.313	NA	21.6	19.058	NA	NA	21.119	19.066	20.662	22.486	22.665
C8orf82	22.425	24.415	24.075	21.815	23.904	25.283	25.423	25.601	25.092	21.636	22.734	22.396	22.243	24.502	17.453	23.184	22.941	23.176	24.157	22.622	24.969	24.888	22.943	24.158	22.784	24.446	25.515	25.668	24.498	24.613	23.917	23.903	24.873	23.441	23.328	23.999	24.71	25.009	22.603	23.538	23.664	22.574	23.016	24.605	23.732	21.724	23.062	22.632	23.694
C9orf114	22.491	21.055	22.258	22.246	20.953	23.458	24.686	21.966	21.583	24.616	23.751	22.23	23.128	22.201	24.085	23.02	24.167	22.558	22	20.344	23.435	20.851	22.857	18.987	20.863	21.881	22.862	22.716	22.554	22.766	21.742	22.235	21.951	20.714	22.646	23.927	21.429	23.712	20.156	23.663	23.439	21.514	21.567	23.999	22.463	20.454	21.886	24.191	21.577
C9orf142	25.221	25.647	24.596	24.067	24.566	25.715	25.253	24.169	25.598	25.304	26.382	22.334	23.758	22.544	14.87	23.716	25.995	21.972	23.956	24.723	24.561	23.128	23.709	23.008	23.957	24.887	25.536	25.208	24.238	25.041	23.819	23.786	22.389	23.612	24.06	24.661	24.482	25.036	24.79	24.085	24.28	23.489	23.634	24.02	25.551	22.591	24.837	24.702	23.672
C9orf152	NA	NA	13.457	NA	NA	11.691	19.543	12.554	13.774	NA	NA	NA	NA	13.109	NA	NA	NA	NA	15.861	13.726	15.16	NA	NA	12.526	NA	NA	NA	17.455	NA	14.819	10.867	NA	10.647	12.882	NA	NA	14.863	16.733	NA	NA	NA	NA	13.13	NA	18.295	NA	NA	NA	NA
C9orf16	24.021	22.332	21.349	NA	23.806	23.678	22.625	NA	22.383	NA	NA	NA	NA	NA	NA	NA	NA	NA	NA	NA	NA	NA	23.268	20.62	21.387	21.298	23.056	NA	21.249	NA	NA	NA	NA	NA	NA	NA	21.054	20.447	NA	20.122	24.101	NA	NA	20.666	NA	20.944	NA	23.804	25.298
C9orf40	23.198	20.489	22.212	19.464	20.406	22.54	21.3	23.62	21.34	20.749	21.179	21.247	19.803	24.055	NA	22.548	19.855	21.306	20.709	21.167	23.244	21.788	21.627	20.098	25.262	20.316	19.64	21.064	23.415	23.642	22.691	23.277	21.601	22.336	18.879	19.956	23.568	22.18	21.803	19.568	21.318	20.465	20.466	20.868	20.309	20.619	20.18	21.137	21.415
C9orf64	24.363	24.281	24.688	23.401	21.986	23.46	25.41	23.962	24.76	24.838	23.51	23.718	24.005	23.215	17.121	22.266	24.209	19.65	24.148	22.872	24.765	23.175	16.633	23.407	24.318	23.666	22.695	23.762	22.737	23.53	23.649	24.905	22.695	22.336	21.856	23.73	22.889	24.417	22.348	22.473	22.624	20.358	19.514	24.974	22.392	22.978	23.772	23.081	22.313
C9orf72	20.656	16.059	17.372	NA	19.507	18.307	17.404	16.048	21.49	16.578	21.585	14.611	17.236	21.042	21.86	20.557	20.765	14.157	13.951	13.209	19.941	18.23	14.501	NA	15.697	17.187	17.491	17.583	16.228	16.951	17.75	17.973	16.49	19.381	16.443	20.618	20.106	14.196	17.073	20.897	NA	NA	17.493	18.414	20.32	NA	20.305	22.02	NA
C9orf78	23.835	22.593	23.259	23.776	22.784	24.082	24.59	23.095	23.634	25.28	23.789	23.193	24.259	23.517	23.915	24.657	23.718	23.911	23.558	23.192	24.456	23.507	23.904	21.771	23.219	23.55	22.978	22.833	23.784	24.452	22.398	24.781	22.637	23.731	21.207	23.867	24.245	23.677	23.693	22.833	24.684	21.773	22.572	24.458	22.287	21.839	24.723	25.089	22.886
C9orf85	17.398	17.96	NA	NA	18.455	18.623	20.201	14.975	19.148	17.958	NA	19.81	20.069	19.152	NA	21.36	NA	17.859	14.676	NA	21.199	18.955	20.351	16.278	NA	NA	NA	NA	21.253	20.684	20.472	22.062	18.107	20.672	NA	20.293	20.024	19.455	20.676	17.856	20.139	NA	19.671	19.023	21.282	NA	NA	20.968	NA
CA1	20.003	20.415	25.927	NA	17.307	26.204	18.755	20.549	21.716	NA	18.048	18.56	NA	18.774	22.904	NA	NA	NA	19.74	NA	17.662	NA	16.699	19.609	17.442	17.881	23.097	27.465	19.436	19.768	22.646	19.457	19.762	NA	NA	NA	18.789	NA	20.148	NA	17.217	NA	NA	21.774	NA	NA	NA	NA	NA
CA12	NA	23.75	25.94	16.966	25.778	23.349	25.163	27.1	25.752	16.404	14.497	16.26	NA	21.065	NA	16.418	17.008	NA	19.321	18.46	22.995	19.732	17.158	19.54	24.07	20.308	24.007	26.97	23.524	25.997	26.286	22.3	17.851	17.849	24.832	24.804	20.527	23.249	23.147	16.497	15.229	22.697	23.158	24.484	20.113	15.213	23.683	18.495	NA
CA13	24.245	23.695	23.693	20.176	21.746	26.76	22.187	25.048	22.385	NA	24.704	22.619	23.934	22.253	21.915	NA	22.732	18.745	19.09	NA	23.376	22.731	23.319	21.19	17.898	19.799	23.383	24.297	24.338	24.777	23.989	18.432	23.116	NA	20.628	24.007	23.672	24.279	20.972	22.805	17.869	17.535	19.506	21.256	23.824	19.903	23.828	19.307	20.877
CA14	13.271	NA	NA	NA	NA	NA	NA	19.804	NA	NA	NA	NA	NA	16.938	15.139	NA	NA	24.174	18.08	NA	NA	NA	NA	NA	NA	NA	NA	19.229	NA	NA	NA	NA	NA	NA	NA	NA	NA	14.235	NA	NA	NA	19.037	NA	NA	NA	18.241	NA	NA	NA
CA2	22.059	27.197	26.53	22.968	22.532	26.224	21.932	27.179	26.262	25.629	21.292	21.763	20.354	26.835	18.945	23.406	24.008	12.475	25.558	21.163	19.921	24.271	26.133	25.507	26.492	26.153	22.512	26.775	18.25	23.982	16.887	25.186	18.769	17.708	20.985	27.577	20.181	23.042	25.941	24.017	21.341	19.232	24.547	27.645	23.694	19.046	19.249	16.397	26.637
CA5B	NA	20.053	NA	NA	NA	NA	NA	NA	NA	21.654	NA	NA	16.043	NA	NA	NA	13.686	NA	NA	NA	NA	NA	NA	18.375	16.675	20.953	NA	NA	17.78	NA	NA	18.356	17.198	17.716	NA	NA	NA	NA	NA	NA	NA	NA	NA	NA	NA	17.893	24.543	NA	NA
CA8	18.547	NA	15.36	18.4	19.014	NA	21.03	NA	19.171	23.031	23.215	NA	18.9	13.101	16.477	18.717	18.065	22.668	NA	NA	22.023	NA	14.964	20.359	NA	15.408	NA	18.827	NA	20.568	NA	20.756	NA	25.758	NA	NA	NA	NA	19.001	NA	NA	NA	18.333	23.16	20.39	21.958	17.467	17.691	NA
CA9	15.032	18.731	25.498	NA	15.279	12.494	28.495	23.506	26.502	17.366	NA	NA	16.911	21.838	NA	14.649	15.929	NA	13.381	23.657	26.899	24.021	22.205	24.628	24.836	23.024	19.334	26.459	20.359	24.916	20.312	24.21	17.396	NA	19.764	24.983	20.473	26.725	23.785	18.355	NA	24.47	23.651	26.209	23.431	22.631	25.745	NA	NA
CAAP1	22.116	21.566	22.283	20.148	21.123	22.137	22.711	21.223	22.683	21.741	22.01	21.4	21.672	22.44	NA	21.499	21.713	19.351	21.529	19.277	23.323	21.277	20.844	18.784	21.75	21.113	21.946	22.043	22.586	22.77	20.71	21.227	21.205	22.131	18.72	20.775	19.209	21.619	21.469	21.515	21.559	17.58	19.641	22.55	21.152	NA	22.067	20.87	20.703
CAB39	26.171	25.368	25.767	25.804	25.131	25.754	25.527	25.271	25.771	24.813	25.747	25.73	23.956	24.541	25.042	25.514	24.844	24.373	25.767	24.881	26.298	24.958	23.904	24.733	25.068	26.393	26.525	26.23	24.267	25.012	24.903	25.96	24.521	24.031	24.556	25.699	26.269	24.645	24.232	25.563	25.152	23.535	23.712	25.927	24.669	22.749	25.432	26.156	24.525
CAB39L	24.406	24.919	23.479	23.329	22.176	25.668	24.577	23.734	25.121	26.733	24.236	25.273	22.609	21.787	23.14	21.825	23.462	22.63	24.135	25.073	27.152	22.533	21.294	21.656	21.208	22.648	26.136	24.132	21.741	22.553	22.559	23.38	22.856	21.209	21.405	23.793	27.1	24.488	20.493	27.008	23.41	17.655	21.02	23.331	24.373	18.533	20.821	23.656	24.085
CABIN1	15.342	16.751	18.572	18.493	17.895	17.804	18.261	16.902	17.734	18.927	17.266	16.087	17.589	19.783	14.579	19.487	18.715	19.25	18.007	18.623	18.665	17.548	17.38	15.651	18.214	20.094	18.124	18.807	18.339	17.681	17.912	18.525	15.965	18.472	15.825	18.231	15.641	17.685	18.285	17.552	16.933	17.005	17.444	19.781	17.599	16.15	19.085	16.728	16.644
CABLES1	14.878	17.253	15.172	16.546	17.314	16.446	19.555	25.596	15.693	NA	NA	NA	17.385	22.646	NA	24.367	16.912	19.985	15.48	16.033	16.505	18.476	16.846	18.195	NA	17.678	20.504	16.787	15.477	15.776	NA	14.196	NA	19.206	15.935	21.386	NA	18.5	17.367	NA	16.394	NA	14.822	18.31	18.191	18.525	18.324	17.607	19.029
CABLES2	17.212	19.043	19.001	17.248	18.148	20.332	19.793	19.713	19.647	20.662	16.495	20.883	20.914	18.886	17.248	19.038	17.297	NA	NA	18.838	19.105	17.977	15.336	17.823	19.289	16.555	17.18	23.195	16.93	18.496	16.53	18.278	NA	13.486	NA	NA	18.125	16.985	NA	17.7	18.701	NA	21.733	19.305	22.907	NA	20.063	18.322	17.715
CACHD1	NA	NA	20.529	17.677	16.387	16.886	17.571	15.127	15.964	NA	18.585	14.512	NA	NA	NA	17.909	14.709	NA	NA	NA	NA	15.999	16.099	NA	NA	NA	NA	19.273	NA	NA	NA	16.497	11.571	NA	NA	19.806	NA	18.25	15.123	NA	16.039	NA	NA	NA	17.967	18.646	NA	NA	NA
CACNA1H	NA	NA	NA	NA	NA	15.422	NA	13.54	NA	NA	NA	NA	NA	NA	NA	NA	NA	12.123	NA	NA	NA	NA	NA	NA	NA	NA	NA	NA	NA	NA	NA	NA	11.149	NA	16.9	NA	NA	NA	NA	NA	NA	NA	10.911	NA	11.982	NA	16.289	NA	NA
CACNA2D2	13.591	14.634	NA	15.729	14.797	13.867	16.006	14.563	13.828	15.917	NA	15.77	15.746	17.246	21.221	16.697	14.312	17.314	16.567	NA	NA	NA	16.243	14.657	NA	16.747	15.313	13.272	NA	15.024	15.47	NA	13.847	NA	NA	NA	NA	10.354	13.51	16.733	16.416	12.766	12.848	17.365	15.294	10.737	24.418	14.715	14.37
CACNB2	NA	NA	13.187	13.677	NA	NA	NA	NA	NA	NA	NA	NA	NA	NA	NA	17.62	NA	NA	12.983	NA	NA	17.698	NA	NA	13.216	NA	14.898	NA	NA	NA	NA	NA	NA	NA	15.345	NA	NA	NA	NA	NA	NA	NA	NA	NA	NA	15.404	14.044	NA	NA
CACNB3	NA	16.686	15.042	18.449	17.376	17.175	17.571	16.486	16.931	17.688	NA	17.322	18.898	16.369	NA	17.862	17.017	14.95	17.242	17.272	15.357	18.239	16.879	17.355	13.82	19.06	16.372	13.304	15.431	NA	15.807	19.519	15.961	13.333	15.763	15.757	16.479	NA	15.691	NA	17.238	NA	15.471	18.189	14.055	15.447	17.632	16.873	17.169
CACNG4	NA	NA	NA	NA	NA	NA	NA	NA	NA	NA	18.523	NA	NA	NA	NA	NA	NA	NA	NA	NA	NA	NA	NA	NA	NA	NA	NA	NA	NA	NA	NA	NA	NA	NA	NA	NA	NA	NA	NA	NA	NA	NA	NA	NA	NA	NA	NA	NA	NA
CACNG8	NA	NA	NA	NA	NA	NA	NA	NA	NA	NA	NA	NA	NA	NA	NA	NA	NA	NA	NA	NA	NA	NA	NA	NA	NA	17.675	NA	NA	NA	NA	NA	NA	NA	NA	NA	NA	NA	NA	NA	NA	NA	NA	NA	NA	NA	NA	NA	NA	NA
[truncated: 9,679 more rows]
[truncated: 380 more columns]

## Sheet: Table EV1B
Kinase expression after log2-transformation and cell- and protein-wise median calculation [LFQ], as well as auxiliary information from Kinobeads experiments across the CRC65 cell line panel
[truncated: 236 more rows]
[truncated: 1,401 more columns]

[truncated: 3 more sheets: Table EV1C, Table EV1D, Table EV1E]
