# Supplementary material for: Pharmacoproteomic characterisation of human colon and rectal cancer
Source: Mol Syst Biol. 2017 Nov 3;13(11):951. doi: 10.15252/msb.20177701 (PMC5731344; doi:10.15252/msb.20177701)
Supplement: Supplementary file 4 — Table EV2 [file MSB-13-951-s004.zip]

Archive with 8 entries (5 files):
- Table_EV2/
- Table_EV2/README_2.txt
- Table_EV2/Table_EV2.xlsx
- __MACOSX/
- __MACOSX/._Table_EV2
- __MACOSX/Table_EV2/
- __MACOSX/Table_EV2/._README_2.txt
- __MACOSX/Table_EV2/._Table_EV2.xlsx
