# Supplementary material for: Pharmacoproteomic characterisation of human colon and rectal cancer
Source: Mol Syst Biol. 2017 Nov 3;13(11):951. doi: 10.15252/msb.20177701 (PMC5731344; doi:10.15252/msb.20177701)
Supplement: Supplementary file 4 — Table EV2 [file MSB-13-951-s004.zip › Table_EV2/README_2.txt]

Table EV2 – Associations of Full Proteome/Kinobeads Subtypes and MERTK expression
with other clinical or molecular data, as well as target space enrichment

(A-D) Results of the two-sided Fisher’s exact tests for the association of FPSs and KSs with
(A & C) other subtypes and genomic/epigenomic features
(B) targets or similar annotations of subtype-specific drugs included in the drug sensitivity datasets
integrated with proteomics data in this study (target space enrichment), as well as for the association of
(D) MERTK expression with other clinical and molecular data of the QUASAR 2 trial.
Left table: Benjamini-Hochberg adjusted p-values. Right table: Indicator for odds ratio (direction of association).
Red/green colour highlights cases with significantly (FDR<=0.05) more/fewer events in one class compared to the remaining classes.
(E) Confusion matrix and performance measures quantifying accuracy and precision with respect to the modified prediction of CMS labels based on gene symbols rather than Entrez IDs, split by subtype.
