# Supplementary material for: Pharmacoproteomic characterisation of human colon and rectal cancer
Source: Mol Syst Biol. 2017 Nov 3;13(11):951. doi: 10.15252/msb.20177701 (PMC5731344; doi:10.15252/msb.20177701)
Supplement: Supplementary file 4 — Table EV2 [file MSB-13-951-s004.zip › Table_EV2/Table_EV2.xlsx]

## Sheet: Table EV2A
Red colour highlights cases with significantly (FDR<=0.05) more events in one subtype compared to the remaining subtypes
Green colour highlights cases with significantly (FDR<=0.05) fewer events in one subtype compared to the remaining subtypes
Benjamini-Hochberg adjusted p-values (Fisher's Exact test, two-sided)						Indicator for odds ratio ("less" for OR<=1 and "more" for OR>1)
category	values	FPA	FPB	FPC		category	values	FPA	FPB	FPC
CPTAC subtype	A	0.00879	0.106	0.106		CPTAC subtype	A	more	less	less
	B	0.188	0.00374	0.232			B	less	more	less
	C	0.353	0.0346	0.535			C	less	more	less
	D	0.00214	0.188	1.47e-05			D	less	less	more
	E	0.0381	0.0381	0.775			E	more	less	less
Transcriptomic subtype	CIN	0.00834	0.0302	0.256		Transcriptomic subtype	CIN	more	less	less
	Invasive	0.399	0.0688	0.0279			Invasive	less	less	more
	MSI/CIMP	0.0808	4.01e-05	0.263			MSI/CIMP	less	more	less
Methylation subtype	CIMP-high	0.556	0.172	0.76		Methylation subtype	CIMP-high	less	more	less
	CIMP-low	0.698	0.698	0.698			CIMP-low	less	more	more
	Cluster 3	0.676	0.676	1			Cluster 3	more	less	more
	Cluster 4	0.772	0.772	0.772			Cluster 4	more	less	less
CMS	CMS1	3.27e-05	1.73e-06	1		CMS	CMS1	less	more	less
	CMS2	6.21e-07	1.57e-07	0.405			CMS2	more	less	less
	CMS3	0.427	0.0306	0.016			CMS3	less	less	more
	CMS4	0.427	0.0291	0.214			CMS4	less	more	less
Marisa subtype	C1	0.00872	0.0123	0.667		Marisa subtype	C1	more	less	less
	C2	0.127	1	0.0464			C2	less	less	more
	C3	0.647	0.314	0.314			C3	more	less	more
	C4	0.000122	1.03e-05	0.417			C4	less	more	less
	C5	0.183	0.455	0.455			C5	more	less	less
	C6	1	1	1			C6	more	less	less
Budinska subtype	Subtype A	1	0.109	0.109		Budinska subtype	Subtype A	more	less	more
	Subtype B	0.00039	0.00039	0.709			Subtype B	more	less	less
	Subtype C	1	1	1			Subtype C	less	more	more
	Subtype D	0.0003	4.67e-05	0.666			Subtype D	less	more	less
	Subtype E	1	1	1			Subtype E	less	more	less
Roepman subtype	A-Type	0.0458	1	0.0149		Roepman subtype	A-Type	less	less	more
	B-Type	1.12e-08	0.00167	0.00197			B-Type	more	less	less
	C-Type	6.48e-05	0.000343	0.703			C-Type	less	more	more
Sadanandam subtype	Enterocyte/Goblet-like	1	0.0357	0.0403		Sadanandam subtype	Enterocyte/Goblet-like	more	less	more
	Inflammatory	0.0822	0.0169	0.79			Inflammatory	less	more	less
	Stem-like	0.111	0.000538	0.109			Stem-like	less	more	less
	TA	0.00307	0.00015	1			TA	more	less	more
De Sousa E Melo subtype	CCS1	1.15e-07	7.25e-10	1		De Sousa E Melo subtype	CCS1	more	less	less
	CCS2	0.0526	0.2	0.334			CCS2	less	more	more
	CCS3	6.43e-05	2.6e-07	0.352			CCS3	less	more	less
POLE wt	FALSE	0.635	0.401	0.635		POLE wt	FALSE	less	more	less
18q loss	FALSE	0.0111	0.0111	0.617		18q loss	FALSE	less	more	more
MSI	-	0.000396	0.0118	0.167		MSI	-	more	less	less
CIMP Pos	FALSE	0.0319	0.182	0.182		CIMP Pos	FALSE	more	less	less
MLH1 methylation Pos	FALSE	0.0728	0.646	0.123		MLH1 methylation Pos	FALSE	more	less	less
MLH1 wt	FALSE	0.358	1	0.289		MLH1 wt	FALSE	less	less	more
MLH3 wt	FALSE	1	1	1		MLH3 wt	FALSE	less	less	more
MSH3 wt	FALSE	0.0806	1	0.0806		MSH3 wt	FALSE	less	more	more
MSH6 wt	FALSE	1	1	0.6		MSH6 wt	FALSE	less	less	more
APC wt	FALSE	0.369	0.246	1		APC wt	FALSE	more	less	more
SOX9 wt	FALSE	1	1	1		SOX9 wt	FALSE	more	more	less
BCL9L wt	FALSE	0.0218	0.718	0.0218		BCL9L wt	FALSE	less	more	more
AXIN2 wt	FALSE	1	0.81	1		AXIN2 wt	FALSE	less	more	less
FBXW7 wt	FALSE	0.475	0.486	0.547		FBXW7 wt	FALSE	less	more	more
FAT1 wt	FALSE	0.714	1	0.714		FAT1 wt	FALSE	less	less	more
CREBBP wt	FALSE	0.641	1	0.385		CREBBP wt	FALSE	less	less	more
CTNNB1 wt	FALSE	0.319	0.319	1		CTNNB1 wt	FALSE	less	more	more
TCF7L2 wt	FALSE	0.27	0.773	0.27		TCF7L2 wt	FALSE	less	more	more
RNF43 wt	FALSE	0.0218	0.718	0.0218		RNF43 wt	FALSE	less	more	more
DKK2 wt	FALSE	0.364	0.138	1		DKK2 wt	FALSE	less	more	less
DKK3 wt	FALSE	1	1	1		DKK3 wt	FALSE	more	less	less
DKK4 wt	FALSE	0.506	0.0494	0.506		DKK4 wt	FALSE	less	more	less
FZD10 wt	FALSE	0.543	1	0.437		FZD10 wt	FALSE	less	less	more
FAM123B wt	FALSE	0.654	0.654	1		FAM123B wt	FALSE	less	more	more
KRAS wt	FALSE	0.502	0.82	0.46		KRAS wt	FALSE	less	less	more
NRAS wt	FALSE	0.403	1	0.403		NRAS wt	FALSE	less	less	more
BRAF wt	FALSE	0.248	0.248	1		BRAF wt	FALSE	less	more	more
ERBB2 wt	FALSE	0.742	0.742	1		ERBB2 wt	FALSE	less	more	more
ERBB3 wt	FALSE	0.00752	0.00431	1		ERBB3 wt	FALSE	less	more	less
IGF2 wt	FALSE	1	0.293	0.293		IGF2 wt	FALSE	less	less	more
IRS2 wt	FALSE	1	0.727	1		IRS2 wt	FALSE	less	more	less
PIK3CA wt	FALSE	0.142	1	0.12		PIK3CA wt	FALSE	less	less	more
PIK3C2B wt	FALSE	1	0.48	0.48		PIK3C2B wt	FALSE	more	less	more
PIK3R1 wt	FALSE	0.546	0.546	0.561		PIK3R1 wt	FALSE	less	more	more
PTEN wt	FALSE	0.742	0.742	1		PTEN wt	FALSE	less	more	more
TIAM1 wt	FALSE	1	1	1		TIAM1 wt	FALSE	less	less	more
TP53 wt	FALSE	0.0325	0.172	0.211		TP53 wt	FALSE	more	less	less
ATM wt	FALSE	0.154	0.0491	1		ATM wt	FALSE	less	more	less
SMAD2 wt	FALSE	1	0.727	1		SMAD2 wt	FALSE	less	more	less
SMAD3 wt	FALSE	1	1	1		SMAD3 wt	FALSE	less	more	less
SMAD4 wt	FALSE	1	1	1		SMAD4 wt	FALSE	less	less	more
ACVR1B wt	FALSE	1	1	1		ACVR1B wt	FALSE	less	more	less
ACVR2A wt	FALSE	0.0541	0.0541	1		ACVR2A wt	FALSE	less	more	more
TGFBR1 wt	FALSE	1	0.138	0.388		TGFBR1 wt	FALSE	less	more	less
TGFBR2 wt	FALSE	0.357	0.755	0.39		TGFBR2 wt	FALSE	less	more	more
ARID1A wt	FALSE	0.766	0.766	0.766		ARID1A wt	FALSE	less	less	more
CHD6 wt	FALSE	1	1	1		CHD6 wt	FALSE	less	more	less
SRCAP wt	FALSE	0.295	1	0.246		SRCAP wt	FALSE	less	less	more
ASH1L wt	FALSE	1	1	1		ASH1L wt	FALSE	less	less	more
EP300 wt	FALSE	0.000957	0.469	0.00385		EP300 wt	FALSE	less	more	more
EP400 wt	FALSE	0.0806	1	0.0806		EP400 wt	FALSE	less	more	more
MLL2 wt	FALSE	0.188	0.736	0.188		MLL2 wt	FALSE	less	more	more
MLL3 wt	FALSE	0.66	0.66	0.66		MLL3 wt	FALSE	less	more	more
PRDM2 wt	FALSE	0.134	0.718	0.134		PRDM2 wt	FALSE	less	more	more
TRRAP wt	FALSE	0.0797	0.694	0.0892		TRRAP wt	FALSE	less	more	more
Tumor stage	I	0.656	0.656	0.656		Tumor stage	I	less	more	more
	IIA	1	1	1			IIA	more	more	less
	IIB	1	0.478	1			IIB	less	more	less
	IIIA	0.675	1	0.797			IIIA	more	less	less
	IIIB	1	1	1			IIIB	more	more	less
	IIIC	0.162	1	0.162			IIIC	less	less	more
	IV	0.286	0.286	0.734			IV	more	less	less

## Sheet: Table EV2B
Red colour highlights cases with significantly (FDR<=0.05) more events in one subtype compared to the remaining subtypes
Green colour highlights cases with significantly (FDR<=0.05) fewer events in one subtype compared to the remaining subtypes
Benjamini-Hochberg adjusted p-values (Fisher's Exact test, two-sided)						Indicator for odds ratio ("less" for OR<=1 and "more" for OR>1)
category	values	FPA	FPB	FPC		category	values	FPA	FPB	FPC
ABCG2	TRUE	0.719	1	1		ABCG2	TRUE	more	less	less
ABL1	TRUE	0.741	0.514	0.514		ABL1	TRUE	less	more	more
ACAT1	TRUE	1	1	1		ACAT1	TRUE	less	less	less
ACER1	TRUE	0.719	1	1		ACER1	TRUE	more	less	less
ACER2	TRUE	0.719	1	1		ACER2	TRUE	more	less	less
ACER3	TRUE	0.719	1	1		ACER3	TRUE	more	less	less
ADORA2A	TRUE	1	1	1		ADORA2A	TRUE	less	less	less
AHR	TRUE	1	1	1		AHR	TRUE	less	more	less
AKT1	TRUE	0.45	0.45	0.29		AKT1	TRUE	more	less	more
AKT2	TRUE	0.561	0.561	0.561		AKT2	TRUE	more	less	more
AKT3	TRUE	1	1	1		AKT3	TRUE	more	less	less
ALK	TRUE	0.675	0.584	0.584		ALK	TRUE	more	less	more
analog of natural product cortistatin	TRUE	0.719	1	1		analog of natural product cortistatin	TRUE	more	less	less
analog of tetracycline	TRUE	1	1	1		analog of tetracycline	TRUE	less	less	less
analog of the natural product piperlongumine	TRUE	1	1	1		analog of the natural product piperlongumine	TRUE	less	less	less
ANPEP	TRUE	1	1	1		ANPEP	TRUE	less	less	less
anti-fungal agent	TRUE	1	1	1		anti-fungal agent	TRUE	less	less	less
APH1A	TRUE	1	1	1		APH1A	TRUE	more	less	less
aphrocallistin derivative	TRUE	1	1	1		aphrocallistin derivative	TRUE	less	less	less
AR	TRUE	0.719	1	1		AR	TRUE	more	less	less
ARAF	TRUE	1	0.867	1		ARAF	TRUE	less	more	less
ARF1	TRUE	0.719	1	1		ARF1	TRUE	more	less	less
ARFGAP1	TRUE	1	1	1		ARFGAP1	TRUE	less	more	less
ARG1	TRUE	0.719	1	1		ARG1	TRUE	more	less	less
ARG2	TRUE	0.719	1	1		ARG2	TRUE	more	less	less
ASAH1	TRUE	0.719	1	1		ASAH1	TRUE	more	less	less
ASAH2	TRUE	0.719	1	1		ASAH2	TRUE	more	less	less
ASAH2B	TRUE	0.719	1	1		ASAH2B	TRUE	more	less	less
ATM	TRUE	0.866	1	0.735		ATM	TRUE	less	less	more
ATP1A1	TRUE	1	1	1		ATP1A1	TRUE	less	less	less
ATP1A2	TRUE	1	1	1		ATP1A2	TRUE	less	less	less
ATP1A3	TRUE	1	1	1		ATP1A3	TRUE	less	less	less
ATP1A4	TRUE	1	1	1		ATP1A4	TRUE	less	less	less
ATP1B1	TRUE	1	1	1		ATP1B1	TRUE	less	less	less
ATP1B2	TRUE	1	1	1		ATP1B2	TRUE	less	less	less
ATP1B3	TRUE	1	1	1		ATP1B3	TRUE	less	less	less
ATP1B4	TRUE	1	1	1		ATP1B4	TRUE	less	less	less
ATP5L2	TRUE	1	0.867	1		ATP5L2	TRUE	less	more	less
ATP6V0A1	TRUE	0.719	1	1		ATP6V0A1	TRUE	more	less	less
ATPase	TRUE	1	0.867	1		ATPase	TRUE	less	more	less
ATR	TRUE	1	0.867	1		ATR	TRUE	less	more	less
AURKA	TRUE	1	0.493	0.493		AURKA	TRUE	less	less	more
AURKB	TRUE	1	1	1		AURKB	TRUE	less	less	more
AURKC	TRUE	0.842	1	0.57		AURKC	TRUE	more	more	more
AXL	TRUE	1	1	1		AXL	TRUE	less	less	less
BAX	TRUE	1	1	1		BAX	TRUE	less	less	less
BCL2	TRUE	0.172	0.16	0.714		BCL2	TRUE	less	more	more
BCL2L1	TRUE	0.248	0.248	0.704		BCL2L1	TRUE	less	more	more
BCL2L10	TRUE	1	1	1		BCL2L10	TRUE	less	less	less
BCL2L2	TRUE	0.279	0.134	0.389		BCL2L2	TRUE	less	more	less
BCR	TRUE	0.518	0.63	0.518		BCR	TRUE	less	more	more
BCR-ABL1	TRUE	1	1	1		BCR-ABL1	TRUE	less	less	less
BIRC5	TRUE	1	0.867	1		BIRC5	TRUE	less	more	less
BLK	TRUE	1	0.25	1		BLK	TRUE	less	more	less
BMX	TRUE	1	1	1		BMX	TRUE	less	less	less
BRAF	TRUE	0.654	0.0758	1		BRAF	TRUE	less	more	less
BRD2	TRUE	0.172	1	1		BRD2	TRUE	more	less	less
BRD3	TRUE	0.172	1	1		BRD3	TRUE	more	less	less
BRD4	TRUE	0.172	1	1		BRD4	TRUE	more	less	less
BRDT	TRUE	0.00298	0.303	1		BRDT	TRUE	more	less	less
BTK	TRUE	1	1	1		BTK	TRUE	less	more	less
Ca2plus transporting	TRUE	1	0.867	1		Ca2plus transporting	TRUE	less	more	less
CA9	TRUE	0.719	1	1		CA9	TRUE	more	less	less
cardiac muscle	TRUE	1	0.867	1		cardiac muscle	TRUE	less	more	less
CASP3	TRUE	0.561	0.561	0.561		CASP3	TRUE	more	less	more
CASP6	TRUE	1	1	1		CASP6	TRUE	less	less	less
CASP7	TRUE	1	1	1		CASP7	TRUE	less	less	less
CCNB1	TRUE	1	1	1		CCNB1	TRUE	less	less	less
CDC25A	TRUE	1	0.867	1		CDC25A	TRUE	less	more	less
CDC25B	TRUE	1	0.867	1		CDC25B	TRUE	less	more	less
CDC25C	TRUE	1	0.867	1		CDC25C	TRUE	less	more	less
CDK1	TRUE	1	1	1		CDK1	TRUE	less	more	less
CDK16	TRUE	1	1	1		CDK16	TRUE	less	less	less
CDK17	TRUE	1	1	1		CDK17	TRUE	less	less	less
CDK2	TRUE	1	1	1		CDK2	TRUE	less	less	less
CDK4	FALSE	1	1	1		CDK4	FALSE	more	more	more
CDK5	TRUE	1	1	1		CDK5	TRUE	less	less	less
CDK5R1	TRUE	1	1	1		CDK5R1	TRUE	less	less	less
CDK6	FALSE	1	1	1		CDK6	FALSE	less	less	more
CDK7	TRUE	1	1	1		CDK7	TRUE	less	more	less
CDK9	TRUE	1	1	1		CDK9	TRUE	less	less	less
CDKL5	TRUE	1	1	1		CDKL5	TRUE	less	less	less
CDKs	TRUE	1	1	1		CDKs	TRUE	less	less	less
CERK	TRUE	0.719	1	1		CERK	TRUE	more	less	less
CERS1	TRUE	1	0.867	1		CERS1	TRUE	less	more	less
CERS2	TRUE	1	0.867	1		CERS2	TRUE	less	more	less
CERS3	TRUE	1	0.867	1		CERS3	TRUE	less	more	less
CERS4	TRUE	1	0.867	1		CERS4	TRUE	less	more	less
CERS5	TRUE	1	0.867	1		CERS5	TRUE	less	more	less
CERS6	TRUE	1	0.867	1		CERS6	TRUE	less	more	less
CHEK1	TRUE	1	1	0.393		CHEK1	TRUE	less	less	more
CHEK2	TRUE	1	1	0.393		CHEK2	TRUE	less	less	more
CHK1	TRUE	1	1	1		CHK1	TRUE	less	less	less
CLK1	TRUE	1	0.867	1		CLK1	TRUE	less	more	less
CLK4	TRUE	1	0.867	1		CLK4	TRUE	less	more	less
CLTA	TRUE	1	1	1		CLTA	TRUE	less	less	less
CLTB	TRUE	1	1	1		CLTB	TRUE	less	less	less
CLTC	TRUE	1	1	1		CLTC	TRUE	less	less	less
CLTCL1	TRUE	1	1	1		CLTCL1	TRUE	less	less	less
CMPK1	TRUE	0.584	0.584	0.584		CMPK1	TRUE	less	less	more
CNR2	TRUE	0.719	1	1		CNR2	TRUE	more	less	less
CPT1A	TRUE	1	0.867	1		CPT1A	TRUE	less	more	less
CRBN	TRUE	1	0.867	1		CRBN	TRUE	less	more	less
CSNK1D	TRUE	1	1	1		CSNK1D	TRUE	less	less	less
CSNK1E	TRUE	1	1	1		CSNK1E	TRUE	less	less	less
CSNK2A1	TRUE	1	0.867	1		CSNK2A1	TRUE	less	more	less
CSNK2A2	TRUE	1	0.867	1		CSNK2A2	TRUE	less	more	less
CTSL1	TRUE	1	0.867	1		CTSL1	TRUE	less	more	less
CUL1	TRUE	1	1	1		CUL1	TRUE	less	less	less
CXCR2	TRUE	1	1	1		CXCR2	TRUE	less	less	less
CYP17A1	TRUE	0.719	1	1		CYP17A1	TRUE	more	less	less
DCLK1	TRUE	0.719	1	1		DCLK1	TRUE	more	less	less
DHEA analog	TRUE	1	0.867	1		DHEA analog	TRUE	less	more	less
DHFR	TRUE	1	1	0.0387		DHFR	TRUE	less	more	more
DHX9	TRUE	0.719	1	1		DHX9	TRUE	more	less	less
DIABLO	TRUE	1	0.25	1		DIABLO	TRUE	less	more	less
dimer of piperlongumine	TRUE	0.719	1	1		dimer of piperlongumine	TRUE	more	less	less
DNA alkylator	TRUE	1	1	1		DNA alkylator	TRUE	more	more	less
DNA crosslinker	TRUE	1	1	1		DNA crosslinker	TRUE	less	less	less
DNA damage	TRUE	0.678	0.678	0.678		DNA damage	TRUE	more	less	more
DNAPK	TRUE	1	1	1		DNAPK	TRUE	less	less	less
DNA synthesis	TRUE	0.633	1	0.393		DNA synthesis	TRUE	more	less	more
DNM1	TRUE	1	1	1		DNM1	TRUE	less	less	less
DNMT1	TRUE	1	1	1		DNMT1	TRUE	more	less	less
DOT1L	TRUE	1	1	1		DOT1L	TRUE	more	less	less
DPP4	TRUE	1	0.867	1		DPP4	TRUE	less	more	less
DRD2	TRUE	1	1	1		DRD2	TRUE	more	less	less
EGFR	TRUE	0.0505	0.0373	0.389		EGFR	TRUE	more	less	less
EHMT1	TRUE	1	1	1		EHMT1	TRUE	more	less	less
EHMT2	TRUE	1	1	1		EHMT2	TRUE	more	less	less
EIF4A2	TRUE	0.172	1	1		EIF4A2	TRUE	more	less	less
EIF4E	TRUE	0.172	1	1		EIF4E	TRUE	more	less	less
EIF4G1	TRUE	0.172	1	1		EIF4G1	TRUE	more	less	less
electrophilic inducer of the NFE2L2-KEAP1 pathway	TRUE	0.719	1	1		electrophilic inducer of the NFE2L2-KEAP1 pathway	TRUE	more	less	less
EP300	TRUE	1	0.867	1		EP300	TRUE	less	more	less
EPHA2	TRUE	0.742	0.742	1		EPHA2	TRUE	more	more	less
ERBB2	TRUE	0.218	0.118	1		ERBB2	TRUE	more	less	less
ERG	TRUE	0.719	1	1		ERG	TRUE	more	less	less
ESR1	TRUE	1	1	1		ESR1	TRUE	less	more	less
ESR2	TRUE	1	1	1		ESR2	TRUE	less	less	less
ETV1	TRUE	0.719	1	1		ETV1	TRUE	more	less	less
EZH2	TRUE	0.842	0.606	1		EZH2	TRUE	more	more	less
F2R	TRUE	1	1	1		F2R	TRUE	more	less	less
FAAH	TRUE	1	1	1		FAAH	TRUE	less	less	less
FAK	TRUE	1	1	1		FAK	TRUE	less	less	less
FASN	TRUE	1	1	1		FASN	TRUE	less	less	less
FGFR1	TRUE	0.866	0.866	1		FGFR1	TRUE	less	more	less
FGFR2	TRUE	1	1	1		FGFR2	TRUE	less	less	less
FGFR3	TRUE	1	1	1		FGFR3	TRUE	less	more	less
FGR	TRUE	1	0.25	1		FGR	TRUE	less	more	less
flavonoid antioxidant	TRUE	1	0.867	1		flavonoid antioxidant	TRUE	less	more	less
FLT1	TRUE	0.225	0.225	0.615		FLT1	TRUE	less	more	less
FLT3	TRUE	0.475	0.475	0.639		FLT3	TRUE	less	more	more
FLT4	TRUE	1	0.25	1		FLT4	TRUE	less	more	less
FNTA	TRUE	1	0.945	0.118		FNTA	TRUE	less	more	more
FNTB	TRUE	1	0.867	1		FNTB	TRUE	less	more	less
FYN	TRUE	1	0.25	1		FYN	TRUE	less	more	less
GLS	TRUE	1	0.867	1		GLS	TRUE	less	more	less
GPER1	TRUE	1	1	1		GPER1	TRUE	less	more	less
GPX4	TRUE	1	1	1		GPX4	TRUE	less	less	less
g-secretase	TRUE	1	1	1		g-secretase	TRUE	less	less	less
GSK3A	TRUE	1	1	1		GSK3A	TRUE	less	less	less
GSK3B	TRUE	1	1	1		GSK3B	TRUE	more	less	less
HCK	TRUE	1	0.25	1		HCK	TRUE	less	more	less
HDAC1	TRUE	0.0131	0.0501	0.664		HDAC1	TRUE	more	less	more
HDAC2	TRUE	0.00285	0.0762	0.647		HDAC2	TRUE	more	less	more
HDAC3	TRUE	0.0105	0.173	0.347		HDAC3	TRUE	more	less	more
HDAC6	TRUE	0.0509	0.647	0.647		HDAC6	TRUE	more	less	more
HDAC8	TRUE	0.0105	0.347	0.347		HDAC8	TRUE	more	less	more
HMGCR	TRUE	1	1	1		HMGCR	TRUE	less	less	less
HMGCS1	TRUE	1	1	1		HMGCS1	TRUE	less	less	less
HNF4A	TRUE	1	1	1		HNF4A	TRUE	less	less	less
HRH2	TRUE	1	0.867	1		HRH2	TRUE	less	more	less
HSP70	TRUE	1	0.434	0.203		HSP70	TRUE	less	more	more
HSP90	TRUE	1	0.434	0.203		HSP90	TRUE	less	more	more
HSP90AA1	TRUE	0.759	1	0.759		HSP90AA1	TRUE	less	more	more
HSP90B1	TRUE	1	1	1		HSP90B1	TRUE	less	more	less
HSPA1A	TRUE	1	1	1		HSPA1A	TRUE	more	less	less
HSPA1B	TRUE	1	1	1		HSPA1B	TRUE	more	less	less
HSPA1L	TRUE	1	1	1		HSPA1L	TRUE	more	less	less
IAP	TRUE	0.345	0.00585	0.345		IAP	TRUE	less	more	more
IDH1	TRUE	1	1	1		IDH1	TRUE	less	less	less
IGF1R	TRUE	0.121	0.689	1		IGF1R	TRUE	more	less	less
IKBKB	TRUE	0.842	0.842	1		IKBKB	TRUE	more	less	less
IKBKE	TRUE	1	0.867	1		IKBKE	TRUE	less	more	less
IKK	TRUE	1	0.434	0.203		IKK	TRUE	less	more	more
IKKE	TRUE	1	1	1		IKKE	TRUE	less	less	less
inducer of ROS	TRUE	0.733	0.875	1		inducer of ROS	TRUE	more	less	less
induces cell death through a non-apoptotic and mitochondrial-dependent mechanism	TRUE	1	0.867	1		induces cell death through a non-apoptotic and mitochondrial-dependent mechanism	TRUE	less	more	less
induction of rat HCN cell differentiation as judged by induction of neuronal reporter neuroD activity	TRUE	0.719	1	1		induction of rat HCN cell differentiation as judged by induction of neuronal reporter neuroD activity	TRUE	more	less	less
inhibitor of actin polymerization	TRUE	0.719	1	1		inhibitor of actin polymerization	TRUE	more	less	less
inhibitor of antigen receptor-mediated NFkappaB activity	TRUE	1	1	1		inhibitor of antigen receptor-mediated NFkappaB activity	TRUE	less	less	less
inhibitor of breast cancer stem cell proliferation	TRUE	1	1	0.203		inhibitor of breast cancer stem cell proliferation	TRUE	less	less	more
inhibitor of cellular respiration	TRUE	0.719	1	1		inhibitor of cellular respiration	TRUE	more	less	less
inhibitor of downstream signaling of RIP3 associated with MLKL	TRUE	0.719	1	1		inhibitor of downstream signaling of RIP3 associated with MLKL	TRUE	more	less	less
inhibitor of hedgehog signaling pathway	TRUE	1	1	1		inhibitor of hedgehog signaling pathway	TRUE	less	less	less
inhibitor of JAK/STAT signaling	TRUE	0.719	1	1		inhibitor of JAK/STAT signaling	TRUE	more	less	less
inhibitor of leukemic stem cells	TRUE	1	0.434	0.203		inhibitor of leukemic stem cells	TRUE	less	more	more
inhibitor of LSF1-mediated transcription	TRUE	1	1	1		inhibitor of LSF1-mediated transcription	TRUE	less	less	less
inhibitor of multiple kinases	TRUE	1	0.867	1		inhibitor of multiple kinases	TRUE	less	more	less
inhibitor of necroptosis	TRUE	1	0.867	1		inhibitor of necroptosis	TRUE	less	more	less
inhibitor of p53-dependent signaling	TRUE	1	0.867	1		inhibitor of p53-dependent signaling	TRUE	less	more	less
inhibitor of protein translation by preventing protein elongation	TRUE	1	1	1		inhibitor of protein translation by preventing protein elongation	TRUE	less	less	less
inhibitor of RNA polymerase II	TRUE	1	1	1		inhibitor of RNA polymerase II	TRUE	less	less	less
inhibitor of specificity protein 1 transcription factor in cells	TRUE	1	0.867	1		inhibitor of specificity protein 1 transcription factor in cells	TRUE	less	more	less
inhibitor of WNT signaling	TRUE	1	0.25	1		inhibitor of WNT signaling	TRUE	less	more	less
INSR	TRUE	0.134	0.875	1		INSR	TRUE	more	less	less
ITK	TRUE	1	1	1		ITK	TRUE	less	less	less
JAK1	TRUE	1	1	1		JAK1	TRUE	less	less	less
JAK2	TRUE	0.678	0.678	0.678		JAK2	TRUE	more	less	more
JNK	TRUE	1	0.841	0.57		JNK	TRUE	less	less	more
KDM1A	TRUE	1	1	1		KDM1A	TRUE	less	less	less
KDM3A	TRUE	1	1	1		KDM3A	TRUE	less	less	less
KDM4A	TRUE	1	1	1		KDM4A	TRUE	less	less	less
KDM4B	TRUE	1	1	1		KDM4B	TRUE	less	less	less
KDM4C	TRUE	1	1	1		KDM4C	TRUE	less	less	less
KDM4D	TRUE	1	1	1		KDM4D	TRUE	less	less	less
KDM6A	TRUE	0.719	1	1		KDM6A	TRUE	more	less	less
KDM6B	TRUE	0.719	1	1		KDM6B	TRUE	more	less	less
KDR	TRUE	1	0.402	1		KDR	TRUE	less	more	less
KEAP1	TRUE	1	0.867	1		KEAP1	TRUE	less	more	less
KIF11	TRUE	1	1	1		KIF11	TRUE	more	less	less
KIT	TRUE	0.654	0.654	1		KIT	TRUE	less	more	less
KLF5	TRUE	1	1	1		KLF5	TRUE	less	less	less
KPNB1	TRUE	1	0.867	1		KPNB1	TRUE	less	more	less
LAP3	TRUE	1	1	1		LAP3	TRUE	less	less	less
LCK	TRUE	1	0.225	1		LCK	TRUE	more	more	less
LDHA	TRUE	1	1	1		LDHA	TRUE	less	less	less
LDHB	TRUE	1	1	1		LDHB	TRUE	less	less	less
LDHC	TRUE	1	1	1		LDHC	TRUE	less	less	less
LRRK2	TRUE	0.719	1	1		LRRK2	TRUE	more	less	less
LYN	TRUE	1	0.25	1		LYN	TRUE	less	more	less
LYPLA1	TRUE	1	1	1		LYPLA1	TRUE	less	less	less
MAP2K1	TRUE	0.00154	0.116	0.389		MAP2K1	TRUE	more	less	less
MAP2K2	TRUE	0.00154	0.116	0.389		MAP2K2	TRUE	more	less	less
MAP3K8	TRUE	0.719	1	1		MAP3K8	TRUE	more	less	less
MAPK1	TRUE	0.434	0.841	1		MAPK1	TRUE	more	less	less
MAPK10	TRUE	1	1	1		MAPK10	TRUE	less	less	less
MAPK11	TRUE	1	1	1		MAPK11	TRUE	less	less	less
MAPK12	TRUE	1	1	1		MAPK12	TRUE	less	less	less
MAPK13	TRUE	1	1	1		MAPK13	TRUE	less	less	less
MAPK14	TRUE	0.866	1	0.735		MAPK14	TRUE	less	less	more
MAPK7	TRUE	1	0.867	1		MAPK7	TRUE	less	more	less
MAPK8	TRUE	1	1	1		MAPK8	TRUE	less	less	less
MAPK9	TRUE	1	1	1		MAPK9	TRUE	less	less	less
MCL1	TRUE	1	1	1		MCL1	TRUE	more	less	more
MDM2	TRUE	1	1	1		MDM2	TRUE	more	more	less
MDM4	TRUE	1	1	1		MDM4	TRUE	less	less	less
MEN1	TRUE	1	1	1		MEN1	TRUE	less	less	less
MET	TRUE	0.858	1	0.858		MET	TRUE	more	less	more
MGMT	TRUE	1	1	1		MGMT	TRUE	less	more	less
Microtubules	TRUE	0.766	0.766	0.654		Microtubules	TRUE	more	less	more
modulator of NF-kappa-B signaling	TRUE	0.719	1	1		modulator of NF-kappa-B signaling	TRUE	more	less	less
modulator of NFKB1 and STAT3 signaling	TRUE	0.719	1	1		modulator of NFKB1 and STAT3 signaling	TRUE	more	less	less
modulator of ROS	TRUE	1	1	1		modulator of ROS	TRUE	more	less	less
MTOR	TRUE	1	1	1		MTOR	TRUE	more	more	less
MYH1	TRUE	0.719	1	1		MYH1	TRUE	more	less	less
MYH2	TRUE	0.719	1	1		MYH2	TRUE	more	less	less
NAE1	TRUE	1	1	1		NAE1	TRUE	less	less	less
NAMPT	TRUE	0.00965	0.875	1		NAMPT	TRUE	more	less	less
natural product	TRUE	0.435	1	1		natural product	TRUE	more	less	less
NCEH1	TRUE	1	0.867	1		NCEH1	TRUE	less	more	less
NCSTN	TRUE	1	1	1		NCSTN	TRUE	more	less	less
NFE2L2	TRUE	1	0.867	1		NFE2L2	TRUE	less	more	less
NFKB1	TRUE	0.742	0.742	1		NFKB1	TRUE	more	more	less
NOTCH1	TRUE	1	1	1		NOTCH1	TRUE	less	less	less
NPEPPS	TRUE	1	1	1		NPEPPS	TRUE	less	less	less
NPM1	TRUE	1	0.867	1		NPM1	TRUE	less	more	less
NR0B2	TRUE	0.719	1	1		NR0B2	TRUE	more	less	less
NR1D1	TRUE	1	1	1		NR1D1	TRUE	less	less	less
NR1H4	TRUE	0.719	1	1		NR1H4	TRUE	more	less	less
NR3C1	TRUE	1	1	1		NR3C1	TRUE	less	less	less
NTRK1	TRUE	1	0.742	0.393		NTRK1	TRUE	less	more	more
organoplatinum reagent	TRUE	0.742	0.742	1		organoplatinum reagent	TRUE	more	more	less
P2RX7	TRUE	1	0.867	1		P2RX7	TRUE	less	more	less
PAK	TRUE	1	0.867	1		PAK	TRUE	less	more	less
PAK4	TRUE	1	1	1		PAK4	TRUE	less	less	less
PARP1	TRUE	0.345	0.222	0.118		PARP1	TRUE	less	more	more
PARP2	TRUE	0.345	0.222	0.118		PARP2	TRUE	less	more	more
PDE4A	TRUE	1	1	1		PDE4A	TRUE	less	less	less
PDE4B	TRUE	1	1	1		PDE4B	TRUE	less	less	less
PDE4D	TRUE	1	1	1		PDE4D	TRUE	less	less	less
PDE5A	TRUE	1	1	1		PDE5A	TRUE	less	less	less
PDGFRA	TRUE	1	0.39	1		PDGFRA	TRUE	less	more	less
PDGFRB	TRUE	1	0.263	1		PDGFRB	TRUE	less	more	less
PDK1	TRUE	1	0.196	0.196		PDK1	TRUE	less	more	more
PDK2	TRUE	1	0.867	1		PDK2	TRUE	less	more	less
PDPK1	TRUE	1	0.867	1		PDPK1	TRUE	less	more	less
PICK1	TRUE	1	0.867	1		PICK1	TRUE	less	more	less
PIK3CA	TRUE	0.788	1	1		PIK3CA	TRUE	more	less	less
PIK3CB	TRUE	1	1	1		PIK3CB	TRUE	more	less	less
PIK3CD	TRUE	0.752	0.752	0.752		PIK3CD	TRUE	more	more	less
PIK3CG	TRUE	0.917	1	1		PIK3CG	TRUE	more	less	less
PIM3	TRUE	1	1	1		PIM3	TRUE	less	less	less
PKM	TRUE	1	1	1		PKM	TRUE	less	more	less
PLA2G4A	TRUE	1	1	1		PLA2G4A	TRUE	less	less	less
PLA2G4B	TRUE	1	1	1		PLA2G4B	TRUE	less	less	less
PLA2G4C	TRUE	1	1	1		PLA2G4C	TRUE	less	less	less
PLA2G4D	TRUE	1	1	1		PLA2G4D	TRUE	less	less	less
PLAUR	TRUE	1	0.867	1		PLAUR	TRUE	less	more	less
PLD1	TRUE	1	0.867	1		PLD1	TRUE	less	more	less
PLD2	TRUE	1	0.25	1		PLD2	TRUE	less	more	less
PLK1	TRUE	0.182	0.68	0.584		PLK1	TRUE	more	less	more
PLK3	TRUE	1	1	1		PLK3	TRUE	more	less	less
POLA1	TRUE	0.719	1	1		POLA1	TRUE	more	less	less
PPID	TRUE	1	1	1		PPID	TRUE	less	less	less
PPM1D	TRUE	1	1	1		PPM1D	TRUE	less	less	less
PPP1R15A	TRUE	1	0.434	0.203		PPP1R15A	TRUE	less	more	more
PPP2CA	TRUE	1	1	1		PPP2CA	TRUE	less	less	less
PPP3CA	TRUE	1	1	1		PPP3CA	TRUE	less	less	less
PPP3CB	TRUE	1	1	1		PPP3CB	TRUE	less	less	less
PPP3CC	TRUE	1	1	1		PPP3CC	TRUE	less	less	less
PPP3R1	TRUE	1	1	1		PPP3R1	TRUE	less	less	less
PPP3R2	TRUE	1	1	1		PPP3R2	TRUE	less	less	less
PRKAA1	TRUE	1	0.867	1		PRKAA1	TRUE	less	more	less
PRKAA2	TRUE	1	0.867	1		PRKAA2	TRUE	less	more	less
PRKAB1	TRUE	1	0.867	1		PRKAB1	TRUE	less	more	less
PRKC	TRUE	1	1	1		PRKC	TRUE	less	less	less
PRKCB	TRUE	1	1	1		PRKCB	TRUE	less	less	less
PRKDC	TRUE	1	1	1		PRKDC	TRUE	more	more	less
product of diversity oriented synthesis	TRUE	0.114	0.368	0.496		product of diversity oriented synthesis	TRUE	less	more	more
Prolyl-4-Hydroxylase	TRUE	1	1	1		Prolyl-4-Hydroxylase	TRUE	less	less	less
PSEN1	TRUE	1	1	1		PSEN1	TRUE	more	less	less
PSENEN	TRUE	1	1	1		PSENEN	TRUE	more	less	less
PSMB1	TRUE	1	0.646	0.646		PSMB1	TRUE	more	more	more
PSMB2	TRUE	1	0.646	0.646		PSMB2	TRUE	more	more	more
PSMB5	TRUE	1	0.705	0.705		PSMB5	TRUE	less	more	more
PSMD1	TRUE	1	0.646	0.646		PSMD1	TRUE	more	more	more
PSMD2	TRUE	1	0.646	0.646		PSMD2	TRUE	more	more	more
PTGS2	TRUE	1	1	1		PTGS2	TRUE	less	less	less
PTK2	TRUE	1	1	1		PTK2	TRUE	less	less	less
PTP4A3	TRUE	1	0.867	1		PTP4A3	TRUE	less	more	less
PTPN11	TRUE	1	1	1		PTPN11	TRUE	less	less	less
PTPN6	TRUE	1	1	1		PTPN6	TRUE	less	less	less
RAC1	TRUE	1	0.867	1		RAC1	TRUE	less	more	less
Rac GTPases	TRUE	1	1	1		Rac GTPases	TRUE	less	less	less
RAD51	TRUE	1	0.867	1		RAD51	TRUE	less	more	less
RAF1	TRUE	0.518	0.0792	1		RAF1	TRUE	less	more	less
RARA	TRUE	1	0.713	1		RARA	TRUE	less	more	less
RARB	TRUE	1	0.871	1		RARB	TRUE	less	more	less
RARG	TRUE	1	1	1		RARG	TRUE	less	more	less
RASAL1	TRUE	0.172	1	1		RASAL1	TRUE	more	less	less
RET	TRUE	1	0.494	0.494		RET	TRUE	more	more	more
RHOA	TRUE	1	1	1		RHOA	TRUE	less	less	less
RIPK1	TRUE	1	1	1		RIPK1	TRUE	less	less	less
ROCK	TRUE	1	0.867	1		ROCK	TRUE	less	more	less
RORA	TRUE	1	0.867	1		RORA	TRUE	less	more	less
RORC	TRUE	1	0.867	1		RORC	TRUE	less	more	less
RPS6KB1	TRUE	1	1	1		RPS6KB1	TRUE	less	less	less
RPS6KB2	TRUE	0.719	1	1		RPS6KB2	TRUE	more	less	less
RRM1	TRUE	1	0.493	0.493		RRM1	TRUE	less	less	more
RSK	TRUE	1	1	1		RSK	TRUE	less	more	less
RXRA	TRUE	1	1	0.393		RXRA	TRUE	less	less	more
RXRB	TRUE	1	1	0.393		RXRB	TRUE	less	less	more
RXRG	TRUE	1	1	0.393		RXRG	TRUE	less	less	more
S1PR1	TRUE	0.719	1	1		S1PR1	TRUE	more	less	less
S1PR2	TRUE	1	0.867	1		S1PR2	TRUE	less	more	less
S1PR3	TRUE	1	1	1		S1PR3	TRUE	less	less	less
SCARB1	TRUE	1	0.867	1		SCARB1	TRUE	less	more	less
screening hit	TRUE	0.537	0.0919	0.704		screening hit	TRUE	less	more	more
selectively kills engineered cells expressing mutant HRAS	TRUE	0.172	1	1		selectively kills engineered cells expressing mutant HRAS	TRUE	more	less	less
SGK3	TRUE	1	1	1		SGK3	TRUE	less	less	less
SIRT1	TRUE	0.866	0.866	1		SIRT1	TRUE	less	more	less
SIRT2	TRUE	1	0.606	1		SIRT2	TRUE	less	more	less
SKP1	TRUE	1	1	1		SKP1	TRUE	less	less	less
SLC5A1	TRUE	1	0.867	1		SLC5A1	TRUE	less	more	less
SLC7A11	TRUE	1	1	1		SLC7A11	TRUE	less	less	less
slow twitch 2	TRUE	1	0.867	1		slow twitch 2	TRUE	less	more	less
SMO	TRUE	0.842	0.606	1		SMO	TRUE	more	more	less
SPHK1	TRUE	1	1	1		SPHK1	TRUE	more	less	less
SPTLC1	TRUE	1	0.867	1		SPTLC1	TRUE	less	more	less
SPTLC2	TRUE	1	0.867	1		SPTLC2	TRUE	less	more	less
SPTLC3	TRUE	1	0.867	1		SPTLC3	TRUE	less	more	less
SRC	TRUE	0.71	0.488	0.71		SRC	TRUE	more	more	more
SRD5A2	TRUE	1	0.867	1		SRD5A2	TRUE	less	more	less
stapled helical peptide	TRUE	0.309	0.309	1		stapled helical peptide	TRUE	less	less	less
STAT3	TRUE	1	0.25	1		STAT3	TRUE	less	more	less
STK33	TRUE	1	1	1		STK33	TRUE	less	less	less
SYK	TRUE	1	1	0.393		SYK	TRUE	less	less	more
TACC3	TRUE	0.719	1	1		TACC3	TRUE	more	less	less
TASP1	TRUE	1	0.867	1		TASP1	TRUE	less	more	less
TBK1	TRUE	1	0.434	0.203		TBK1	TRUE	less	more	more
TEC	TRUE	1	1	1		TEC	TRUE	less	less	less
TERT	TRUE	1	1	1		TERT	TRUE	less	less	less
TGFBR1	TRUE	1	1	1		TGFBR1	TRUE	less	more	less
TIAM1	TRUE	1	0.867	1		TIAM1	TRUE	less	more	less
TNF	TRUE	1	0.434	0.203		TNF	TRUE	less	more	more
TNKS	TRUE	1	1	1		TNKS	TRUE	less	less	less
TOP1	TRUE	1	0.945	0.889		TOP1	TRUE	less	more	more
TOP2A	TRUE	1	1	1		TOP2A	TRUE	less	less	more
TOP2B	TRUE	1	1	1		TOP2B	TRUE	less	less	less
TP53	TRUE	1	1	1		TP53	TRUE	more	less	less
TRIO	TRUE	1	0.867	1		TRIO	TRUE	less	more	less
TRPC6	TRUE	1	0.867	1		TRPC6	TRUE	less	more	less
TRPV4	TRUE	1	1	1		TRPV4	TRUE	less	less	less
TSPO	TRUE	0.719	1	1		TSPO	TRUE	more	less	less
TTK	TRUE	1	1	1		TTK	TRUE	less	less	less
TXK	TRUE	1	1	1		TXK	TRUE	less	less	less
TXN	TRUE	0.719	1	1		TXN	TRUE	more	less	less
TYMS	TRUE	0.345	0.345	0.345		TYMS	TRUE	less	less	more
UBA1	TRUE	1	0.867	1		UBA1	TRUE	less	more	less
UCHL5	TRUE	0.719	1	1		UCHL5	TRUE	more	less	less
UGCG	TRUE	1	1	1		UGCG	TRUE	more	less	less
unknown	TRUE	1	1	1		unknown	TRUE	less	more	less
USP10	TRUE	1	0.867	1		USP10	TRUE	less	more	less
USP13	TRUE	1	1	1		USP13	TRUE	less	more	less
USP14	TRUE	1	1	1		USP14	TRUE	more	less	less
USP5	TRUE	1	1	1		USP5	TRUE	more	less	less
USP7	TRUE	1	1	1		USP7	TRUE	less	less	less
USP9X	TRUE	0.719	1	1		USP9X	TRUE	more	less	less
VCP	TRUE	0.719	1	1		VCP	TRUE	more	less	less
VDAC1	TRUE	1	1	1		VDAC1	TRUE	less	less	less
VDAC2	TRUE	1	1	1		VDAC2	TRUE	less	less	less
VDR	TRUE	1	1	1		VDR	TRUE	less	less	less
WEE1	TRUE	0.434	0.841	1		WEE1	TRUE	more	less	less
WRN	TRUE	1	1	1		WRN	TRUE	less	less	less
XPO1	TRUE	1	1	1		XPO1	TRUE	more	more	less
YES1	TRUE	1	0.225	1		YES1	TRUE	more	more	less

## Sheet: Table EV2C
Red colour highlights cases with significantly (FDR<=0.05) more events in one subtype compared to the remaining subtypes
Green colour highlights cases with significantly (FDR<=0.05) fewer events in one subtype compared to the remaining subtypes
Benjamini-Hochberg adjusted p-values (Fisher's Exact test, two-sided)						Indicator for odds ratio ("less" for OR<=1 and "more" for OR>1)
category	values	KA	KB	KC		category	values	KA	KB	KC
MSI	-	6.26e-06	0.000235	0.735		MSI	-	less	more	more
KRAS wt	FALSE	1	1	1		KRAS wt	FALSE	more	more	less
BRAF wt	FALSE	0.611	0.611	0.653		BRAF wt	FALSE	more	less	more
TP53 wt	FALSE	0.0992	0.445	0.445		TP53 wt	FALSE	less	more	more
CMS	CMS1	0.00188	1e-05	0.109		CMS	CMS1	more	less	more
	CMS2	0.00281	1.01e-05	0.0489			CMS2	less	more	less
	CMS3	0.661	0.661	0.661			CMS3	more	more	less
	CMS4	1	0.731	0.113			CMS4	less	less	more
De Sousa E Melo subtype	CCS1	0.00542	2.14e-07	0.0083		De Sousa E Melo subtype	CCS1	less	more	less
	CCS2	0.00183	0.00961	0.704			CCS2	more	less	less
	CCS3	1	0.000821	0.000821			CCS3	more	less	more
Full Proteome subtype	FPA	0.00176	3.04e-11	1.85e-05		Full Proteome subtype	FPA	less	more	less
	FPB	0.748	5.37e-07	5.37e-07			FPB	more	less	more
	FPC	0.0018	0.0365	0.424			FPC	more	less	less

## Sheet: Table EV2D
Red colour highlights cases with significantly (p-value<=0.05) more events in tumours with more than 5% membranous MERTK expression
Green colour highlights cases with significantly (p-value<=0.05) fewer events in tumours with more than 5% membranous MERTK expression
p-values (Fisher's Exact test, two-sided)				Indicator for odds ratio ("less" for OR<=1 and "more" for OR>1)
category	values	> 5% (n=146)		category	values	> 5% (n=146)
Gender	Female	0.122		Gender	Female	more
Treatment	CAP	0.59		Treatment	CAP	less
Location	Right colon	0.156		Location	Right colon	more
T	T2/T3	0.00377		T	T2/T3	less
N	N0	0.224		N	N0	more
	N1	0.313			N1	less
	N2	0.799			N2	less
MSI	MSS	0.588		MSI	MSS	more
CIN	Negative	0.619		CIN	Negative	less
KRAS	wt	0.137		KRAS	wt	less
BRAFV600E	wt	0.000597		BRAFV600E	wt	less

## Sheet: Table EV2E
Confusion matrix and performance measures quantifying accuracy and precision with respect to the modified prediction of CMS labels based on gene symbols rather than Entrez IDs, split by subtype
Confusion matrix		Guinney et al. (2015)
		CMS1	CMS2	CMS3	CMS4	NA
This paper	CMS1	16	0	0	0	1
	CMS2	0	27	2	2	2
	CMS3	0	0	11	0	1
	CMS4	0	2	0	11	2
	NA	1	6	1	2	2
Performance measures		Class:CMS1	Class:CMS2	Class:CMS3	Class:CMS4	Class:NA
Sensitivity		0.941	0.771	0.786	0.733	0.25
Specificity		0.986	0.889	0.987	0.946	0.877
Pos Pred Value		0.941	0.818	0.917	0.733	0.167
Neg Pred Value		0.986	0.857	0.961	0.946	0.922
Precision		0.941	0.818	0.917	0.733	0.167
Recall		0.941	0.771	0.786	0.733	0.25
F1		0.941	0.794	0.846	0.733	0.2
Prevalence		0.191	0.393	0.157	0.169	0.0899
Detection Rate		0.18	0.303	0.124	0.124	0.0225
Detection Prevalence		0.191	0.371	0.135	0.169	0.135
Balanced Accuracy		0.964	0.83	0.886	0.84	0.563
