# Supplementary material for: Pharmacoproteomic characterisation of human colon and rectal cancer
Source: Mol Syst Biol. 2017 Nov 3;13(11):951. doi: 10.15252/msb.20177701 (PMC5731344; doi:10.15252/msb.20177701)
Supplement: Supplementary file 5 — Table EV3 [file MSB-13-951-s005.zip › Table_EV3/README.txt]

Table EV3 – Predicted drug sensitivity and mean effect-sizes across the CRC65 and CPTAC datasets

(A) Standardized (z-scored) AUC predictions for drugs across the CRC65 and CPTAC datasets. Each row represents a drug (with tags for the specific dataset, e.g. “_GDSC”) and each column represents a sample.
(B-D) Mean effect-size for all proteins/kinases from full proteome/Kinobeads experiments across non-redundant cell lines and/or tumours as determined by elastic net regression.
Each column contains data for a specific drug or drug combination (with tags for the specific dataset, e.g. “_GDSC”). See main text and Expanded View Methods for details.
