# Supplementary material for: Pharmacoproteomic characterisation of human colon and rectal cancer
Source: Mol Syst Biol. 2017 Nov 3;13(11):951. doi: 10.15252/msb.20177701 (PMC5731344; doi:10.15252/msb.20177701)
Supplement: Supplementary file 5 — Table EV3 [file MSB-13-951-s005.zip › Table_EV3/Table_EV3.xlsx]

## Sheet: Table EV3A
Standardized (z-scored) AUC predictions for 709 drugs/drug combinations across the CRC65 and CPTAC datasets
	C10	C106	C125-PM	C32	C70	C75	C80	C84	C99	CaCo-2	CaR-1	CC07	CC20	CCK-81	Colo 320DM	Colo-678	Colo 741	DLD-1	GP2d	HCA-46	HCA-7	HCT 116	HDC-111	HDC-114	HDC-135	HDC-143	HDC-54	HDC-73	HDC-8	HDC-82	HDC-9	HRA-19	HT-29	HT55	LIM1863	LoVo	LS1034	LS123	LS 180	LS411	LS513	NCI-H548	NCI-H716	NCI-H747	OXCO-1	PC/JW	RCM-1	RKO	SK-CO-1
16-beta-bromoandrosterone_CTRP	-0.874	0.029	-0.831	-1.746	0.041	0.162	-0.438	0.343	0.818	-3.622	-0.313	-1.579	-1.853	0.063	-3.46	0.148	-0.425	1.341	1.889	-0.51	0.237	0.242	1.736	0.697	0.535	1.604	-0.945	0.923	-1.494	-0.301	-0.352	0.786	0.928	1.232	0.932	0.423	1.616	0.437	1.014	2.667	2.042	1.608	0.456	-2.813	0.069	1.134	0.515	-0.997	3.185
1S,3R-RSL-3_CTRP	-0.733	-0.148	-1.071	-0.84	0.001	0.243	0.899	-0.907	-0.626	-0.744	-0.751	-0.638	-0.376	-1.722	-0.894	-0.255	1.717	1.123	-1.165	0.127	1.418	2.696	-1.837	-0.316	0.231	0.109	-0.578	0.5	0.708	-0.14	-0.242	-0.64	-0.804	-1.267	0.305	-0.825	5.493	-0.156	-0.537	0.556	-0.119	-0.255	-0.642	0.422	-0.01	1.165	-0.336	2.724	-0.918
3-Cl-AHPC_CTRP	-0.144	-1.078	-0.834	0.442	-0.214	-1.34	-1.42	-0.37	-1.407	1.999	1.156	0.987	0.802	-1.155	-1.127	2.123	1.065	-1.338	-1.347	-0.479	-0.353	2.401	0.16	-0.257	-0.883	-0.599	-0.699	-0.652	-0.111	-1.064	0.032	-0.208	7.446	1.937	-0.09	1.353	-0.91	1.295	-0.668	-0.709	-2.258	0.277	2.193	0.643	0.891	-0.633	-0.215	-0.207	-1.354
681640_GDSC	-0.054	0.834	-0.341	0.127	-0.258	-0.117	0.249	-0.364	-0.418	-2.704	-1.451	1.324	-0.865	-1.025	-0.951	-0.134	-0.703	-1.094	-1.641	-0.519	-1.193	-0.633	-0.121	-0.43	-0.571	-0.545	0.262	0.307	0.581	-0.179	-0.884	-0.641	1.981	1.434	-0.137	-4.104	1.315	3.731	-0.322	1.583	-1.742	-0.743	-0.187	4.454	-0.045	0.715	-0.124	-2.355	-0.218
968_CTRP	-0.207	1.32	2.367	-0.497	1.135	0.842	0.688	0.989	1.445	-0.075	0.428	0.481	-1.063	-0.137	-2.708	-0.333	-1.136	0.273	0.776	0.842	-0.112	-1.258	1.698	0.364	-0.026	1.078	0.436	1.6	-0.085	1.262	-0.454	0.506	-0.11	-0.208	1.084	-0.91	0.329	-0.188	-0.114	0.288	-1.106	-0.146	-1.173	0.266	-0.393	0.608	0.442	-1.906	0.261
A-443654_GDSC	0.639	0.67	0.36	-1.087	0.834	0.556	1.556	0.777	0.756	2.184	-0.183	-1.626	-0.022	0.387	1.724	-0.712	0.836	-0.099	-0.323	1.005	-0.523	0.199	-0.255	0.361	-1.221	1.122	0.298	0.247	-0.534	-0.279	0.067	-0.146	-1.192	0.978	0.709	-0.494	-0.284	-0.409	-0.563	-3.753	1.547	0.511	3.511	-2.073	0.373	-0.631	-0.14	-3.224	0.294
A-770041_GDSC	-1.523	0.477	1.015	-1.502	1.888	1.268	1.191	0.835	0.971	-5.627	-1.469	-1.776	-1.803	0.98	1.538	-1.762	-0.542	-0.442	0.333	1.095	-0.809	-1.865	0.788	0.407	-0.307	1.638	0.249	2.073	-1.123	0.594	0.61	1.203	-0.316	0.238	0.797	-0.34	0.15	-2.291	0.3	1.255	2.225	0.051	2.932	-3.115	-0.335	0.955	1.295	-2.164	0.886
A-804598_CTRP	-1.38	0.615	1.148	-1.125	1.622	1.136	0.955	1.534	1.305	-0.55	-1.306	-1.55	-1.809	0.508	-2.328	-2.573	-1.716	0.402	-0.189	1.045	-0.646	-1.142	1.379	0.837	-0.369	1.974	1.075	1.502	-1.149	1.129	-0.02	1.263	0.135	0.058	1.497	2.559	2.148	-2.115	0.735	0.358	1.665	-0.426	-0.541	-3.341	-1.844	0.595	1.33	-2.243	0.55
AA-COCF3_CTRP	-0.902	-1.151	0.055	0.769	0.098	-0.557	-0.289	-0.703	-0.848	-0.586	-0.063	0.289	-0.113	1.373	-0.773	4.406	-0.968	-0.355	0.235	-1.066	0.438	-1.391	-0.873	-0.976	0.016	-0.508	-0.04	0.12	0.026	0.591	-1.363	-0.151	-0.061	-1.068	0.192	1.354	0.125	-1.795	-0.832	-1.175	-1.125	-0.375	-2.377	-1.163	0.464	1.147	3.185	2.659	-0.303
abiraterone_CTRP	0.514	-1.024	-1.435	2.013	-0.604	-0.967	-0.712	-1.685	-1.975	1.296	1.033	0.185	1.513	-1.185	0.69	1.478	1.823	-0.375	-0.613	-1.026	-0.012	2.08	-1.36	-0.501	0.902	-1.558	-0.339	-1.567	0.543	-0.987	-0.11	0.202	1.017	-1.346	-0.422	1.668	-0.149	4.318	-0.448	0.742	-1.625	0.405	0.636	0.68	1.776	0.163	-0.393	3.748	-0.238
ABT-199_CTRP	-0.212	0.077	0.526	-6.103	0.831	0.839	0.898	0.483	1.101	-0.373	-0.677	-3.431	-1.09	1.162	-2.317	-1.083	-0.635	0.723	1.142	0.87	0.036	-0.976	0.198	0.65	-0.209	1.492	0.168	-0.644	-1.273	0.188	0.557	0.223	0.25	1.779	0.875	1.432	0.681	-0.607	1.043	1.131	1.02	0.73	1.211	-5.251	-0.556	0.817	0.552	-0.107	1.271
ABT-737_CTRP	-1.43	-0.523	1.027	-1.228	0.286	0.115	0.471	0.814	0.56	-2.795	-1.246	-1.301	-0.809	1.432	-0.427	-2.42	-0.42	-0.537	-3.443	0.743	0.302	1.322	0.502	0.988	-0.343	2.044	0.852	0.972	-0.298	-0.223	-0.058	0.467	1.888	1.452	1.906	1.749	0.202	-3.329	1.765	1.922	0.217	1.88	2.253	-1.664	-0.472	0.644	2.235	1.275	-2.55
AC55649_CTRP	-1.494	-0.568	0.45	0.557	0.621	0.217	0.831	0.077	0.009	-0.211	-1.641	-1.703	-0.621	0.837	1.39	-0.584	-0.293	0.709	-0.202	-0.073	-0.468	0.552	0.468	0.576	0.347	0.583	1.089	0.131	-1.095	0.232	0.225	0.877	0.374	0.402	1.423	0.959	-0.064	-1.334	1.149	1.012	1.079	0.366	0.616	-9.359	-0.27	-0.493	0.92	0.737	2.198
AEW541_CCLE	1.5	0.788	-1.082	2.641	-0.124	0.271	-0.445	0.124	-1.24	0.46	0.416	1.403	0.123	0.28	-2.21	0.536	0.221	0.197	-0.311	-0.218	0.221	2.572	0.061	0.486	-0.662	-1.318	-0.407	-0.36	1.29	0.576	-0.437	0.119	-2.948	-1.222	-1.602	0.339	0.381	3.099	-0.21	-0.989	-4.418	-1.569	0.238	1.165	0.905	0.473	-1.133	0.213	0.093
afatinib_CTRP	-0.965	-1.364	-0.936	2.946	-0.941	-1.67	-1.261	-1.179	-1.827	-0.768	0.94	0.67	0.415	-2.401	-0.6	1.369	1.121	-0.194	-1.205	-1.09	-0.275	2.103	0.215	-0.583	-0.216	-0.173	-1.09	-1.037	0.393	-1.316	-0.304	0.472	5.156	1.141	0.427	-0.311	0.428	-0.781	-0.196	0.965	-1.652	2.309	2.732	-0.66	1.671	-0.354	2.306	0.611	0.112
afatinib_GDSC	0.007	-0.737	-0.197	3.145	0.074	-0.313	0.65	-0.394	-0.268	2.048	-2.405	0.181	1.169	-0.594	2.659	-2.581	4.282	1.752	0.132	-0.111	-0.585	-0.76	-0.534	0.144	-0.344	-1.133	0.792	0.269	0.282	-1.259	0.149	-0.16	1.826	-0.5	-0.373	-2.143	-0.483	-0.338	-0.463	0.427	-1.636	0.901	2.751	-0.989	1.263	-0.904	-1.892	1.428	-1.507
AGK-2_CTRP	-2.11	-1.232	-0.481	0.513	-0.633	-0.715	0.204	0.296	0.06	-0.751	-1.148	-1.79	-1.049	1.536	-0.406	-1.549	0.919	-0.176	0.764	-0.451	-0.926	2.586	-0.879	0.942	-0.102	0.71	0.52	-0.25	-0.89	0.114	-0.542	0.841	2.262	0.821	1.55	1.68	0.715	0.741	1.887	2.163	-3.018	0.951	0.966	-2.533	0.148	0.281	2.253	0.087	0.265
AICAR_GDSC	-0.99	1.23	1.31	0.267	0.813	1.548	0.398	1.678	1.895	-3.462	-1.022	-0.204	-1.63	0.006	-4.461	-1.094	-0.056	-0.846	-1.078	0.327	-0.968	-1.672	1.405	-0.144	-0.828	1.408	0.503	1.632	-1.048	1.522	-1.192	1.493	0.313	2.37	1.103	-0.326	1.27	-1.541	-0.084	-0.708	0.65	-0.053	-3.507	-1.005	-1.045	1.023	0.86	-0.726	2.799
AKT inhibitor VIII_GDSC	0.578	0.638	0.953	2.641	0.658	0.605	0.771	0.515	0.912	0.491	-0.367	0.337	0.289	-0.545	1.891	0.103	2.147	-1.828	-1.298	-0.462	-0.706	-2.125	-1.051	-1.064	-0.428	-0.637	-0.039	0.197	0.446	0.686	-0.762	-0.443	-2.847	-1.96	-0.768	-1.269	-0.163	0.422	-1.17	-3.859	-0.318	-3.187	1.544	0.254	0.72	-1.006	-0.017	-0.443	-0.45
alisertib_CTRP	-0.838	0.214	-1.068	1.833	-1.942	-1.272	-0.327	-1.061	-1.634	1.42	0.533	1.555	0.212	0.041	-2.328	0.102	0.383	0.17	-1.271	-1.038	-0.073	3.323	0.618	0.056	-0.78	-0.537	-0.668	-0.806	1.366	-1.369	-0.222	0.164	3.713	-0.212	-0.027	1.163	1.494	1.252	0.43	3.661	-0.829	0.077	-3.087	0.756	0.539	0.19	1.622	0.755	-0.694
alisertib_in_navitoclax (2_in_1)_CTRP	-1.043	-1.115	-0.064	0.767	-0.247	-0.615	-1.122	-0.56	-0.235	0.777	0.625	0.272	0.235	0.038	0.264	-0.563	1.856	-1.346	-1.704	-0.025	0.487	3.108	-1.471	0.082	-0.832	0.126	-0.304	-1.11	-0.003	-0.899	0.175	-0.045	6.942	1.36	0.535	2.123	-0.279	0.201	-0.26	-0.387	-1.886	-1.879	-0.552	-0.824	0.503	-0.519	1.656	2.759	-2.164
alvocidib_CTRP	0.468	-0.381	-0.941	6.786	-1.339	-1.332	-1.278	-1.076	-1.423	1.606	1.32	2.455	1.023	-1.515	-3.461	2.086	0.98	-0.154	-2.909	-1.385	0.058	0.668	0.313	-1.057	-0.012	-1.513	-0.229	0.109	1.111	-0.882	-0.967	-0.189	0.494	0.048	-1.146	-0.345	-0.24	1.288	-0.72	-0.44	-0.402	0.243	-1.222	1.299	1.634	-0.597	0.616	0.351	-0.34
AM-580_CTRP	-1.569	-0.607	0.719	-3.363	0.082	-0.244	0.006	0.722	0.582	-0.911	-1.027	-1.948	-1.426	2.811	-3.664	0.59	-3.372	-2.581	1.18	0.497	-0.344	1.959	-0.063	0.406	-0.058	2.05	0.572	0.37	-0.734	-0.285	0.682	0.268	1.994	1.634	2.053	1.38	-0.085	-2.124	2.063	1.388	0.855	1.748	1.594	-3.105	-0.946	0.502	2.184	-0.163	-0.307
apicidin_CTRP	-0.165	-1.047	-1.038	7.534	-0.903	-1.26	-1.172	-0.838	-0.972	-0.522	0.357	2.049	0.871	-0.769	0.932	0.23	2.325	0.593	-0.544	-1.158	0.274	1.394	0.915	-0.241	0.243	-0.756	-0.497	-0.031	0.807	-0.999	0.215	-0.002	2.462	-0.522	-1.055	-0.129	0.878	-0.465	0.202	-0.822	-0.974	-1.399	3.364	0.061	0.894	-0.67	-0.903	0.722	-0.66
AS601245_GDSC	-0.153	1.041	0.472	1.145	0.754	0.467	1.162	0.848	1.15	2.466	1.428	-0.026	0.699	-1.073	1.919	0.162	1.462	-1.838	-1.55	0.977	0.19	1.192	-0.835	-0.169	-1.941	-0.442	0.086	0.934	-0.756	0.402	-0.238	0.121	-1.408	0.976	0.161	-3.428	0.212	-0.575	-1.262	-1.368	1.602	-1.622	2.523	-0.223	0.362	-0.755	1.408	-3.615	-0.128
AT13387_CTRP	0.336	-0.023	0.726	-8.082	0.051	0.886	0.926	0.637	0.553	0.381	0.014	-1.894	-0.008	0.274	0.117	4.593	-0.766	0.659	-2.456	0.777	0.812	-0.95	-1.027	-0.884	-0.15	0.678	-0.044	0.076	-0.977	0.497	0.272	-0.246	-0.428	0.284	1.075	-0.394	-0.635	-0.544	-0.263	0.148	0.78	0.576	1.35	-0.601	-0.093	0.078	2.392	-0.69	0.809
AT-406_CTRP	-1.542	0.205	1.265	-0.079	1.076	1.19	1.626	0.927	1.184	-0.118	-2.025	-1.428	-0.887	0.823	1.608	-1.247	-0.594	2.083	-2.131	1.181	-0.23	-1.508	0.905	0.284	-0.244	1.131	1.089	1.232	-0.729	1.172	-0.11	0.88	-0.407	1.91	1.085	-1.038	0.424	-6.664	-0.034	-0.246	1.058	0.249	0.22	-4.854	-0.808	0.101	1.199	-0.483	0.198
AT7867_CTRP	-0.18	-0.696	-0.26	1.776	-0.64	-1.105	-0.747	-1.009	-1.804	2.43	0.671	0.463	1.492	0.438	1.324	2.573	1.461	1.795	0.128	-0.139	0.937	4.454	-1.455	-0.249	-0.563	-0.204	-0.637	-0.634	0.887	-0.842	-0.07	0.074	0.584	1.511	0.009	-1.639	-0.466	-0.521	0.479	-1.33	-2.843	-1.486	0.839	-1.339	1.287	-0.679	2.874	-0.151	-2.07
austocystin D_CTRP	-0.228	-1.212	-1.023	0.669	-1.094	-1.714	-1.162	-1.313	-1.846	0.572	0.775	0.237	1.304	-1.446	0.075	0.375	1.1	-0.907	0.264	-1.214	0.182	1.933	-0.587	-0.417	0.253	-0.839	-1.103	-1.325	0.367	-1.428	0.084	-0.36	2.333	-0.486	-0.063	0.341	-0.644	0.572	-0.241	0.051	-1.909	3.211	5.293	-0.167	2.049	-0.712	-0.303	3.95	-0.862
AUY922_GDSC	1.561	0.492	1.515	-1.84	1.1	0.275	0.702	1.475	0.362	-0.4	1.516	-0.568	-0.965	-0.459	-1.529	1.383	-1.053	-0.063	-2.103	-0.088	-0.241	-1.063	0.203	-0.835	-0.467	-0.199	-0.211	1.036	-1.006	1.475	-0.577	0.423	-0.701	1.082	1.049	-2.022	-0.188	-0.91	-0.824	-2.557	-0.033	0	1.715	-1.081	-0.054	0.119	1.429	-3.445	-0.094
avicin D_CTRP	-0.353	-0.28	-1.345	7.014	-1.475	-1.646	-0.359	-0.87	-2.114	0.472	-0.03	2.49	1.099	-0.221	1.213	-0.555	1.373	-0.198	-1.35	-0.537	-0.054	0.872	-0.514	-0.611	-0.218	-1.248	0.16	-0.047	1.412	-1.007	0.484	0.321	-0.006	0.011	0.367	0.495	1.389	0.362	-0.414	0.127	-1.012	-0.18	-0.06	-0.408	1.379	-0.754	0.782	0.295	0.088
avrainvillamide_CTRP	-1.277	0.59	0.711	-1.442	1.82	1.154	1.387	0.787	1.081	-0.978	-1.421	-2.426	-1.384	1.215	0.692	-0.735	-0.994	1.177	-0.564	0.814	-0.438	-1.216	1.317	0.428	-0.272	0.735	1.175	1.331	-1.025	0.625	0.474	0.813	-0.113	1.382	1.133	-1.712	0.238	-1.641	0.21	-0.062	1.196	-0.395	-0.672	-7.184	-1.009	0.57	0.812	-1.539	0.866
axitinib_CTRP	-0.647	-0.345	-0.167	0.151	-0.876	-0.913	-0.406	-0.413	-0.518	1.286	0.372	0.496	-0.621	0.854	-0.839	0.852	-0.891	0.884	-2.393	-0.611	0.272	4.211	0.567	0.105	-0.341	0.17	-0.727	0.14	0.644	-0.527	-0.148	0.532	3.768	1.634	0.645	0.522	0.817	-0.639	2.611	3.402	-0.484	-1.26	-3.864	0.315	-0.818	0.475	2.251	-1.445	1.546
axitinib_GDSC	0.534	1.386	0.796	-1.341	0.017	1.296	0.228	0.533	1.292	-0.685	0.301	0.563	-0.826	-0.919	-1.924	0.556	-0.837	-0.493	-0.302	0.163	0.12	-0.556	0.718	0.101	0.139	1.117	0.25	1.425	-0.499	0.646	-0.976	-0.115	-0.057	-0.04	-0.31	-0.698	1.014	1.682	-0.375	-0.73	1.565	-1.133	-6.826	1.359	-0.812	1.963	0.011	-0.607	-0.732
AZ-3146_CTRP	-1.492	-0.883	-0.681	1.582	-0.562	-1.259	-0.878	-0.708	-0.968	-0.326	0.533	-0.064	-0.102	-0.612	-0.886	0.894	0.324	-0.469	0.179	-0.942	-0.773	4.103	-0.7	0.837	-0.493	0.974	-0.551	-1.079	-0.17	-0.763	-1.131	0.727	3.416	0.714	1.154	1.237	1.146	1.431	0.708	2.155	-1.575	0.479	0.697	-2.514	1.012	0.138	2.411	-0.826	-0.848
AZ628_GDSC	0.788	0.906	0.445	-1.161	0.978	1.091	0.75	0.638	0.435	3.897	0.044	-0.516	0.536	-0.352	3.923	-0.221	0.326	0.121	-0.793	1.456	-0.481	-0.965	0.369	0.613	-1.151	0.295	0.525	0.788	-0.521	0.359	-0.198	0.284	-0.896	1.016	0.266	-1.236	1.207	0.377	-0.86	-4.24	0.018	-0.167	1.629	-2.435	0.342	-0.884	-0.183	-5.899	-0.282
azacitidine_CTRP	-0.75	0.236	0.737	-0.38	0.551	0.029	0.153	0.912	0.633	-0.829	-0.289	-0.742	-1.104	2.688	-2.773	-3.506	-1.393	-0.138	1.645	0.013	-0.109	1.072	0.642	0.91	-0.366	1.733	0.978	0.282	-0.404	0.193	0.305	0.789	0.901	-1.17	1.235	3.809	-0.76	0.398	2.192	1.721	0.53	1.859	-1.558	-0.413	-0.709	0.591	1.478	-1.196	0.234
AZD1480_CTRP	0.319	0.777	-0.209	3.822	-0.532	-0.42	-0.377	-0.576	-0.467	-2.866	0.561	2.309	-0.797	-0.532	-2.613	0.16	-1.043	2.018	-1.862	-1.208	0.381	0.316	0.006	-1.231	-0.211	-1.741	-0.75	0.723	0.695	0.536	-0.777	-0.427	-0.223	0.539	0.334	-0.329	2.146	1.631	-0.222	-0.545	1.339	0.286	-4.583	3.12	0.939	0.547	1.965	0.165	0.283
AZD4547_CTRP	-0.535	-0.617	-0.121	1.966	-0.907	-1.366	-0.263	-0.818	-0.849	-0.516	1.292	0.832	0.755	1.967	-0.224	0.063	0.807	2.857	0.352	-0.956	-0.317	2.445	-1.25	0.059	0.209	0.119	0.007	-1.095	0.354	-0.26	-0.96	0.659	-0.055	-1.531	1.082	-1.341	-1.826	4.114	-0.596	0.398	-1.186	-0.016	-3.886	0.011	0.998	-0.343	0.573	2.456	-1.667
AZD6482_CTRP	-1.305	-0.806	-0.78	0.387	-0.828	-1.086	-0.269	-1.531	-2.113	0.391	0.568	-0.136	1.169	-0.581	-0.441	1.368	2.009	0.562	-1.597	-1.12	-0.251	4.689	-0.376	-0.514	-0.1	-0.684	-0.353	-0.402	-0.346	-1.479	-0.988	0.764	3.609	-0.37	0.354	-1.476	1.132	0.047	-0.848	3.479	-0.204	2.406	0.018	-0.762	1.719	-0.299	1.523	1.147	-2.74
AZD6482_GDSC	-1.007	1.252	0.087	1.064	0.824	1.195	1.155	0.973	1.777	-2.392	-2.291	-0.299	-1.625	0.346	0.064	0.105	1.075	-0.474	1.309	1.093	-0.647	-2.478	0.997	0.078	-0.837	0.93	0.935	1.309	-0.656	0.876	-0.006	0.204	0.424	2.77	0.88	-5.62	1.635	-0.658	-0.195	-0.575	2.009	-0.32	-1.458	-1.742	-0.414	-0.03	-0.104	-5.091	0.756
AZD7545_CTRP	0.21	0.625	0.96	-1.871	1.005	0.976	0.904	1.453	1.137	-0.244	-0.391	0.185	-1.655	-2.105	-1.449	-0.616	-2.228	0.82	-1.481	0.217	-0.112	-0.327	1.612	0.699	-0.354	0.703	1.223	1.163	-0.295	1.345	-0.51	0.289	1.416	0.192	1.368	-1.568	1.241	-1.783	-0.247	0.944	1.025	-0.535	0.591	-0.536	-2.185	-0.226	1.404	-4.336	-0.367
AZD7762_CTRP	-0.076	-0.303	-0.003	-0.448	-0.038	-0.856	-0.202	-0.787	-0.865	2.874	0.889	0.064	0.987	-0.256	2.992	2.351	3.5	0.584	-0.068	1.175	0.214	-0.624	-0.623	-0.484	-0.803	0.303	0.285	0.822	-0.137	-0.895	-0.814	-0.21	1.948	3.293	0.491	-1.062	0.77	0.216	0.651	-0.314	-2.89	-1.712	-1.174	-1.595	0.517	0.255	1.843	-3.183	-2.528
AZD7762_GDSC	1.564	1.537	-0.07	-1.854	-0.504	1.034	0.119	0.202	0.634	-1.229	1.799	0.904	-0.524	-1.263	-3.003	1.935	-0.06	0.833	-1.898	0.31	0.688	-0.664	0.783	-0.03	-0.046	-0.263	0.313	1.079	0.286	0.905	-1.016	-0.182	-1.78	0.071	-0.651	-2.724	1.922	1.633	-0.692	-1.649	-0.339	0.049	-2.037	3.09	-0.338	1.365	-0.351	-2.544	-1.437
AZD8055_CTRP	-0.628	-1.724	-0.946	2.355	-1.21	-1.612	-0.648	-1.014	-1.441	-0.278	-0.047	0.368	0.974	1.815	1.992	1.471	0.765	0.85	1.118	-0.546	0.025	6.442	-0.799	0.147	0.238	-0.516	-0.372	-1.49	0.649	-1.798	0.55	-0.055	2.76	-0.459	-0.083	-0.778	-1.913	0.13	0.435	1.91	-1.561	-0.233	0.746	-1.534	0.984	-0.893	0.49	2.436	-0.675
AZD8055_GDSC	-1.461	1.258	1.706	-1.787	1.789	1.842	1.133	1.755	2.102	-2.102	-0.984	-1.034	-1.874	0.015	-2.138	-0.204	-0.729	-2.095	-0.241	0.821	-0.73	-1.836	0.756	0.381	-1.541	1.367	0.744	1.862	-1.075	1.226	-1.446	1.039	-0.429	1.253	1.231	-1.652	1.213	-1.879	-0.098	-1.666	1.228	-1	-1.086	-1.387	-1.424	0.664	1.411	-2.572	-0.287
B02_CTRP	-1.708	-0.199	1.199	-2.113	0.935	-0.499	-0.361	1.008	0.754	-0.27	-0.239	-1.797	-1.189	1.044	-3.304	-0.123	-0.817	-1.838	-0.874	0.599	-0.087	0.814	0.299	0.307	-0.454	1.858	0.989	0.688	-0.945	0.285	0.149	0.563	4.713	1.554	2.081	0.604	-0.533	-1.499	2.212	0.806	-0.163	2.234	0.635	-1.609	-0.425	0.727	3.089	-2.185	-1.311
bafilomycin A1_CTRP	0.298	-0.673	-1.465	2.653	-0.743	-1.331	-1.201	-1.197	-1.444	0.903	-0.925	1.34	0.912	-0.762	2.44	0.248	1.563	-0.375	-1.205	-1.869	0.513	0.361	0.37	-1.215	2.185	-1.148	-0.796	0.525	1.43	0.077	0.084	-0.398	0.291	-1.75	-0.363	-1.102	-0.468	0.114	-0.366	-0.595	-1.881	-0.78	-0.006	2.43	2.17	0.536	0.669	1.118	0.97
barasertib_CTRP	0.951	0.712	0.018	1.022	-0.162	0.074	-0.229	-0.126	0.053	1.343	0.17	1.219	0.37	-1.233	1.156	1.035	-0.816	1.269	-1.856	-1.559	0.263	-0.395	-0.942	-0.815	-1.562	-0.371	-0.339	-0.593	2.778	-0.133	-0.023	-0.629	0.693	0.468	-0.068	-0.684	1.739	1.06	-0.449	1.164	-2.852	-0.776	1.241	1.905	0.255	1.158	1.289	0.274	-1.464
bardoxolone methyl_CTRP	-0.673	-1.28	-1.256	1.927	-1.198	-2.089	-1.078	-1.243	-1.733	-0.158	1.147	1.142	0.407	-1.037	-0.126	0.089	0.591	-0.765	0.089	-0.89	-0.264	3.175	-0.57	-0.274	-0.392	-0.593	-1.137	-1.752	0.301	-1.959	-0.657	-0.135	4.876	1.272	0.58	1.727	-0.402	4.561	-0.243	-0.3	-1.52	0.847	0.295	0.468	1.528	-0.45	1.007	0.802	-1.024
Bax channel blocker_CTRP	-1.209	-0.963	-0.745	2.068	0.024	-1.379	-0.357	-0.604	-0.743	-5.039	-0.123	-0.546	-0.347	-1.538	-1.046	0.542	0.549	2.865	3.802	-1.686	-0.312	2.333	0.14	0.175	0.742	0.425	-0.759	-0.377	-0.523	-0.657	-0.477	0.276	2.663	-1.628	0.453	-1.371	-0.395	-1.115	1.749	1.551	-1.413	-0.612	1.24	-1.29	0.334	-0.389	2.401	0.039	0.505
BAY 61-3606_GDSC	0.707	1.341	0.64	1.618	0.075	1.024	0.024	0.993	1.302	-0.619	2.3	0.687	-1.067	-1.296	-3.125	1.969	-0.85	-0.475	0.485	-0.013	-0.55	-2.52	1.207	-0.589	-0.851	0.085	-0.079	1.284	-0.281	1.466	0.004	-0.525	-0.851	2.732	-0.77	-3	0.954	0.24	-1.445	-2.424	1.825	-2.222	-0.001	1.693	-0.76	0.615	-0.016	-2.843	1.148
BCL-LZH-4_CTRP	-0.634	-0.848	-1.485	3.58	-1.657	-0.887	-0.664	-1.594	-1.877	1.048	1.213	1.035	0.756	-0.18	2.055	2.756	1.312	0.682	-2.131	-0.465	0.326	0.874	-1.113	-0.815	0.057	-1.16	-0.567	-1.232	0.883	-0.829	-0.52	0.452	0.465	-0.666	0.198	0.021	3.001	1.253	-0.132	0.54	-1.009	0.819	-0.576	-0.79	0.902	-0.072	1.462	1.071	-0.147
BEC_CTRP	-1.06	-1.288	-0.658	0.816	-0.75	-1.027	-0.085	-1.156	-0.988	0.427	0.16	0.789	0.828	0.382	2.239	1.048	1.764	-1.588	-0.794	-0.375	0.089	0.207	-1.254	-1.181	0.563	-1.505	-0.056	-0.686	0.032	-0.627	-0.414	-0.771	0.461	-0.037	-0.272	0.323	-0.721	0.713	-4.518	0.714	-0.337	0.659	0.564	0.425	1.13	-0.763	-0.167	2.353	-0.313
belinostat_CTRP	0.135	-1.244	-1.471	4.752	-1.262	-1.131	-0.867	-1.343	-1.64	-0.096	0.122	0.937	0.788	-0.039	2.629	2.621	1.382	0.559	0.674	-0.903	-0.437	1.414	-0.689	-0.397	0.602	-1.383	-0.804	-0.683	1.172	-1.372	0.841	-0.373	-0.26	-0.96	-0.651	-0.036	-0.925	0.893	0.103	0.554	-1.41	0.89	2.471	-0.87	1.428	-0.606	-1.107	1.418	-0.068
bendamustine_CTRP	0.434	0.513	0.558	-6.044	1.194	0.765	0.913	1.095	0.966	0.201	0.58	-1.891	-0.567	0.145	-1.025	0.279	2.65	0.083	-1.497	0.975	-0.432	0.034	0.291	-0.042	-0.967	0.987	0.013	0.096	-0.843	0.374	-0.431	0.016	1.829	1.7	0.692	-1.329	0.597	0.558	-1.172	2.13	0.7	1.168	1.138	0.112	-0.57	0.229	0.529	-5.588	-1.788
betulinic acid_CTRP	0.146	0.735	0.581	-7.974	0.267	0.682	0.836	0.549	0.579	-0.298	-0.492	-3.266	-0.576	0.499	-0.102	0.16	-1.067	-0.198	2.016	0.981	0.221	-0.558	-1.177	0.328	-0.073	1.335	0.252	-0.833	-0.953	0.239	0.557	-0.443	0.275	1.053	1.076	0.109	0.123	-0.578	0.487	0.406	0.775	0.318	3.292	-0.437	-0.702	0.187	0.73	-0.186	-1.714
bexarotene_CTRP	0.78	0.44	-0.404	0.247	0.076	0.874	-0.186	-0.558	0.601	2.643	-0.264	0.924	-0.584	-0.142	0.006	-0.318	-4.24	0.373	0.902	-0.117	-1.152	-0.301	0.204	0.573	0.433	-1.057	0.366	-0.627	1.492	0.286	-0.755	-0.763	-0.744	0.576	-0.745	0.235	1.148	1.17	-0.237	0.801	0.407	-1.302	-2.159	-0.033	-0.454	0.67	-5.189	-1.005	1.592
bexarotene_GDSC	0.191	0.206	0.222	0.265	0.552	0.78	0.664	0.011	-0.185	-0.037	-1.292	0.248	-0.345	-0.929	-0.293	2.501	-1.237	-1.393	-2.612	0.456	-0.846	-0.246	1.179	-0.438	0.029	-0.361	1.345	1.188	-0.091	1.196	-0.636	0.74	0.321	-1.1	0.987	-4.351	-1.011	-0.042	-1.095	-2.204	1.382	0.837	0.135	0.272	-0.018	-0.438	1.238	-3.791	1.02
BI-2536_CTRP	-0.061	-0.304	-1.09	7.894	-0.634	-1.075	-0.736	-0.842	-1.454	-0.152	-0.072	3.032	0.612	-0.77	0.014	0.363	2.066	-0.243	-0.129	-0.445	0.337	-0.149	0.965	-0.353	0.257	-0.611	-0.503	0.939	0.651	-0.6	-0.32	-0.069	0.68	0.763	-0.343	-0.37	0.7	0.158	-0.905	-1.099	-1.667	0.019	-0.413	-0.831	0.533	-0.185	-0.211	-0.35	0.148
BI-2536_GDSC	-0.47	1.295	0.552	-0.765	1.742	1.605	1.301	0.97	0.879	2.912	-0.685	-0.104	-0.264	0.301	0.44	-1.382	0.94	-0.25	-0.5	1.826	-1.011	-1.575	0.017	0.273	-0.327	0.451	0.189	1.94	-0.581	0.981	-0.414	0.038	-1.704	1.347	0.016	-1.878	0.342	-1.11	-0.588	-3.727	1.763	0.166	3.175	-0.488	-0.027	-0.687	0.287	-4.339	-0.697
BIBR-1532_CTRP	-0.772	-0.505	0.621	-1.078	-0.587	-0.659	-0.003	0.423	0.286	-3.136	-0.075	-1.37	-0.984	0.416	-5.521	-0.94	-2.564	-2.584	0.645	-0.876	-0.161	2.26	0.924	0.556	-0.099	1.232	0.402	-0.322	0.732	-0.106	-0.104	0.503	2.23	0.899	0.852	0.968	-0.532	0.299	0.899	1.001	0.43	1.787	1.072	-1.039	-0.62	0.622	2.2	0.381	2.576
Bicalutamide_GDSC	0.621	-1.063	-1.211	0.722	-1.165	-1.583	-1.238	-1.088	-1.185	-0.711	3.082	0.22	0.968	-0.123	-1.086	0.922	0.225	4.026	2.631	-1.273	0.648	0.546	-0.306	-0.492	1.237	-0.506	-1.076	-0.72	-0.147	-1.065	0.066	-0.472	-0.296	-1.802	-0.143	0.99	-1.32	2.875	-0.049	0.065	-1.488	2.373	-0.611	0.732	1.402	-0.118	1.377	4.199	-1.948
BIRB-796_CTRP	-0.423	-0.264	-0.545	-0.221	0.067	-0.077	-0.765	-0.385	0.288	-0.784	-0.975	-0.834	-1.301	-2.218	-4.653	-0.027	1.501	1.11	1.147	-0.135	0.013	-0.312	1.573	0.234	-0.225	0.582	-0.465	0.685	-0.876	0.608	-0.951	0.546	2.63	2.113	0.455	0.835	1.157	0.889	-0.461	1.737	1.911	-0.037	-1.999	-3.942	0.445	-0.036	0.467	0.06	1.765
BIRB-796_GDSC	-1.329	-0.236	-0.366	-0.932	-0.97	-0.962	0.362	-1.147	-0.635	-3.204	-0.109	-0.208	-1.868	0.217	1.718	1.48	-3.48	0.165	-0.678	0.067	0.721	3.53	-1.211	-0.187	0.023	-0.875	0.432	-0.242	0.582	-0.086	0.398	-0.804	-2.243	-1.727	0.114	0.587	1.178	2.869	-0.663	-0.257	-0.264	2.067	0.358	2.551	1.94	1.322	1.322	1.593	-0.184
birinapant_CTRP	-0.172	0.658	0.855	0.445	0.676	1.098	0.844	0.853	0.843	-0.333	-0.22	0.511	-0.916	0.804	-0.259	1.102	-4.658	0.591	1.153	0.608	-0.93	-1.6	1.025	-0.016	-0.021	0.134	0.218	0.405	0.361	0.789	-0.435	0.149	0.45	0.381	0.657	-5.429	0.161	-2.47	-5.342	-0.14	0.999	-0.294	1.156	-0.401	-0.43	-0.309	0.432	-2.269	1.371
BIX-01294_CTRP	-0.472	-1.226	-1.676	3.178	-1.416	-1.981	-1.095	-1.237	-2.125	-1.101	1.135	0.608	0.799	-0.96	0.998	1.797	-0.204	1.72	3.063	-0.948	-0.457	3.064	-0.073	-0.153	0.579	-1.153	-1.316	-1.413	0.925	-1.373	0.067	-0.003	0.63	0.14	-0.635	1.392	-1.478	2.814	0.276	2.239	-1.666	1.914	-0.907	0.202	1.009	-0.217	-0.597	1.096	-0.567
blebbistatin_CTRP	0.613	-0.573	-0.431	0.543	0.094	0.122	-0.524	-0.191	-0.981	1.111	0.749	-0.996	0.264	-0.901	1.727	0.668	4.817	0.527	-0.736	-0.46	-0.412	-1.814	-0.337	-0.943	-1.01	-1.56	-0.766	-0.177	-0.294	0.123	0.457	0.096	-0.417	-0.594	-0.802	0.342	-0.641	0.256	-0.406	0.757	-3.989	0.423	2.837	-1.045	0.868	-0.146	-0.396	0.305	6.059
bleomycin A2_CTRP	-0.301	-0.509	-1.476	3.182	-0.853	-1.479	-0.916	-1.127	-1.61	0.882	0.941	1.552	1.216	-1.92	1.393	0.437	1.489	0.377	0.115	-1.383	-0.608	2.021	-0.799	-0.145	-0.659	-0.687	-1.036	-1.271	0.3	-1.482	-0.75	-0.121	3.135	1.338	-0.37	-1.773	1.207	1.813	-1.4	2.704	-2.743	0.233	1.695	-0.104	1.558	-0.006	-0.07	1.559	-2.296
Bleomycin_GDSC	0.226	1.455	0.808	-0.117	1.167	1.422	0.508	1.54	1.309	0.883	-0.447	-0.531	-0.37	-0.7	-1.235	-0.469	0.313	-1.182	0.159	1.178	-0.004	-1.501	0.658	-0.049	-1.591	0.662	0.224	1.389	-0.322	0.617	0.057	-0.327	-1.847	3.433	-0.556	-2.637	0.829	-0.354	-1.065	-1.978	1.107	-1.281	4.983	-0.836	-0.967	-0.481	-0.49	-3.51	-1.318
BMS-195614_CTRP	-0.771	0.363	0.764	-1.278	0.714	0.689	0.409	0.958	1.398	-2.093	-0.767	-1.156	-1.627	-0.251	-3.561	-0.646	-2.355	0.482	0.66	0.196	0.004	-0.727	2.084	0.561	0.097	2.031	0.973	1.483	-0.893	1.043	0.157	0.631	2.389	1.118	0.862	-0.874	0.927	-5.513	1.385	0.576	1.569	0.328	1.116	-1.434	-1.427	0.325	1.583	-0.873	1.829
BMS-270394_CTRP	-1.005	-1.196	-0.438	-0.152	-0.678	-1.382	0.862	-0.147	0.304	0.213	0.461	-0.972	-1.116	-0.679	-1.33	-0.887	-0.897	0.109	-1.078	0.253	-0.597	2.189	0.801	0.361	0.986	0.741	1.14	-0.012	-0.371	-0.931	-0.113	-0.28	3.006	1.069	0.334	-1.403	-0.591	-0.989	2.282	2.007	3.11	1.676	-1.942	-2.18	1.107	-1.67	0.357	0.086	2.017
BMS-345541_CTRP	-0.56	-1.434	-1.312	0.68	-0.476	-1.325	-1.039	-0.886	-1.637	0.298	1.37	0.774	0.177	-1.922	-0.596	0.754	0.889	-0.042	-0.112	-1.13	-0.624	3.092	0.208	0.168	-0.923	-0.58	-1.55	-1.375	0.237	-1.472	0.121	0.154	6.132	-0.152	-0.167	0.553	-0.706	1.429	-0.684	1.627	-2.371	1.948	2.397	0.384	0.991	-0.493	0.962	-0.93	0.025
BMS-509744_GDSC	0.981	1.046	-0.403	-0.048	0.539	1.412	1.263	1.183	0.992	4.027	-0.719	-0.264	0.941	0.639	1.438	-0.664	1.066	-0.094	-0.11	1.991	-0.619	-0.04	-0.727	0.199	-0.825	-0.023	1.133	-0.093	-0.144	0.086	0.338	-0.305	-1.464	1.081	0.104	-0.072	-1.288	1.422	-1.731	-2.922	2.12	0.117	2.221	-3.069	-0.724	-1.063	-1.111	-3.206	0.209
BMS-536924_CTRP	-1.258	-0.83	-1.152	1.127	-1.187	-1.607	-0.86	-1.164	-1.558	-0.795	0.534	1.033	-0.031	-1.148	-0.586	0.526	0.095	1.6	-0.368	-1.372	-0.297	5.988	-0.448	0.146	0.536	-0.137	-0.745	-1.718	1.076	-0.738	-0.662	0.207	3.76	-1.042	0.242	0.898	1.008	1.588	1.139	1.984	-1.191	-1.097	-2.742	1.242	0.048	-0.187	2.639	1.899	-1.311
BMS-536924_GDSC	1.161	0.316	-1.385	-0.504	-0.209	0.258	-0.13	0.321	-0.88	1.794	1.14	-0.269	0.921	-0.909	-1.121	0.868	1.273	-0.342	-0.491	-0.173	0.454	0.43	0.077	-0.385	-0.302	-0.368	-1.308	-0.307	0.167	-0.607	0.767	-0.374	-0.238	0.518	-0.54	-0.876	-0.303	4.594	-0.526	-4.436	0.019	0.953	5.136	-1.275	1.609	-0.462	-1.333	-2.211	0.5
BMS-708163_GDSC	-0.16	-0.081	0.013	0.467	-0.491	-0.808	-0.502	-0.644	-0.698	1.386	-0.019	0.565	1.463	0.03	0.886	1.317	0.702	0.487	1.374	-0.944	-0.155	-3.06	0.141	-0.323	0.038	-0.63	-0.112	-0.48	-0.326	-1.484	0.765	-0.74	2.675	-0.407	-0.067	-1.98	-0.812	0.487	-0.93	-0.064	-0.85	3.1	2.84	2.487	-0.146	-0.724	-1.273	-0.261	-5.751
BMS-754807_CTRP	-0.428	-0.669	-0.769	2.037	-1.151	-1.42	-1.081	-1.237	-1.495	-0.018	0.756	1.031	1.005	-0.633	-0.044	-0.138	5.464	0.536	-1.323	-1.496	0.296	4.087	-0.962	-0.351	-0.127	-0.69	-0.872	-1.671	0.69	-0.687	-0.829	0.18	2.721	-0.379	-0.078	0.786	-0.799	1.082	0.419	0.489	-2.179	-0.643	-2.032	0.826	1.415	-0.27	1.242	2.387	-1.271
BMS-754807_GDSC	1.226	-0.555	-0.469	3.725	-0.007	-0.404	-0.699	-1.068	-1.227	0.101	3.185	1.252	1.904	-0.369	-0.429	1.162	4.339	2.949	-1.859	-0.294	1.04	1.105	-0.108	-0.943	-0.051	-0.742	-0.635	0.416	-0.19	-0.09	-0.086	-0.46	-2.764	0.851	-0.095	-0.324	-2.321	-0.267	-0.462	-1.488	-0.877	-2.729	0.564	-0.609	1.142	-0.769	1.995	0.177	-2.41
bortezomib_CTRP	-0.078	-0.797	-0.217	-0.782	-0.68	-1.433	-1.097	-0.884	-1.124	-0.291	1.337	-0.891	-0.119	-1.033	1.114	6.316	0.779	-0.172	2.386	-0.245	-0.557	-1.175	-0.688	0.201	0.298	-0.017	-1.542	0.55	-0.41	-0.986	-0.823	0.082	-0.219	0.255	1.182	2.866	0.035	1.323	-0.295	0.522	-1.489	1.874	-1.176	-0.258	1.538	0.416	1.499	-0.013	-2.381
bortezomib_GDSC	-0.51	0.582	0.895	-2.117	1.445	1.804	0.865	1.573	2.045	-1.423	-0.849	-1.895	-1.676	-0.061	-1.064	-1.25	-0.954	-0.522	0.018	1.361	-0.279	-2.511	1.503	0.398	-0.485	1.729	0.263	1.6	-0.831	0.79	0.132	0.728	-0.412	1.663	0.948	-0.672	2.163	-2.882	-0.079	-1.69	2.482	0.412	3.372	-3.019	-0.815	0.137	0.56	-3.362	0.67
bosutinib_CTRP	-0.246	-0.804	-0.958	1.097	-0.514	-0.993	-0.57	-0.203	-0.658	-0.615	0.3	-0.175	0.432	2.871	-0.245	0.46	0.86	-0.453	-0.529	-0.956	-0.365	5.882	-0.547	0.591	0.306	0.32	-0.676	-0.84	0.562	-1.198	0.35	1	2.874	-1.19	-0.414	-0.5	-0.963	-0.057	0.702	-0.385	-1.588	4.238	1.812	-1.797	1.45	-0.27	0.089	-0.558	-0.545
bosutinib_GDSC	-0.016	1.689	1.075	-1.324	1.007	1.974	1.225	1.377	2.399	-2.322	-1.394	0.047	-1.971	-0.603	-1.312	-1.292	-0.161	-1.454	-1.826	0.562	-0.429	-3.514	1.209	-0.169	-1.112	0.374	0.273	1.361	-0.805	1.51	-0.904	0.567	-1.55	1.425	0.41	-2.487	1.873	1.093	-1.058	0.267	2.371	-0.415	-2.143	1.045	-0.98	1.291	-0.647	-1.102	1.297
BRD1812_CTRP	0.038	-1.273	-0.858	1.21	-1.041	-1.457	-0.454	-1.066	-1.255	1.763	1.21	0.773	1.287	0.021	1.008	2.002	1.795	1.26	-1.513	-0.585	-0.388	2.5	-0.373	-0.633	-0.392	-0.891	-0.546	-1.338	0.13	-1.509	-0.361	0.097	6.115	-0.985	-0.263	-2.701	1.009	0.198	-1.636	3.155	-1.17	0.934	1.485	0.402	0.729	-0.259	0.871	0.664	-2.392
BRD1835_CTRP	-0.057	0.759	0.703	0.003	0.621	0.616	0.351	1.315	1.32	-0.732	-0.593	-0.733	-1.49	-0.28	-6.859	-0.255	-3.268	-0.381	-0.678	0.09	-0.565	-0.265	1.889	-0.092	-0.172	1.264	1.025	1.038	-0.447	0.7	0.085	0.14	1.605	1.219	0.769	-0.754	0.125	-1.93	0.626	1.207	2.198	0.829	0.296	-0.621	-1.453	0.142	0.826	-1.754	1.485
BRD4132_CTRP	-0.789	-0.781	0.701	-1.897	0.268	0.288	0.027	0.814	0.504	-1.346	-0.933	-1.164	-1.235	1.771	-2.535	0.431	-2.102	-0.809	-2.528	-0.053	-0.201	2.639	1.337	0.5	0.161	1.612	0.605	0.41	-0.441	-0.31	0.848	0.671	2.946	-0.839	1.009	1.507	-0.274	-2.726	1.44	3.048	1.777	1.21	3.262	-3.296	-0.763	0.212	1.318	-2.275	1.376
BRD6340_CTRP	0.075	0.145	-0.09	1.701	-0.56	-0.01	-0.08	-0.659	-0.452	1.445	1.731	0.653	-0.36	-3.67	-1.603	1.888	0.67	-0.244	-2.12	-0.792	0.068	1.553	0.341	-0.597	-0.619	0.071	-0.562	0.349	0.136	0.357	-1.089	-0.14	1.983	1.245	0.952	-1.859	1.48	2.774	-2.295	-1.202	0.618	1.043	-2.246	0.583	1.968	-0.111	1.682	-2.521	-2.605
BRD8899_CTRP	-0.377	0.111	0.292	-0.338	-0.035	-1.106	1.097	-0.272	-0.415	-1.255	-2.235	2.116	-0.476	0.362	0.7	-0.425	-4.968	-0.657	-4.111	-0.571	-0.681	1.873	-0.882	-0.402	-0.132	-0.728	1.033	-0.32	-0.313	-0.093	-0.22	0.806	2.058	-0.213	1.187	-1.819	1.145	0.719	0.475	1.848	1.262	-0.251	-0.897	-1.248	-0.204	-0.213	0.392	0.625	0.239
BRD8958_CTRP	-1.056	-0.577	0.535	0.661	-0.002	0.296	0.26	0.407	0.537	-0.321	-1.559	-1.427	-1.333	0.541	-3.051	0.894	-1.344	-1.209	4.06	-0.029	-0.725	-1.038	0.693	0.363	-0.071	0.746	-0.15	-0.217	-0.877	0.295	0.628	0.732	-0.585	0.958	0.687	1.116	2.002	-1.014	0.496	0.461	0.65	-0.413	1.368	-6.96	-0.225	0.46	1.032	-0.566	2.525
BRD9647_CTRP	0.175	-0.357	-0.295	1.64	-0.772	-1.126	-0.552	-0.407	-0.317	0.401	0.406	-0.168	-0.785	-2.111	-3.047	-0.917	0.255	-0.611	-1.116	-1.101	-0.554	1.346	1.28	-0.824	-0.566	1.007	0.799	-0.245	0.447	0.033	-0.227	0.163	2.843	-0.629	0.874	-1.378	1.974	1.239	1.233	2.276	1.606	0.613	-3.321	0.318	-1.097	0.376	2.795	1.3	2.352
BRD9876_CTRP	-1.397	-1.243	0.086	-3.214	-0.457	-0.32	-0.119	-0.143	-0.048	-1.652	-0.727	-2.305	-1.171	2.929	-2.054	-1.573	-2.451	-1.2	1.104	0.575	-0.437	1.596	-0.958	0.192	0.012	1.78	0.077	-0.07	-0.8	-0.883	1.11	0.81	0.89	0.43	2.187	2.957	-1.198	1.395	1.476	3.03	0.735	1.826	1.13	-2.577	-0.084	0.895	1.666	1.429	1.004
BRD9876_in_MK-1775 (4_in_1)_CTRP	0.859	-2.283	-0.306	1.488	-2.104	-3.178	-0.404	-1.029	-1.113	0.776	2.195	0.734	1.209	0.342	0.494	0.197	1.528	3.374	1.325	-0.133	0.247	1.407	0.135	0.207	1.868	-1.89	0.319	-1.494	0.427	-1.426	0.833	-1.775	0.976	-1.06	-1.177	-0.922	-1.522	1.48	0.678	0.352	-0.406	0.228	-0.559	0.663	1.242	-0.505	-0.614	0.64	-1.077
BRD-A02303741_CTRP	-0.936	0.389	-0.23	-2.05	0.032	0.179	-0.913	0.39	-0.001	-1.304	-0.588	-0.907	-1.035	-0.198	-0.81	-1.182	-1.012	-1.151	5.639	0.542	2.023	-1.598	-0.021	0.186	-0.373	0.199	-0.806	-0.216	-0.045	0.185	2.877	-0.504	1.242	0.187	0.022	0.348	0.717	-1.147	-0.026	-0.839	-0.329	-0.851	3.627	1.34	-0.585	0.543	0.215	-1.317	1.808
BRD-A02303741_in_carboplatin (1_in_1)_CTRP	-0.306	-0.521	0.206	1.114	0.489	0.169	0.977	-0.033	0.248	0.642	-0.875	-0.817	0.876	1.205	2.171	0.48	6.387	0.421	-0.146	0.923	-0.348	-0.473	-1.1	-0.046	0.248	0.062	1.51	-0.836	-0.444	-0.617	0.43	-0.224	-1.189	-0.635	0.319	-1.027	-1.228	-1.197	0.139	1.708	0.384	-1.658	0.219	-0.154	-0.216	-1.09	0.74	-0.553	-3.575
BRD-A02303741_in_navitoclax (2_in_1)_CTRP	-1.719	-0.636	0.726	0.252	0.113	0.082	-0.057	0.284	0.065	-1.355	-1.896	-0.801	-1.024	0.415	-1.248	-2.426	0.364	-0.33	-2.581	0.429	0.18	1.96	0.19	0.474	-0.477	1.826	1.004	0.781	-0.353	-0.7	0.161	0.957	2.681	1.123	1.536	3.508	0.278	-3.129	1.513	3.102	2.056	-0.649	1.587	-3.024	-0.968	0.192	1.671	2.578	-1.011
BRD-A05715709_CTRP	-0.596	0.053	-0.756	-0.678	-0.261	0.193	-0.029	1.017	-0.096	-1.987	-0.148	-1.073	-2.106	0.656	-0.619	-0.279	-1.605	0.186	1.511	1.062	-0.244	-1.106	0.555	0.663	0.076	2.058	0.543	-0.097	-0.728	-0.112	-0.195	0.879	0.214	0.467	1.49	0.162	2.119	0.149	0.709	1.082	1.174	0.566	-0.479	-3.27	0.061	1.114	0.82	1.33	1.294
BRD-A71883111_CTRP	0.252	-0.777	-0.605	1.207	-0.51	-1.343	-1.402	-1.135	-0.911	-2.833	2.105	0.928	-0.1	-3.155	0.139	1.469	3.67	0.932	-0.68	-1.901	-0.533	1.635	1.18	-1.192	0.616	-0.924	-1.238	-0.619	-0.05	-0.908	-0.519	0.19	2.985	-1.598	0.348	-1.475	1.517	-0.106	1.476	1.558	-1.961	2.687	1.789	0.394	1.498	0.197	0.957	-0.208	0.814
BRD-A86708339_CTRP	-0.388	-1.623	0.096	-0.221	0.358	-1.052	0.457	0.109	-0.548	0.902	-0.493	-1.769	0.836	1.575	1.833	0.809	1.522	0.772	1.891	0.825	-0.586	0.769	-0.318	0.381	-0.224	0.06	1.432	-0.711	-0.683	-1.106	1.269	0.024	0.946	-0.982	1.262	0.842	-4.207	-0.619	1.087	1.32	-0.142	-0.595	2.521	-1.591	-1.166	-1.487	0.278	1.03	0.084
BRD-A94377914_CTRP	-0.385	-1.117	-1.051	2.601	-0.29	-1.334	-1.342	-0.887	-1.375	1.355	1.323	1.195	1.378	-0.471	0.786	0.828	2.525	2.438	0.873	-1.384	-0.878	1.412	0.036	-0.623	-0.082	-0.019	-0.665	-1.354	0.553	-0.656	-1.115	0.215	2.486	-0.512	-1.289	-1.433	0.588	-1.075	-1.154	-0.851	-1.189	2.023	2.158	0.85	0.981	-1.338	-0.3	2.465	1.618
BRD-K01737880_CTRP	-0.01	-1.868	0.871	1.196	-1.249	-2.757	-0.551	0.81	-0.765	1.342	0.746	0.212	1.413	1.064	0.828	-0.217	0.125	0.973	0.872	0.704	-0.353	0.984	0.223	1.255	0.778	-1.558	1.567	-0.396	-0.062	-1.695	0.287	-0.421	0.717	-0.866	-0.537	-1.756	-1.809	0.844	0.615	0.581	-0.674	0.469	-0.305	0.389	0.79	0.383	0.857	0.372	-1.948
BRD-K02251932_CTRP	-0.608	-1.57	-0.284	3.392	-0.821	-1.887	-0.381	-0.825	-0.036	-0.874	0.244	0.052	-0.336	0.777	-1.461	-0.546	4.339	-0.407	0.187	0.032	0.077	1.458	-0.313	-0.642	0.24	0.531	0.595	-0.656	0.331	-2.127	-0.66	-0.167	3.568	1.864	0.107	-1.942	0.206	-2.005	0.761	1.045	2.137	0.861	0.925	0.317	1.148	-0.418	1.634	0.234	-3.382
BRD-K02492147_CTRP	-0.228	0.708	0.588	-0.786	0.948	1.119	0.618	0.909	0.826	-2.279	-0.573	-0.254	-1.682	-0.218	-1.308	-2.939	-5.335	0.163	-0.733	0.121	-0.289	-0.444	1.292	0.483	0.106	0.689	-0.109	0.781	-0.115	1.318	-0.95	0.837	-0.954	0.521	0.76	-1.388	1.13	-1.133	-1.257	-1.077	-0.728	2.49	-2.02	-0.801	-0.752	0.817	1.159	-2.168	5.563
BRD-K03536150_CTRP	-0.567	-1.371	-0.623	0.355	-0.939	-0.43	-0.278	-0.618	-0.109	-3.119	0.927	-0.443	-1.041	0.808	-3.165	0.32	-0.125	-1.788	0.914	-0.325	0.021	2.261	0.788	0.656	0.615	0.739	-0.517	0.134	-0.398	-0.634	0.467	0.188	2.943	1.691	0.064	2.08	-1.234	1.214	1.887	1.361	2.448	2.141	-2.689	-2.335	0.833	0.132	-0.909	1.047	1.809
BRD-K03911514_CTRP	-1.006	-0.171	0.748	-2.364	0.772	0.296	-0.362	0.51	0.633	-0.16	-0.361	-0.386	-1.559	-0.332	-0.393	0.417	-1.108	-3.909	-0.937	0.395	-0.864	-1.984	0.026	-0.355	-0.398	0.681	-0.399	0.053	-0.711	-0.031	-0.15	0.542	0.058	-0.521	0.897	7.953	0.858	1.474	-0.316	1.453	0.188	-0.055	0.232	-0.406	-0.269	1.406	0.544	-1.437	2.613
BRD-K04800985_CTRP	-1.209	1.458	-0.639	1.326	-0.597	-0.579	-0.113	0.258	0.894	0.39	-0.154	2.679	0.662	0.287	-0.816	0.316	2.316	-0.403	0.718	0.225	0.018	0.408	1.319	-0.012	-0.086	0.514	0.179	0.415	-2.587	0.64	-0.081	0.017	0.061	0.118	0.24	-0.621	-0.584	0.23	-0.126	0.218	1.322	0.061	-0.81	-0.144	-0.642	-2.657	0.618	0.125	-6.712
BRD-K07442505_CTRP	-0.24	-0.393	-0.794	0.379	-0.022	-0.002	-0.125	0.329	0.769	0.285	-0.581	0.708	-0.918	0.878	-2.517	-1.065	-7.348	1.417	1.563	0.34	0.249	3.331	1.363	0.609	-0.34	0.367	-0.333	-0.32	0.013	0.246	-0.192	-0.005	2.086	1.761	-0.027	-0.584	-0.624	0.484	1.839	1.279	-0.211	0.747	-3.035	-0.301	-0.13	0.405	-0.044	0.202	2.516
BRD-K09344309_CTRP	-0.022	-0.789	0.151	-1.171	1.95	0.008	0.113	-0.051	0.148	-0.75	-0.643	-1.043	-0.291	0.867	-0.741	-0.449	-1.289	-0.823	-1.317	-0.617	-0.249	-0.633	1.133	1.29	1.055	1.902	0.01	-0.038	-0.633	2.82	-0.11	2.609	-0.874	-2.114	0.74	1.007	-1.42	-1.625	1.41	0.696	-0.093	0.126	-1.479	0.938	-0.472	1.586	1.461	-0.466	0.251
BRD-K09587429_CTRP	-0.032	-0.237	-0.265	3.13	-0.356	-0.894	0.312	-0.277	-0.826	0.151	-0.209	1.431	1.457	0.216	0.884	-0.726	1.397	2.025	-0.468	-0.002	-0.303	0.574	-0.11	-0.041	0.207	-0.696	0.936	-0.647	0.521	-0.368	-0.023	-0.364	0.307	-0.11	-0.089	-0.071	-0.339	-0.399	-0.809	-0.038	-0.226	0.179	1.237	1.198	0.236	-1.211	-0.256	0.822	-9.536
BRD-K11533227_CTRP	0.374	-0.041	-0.15	-0.654	-0.49	0.773	0.161	-0.671	0.389	1.679	0.168	-0.188	0.724	0.508	0.651	0.988	-0.422	0.878	-2.004	-0.178	-0.497	-0.538	0.485	-0.699	-0.466	0.273	-0.563	-0.398	-0.131	0.995	0.002	-0.555	-2.083	1.899	-1.348	-3.102	1.554	0.451	-0.507	1.442	1.306	-1.546	4.391	-2.358	0.703	-0.767	-2.093	-0.886	3.652
BRD-K13185470_CTRP	0.171	-0.742	-0.218	0.197	-0.077	0.579	-0.139	-0.174	0.237	0.664	-0.852	-0.342	-0.366	0.14	1.141	0.886	-0.016	-1.065	-0.45	1.001	0.686	-1.891	-1.217	-0.365	0.037	-0.628	-0.148	-0.476	0.207	0.389	1.886	-1.019	-3.059	-0.529	-0.762	0.37	-0.517	-0.219	1.31	-0.54	-1.307	-3.52	1.352	-0.585	0.172	-0.667	-1.045	1.274	5.227
BRD-K13999467_CTRP	0.419	-0.276	-0.351	0.511	0.127	-0.767	-0.013	-0.181	-0.515	-0.539	0.844	0.293	0.394	-4.876	-0.369	-0.248	0.687	0.176	-1.954	-0.958	-0.752	1.128	0.98	-0.546	-0.351	-0.579	0.584	-0.156	-0.133	-0.363	-0.522	-0.043	4.178	0.365	0.324	-5.152	-1.56	0.403	0.492	0.478	-1.472	0.647	2.102	2.895	0.5	-0.533	1.65	-0.323	0.72
BRD-K14844214_CTRP	-1.356	-1.274	-0.703	2.692	-1.15	-1.8	-0.615	-1.283	-0.927	0.576	0.863	-0.063	0.573	-1.074	0.137	0.22	6.656	0.382	-0.15	-0.51	-0.093	1.23	-0.608	-0.45	0.064	0.133	0.19	-0.971	-0.099	-1.82	-0.198	0.257	3.264	0.088	0.19	0.737	0.449	-0.431	1.407	2.208	1.896	1.398	-0.643	-0.339	1.024	-0.531	1.528	0.179	-2.839
BRD-K16130065_CTRP	-2.247	-0.045	1.062	-1.274	-0.069	-0.187	0.923	1.065	0.31	-0.664	-1.264	0.546	-0.791	1.539	-2.161	-0.44	-0.5	-4.48	-1.088	0.76	-1.135	-0.073	-1.651	-0.499	0.975	0.564	1.062	0.595	0.315	-0.557	0.484	-0.917	0.444	-1.017	1.059	0.374	-0.436	-1.896	1.591	2.758	0.367	0.389	0.386	0.384	-1.275	0.08	1.395	0.023	-1.645
BRD-K16147474_CTRP	-0.167	0.637	-0.486	4.793	-0.144	-0.28	-0.734	-0.458	-0.586	0.452	0.83	1.242	0.09	-0.94	-0.563	1.358	0.995	2.41	1.209	-0.66	-0.678	-0.924	0.613	-0.414	-0.467	-0.971	-0.187	0.608	0.064	-0.118	-1.344	0.682	-0.571	0.96	0.335	-0.728	0.259	2.207	-1.438	-0.516	-2.411	1.375	-1.867	1.632	0.948	0.541	1.8	-0.749	-0.835
BRD-K17060750_CTRP	0.665	-0.328	-0.133	-0.244	0.271	0.774	0.097	1.323	0.675	-1.211	0.804	0.002	-0.931	-0.686	1.898	-2.413	-1.515	-0.339	-1.944	0.91	-0.437	-0.832	0.703	0.209	-1.287	-0.055	0.144	-0.282	0.794	-0.566	0.272	0.352	-0.929	-0.466	-0.496	-0.437	-1.53	-1.124	-1.102	-1.367	-1.572	0.691	1.699	4.919	0.108	0.3	-0.609	-0.942	1.975
BRD-K19103580_CTRP	-1.474	-1.249	-0.108	0.495	-0.574	-2.111	-0.546	-0.448	-0.736	-3.106	0.163	-0.879	-0.011	0.648	-0.651	-1.249	-0.481	0.625	0.005	-1.025	0.057	2.938	-0.478	-0.174	0.563	1.052	0.57	-0.75	0.088	-1.067	-0.245	0.465	4.317	0.078	1.49	1.196	-2.443	0.022	3.238	2.067	0.554	3.79	0.79	-1.218	1.074	-0.13	2.48	0.515	-1.581
BRD-K20514654_CTRP	1.198	0.465	-0.477	0.035	0.534	0.038	-0.288	-0.66	0.018	-1.216	1.536	-0.522	1.124	-4.617	0.221	0.113	6.944	-0.841	-1.774	-0.853	-0.727	0.611	-0.475	0.144	-0.57	-1.157	-0.88	-0.511	-0.523	1.619	0.272	0.141	0.589	-0.144	-1.21	-1.444	0.773	0.162	-0.263	-0.86	-0.258	-2.181	1.584	0.999	1.279	-0.214	-0.468	0.37	1.544
BRD-K24690302_CTRP	-0.152	0.164	-0.723	2.095	0.032	-0.835	0.126	-0.456	0.043	-0.476	0.018	0.528	-0.611	-3.716	-0.222	0.449	-1.648	0.87	-1.89	-1.346	-0.863	0.57	0.577	-1.013	0.921	-0.708	0.353	-1.875	0.865	-0.774	-0.837	-0.797	1.468	0.186	-0.231	-5.346	1.412	1.529	0.973	1.315	0.947	0.562	1.718	-0.269	2.042	0.537	0.299	0.044	1.688
BRD-K26531177_CTRP	-1.611	-1.767	-0.747	-1.145	-0.183	-1.904	-1.136	-1.85	-1.619	0.856	-0.964	-0.053	0.024	-0.703	-1.388	0.64	0.153	-1.418	-1.291	-0.29	-0.663	0.769	-0.877	0.047	-0.064	0.321	0.271	-1.012	-0.226	-0.03	0.076	0.565	3.565	-0.823	1.116	2.627	0.244	-1.373	2.643	1.776	-1.841	-0.304	1.351	-1.691	0.331	-0.152	2.863	3.129	2.029
BRD-K27188169_CTRP	1.031	0.637	-0.685	0.085	-0.404	0.07	-0.056	0.165	0.523	-0.247	1.373	-0.748	-0.172	-5.676	-1.515	0.479	0.554	1.899	0.287	-0.734	0.107	0.468	1.12	-0.639	0.796	-0.616	-0.827	-0.376	0.023	1.191	0.311	-0.098	0.457	0.99	-1.243	-2.566	0.547	0.664	1.349	-0.799	0.787	-1.961	-0.017	0.707	0.422	-0.195	-1.263	-2.429	5.248
BRD-K27188169_in_navitoclax (2_in_1)_CTRP	-0.552	0.26	1.064	-0.308	0.933	-0.476	0.149	0.472	0.107	1.107	-0.13	1.356	1.159	1.198	1.391	-1.116	-0.075	-0.178	0.116	0.346	1.177	1.865	-0.906	-0.444	-0.866	-0.313	-0.242	-0.949	0.425	-0.26	-0.805	-0.491	1.45	0.465	0.543	2.152	0.531	-0.793	0.49	-0.066	-0.605	-1.37	0.246	1.285	-0.436	-0.547	-0.02	1.517	-7.106
BRD-K27224038_CTRP	-1.259	1.213	0.707	0.089	-0.712	0.436	0.659	1.277	1.252	-1.475	-0.014	0.766	-2.462	-0.143	-3.202	0.12	-5.812	-0.285	0.29	-0.059	-0.416	-0.182	2.005	0.173	-0.468	0.347	-0.525	1.288	-0.521	0.621	-0.479	0.653	0.593	1.615	0.561	0.68	0.776	-0.51	-1.051	0.288	2.288	0.709	-2.48	0.242	-1.103	0.64	0.871	-1.583	3.3
BRD-K27986637_CTRP	-0.319	0.44	-0.008	-1.209	-0.069	-0.774	-0.815	0.458	0.611	-1.572	0.313	-0.509	-1.243	0.556	-1.113	-0.632	-5.128	0.575	0.895	0.767	-1.334	0.812	0.58	0.253	-0.861	2.999	1.549	1.079	0.063	-0.524	-0.289	0.375	1.94	-0.019	0.798	0.032	-0.53	-0.4	1.318	0.548	1.664	2.433	-1.625	-0.2	-0.324	1.078	1.638	-0.743	-2.45
BRD-K28456706_CTRP	0.079	0.174	-0.382	-1.701	0.648	-0.468	0.122	-0.273	-1.099	-1.371	0.434	-0.345	-0.329	0.07	0.113	1.101	0.394	1.329	0.527	-0.824	-0.336	1.486	-0.618	0.168	-0.528	0.272	0.059	-0.088	-0.458	-0.101	-1.534	0.186	2.393	0.07	1.007	-0.252	1.422	2.242	0.229	1.132	-6.654	0.246	0.185	0.867	-0.374	0.911	1.481	1.027	-1.267
BRD-K29086754_CTRP	1.43	1.301	0.218	0.45	0.366	0.505	0.085	0.475	0.112	0.446	0.878	0.068	0.257	-1.081	-0.887	-0.716	-0.527	3.791	0.815	0.024	0.194	2.24	0.84	0.765	-1.144	0.6	-0.627	0.131	0.05	0.431	-0.806	0.427	-0.144	0.846	-0.356	-0.696	0.694	0.43	-0.604	-0.124	-0.641	-0.243	-0.189	0.676	-0.276	0.358	-0.342	-2.567	-0.205
BRD-K29313308_CTRP	0.874	0.481	-1.34	2.406	-0.531	-0.89	-0.702	-1.016	-1.525	1.545	1.104	1.083	0.893	-7.565	-1.282	1.609	-0.767	0.85	-0.038	-1.384	0.149	1.224	0.763	-1.027	0.344	-1.315	-1.065	-0.93	0.655	-0.293	-0.945	-0.448	0.54	1.053	-0.987	-1.03	1.198	0.684	-0.822	0.449	-0.867	1.524	2.345	0.449	1.544	-0.707	-0.004	0.006	0.836
BRD-K30019337_CTRP	-0.236	0.837	0.666	-0.395	1.256	0.095	0.151	1.199	0.228	-0.387	-0.29	-0.217	-1.373	-0.769	-1.834	0.198	-3.816	1.577	0.059	0.379	-0.428	-0.643	2.236	1.337	-0.476	1.318	1.586	1.858	-0.569	0.822	-0.434	0.895	2.145	2.359	-0.069	-0.883	1.101	-0.267	-0.555	-2.293	1.407	-0.329	-1.204	-0.456	-2.593	0.838	0.58	-2.302	-0.273
BRD-K30748066_CTRP	0.279	0.552	0.719	2.88	-0.693	-0.008	-0.594	-0.823	-0.535	1.764	-0.134	0.393	-0.827	-0.237	-5.383	1.212	0.872	3.415	1.198	0.379	0.333	0.4	1.021	-0.242	-1.043	-0.938	-0.244	0.363	-0.562	1.318	-0.961	-0.081	1.096	0.975	-0.525	-0.273	0.525	0.539	0.697	-1.391	0.567	-0.311	-3.304	2.072	-0.223	-0.602	-0.626	-0.399	-0.291
BRD-K33199242_CTRP	0.087	-0.447	-0.506	4.862	-0.951	-1.243	-0.77	-0.567	-0.013	-1.709	0.488	1.186	-0.214	-0.03	-4.62	-1.19	-0.726	0.183	0.211	-0.833	0.15	2.981	0.235	0.125	-0.377	1.173	-0.558	-0.633	1.391	-1.16	-1.081	-0.614	1.71	0.904	-0.409	2.65	-0.259	1.462	0.854	0.472	0.37	-0.708	-1.688	0.7	1.078	0.133	0.062	1.03	1.284
BRD-K33514849_CTRP	0.361	-0.933	0.601	1.46	-0.149	-0.694	-0.637	-1.749	0.797	1.165	0.893	-0.424	1.515	-1.403	3.674	0.251	2.421	1.143	-0.143	0.238	0.796	0.798	-1.092	-0.495	-1.218	-1.959	-0.399	-0.103	0.809	-0.195	0.292	-1.97	-0.3	-1.1	-1.913	-0.015	-0.153	-0.517	0.345	-0.237	-1.38	-0.788	2.521	0.1	0.857	-1.455	0.169	2.838	-0.865
BRD-K34099515_CTRP	1.335	-0.639	-0.438	0.448	-0.038	-0.948	-0.316	-0.164	-1.273	0.726	0.589	-0.269	0.634	-0.294	0.519	-0.059	-0.036	0.612	0.779	-1.014	-1.011	1.338	0.011	0.743	0.066	0.381	0.357	-0.266	0.259	-0.943	0.446	-0.052	1.89	-0.364	0.589	-0.205	0.304	0.056	3.808	3.144	-4.59	-0.925	1.612	0.463	-0.414	0.705	0.452	-0.464	-0.761
BRD-K34222889_CTRP	-1.028	-1.554	0.224	-0.616	0.397	-0.644	-0.641	0.009	0.162	0.839	0.239	-0.138	-0.476	0.432	-1.268	0.225	0.466	-0.682	-1.21	0.475	0.942	4.56	-0.321	0.661	-0.839	0.508	-0.143	-0.519	0.156	-0.235	0.848	-0.104	7.585	-1.128	-0.312	-0.786	-0.752	-0.916	0.344	0.779	-1.643	0.084	0.24	-0.676	0.247	-0.322	1.294	0.236	-1.267
BRD-K34485477_CTRP	-1.571	0.212	0.621	-1.228	0.334	0.994	0.782	0.179	1.221	-1.056	-1.184	-0.169	-1.965	1.015	-0.984	-0.571	-6.127	-0.261	-0.359	0.53	-0.246	-2.516	0.466	-0.145	0.608	0.258	0.278	0.41	-0.402	1.444	0.384	0.233	-2.159	0.68	0.744	-0.061	0.455	-0.239	-1.322	2.503	1.644	0.877	-1.682	-0.772	-1.002	0.939	0.445	-0.75	2.574
BRD-K35604418_CTRP	-0.307	-0.304	-0.684	-0.562	-0.285	-0.24	0.15	0.247	0.957	-3.257	-0.356	-0.922	-0.643	1.358	-3.994	-1.119	5.45	-0.196	0.315	-0.026	-0.316	0.512	1.004	0.519	-0.183	1.606	-0.145	1.026	-0.7	-0.44	0.4	0.261	1.179	3.066	0.048	0.487	-0.264	-1.119	2.401	2.735	2.15	1.155	-1.414	-1.948	-0.305	0.308	-0.496	-0.212	0.717
BRD-K37390332_CTRP	-0.656	0.113	0.432	1.674	-0.242	0.824	1.047	0.953	0.966	1.373	-1.275	1.281	-1.212	3.086	-1.504	-0.831	-7.165	0.354	-0.469	1.185	-0.113	-2.301	0.674	-0.589	-0.095	0.151	1.593	1.439	0.099	-0.028	0.234	-0.083	-0.499	1.58	0.914	0.305	-1.301	-0.792	0.018	1.323	1.344	0.112	-1.597	0.209	-1.783	-0.263	0.088	-1.297	0.789
BRD-K41334119_CTRP	-0.541	1.351	0.846	-0.497	0.276	0.934	0.19	0.755	0.97	-1.142	-0.058	0.638	-1.427	-0.795	-3.246	-0.014	-6.844	-0.283	-0.236	-0.314	-0.568	-0.282	2.57	-0.038	-0.505	0.314	0.673	1.87	-0.188	1.258	-0.678	0.989	0.915	1.017	0.188	-0.163	1.057	0.309	-0.39	-1.068	1.219	1.122	-2.507	-0.003	-0.651	0.721	0.233	-2.501	3.093
BRD-K41597374_CTRP	0.042	-0.192	-0.793	3.84	-0.669	-1.102	-0.647	-1.618	-0.574	-0.118	1.512	-0.512	0.143	-2.437	-1.45	-0.028	3.937	1.313	-2.265	-0.393	1.344	1.665	-0.223	-1.156	0.901	0.474	-0.074	-1.2	-0.381	-1.394	-0.82	-0.973	2.059	0.579	0.106	-1.951	-0.474	0.07	-0.085	1.435	-0.493	1.662	1.529	1.207	2.436	-0.259	1.607	-0.28	-2.15
BRD-K42260513_CTRP	0.021	-0.707	-0.996	0.679	-0.933	-1.144	-0.801	-1.455	-1.175	0.46	-0.004	-0.771	0.483	0.496	1.555	2.724	0.687	0.157	7.458	-0.539	0.099	0.947	-0.765	0.08	-0.151	-1.049	-0.829	-0.682	-0.485	-0.176	0.459	0.242	-0.232	-0.161	-0.542	0.843	-0.988	0.285	0.52	-0.4	0.15	0.69	-2.209	-0.794	0.416	-0.667	-0.79	1.349	0.094
BRD-K44224150_CTRP	-0.165	0.434	0.483	0.407	-0.467	-0.826	0.021	0.014	0.073	-0.187	-0.774	0.77	-0.997	0.409	-0.912	-0.051	-8.679	-0.095	-0.755	0.214	-0.023	3.028	-0.093	0.06	0.114	0.508	0.456	-0.781	0.561	-0.336	0.449	0.081	0.913	0.42	0.798	0.233	0.618	0.573	0.794	1.935	0.199	-1.739	-0.892	1.089	-1.463	1.056	0.797	-0.462	1.071
BRD-K45681478_CTRP	-1.018	-0.902	-0.294	0.788	-0.724	-1.877	-0.11	-1.517	-1.125	-2.937	-1.023	0.065	0.26	-1.18	-0.659	-1.559	-1.464	0.935	-1.492	-2.231	-0.403	3.605	-1.095	0.12	0.941	-0.528	1.477	-0.911	0.359	-0.352	0.115	0.272	3.149	-1.897	-0.089	0.693	-0.708	-1.193	2.926	2.426	-0.265	2.638	0.173	-0.639	0.865	-0.001	0.621	2.76	0.541
BRD-K48334597_CTRP	-0.668	-0.149	0.366	-0.298	1.311	-1.183	0.273	0.919	0.479	-1.182	0.385	0.083	0.162	-0.361	-0.699	-0.442	0.063	-0.584	0.997	-0.366	-0.454	1.236	0.412	0.082	-0.082	0.902	0.678	-0.036	-0.803	-1.047	-1.131	-0.238	4.204	-0.82	1.345	0.11	0.512	-0.298	2.107	1.616	0.725	0.359	-1.005	0.955	-1.191	-0.067	1.292	-0.263	-4.459
BRD-K48477130_CTRP	-1.735	1.033	0.273	-1.307	0.243	0.757	0.616	0.686	1.16	3.883	-0.54	-1.645	-1.65	0.432	-2.444	-3.184	-1.311	-1.378	0.571	1.467	0.028	0.184	0.204	-0.186	-0.668	1.36	0.74	1.771	-1.282	1.348	0.089	0.873	0.628	1.897	1.597	0.171	2.904	-0.316	-0.079	0.05	1.354	0.181	-1.694	-1.996	-1.487	0.255	0.626	-0.836	-0.188
BRD-K49290616_CTRP	-0.147	1.688	0.081	1.326	0.107	0.707	0.904	0.558	0.916	-0.46	0.825	-0.111	-0.596	-0.85	-1.722	0.863	0.214	1.745	-0.547	-0.641	-0.597	-1.031	2.559	0.568	-1.008	-1.791	-1.026	1.088	-1.09	-0.348	-1.059	0.708	-0.291	0.084	-0.016	-0.167	0.247	0.367	-2.005	-0.254	-1.109	1.57	0.993	-0.527	-1.018	-0.244	-0.499	-0.686	5.124
BRD-K50799972_CTRP	-0.536	0.523	-0.748	2.717	-0.398	-0.795	-0.833	-0.75	-0.886	2.741	0.307	0.286	0.585	-3.075	-3.127	2.61	0.537	0.845	1.561	-1.031	-0.092	-1.503	-0.505	-1.177	-0.779	-0.974	-0.275	0.12	-0.568	-0.083	-0.673	0.088	-0.251	1.057	-0.029	-1.162	2.173	-0.044	-1.145	0.233	-0.522	0.91	1.147	-0.477	1.068	-0.784	1.884	1.395	0.328
BRD-K51490254_CTRP	-1.755	-0.885	0.202	-1.073	0.721	0.506	0.887	0.694	0.773	-1.809	-1.242	-1.737	-1.533	1.775	-0.564	-1.635	-2.171	0.564	-0.162	0.909	-0.628	-0.357	0.516	1.004	-0.019	1.423	0.662	0.739	-0.919	-0.07	1.038	0.621	0.233	1.699	2.064	-1.337	-1.177	-2.515	1.419	2.739	2.167	1.045	-1.268	-3.412	-0.605	-0.301	0.959	-1.219	2.899
BRD-K51831558_CTRP	-1.363	0.426	0.076	-0.573	1.552	0.523	0.742	0.464	0.108	0.902	-1.248	-2.564	-0.006	1.841	2.18	-1.099	-0.614	1.286	0.799	0.266	-0.035	-0.462	0.84	0.468	-0.229	0.364	1.533	0.681	-0.757	0.261	0.116	0.979	0.378	0.277	1.284	0.223	-0.079	-2.773	1.601	0.93	0.696	0.097	0.331	-7.562	-1.568	-0.361	0.857	-0.293	0.923
BRD-K52037352_CTRP	0.15	0.695	-0.624	2.612	0.046	-0.808	-0.147	-0.277	-0.638	-1.291	1.327	0.581	0.571	-5.322	-1.046	0.709	0.736	2.098	0.787	-1.255	-0.744	-0.374	1.258	-0.318	-0.496	-0.289	-0.345	0.17	-0.305	-0.203	-1.408	0.145	1.56	1.409	0.042	-4.018	0.446	0.439	-0.991	1.172	0.436	2.155	1.758	2.03	0.671	-0.427	0.254	0.509	-3.471
BRD-K55116708_CTRP	-0.336	1.362	0.833	-0.236	1.759	0.987	1.293	1.264	0.085	1.57	0.337	0.255	0.181	-2.274	0.62	-0.559	0.458	-0.138	1.345	0.839	-0.219	-2.289	-0.183	-0.253	-1.081	0.004	-0.208	1.372	-0.952	1.005	-0.189	0.631	-0.569	1.884	0.3	-0.712	1.386	-1.598	-0.005	-3.081	0.841	-3.341	1.537	-2.432	0.016	-0.382	1.618	-1.69	-2.052
BRD-K55473186_CTRP	0.1	-0.626	-0.003	2.183	0.644	0.547	-0.093	1.192	0.969	-1.99	-0.134	0.474	-1.172	1.725	-4.725	-1.256	-0.61	-2.245	3.892	-0.218	-0.363	1.07	1.961	0.726	-0.764	0.261	0.235	0.503	-0.046	-0.446	0.42	0.012	0.099	1.989	-0.935	1.987	-1.896	0.164	0.712	0.46	1.049	1.992	-3.733	-1.918	-0.476	-0.063	-1.085	-1.893	0.997
BRD-K58730230_CTRP	0.428	-0.88	-0.205	-0.291	0.645	0.22	-0.005	-0.541	0.018	-0.594	0.314	-0.442	1.059	-0.086	2.928	-0.657	8.478	-2.251	-0.934	0.158	-0.343	-1.384	-1.967	0.191	-0.722	-0.43	0.622	-0.888	-1.438	-0.351	1.321	0.244	-1.289	-0.775	-0.094	0.314	-0.557	-1.149	-0.287	0.915	-1.021	-1.582	2.281	-0.892	0.239	0.401	-0.244	1.415	0.667
BRD-K61166597_CTRP	0.216	0.396	-0.432	1.085	0.187	0.435	0.189	0.176	1.263	-0.092	1.333	0.092	-1.244	-0.6	-1.689	0.599	-1.952	0.323	-0.249	-0.054	-0.98	-1.094	1.638	0.051	-0.383	0.96	-0.118	0.379	-0.858	0.221	-1.076	0.116	5.068	3.783	-0.196	-5.154	2.077	0.037	-0.896	-1.495	3.352	1.189	-0.24	-1.014	-0.134	0.438	-0.963	-2.336	0.642
BRD-K63431240_CTRP	0.457	-0.052	-0.503	3.584	-0.018	-0.121	-0.204	-0.569	-0.641	3.638	0.309	0.747	2.411	1.35	2.47	1.831	3.785	-0.779	0.127	-0.006	0.504	-0.795	-1.724	-0.518	-0.355	-1.058	-0.044	-0.949	0.407	-0.909	0.005	-0.963	-0.573	0.827	-0.978	-1.033	-1.262	-0.478	-2.104	-1.222	-3.007	-2.003	-0.116	0.376	-0.03	-0.456	-1.187	2.386	-2.431
BRD-K64610608_CTRP	-1.257	-0.488	0.055	-0.975	1.173	-0.728	0.121	0.219	-0.04	2.14	-1.113	-2.065	-0.974	-2.126	0.58	-2.752	-0.152	0.556	3.116	0.108	-0.569	-1.697	0.65	0.21	0.208	0.801	0.545	-0.018	-0.424	0.736	0.054	0.492	0.879	-1.784	0.782	3.922	-0.162	-2.266	1.795	1.401	0.369	1.109	0.439	-4.117	-0.157	-1.021	0.588	-1.321	2.956
BRD-K66453893_CTRP	-1.093	0.184	0.309	2.401	0.333	-0.852	-0.329	-0.211	-0.616	0.634	0.437	1.115	-0.059	-0.729	0.485	0.754	-0.255	1.315	-1.601	-0.34	-0.736	-0.871	-0.211	-0.621	-0.963	0.62	-0.109	0.695	0.027	0.002	-0.912	0.463	1.796	1.145	0.865	-3.095	1.581	-0.515	-0.523	2.448	-2.296	-0.881	0.074	0.211	0.016	0.411	4.339	-2.665	-3.353
BRD-K66532283_CTRP	0.227	0.052	-1.196	2.636	-1.087	-1.335	-0.373	-0.99	-1.286	0.006	1.014	2.047	0.932	-4.095	-0.79	1.103	-0.161	0.039	-0.946	-2.148	-0.379	1.759	0.28	-1.235	0.885	-1.066	-0.871	-0.841	0.72	-1.344	0.502	-1.598	2.515	1.022	-1.322	-3.048	1.65	1.682	0.889	0.913	1.354	-1.136	1.114	1.951	0.973	-0.376	-2.327	-0.424	2.028
BRD-K70511574_CTRP	-0.113	-0.337	-0.72	3.223	-0.946	-1.285	-1.189	-1.008	-1.79	1.977	1.875	2.014	0.331	-2.56	-1.478	2.306	-0.26	0.706	-1.453	-1.165	-0.132	1.259	-0.301	-1.151	-0.55	-1	-0.744	-0.473	0.682	-0.909	-0.88	0.222	1.675	-0.116	-0.275	-1.482	-0.172	2.275	-0.627	1.912	-2.05	-0.182	-2.02	2.488	1.098	-0.048	3.699	-1.731	-0.295
BRD-K71781559_CTRP	-0.548	-0.75	0	1.7	-0.245	-0.879	0.22	-1.065	-0.612	1.263	-0.357	0.066	1.624	0.807	1.081	0.57	3.072	0.452	0.369	-0.265	0.055	1.781	-0.716	0.176	0.489	-0.621	0.512	-1.198	0.1	-0.714	-0.052	-0.721	0.802	-1.298	-0.273	0.623	-1.674	-0.156	0.368	0.584	0.763	-0.586	-0.468	-1.455	0.241	-1.152	-0.122	1.36	-7.85
BRD-K71935468_CTRP	-0.621	-0.994	-0.847	2.921	-0.857	-1.571	-0.707	-0.933	-1.238	1.786	0.398	0.277	0.597	-1.432	2.723	1.003	1.314	1.242	-0.574	0.337	-0.323	1.944	-0.507	0.002	-0.749	-0.813	-1.095	-0.75	-0.066	-1.431	-0.041	0.241	2.432	2.603	-0.433	-0.598	0.579	-1.939	-1.678	1.889	-0.271	2.802	-0.537	-2.354	1.06	-0.544	0.003	-0.482	1.105
BRD-K75293299_CTRP	1.078	1.388	-0.436	-0.148	-0.09	1.113	-0.291	0.343	0.421	0.147	1.169	-1.271	-0.38	-0.873	-0.844	0.445	0.078	2.003	-0.49	-0.786	0.306	-2.315	1.488	0.243	-0.726	-0.188	-0.798	-0.486	-0.096	0.462	0.714	0.894	-1.006	1.32	-1.429	-1.074	0.626	0.581	-2.599	-2.241	-1.442	4.428	0.222	-0.02	0.934	0.855	-1.099	-1.253	5.022
BRD-K78574327_CTRP	0.918	1.534	0.483	-0.522	0.949	1.499	0.229	1.103	1.695	-0.925	0.554	-0.603	-1.132	-1.491	-1.671	-0.66	-1.572	1.758	0.214	0.188	-0.247	-2.144	2.702	0.058	-1.029	0.72	-0.781	1.172	-1.141	1.045	-0.311	1.014	0.062	1.629	-0.053	-0.867	1	-0.304	-0.812	-1.327	0.342	0.998	-0.458	-0.689	-0.712	0.644	-0.147	-2.672	5.162
BRD-K79669418_CTRP	-0.019	-0.033	-0.324	-0.96	0.241	-0.228	-0.863	-0.502	-0.78	0.132	0.181	0.607	-0.199	-0.595	-0.059	0.306	-0.446	-5.614	-1.192	0.001	-0.031	-0.201	-1.818	-0.136	-1.024	-0.393	-0.245	-1.287	0.079	-0.835	0.349	-0.519	-0.966	-1.251	0.168	4.385	0.685	6.122	1.99	1.302	-2.186	-0.147	0.397	1.099	0.503	1.14	0.259	-0.02	-0.797
BRD-K80183349_CTRP	1.129	-0.559	-1.201	0.509	-0.73	-0.52	-0.503	-1.175	-0.57	-0.406	1.417	-0.579	0.828	-2.435	-0.235	0.645	8.607	0.016	-1.289	-1.49	-0.446	0.696	-0.336	-0.928	0.37	-1.121	-0.547	-1	0.229	-0.794	0.323	-1.009	0.847	-0.046	-1.043	-2.672	0.245	1.074	-0.255	0.58	0.043	0.032	1.382	1.107	1.889	-0.438	-1.188	-0.028	0.583
BRD-K84807411_CTRP	0.118	0.825	0.728	-1.22	0.641	1.833	1.382	2.234	0.67	0.039	0.083	0.66	-1.984	-0.962	-1.769	-1.639	-3.11	1.18	0.262	0.142	-0.198	-1.189	1.627	-0.239	-1.913	0.538	-0.777	0.253	-1.627	-0.289	0.721	1.056	0.142	2.692	0.446	-1.043	0.563	0.409	-2.275	-0.455	1.857	0.639	-0.639	-0.459	-0.531	1.351	-0.093	-2.488	3.96
BRD-K85133207_CTRP	0.515	0.743	-0.839	1.556	-0.374	-0.618	0.439	-0.468	0.541	1.439	0.854	-0.886	-0.37	-0.401	-2.638	0.834	2.29	1.393	-0.285	-0.625	-0.117	-0.772	0.917	-0.739	-0.168	-0.522	0.447	0.448	-0.177	-0.273	-1.272	-0.476	0.064	1.18	-0.245	-6.899	2.053	1.142	0.019	1.697	1.485	1.035	1.289	-0.61	0.572	-0.451	0.563	-4.147	1.077
BRD-K86535717_CTRP	1.696	0.346	0.458	0.517	0.214	0.311	0.276	0.243	-0.074	0.104	0.989	0.149	0.782	0.052	1.163	-2.714	0.975	1.187	0.4	0.337	1.001	0.901	-3.473	0.391	1.015	0.615	-0.087	0.307	0.061	0.076	0.137	0.9	-1.019	-1.315	-0.281	-0.031	0.045	-0.286	-0.546	-0.234	-0.298	-1.424	0.979	-0.23	-1.151	-1.234	-0.045	0.505	3.923
BRD-K88742110_CTRP	0.572	-0.961	-1.14	2.531	-0.162	-1.197	-1.367	-0.935	-2.107	-0.553	1.453	0.914	0.704	-1.771	-2.425	1.457	1.356	-0.538	-0.35	-1.716	-1.006	2.287	0.063	-0.326	0.378	-1.38	-0.36	-0.922	0.621	-0.792	-0.349	0.152	3.842	-1.325	-0.346	0.837	-1.792	2.624	-0.124	1.359	-4.994	1.969	2.086	1.314	1.32	-0.172	-0.162	0.128	0.198
BRD-K90370028_CTRP	0.025	0.659	0.066	-0.077	0.646	-0.018	0.654	1.223	0.868	-0.256	-0.456	-0.326	-0.574	-0.192	-3.807	-4.292	-1.371	0.677	0.609	0.303	-0.525	0.34	0.765	0.374	-0.414	0.909	1.018	0.238	-0.162	0.269	-0.309	-0.135	0.979	-0.08	0.407	0.306	-0.061	0.274	0.677	0.258	0.67	-0.768	-1.506	4.139	-1.337	-0.099	-0.365	-0.165	-0.501
BRD-K92856060_CTRP	-0.58	-0.355	-0.189	0.802	0.673	0.109	-0.198	1.043	0.229	-5.101	-0.445	-0.859	-1.257	-0.07	-2.403	-1.806	-3.099	0.445	2.719	-0.491	-0.416	0.024	2.286	1.362	0.204	1.176	0.251	0.927	-0.219	-0.258	0.803	0.465	2.637	1.862	0.633	1.15	-0.595	-1.93	2.216	-0.219	0.509	2.859	0.74	-3.251	-0.689	-0.226	-1.761	0.09	1.105
BRD-K94991378_CTRP	-0.313	-0.841	-0.605	1.673	-1.387	-0.234	-0.218	-0.552	-1.292	2.206	1.321	2.238	2.188	1.034	1.43	-0.209	0.231	0.096	-1.065	-0.624	1.735	0.023	-0.567	-0.261	-0.039	-0.572	1.124	-0.938	1.98	-0.645	2.015	0.004	-0.762	0.707	-0.992	0.264	-0.019	-4.93	0.64	1.553	-0.446	1.259	-0.505	-1.396	0.237	-0.26	-0.244	1.127	1.118
BRD-K96431673_CTRP	1.24	0.506	-0.996	0.616	-0.89	-0.685	-0.703	-1.13	-1.311	0.343	0.68	0.575	-0.504	-0.588	0.221	-0.318	-5.785	2.333	0.235	-0.345	0.013	0.805	1.754	0.498	0.196	-0.557	-0.981	0.025	0.244	-0.872	-0.662	0.202	1.097	0.639	0.29	0.287	1.625	1.027	-0.986	-0.155	-3.576	1.824	0.165	-0.008	-0.195	0.387	-0.012	0.602	5.617
BRD-K96970199_CTRP	1.117	1.179	0.021	0.838	0.885	0.392	0.19	0.502	0.276	0.38	1.056	-0.022	-0.386	-0.619	-0.676	-0.559	-0.109	1.912	0.409	-0.445	-1.002	-0.122	1.768	0.033	-1.854	0.189	-0.004	0.887	-0.847	0.491	-0.723	-0.045	1.499	0.777	0.003	-1.124	0.877	0.467	0.374	-0.167	-2.855	2.333	-0.118	-0.108	-0.44	0.588	-0.826	-1.477	2.574
BRD-K97651142_CTRP	0.527	-0.377	0.048	-2.988	-0.218	-0.223	-0.304	-0.057	-0.058	0.473	0.792	-0.399	-0.136	-2.968	-2.386	4.565	-0.741	0.8	-2.107	-0.274	0.27	4.181	0.926	-0.551	-0.119	0.154	0.043	0.392	-0.295	-0.041	-0.43	0.254	3.026	-0.727	0.726	-1.901	1.325	-1.7	-0.026	0.332	0.513	-0.382	2.071	0.801	-0.465	-0.597	3.11	-1.336	0.445
BRD-K99006945_CTRP	0.54	1.645	0.339	-7.37	0.506	0.796	0.131	0.564	1.51	1.76	-0.609	-2.246	-0.044	0.8	-0.239	0.003	0.224	-0.602	2.062	1.087	-0.466	-0.465	-1.699	0.315	0.263	1.015	0.224	-1.478	-0.949	0.441	-0.587	0.077	-0.281	0.885	0.802	-0.343	1.45	-0.147	0.631	-0.777	1.135	-0.42	0.213	-0.107	0.127	-0.024	0.223	-0.746	0.091
BRD-K99584050_CTRP	-0.077	0.288	-0.046	-1.447	0.497	0.325	0.091	0.082	0	-0.288	-0.394	0.032	-0.447	1.537	-0.666	0.328	-1.195	-6.796	-1.241	0.408	-1.007	0.415	-1.383	0.1	-1.038	0.055	0.522	-0.912	0.043	-0.319	0.907	-0.161	-1.308	-1.783	0.641	2.249	-0.002	5.559	1.937	2.374	-0.635	-0.545	-0.251	1.123	-0.293	1.353	0.267	-1.518	-0.743
BRD-M00053801_CTRP	-0.478	0.168	-0.132	-0.007	-0.045	0.474	0.061	0.532	0.282	-5.997	0.823	-0.709	-1.229	-0.718	-2.835	-0.201	-0.711	1.644	0.91	0.004	0.032	-0.707	1.479	0.238	0.121	1.096	-1.247	-0.008	-0.126	0.284	-0.309	0.48	-0.584	2.661	0.118	-1.108	-2.087	0.509	-0.293	-0.006	1.011	4.383	0.634	-0.647	1.515	0.603	0.362	-1.99	0.273
brefeldin A_CTRP	-1.087	-1.403	-0.768	3.985	-0.885	-1.635	-0.523	-1.547	-1.595	0.185	0.362	0.616	0.976	-0.218	0.532	0.913	3.458	-0.468	-0.595	-0.948	-0.627	3.137	-1.141	-0.461	0.326	-0.651	0.848	-1.539	1.018	-1.325	-0.137	0.031	2.502	-2.173	-0.041	0.427	-0.7	1.386	1.367	2.075	-2.012	-1.892	-1.902	-0.543	1.011	-0.26	1.853	2.668	-0.126
brivanib_CTRP	-0.194	0.225	0.007	1.477	-0.002	0.054	-0.237	0.175	0.744	0.636	0.287	1.014	-0.349	-0.078	-2.09	1.466	-0.956	0.209	2.704	-0.119	-0.466	0.129	0.716	0.147	0.206	-0.114	0.269	0.85	-0.219	0.589	-0.551	0.347	0.567	0.772	-0.108	-0.63	0.352	0.994	0.137	-0.023	0.6	-0.35	-9.747	-0.606	-0.468	0.391	0.345	-0.627	0.975
Bryostatin 1_GDSC	0.213	-0.022	-0.265	0.557	0.013	-0.887	0.277	-0.435	-0.73	1.591	-0.785	-0.373	0.959	-0.289	1.07	0.922	0.793	-0.342	0.022	-0.826	-0.439	0.78	-1.197	-0.18	0.748	-1.133	0.381	-0.904	0.146	-0.337	-0.696	0.054	0.684	-8.702	-0.1	-1.33	1.273	1.25	0.843	0.884	-0.315	-0.857	1.407	0.806	0.838	-1.203	0.191	1.92	0.833
BX-795_GDSC	0.04	1.228	1.368	-1.186	1.811	1.426	0.463	0.916	1.71	-1.523	-1.559	0.857	-0.975	-0.387	-1.67	-0.453	-0.082	-2.259	-0.125	0.452	-0.275	-2.059	0.8	-0.183	-0.838	1.062	0.384	2.004	-0.449	1.593	-0.76	1.175	-0.244	1.26	-0.007	-1.252	0.541	-1.42	-0.774	-0.473	0.033	-2.398	-1.332	0.076	-0.954	0.735	0.414	-1.809	-1
BYL-719_CTRP	-1.328	-0.924	-1	2.276	-1.491	-1.818	-1.276	-1.392	-1.809	0.088	0.628	0.839	0.623	-0.896	-0.908	-0.119	-0.322	1.224	-2.915	-0.978	0.363	1.635	-0.689	-0.514	0.491	-0.974	-0.032	-0.54	0.769	-0.855	0.154	0.265	-0.233	-0.723	0.29	1.982	0.17	1.248	-0.48	0.289	-0.501	3.469	-0.469	-1.871	1.961	1.151	1.063	3.579	0.235
C6-ceramide_CTRP	-0.446	-1.032	-0.442	2.993	-0.801	-0.728	-0.47	-0.913	-0.939	-2.999	-0.583	0.079	-0.593	-0.74	-1.313	-0.068	-0.914	1.351	-0.775	-1.074	0.22	1.385	0.593	0.261	0.768	-0.001	-0.431	-0.202	0.246	-0.332	0.085	0.423	1.149	-0.269	0.076	0.212	0.899	0.157	1.035	0.932	-1.213	0.802	1.553	-5.762	1.227	0.313	0.954	1.652	4.042
cabozantinib_CTRP	-0.92	-1.307	-0.827	0.456	-0.555	-1.674	-1.215	-0.817	-1.162	0.086	0.57	-0.787	0.383	-0.327	-0.089	0.674	4.212	0.108	-1.011	-0.664	-0.124	4.801	-0.031	0.331	0.212	0.513	-0.055	-0.886	-0.346	-0.96	-0.122	0.652	4.378	0.43	0.671	1.709	-0.771	1.407	4.204	0.012	-1.953	-0.249	-2.244	-2.275	0.903	0.124	1.682	0.562	0.005
CAL-101_CTRP	-1.87	-0.6	-0.642	3.415	-0.491	-1.175	-0.424	-0.523	-0.243	-1.891	-0.192	0.012	-0.453	-0.416	-1.539	0.69	-0.219	1.253	-0.75	-1.171	-0.542	1.833	0.096	0.402	0.239	1.01	-0.02	-0.709	-0.089	-0.76	-0.637	0.827	2.808	0.313	1.111	-3.744	0.357	-2.783	1.088	3.09	0.723	3.072	-0.038	-1.601	0.377	0.303	2.775	1.733	0.193
canertinib_CTRP	-1.516	-1.559	-0.103	0.453	-0.555	-1.434	0.297	-0.813	-0.368	-2.298	-0.938	-0.498	-0.112	0.147	-1.235	-0.968	0.532	-2.321	-1.743	-1.286	-0.565	2.843	-0.626	-0.134	0.027	0.892	0.135	-1.041	-0.027	-0.811	-0.367	0.228	2.833	-1.107	1.965	0.402	-1.374	-0.035	1.44	3.003	0.348	2.952	3.033	-2.076	0.918	0.335	2.174	1.852	-0.994
carboplatin_CTRP	1.012	0.603	0.345	-2.232	-0.518	-0.174	-0.384	-0.794	-0.063	-1.052	0.897	1.212	0.143	-2.824	-0.358	1.493	1.257	-0.747	0.07	-0.008	1.478	-0.328	0.007	-0.327	-0.437	-1.189	-0.818	-0.675	0.466	-0.488	0.237	-0.529	0.863	0.143	-0.908	-2.063	1.339	1.092	-0.409	0.287	-0.687	0.066	0.408	5.122	-0.398	0.301	0.841	0.34	-4.029
carboplatin_in_etoposide (40_in_17)_CTRP	-0.77	0.018	0.664	-3.462	0.519	0.131	0.323	0.629	-0.139	1.332	0.148	0.124	0.852	0.119	1.594	0.459	-0.212	-0.007	-2.616	0.251	-0.185	2.016	-0.816	-0.295	-1.093	-0.258	0.409	-0.33	-0.796	-0.17	-0.645	0.224	5.582	-0.034	1.21	-1.816	2.16	-0.182	-1.056	2.95	-1.761	-0.929	1.76	-0.409	-0.35	0.227	1.447	0.21	-3.616
carboplatin_in_UNC0638 (2_in_1)_CTRP	-0.391	-0.063	-0.939	2.089	-0.259	-0.756	0.395	-0.425	-1.528	-3.321	0.661	0.724	0.678	-0.554	1.075	3.356	1.844	1.615	2.927	-0.019	-0.373	1.794	0.015	0.155	-0.134	0.338	-1.459	-0.176	-0.068	-0.909	-0.231	-0.256	-0.482	0.818	0.353	0.227	0.26	0.461	-0.022	-1.493	-0.51	0.799	1.953	-1.535	1.652	-0.565	1.389	1.017	-3.313
CAY10576_CTRP	0.58	1.176	1.3	-0.578	1.108	0.885	0.064	1.263	0.898	3.151	0.07	-0.722	-0.712	0.004	-1.262	0.138	-1.125	0.075	-0.251	0.624	-0.474	-1.138	1.302	0.161	-1.208	0.748	0.025	1.259	-0.415	0.611	-0.952	0.978	0.847	1.068	0.467	-0.763	0.576	-1.911	-0.136	-0.463	0.249	0.16	-0.121	-0.41	-0.886	0.276	0.87	-2.767	0.906
CAY10594_CTRP	-1.781	-0.967	0.353	0.023	0.342	-0.713	-0.479	-0.201	-0.569	-2.384	-0.653	-1.125	-1.213	0.676	-1.931	-0.214	-0.159	-0.515	2.838	-0.601	-0.228	1.579	0.164	0.923	0.387	1.354	-0.166	-0.318	-0.467	-0.676	0.428	0.609	2.259	1.541	0.886	1.712	-1.84	-1.755	0.939	2.616	-0.338	2.972	1.505	-3.162	0.614	-0.454	2.086	-2.365	1.379
CAY10618_CTRP	1.063	-1.028	-1.066	3.87	-0.794	-0.894	-0.728	-0.852	-1.363	-0.048	1.527	0.475	0.831	1.504	-0.772	3.213	1.039	1.359	1.884	-1.122	-0.004	3.722	-0.431	0.427	-0.128	-1.254	-0.785	-0.581	0.973	-0.985	-0.141	0.083	2.305	-1.92	-1.13	2.462	-1.641	2.764	-0.457	-1.048	-1.443	1.029	-2.329	-0.075	1.254	0.265	-1.756	-0.573	-0.417
CBB-1007_CTRP	0.456	-0.258	-0.964	-0.53	-0.069	0.145	1.634	0.6	0.497	1.528	0.357	-0.586	0.276	1.188	-2.071	-0.458	-0.886	1.511	-2.041	1.215	0.077	-0.69	0.071	-0.581	-0.434	0.056	1.331	0.122	-0.71	0.746	-0.919	-0.835	-0.2	-1.383	0.992	1.787	0.083	1.232	0.265	0.591	-0.221	0.131	-0.087	-0.841	-2.275	0.41	-0.834	-0.679	0.108
CCT007093_GDSC	0.296	0.436	-0.412	0.929	-0.078	0.738	0.284	0.33	1.046	-0.861	0.185	0.307	-0.981	-0.452	-1.546	-0.824	-0.662	-2.692	-0.045	0.519	-0.397	-0.374	0.31	-0.835	-0.796	0.512	0.46	0.939	-0.452	0.173	-0.731	0.213	2.877	2.775	0.246	-4.202	1.266	0.19	-0.356	-1.668	1.479	-1.988	-3.363	-0.681	-1.079	0.218	-0.058	0.475	5.719
CCT018159_GDSC	-0.056	0.81	0.624	-1.718	1.401	0.835	0.171	1.167	1.376	-0.085	0.468	-0.804	-1.327	-1.228	-2.078	-0.711	-0.366	-3.487	0.87	0.678	-1.569	-3.165	1.8	0.22	-0.943	0.837	1.047	1.138	-1.18	0.375	-0.659	0.573	3.628	0.745	1.113	-2.081	1.27	0.724	-0.053	0.652	-0.696	1.799	-0.15	0.661	-1.15	0.739	-0.157	-3.212	2.433
CCT036477_CTRP	-1.83	-0.215	-0.244	-1.344	0.599	-0.024	1.032	0.49	0.318	0.244	-1.395	-1.297	-1.168	-1.539	-1.031	-0.308	-0.464	1.307	1.76	-0.013	-1.251	-1.017	0.877	0.032	0.302	0.77	1.205	0.254	-1.6	-0.524	-0.55	0.025	2.616	1.784	2.191	-3.785	1.094	-3.804	1.394	3.084	1.326	1.107	1.623	-2.785	-1.298	-0.163	1.849	0.873	-0.865
CD-1530_CTRP	-1.05	-1.284	0.204	-3.495	-0.417	-0.576	0.114	0.112	0.223	-0.604	-0.637	-1.772	-1.042	1.819	-3.172	0.443	-0.818	-2.983	-0.09	0.426	0.279	2.611	0.486	0.332	0.603	1.145	0.449	-0.351	-0.673	-0.49	0.416	-0.131	2.111	1.305	1.248	0.88	-0.912	0.234	2.268	2.023	1.664	0.395	1.287	-2.781	0.281	0.117	2.18	0.792	2.795
CD-437_CTRP	-0.392	-0.832	-0.743	-0.27	-0.568	-1.069	-0.896	0.167	-1.077	2.739	1.804	1.026	0.987	-1.99	-1.521	2.601	0.264	-0.835	-1.226	-1.092	-0.423	0.504	0.654	-0.902	-1.266	-0.808	-0.822	0.048	-0.851	-1.186	-0.247	0.124	6.07	0.742	0.226	-1.46	-0.562	1.431	-0.956	0.07	-1.513	2.607	0.747	1.397	1.537	-0.356	-0.007	-0.059	-0.862
cediranib_CTRP	-1.784	-0.31	1.377	-0.285	-0.133	-0.433	0.991	0.316	1.117	-2.744	-1.107	-1.772	-1.829	0.49	-0.019	-1.231	-1.113	-0.307	3.423	0.58	-0.463	-0.02	0.455	0.612	1.423	1.351	0.445	0.698	-0.625	0.443	-0.282	0.513	-0.425	0.828	2.66	0.703	-1.141	-1.694	0.774	0.333	1.279	0.965	-3.034	-2.394	-1.053	0.805	5.427	-0.003	0.457
CEP-701_GDSC	-0.799	1.54	1.231	-1.399	0.962	1.319	0.672	0.472	1.178	-0.911	-1.301	0.161	-1.384	-0.514	0.29	0.83	-0.004	-1.657	-1.503	1.127	-0.486	-2.933	-0.175	0.188	-1.101	0.491	0.51	1.97	-0.293	1.222	-0.7	0.994	-0.745	1.28	0.335	-2.931	3.044	0.2	-1.504	-1.697	0.21	-1.889	-1.484	0.443	-1.155	1.868	0.549	-2.429	-1.579
ceranib-2_CTRP	-0.799	-0.648	-0.824	0.732	-0.999	-1.509	-1.155	1.214	-1.197	1.115	1.74	0.986	0.506	-1.755	-0.844	2.521	0.545	0.575	-0.929	1.497	-0.72	1.396	0.279	-0.835	-0.482	-0.995	-0.546	-1.04	1.345	-0.662	0.079	0.621	1.79	-0.728	-0.377	-1.124	1.505	0.834	-0.17	0.283	-1.824	-0.487	-1.504	1.236	-0.267	-0.05	5.404	-0.34	-0.911
cerulenin_CTRP	-1.111	-1.421	0.2	-0.104	0.336	-0.489	-0.444	-0.015	-0.405	-0.541	0.099	-1.124	-0.665	-1.084	-2.212	-0.353	0.942	0.974	-2.059	-0.034	0.581	1.583	0.782	0.162	0.5	0.345	-0.241	-0.131	-0.356	0.084	-0.232	0.398	6.376	0.373	1.277	-0.186	0.053	-2.67	1.147	1.749	-1.223	1.902	2.836	-2.305	0.412	0.114	2.456	0.342	-0.056
cetuximab_MEDICO	0.902	-1.074	-1.67	1.228	-2.591	-3.534	0.013	-1.889	-3.287	0.219	0.209	1.341	1.161	-3.064	0.617	1.296	0.743	0.947	-0.282	-3.137	-0.845	1.279	-0.183	-1.319	0.868	-0.743	-1.42	-1.915	0.607	-2.578	0.482	-0.435	1.078	-0.205	0.107	0.775	0.831	1.498	0.999	1.201	0.556	0.793	0.548	1.674	1.298	0.333	-0.026	1.108	1.007
CGP-082996_GDSC	0.336	0.148	0.903	-2.065	1.563	0.802	0.385	0.435	0.744	2.806	-0.51	-2.309	-0.185	-0.026	1.726	-1.213	-0.075	0.286	0.687	2.567	-0.368	-1.033	0.425	0.926	-0.492	0.849	0.636	1.176	-0.194	0.434	-0.155	1.077	-0.913	1.075	0.298	-1.044	0.462	-3.729	-0.47	-2.7	1.826	0.846	2.491	-4.228	0.041	-0.349	0.545	-3.204	0.175
CGP-60474_GDSC	0.132	1.451	0.422	-1.227	0.811	1.721	-0.062	1.129	1.507	-0.373	0.19	-0.749	-0.987	-0.155	-4.079	0.355	-1.397	0.288	0.183	0.344	-0.281	-2.715	1.042	0.133	-0.653	1.766	-0.178	1.54	-0.851	1.521	0.256	0.908	-0.834	1.192	-0.441	-0.9	1.489	-0.547	-0.675	-3.071	2.359	0.846	2.867	-0.556	-1.704	0.893	-0.323	-3.525	0.694
Ch-55_CTRP	-0.186	-1.296	-0.152	-1.77	0.57	-0.255	-0.24	0.384	-0.602	-0.159	-0.471	-0.704	-0.384	-1.548	-3.255	0.498	-1.032	-1.041	-2.976	-0.206	-1.523	0.656	2.218	0.826	0.642	1.308	-0.404	0.281	-0.665	-0.416	0.171	0.067	4.899	2.503	0.332	0.94	-0.067	-0.373	1.672	0.154	1.11	2.023	1.332	-2.852	-0.939	0.233	-0.21	-0.122	1
CHIR-99021_CTRP	-0.74	-0.92	-0.487	1.694	0.872	-0.535	-0.564	-0.406	-0.581	-1.197	-0.214	-0.073	-0.578	-1.038	0.679	-0.352	1.05	-0.38	-0.873	-0.634	-0.988	1.569	0.801	0.635	-0.704	0.295	-0.81	-0.853	0.657	-0.993	0.187	0.306	3.95	-1.593	0.523	-1.352	-0.488	-1.222	0.532	1.308	-2.173	1.612	6.16	-1.295	0.102	-0.537	0.616	-1.663	2.209
CHIR-99021_GDSC	1.035	-0.005	-1.225	-1.367	-0.039	0.755	-0.068	0.222	-0.1	1.996	2.228	-0.254	0.528	-0.536	0.589	4.262	1.362	-0.554	2.422	1.519	-0.618	-2.744	0.187	-0.06	-0.53	-0.746	-0.351	0.313	-0.686	-0.663	0.164	-0.428	0.534	1.692	-0.204	-3.066	1.858	2.482	-1.003	-1.384	-2.024	-1.468	1.333	-0.335	0.026	0.126	-0.897	0.226	-0.79
chlorambucil_CTRP	-0.344	-0.201	0.537	-2.098	1.025	-0.479	-0.003	-0.11	-0.284	1.517	0.013	0.096	0.838	-1.119	1.445	0.878	1.128	-0.242	-0.948	0.262	-0.444	1.367	-0.054	-0.221	-1.053	-0.084	0.459	-0.335	-0.852	-0.665	-0.459	0.245	3.124	-0.534	0.876	-1.678	-0.632	-1.4	-1.425	2.299	-2.174	1.224	5.942	0.196	-0.088	-0.786	1.197	-0.835	-4.628
CHM-1_CTRP	-0.389	-0.766	-0.799	2.079	-0.995	-1.456	-1.383	-1.179	-1.946	0.822	1.726	1.344	0.246	-2.269	-0.294	1.868	-0.017	-0.03	-1.714	-1.256	-0.267	2.284	-0.291	-0.887	-0.446	-0.855	-1.312	-1.172	0.425	-0.997	-0.538	0.321	3.31	0.89	-0.311	-0.625	0.104	1.076	-0.979	3.951	-2.302	0.664	-0.464	0.994	1.311	0.017	2.452	-1.466	0.845
CI-1040_GDSC	0.633	1.139	0.452	-3.357	-0.329	0.778	-0.173	0.259	0.59	-2.505	1.527	-0.242	-0.161	0.196	2.404	0.733	-0.452	0.737	-1.406	0.036	0.146	-0.901	-0.377	0.885	1.222	0.539	0.146	0.224	-0.725	0.731	-0.667	-0.278	-1.867	-1.482	0.196	-0.95	1.434	1.658	0.085	-2.058	-1.57	-0.459	-0.564	0.923	-0.91	1.718	-1.628	0.195	-1.312
CI-976_CTRP	-0.084	-0.436	0.833	-3.463	-0.304	0.522	-0.08	0.016	0.851	-4.156	-1.272	-0.401	-0.109	-0.886	-3.528	-1.45	-1.691	0.169	-1.331	-0.633	-0.043	1.944	0.896	-0.19	1.003	0.96	-0.241	0.054	0.793	0.302	0.168	0.184	1.296	0.08	0.004	0.209	-0.569	0.416	1.712	0.993	2.326	-2.695	1.995	-0.555	-0.25	0.389	0.178	2.187	2.931
ciclopirox_CTRP	-0.448	-1.474	0.193	-0.906	0.187	-0.772	0.038	0.062	-0.964	2.851	-0.822	-1.788	0.415	2.5	0.354	1.817	1.68	2.4	2.506	0.61	0.626	0.299	-0.673	0.575	0.396	0.125	0.926	-0.824	-0.437	-0.584	0.956	0.289	0.526	-0.67	0.725	2.03	-2.922	-2.603	1.532	3.055	-1.874	2	1.984	-2.297	-0.753	-1.352	-0.677	1.079	-1.607
ciclosporin_CTRP	-1.512	-0.879	-0.11	1.88	-0.115	-0.294	-0.122	-0.232	0.633	-2.976	-0.935	-1.044	-0.89	0.203	-1.754	-2.442	2.655	-0.867	-0.368	0.802	-0.702	1.714	0.795	0.715	-0.365	1.588	-0.562	0.729	-0.058	0.058	0.512	0.002	0.757	1.754	0.574	1.568	-0.606	-1.813	1.462	2.48	2.71	0.778	0.247	-3.334	-0.611	0.217	0.502	0.383	1.547
CID-5951923_CTRP	-0.307	-1.001	-0.802	-0.941	-1.012	-0.209	-0.445	-0.293	-0.095	-1.941	-0.21	-1.103	-1.133	3.27	-3.472	0.273	-1.515	0.194	-0.029	-0.569	0.239	0.769	0.316	0.136	1.206	0.386	-0.305	-0.391	-0.081	-0.466	1.124	-0.424	0.507	-1.932	-0.366	0.978	-1.312	1.028	1.735	1.698	1.291	1.4	-0.567	-0.369	-0.215	0.534	-0.644	0.324	5.171
CIL41_CTRP	-1.445	0.89	1.576	-1.787	1.523	1.259	0.859	1.627	1.485	-0.883	-0.849	-0.932	-1.786	1.931	-1.869	-1.196	-1.899	-3.377	0.186	1.184	-0.689	-0.621	0.976	0.665	-1.269	1.839	1.127	1.461	-0.89	1.082	-0.239	0.887	0.698	1.363	1.443	-0.093	0.394	-1.329	0.663	1.059	1.582	0.644	-0.852	-0.699	-1.741	0.626	1.182	-3.892	-2.755
CIL55A_CTRP	-0.184	-0.311	0.157	0.981	0.073	-0.371	0.083	0.727	-0.903	0.998	-0.085	0.514	0.428	-0.721	0.956	-0.627	0.934	0.598	0.674	1.103	-0.241	0.414	-1.003	0.236	-0.537	1.072	-0.831	-0.249	0.777	-1.073	0.395	0.103	-1.371	5.597	-0.405	1.203	0.51	-0.189	-0.836	1.123	-1.848	-1.865	1.035	0.024	-0.331	-0.48	0.021	-2.741	-5.124
CIL55_CTRP	-0.545	-1.179	-0.372	2.297	-0.451	-1.173	-0.086	-0.905	-1.195	1.64	0.601	0.694	1.298	-0.158	1.403	1.216	1.796	0.229	0.123	-0.169	-0.604	0.528	-1.122	-0.57	-0.418	-1.404	-0.267	-0.948	-0.407	-1.436	-0.599	-0.558	4.255	0.793	-0.27	-2.142	-0.232	0.404	-4.089	1.68	0.581	0.458	0.439	-0.066	0.761	-1.085	-0.296	1.11	-0.275
CIL56_CTRP	-1.522	-0.332	0.082	-0.284	0.292	0.088	0.472	0.349	0.116	-0.323	-0.497	0.054	-0.772	-2.243	-0.934	-0.408	-1.882	2.811	0.815	-0.329	0.391	0.477	2.451	0.68	0.8	1.326	0.543	1.557	-0.345	0.538	0.381	1.176	2.484	-0.684	0.115	-0.256	-0.382	-4.581	0.263	1.136	1.251	-0.011	-0.796	-0.857	-0.476	-2.058	0.513	-0.766	2.522
CIL70_CTRP	-0.714	1.125	1.247	-1.736	0.466	0.439	0.659	1.126	1.919	-1.54	-0.127	-0.933	-1.644	0.501	-1.622	-1.03	-1.765	-0.518	0.743	0.799	-0.762	0.305	1.39	0.677	-0.659	2.177	0.885	0.844	-0.655	0.568	0.227	0.404	2.156	1.281	0.998	-2.214	-0.233	-2.745	1.65	2.248	2.555	1.692	-0.492	-0.933	-1.533	0.542	1.468	-3.257	-1.351
cimetidine_CTRP	-0.313	0.308	0.525	-0.345	0.202	-0.338	-0.123	0.382	0.036	-0.281	-0.267	0.513	-0.622	0.007	-1.149	-0.604	-7.232	0.246	0.623	0.139	0.018	2.183	0.526	0.69	0	1.331	0.711	0.189	0.155	0.08	0.254	0.099	2.795	-0.171	0.978	0.563	0.676	0.256	3.017	0.998	0.809	-2.135	-1.466	0.292	-1.804	0.343	0.767	0.026	-2.86
cisplatin_CTRP	-1.105	0.643	0.478	-0.884	-0.035	0.041	-0.433	-0.387	0.044	-3.515	-0.141	0.652	-1.317	-0.343	-1.353	2.343	-2.428	0.057	1.819	-0.338	-0.408	-3.731	-0.073	-0.018	0.038	1.04	-0.477	0.884	-0.336	0.192	-0.591	0.693	-0.017	-1.512	0.794	0.739	2.724	0.431	0.837	2.029	-0.013	-0.709	-1.383	0.944	-0.712	1.623	2.812	-0.06	-3.285
Cisplatin_GDSC	0.688	1.292	0.18	-3.765	0.51	0.364	-0.186	-0.359	0.472	-1.571	3.949	0.402	0.083	-1.229	-1.761	1.657	-0.554	-0.99	-1.655	-0.047	0.382	-0.995	-0.071	-0.332	0.081	0.181	0.201	0.136	-0.113	0.425	-0.926	-0.453	0.563	0.292	0.242	-0.194	0.795	1.13	-0.506	-0.292	0.219	0.562	-0.379	4.98	-0.152	0.666	0.514	-0.202	-4.89
clofarabine_CTRP	0.226	-0.168	-1.286	0.124	0.306	-1.169	-0.606	-0.024	-1.232	0.835	1.728	1.782	0.484	-1.764	-0.415	-0.04	0.721	0.827	-2.091	-1.14	-0.673	1.766	0.065	-0.519	-0.481	-1.02	-0.788	-0.178	-0.146	-1.285	-1.664	-0.552	4.344	0.464	0.234	-1.411	0.476	1.85	-1.017	2.132	-2.75	0.285	1.319	2.793	0.158	-0.18	0.325	-1.622	-2.583
CMK_GDSC	-0.954	0.73	0.495	-2.032	1.039	1.256	0.656	1.352	1.551	-3.514	-0.967	-1.343	-1.966	-0.109	-4.774	-0.835	-1.56	-0.448	0.938	0.437	-0.943	-1.646	1.831	0.433	-0.45	1.72	0.164	1.332	-1.439	0.77	-0.015	0.855	0.376	1.389	0.999	0.067	2.692	-1.48	0.518	0.875	1.937	0.659	2.658	-2.841	-1.214	0.968	0.809	-1.55	1.292
COL-3_CTRP	-0.956	-0.346	-0.281	5.42	-0.562	-0.049	-0.593	0.162	-0.629	2.349	1.422	2.406	0.128	-2.057	-2.472	1.959	0.584	-1.391	-0.995	-0.282	-0.417	-0.047	1.308	-0.679	0.077	-0.697	-1.15	0.637	0.133	-0.082	0.033	0.7	0.155	1.225	-1.014	-0.646	-0.462	0.12	-0.694	-0.857	-1.79	0.766	-0.047	-0.541	1.281	-1.247	0.114	-2.533	0.013
Compound 1541A_CTRP	-0.798	-0.411	-0.349	0.595	-1.184	-0.367	0.043	0.701	-0.246	2.189	1.082	-0.096	-0.259	-0.05	-5.217	3.761	-0.866	-1.056	-1.937	-0.512	-0.368	0.515	0.575	-0.017	-0.607	0.108	0.497	0.164	0.171	-1.763	0.542	-0.536	1.037	-0.197	0.236	-1.032	1.146	0.198	0.925	1.737	1.698	1.402	0.902	-0.308	0.178	0.579	1.928	0.004	2.846
compound 1B_CTRP	-0.761	0.427	0.622	-2.06	0.798	0.776	1.142	0.841	0.907	1.112	-1.325	-0.458	-2.208	-0.357	-1.907	-2.538	-4.69	-0.97	-0.325	1.299	-0.738	0.743	1.415	1.29	-0.405	1.439	1.091	1.04	-0.488	0.361	0.18	0.84	1.567	1.097	1.528	-1.45	0.761	0.077	1.195	1.886	2.622	0.702	-1.506	-1.139	-2.397	0.187	1.148	-2.936	-1.303
Compound 23 citrate_CTRP	0.019	-0.951	-1.364	1.723	-1.318	-1.666	-1.225	-1.381	-2.145	0.508	1.77	0.855	1.432	-1.815	1.157	2.715	2.115	1.077	0.856	-1.231	0.266	2.674	-1.034	-0.897	0.63	-1.111	-1.436	-0.893	0.482	-1.653	-0.971	0.09	1.266	-0.247	-0.348	-1.493	-0.919	2.793	-1.672	0.623	-2.35	2.554	0.628	0.587	2.309	-0.421	1.052	0.489	-1.414
Compound 7d-cis_CTRP	-1.032	-1.266	-1.299	0.999	-0.605	-1.243	-0.051	-1.289	-1.314	0.812	-0.459	-0.309	0.823	-1.549	-0.352	-1.002	1.09	1.082	0.361	0.018	-0.452	2.179	0.294	-0.137	0.21	-0.681	-0.811	-1.847	0.239	-1.471	-0.838	0.013	2.994	1.46	0.589	-1.089	-0.096	-1.699	0.772	2.55	-1.413	2.859	2.134	-1.01	1	-0.41	1.581	2.745	-0.291
CR-1-31B_CTRP	-0.107	-0.689	-1.132	6.55	-1.346	-1.141	-1.199	-0.952	-1.433	1.015	0.736	2.558	0.349	-1.946	-0.709	1.271	1.292	0.287	-0.45	-1.276	-0.639	2.687	1.259	-0.71	-0.088	-0.54	-0.99	1.005	0.537	-2.058	-0.141	0.898	3.081	0.387	-1.097	0.197	-1.129	0.417	-0.342	0.516	-1.7	-0.451	-1.429	0.056	0.781	-0.45	0.631	-1.869	-0.428
crizotinib_CCLE	0.284	-0.871	-0.251	2.165	-0.049	0.264	0.297	0.826	0.354	2.032	0.029	-0.618	0.585	3.006	-2.371	0.514	2.924	2.496	2.096	0.507	0.197	1.001	0.375	0.244	-0.514	0.225	1.371	0.173	-0.411	0.108	0.956	-0.702	0.637	0.372	-0.365	0.46	-1.444	0.599	0.033	0.863	2.045	-3.514	-0.968	-1.626	-1.04	-0.992	-0.818	-3.037	-2.2
crizotinib_CTRP	-0.583	-0.853	-0.755	1.553	-0.221	-1.139	-1.513	-0.343	-1.382	0.237	1.425	2.139	0.399	-1.569	0.76	3.85	0.182	1.28	0.708	0.714	-0.657	-0.383	-0.484	-0.937	0.302	-0.621	-0.567	-0.028	0.194	-0.473	-0.723	-0.153	0.48	-0.257	0.075	-1.517	1.833	1.05	-0.693	-1.172	-2.388	-0.527	-0.582	0.832	0.576	0.111	4.208	0.01	-2.924
crizotinib_GDSC	1.057	1.148	-0.628	-0.295	-0.3	0.655	-0.224	0.136	-0.476	3.816	0.885	0.63	0.293	-1.182	-0.933	0.094	-0.099	0.289	-0.427	1.168	-0.278	-0.41	0.74	-0.098	-0.074	-1.467	-0.879	0.724	0.191	0.312	-0.57	0.072	-0.068	1.271	-0.456	-1.147	3.744	2.74	-1.011	-6.903	-0.797	0.33	-0.013	0.765	0.633	0.161	-1.419	-1.15	-0.442
crizotinib_in_PLX-4032 (2_in_1)_CTRP	0.237	-0.93	-1.145	-0.418	-1.203	-1.192	-0.783	-1.593	-1.826	0.778	0.82	0.456	1.648	-0.506	1.426	1.474	2.407	0.536	-0.668	-0.92	0.19	1.567	-1.526	-0.739	0.012	-1.376	-1.251	-1.338	0.861	-0.954	-0.223	-0.555	0.151	-0.907	-0.853	0.368	-0.18	2.846	-0.146	-0.377	-1.684	-0.676	0.182	0.92	1.535	-0.394	0.026	1.217	-0.763
cucurbitacin I_CTRP	-1.316	-1.107	-0.832	0.501	-0.719	-1.697	-0.871	-1.465	-1.907	2.802	1.088	0.4	0.947	-1.304	-0.059	0.529	4.036	-0.432	-1.275	-0.583	-0.23	2.34	-0.358	-0.684	-0.38	-0.926	-0.539	-1.103	-0.177	-1.33	-0.397	0.342	5.039	-0.272	0.518	0.755	0.252	0.051	-0.124	2.741	-2.229	1.093	-0.554	-1.083	1.478	-0.333	1.453	1.873	-1.356
curcumin_CTRP	0.528	-1.166	-0.99	2.83	-1.152	-1.358	-1.066	-1.704	-1.637	3.016	1.067	0.919	1.506	-1.627	-1.611	2.758	1.757	2.336	-1.2	-0.899	1.254	2.85	-0.411	-0.868	0.831	-1.495	-0.957	-0.988	1.158	-1.522	0.118	-0.719	1.351	-1.231	-0.716	-1.144	-0.792	-0.296	-0.696	-0.042	-1.704	0.376	1.253	-0.526	1.42	-1.338	2.257	1.576	-0.862
cyanoquinoline 11_CTRP	1.479	-1.292	-1.275	1.687	-1.288	-1.077	-0.968	-1.541	-2.144	0.707	1.115	0.754	0.819	-2.053	0.902	1.445	0.885	1.865	0.098	-1.185	-0.315	1.045	-0.538	-0.584	0.372	-1.649	-1.092	-1.599	1.39	-1.493	0.742	-0.592	2.046	-1.159	-1.287	-0.05	-0.595	1.143	-0.805	3.936	-3.087	-0.565	1.303	0.867	0.343	0.183	-0.517	2.91	2.034
Cyclopamine_GDSC	0.718	-0.561	-1.763	1.39	-1.112	-0.004	0.286	-1.52	-1.075	-3.975	0.636	-0.741	1.41	-0.453	0.317	0.715	1.683	-0.269	-0.219	-1.653	0.577	1.786	-1.206	-0.466	-0.626	-0.885	-0.929	-3.434	1.194	-2.006	-0.329	-1.506	1.22	-1.072	-0.325	0.766	-0.416	1.266	-0.006	-0.403	-1.456	-0.531	1.68	3.88	1.427	0.17	-0.798	5.309	0.288
cyclophosphamide_CTRP	-0.971	0.62	0.427	-0.309	0.669	0.43	0.399	0.979	0.627	-0.529	-0.924	1.281	-2.358	-0.353	-2.42	-0.373	-7.332	-0.354	-0.208	0.441	-0.409	-1.782	1.58	0.428	0.295	-0.047	0.214	1.349	-0.043	0.937	-0.034	0.441	-0.846	1.076	0.101	1.894	0.706	0.65	-0.963	2.04	1.623	-0.331	-1.668	0.406	-1.64	0.584	0.462	-2.23	2.208
cytarabine hydrochloride_CTRP	0.724	-0.383	-1.021	0.641	-0.487	-1.271	-0.082	-0.772	-2.292	2.675	1.057	1.647	0.833	-2.523	0.012	1.327	1.171	0.898	-2.056	-1.008	0.17	1.394	-0.08	-0.799	-1.075	-1.449	-0.932	-0.915	0.422	-0.695	-0.918	-0.61	2.476	0.998	-0.059	-2.448	-0.085	2.37	-2.44	1.081	-2.47	0.229	2.957	0.349	1.153	-0.109	0.763	-1.638	-2.071
cytarabine hydrochloride_GDSC	0.643	1.24	0.027	-3.501	-0.681	1.231	0.121	0.129	0.675	-2.545	1.41	0.014	-1.042	-0.661	-1.991	1.325	-1.239	-0.325	-2.569	0.039	-0.079	-2.39	0.732	0.481	-0.022	-0.03	0.491	1.492	-0.694	0.762	-0.18	-0.605	-0.863	-0.771	0.329	-1.239	2.719	1.962	-0.183	-1.204	-0.94	1.139	2.483	0.985	-0.503	2.203	0.472	-0.782	-1.789
cytochalasin B_CTRP	-1.68	-0.497	-1.062	2.151	-1.127	-1.028	-1.156	-1.175	-1.279	-0.795	-0.195	1.258	0.665	-1.057	-0.514	-0.311	4.567	0.003	-0.417	-1.334	0.443	3.357	-0.599	0.31	-0.317	-0.164	-0.95	-1.287	0.37	-0.683	-0.771	-0.516	3.348	1.039	0.124	1.108	0.295	0.25	-0.908	2.519	-1.433	-0.041	0.146	-1.376	1.897	-0.247	1.549	1.412	-0.924
dabrafenib_CTRP	-0.195	0.119	0.511	-1.152	0.765	0.435	1.749	-0.213	-0.258	1.867	0.319	-1.639	-0.998	0.231	0.179	0.225	-0.059	1.071	-1.191	1.785	-1.614	-0.652	-0.962	-0.247	0.536	0.583	0.941	0.763	-1.263	-0.157	-0.498	0.987	-0.15	0.554	2.051	0.766	1.33	-0.62	1.213	1.053	-0.724	1.214	-1.519	-4.602	-1.636	0.884	0.292	-0.24	0.31
dacarbazine_CTRP	-0.377	0.298	0.167	1.645	-0.137	-0.583	-1.57	0.27	-0.887	0.199	0.625	0.734	0.657	-0.281	-0.438	-0.115	1.005	1.329	2.711	-0.659	-0.174	0.588	0.163	0.081	-0.801	0.355	-0.64	-0.889	0.791	-0.688	-1.05	0.621	2.998	-0.836	-0.347	2.624	-0.323	3.581	-1.244	2.416	-3.017	0.026	-0.88	-0.188	0.39	0.174	-0.02	0.257	-1.969
dacinostat_GDSC	0.301	-0.609	-1.041	4.525	-0.917	-0.58	-1.148	0.142	-1.086	0.472	1.184	2.401	0.444	1.151	-1.294	3.665	0.802	2.872	-0.665	-1.536	-0.041	-0.478	0.403	-0.772	0.165	0.176	-1.59	-1.093	0.707	0.193	0.958	-0.05	-0.848	1.111	-0.519	-0.721	-0.024	-0.353	-0.959	-1.339	0.252	-0.22	3.714	-0.953	0.558	-0.698	-0.26	-0.67	-0.126
daporinad_CTRP	1.286	-0.712	-1.342	3.269	-1.171	-1.045	-1.211	-1.249	-1.244	-0.206	2.038	0.916	0.69	-1.34	-1.744	2.654	2.353	-0.442	2.201	-1.195	0.1	2.901	0.744	-0.469	0.095	-1.261	-1.432	-0.357	0.84	-0.467	-0.76	0.614	2.378	-0.908	-1.316	-0.486	-1.031	3.291	-0.632	-1.156	-0.926	2.961	-1.672	0.363	2.338	-0.261	-1.159	-0.602	0.818
darinaparsin_CTRP	0.325	0.839	0.64	0.014	0.716	0.056	0.153	0.715	0.487	0.216	0.564	-0.164	-0.071	-0.926	0.062	-1.003	0.035	1.232	0.657	-0.666	0.101	2.045	0.725	0.432	-1.384	0.735	-0.314	-0.106	-0.388	0.191	-0.892	0.866	2.366	1.35	-0.404	-0.415	0.842	-2.334	0.327	0.341	-0.802	-0.653	0.926	-0.157	-0.594	0.42	0.502	-0.07	0.462
dasatinib_CTRP	-1.328	-1.251	-0.405	4.357	-0.523	-0.904	-0.247	-2.102	-1.105	-1.122	1.432	-1.228	0.029	-1.57	0.796	0.428	1.817	2.012	-0.241	-0.536	1.289	3.667	-0.56	-0.588	2.17	0.171	-0.564	-2.045	-0.964	-1.681	-0.493	-0.545	0.992	-0.319	-0.889	-1.504	1.424	-0.997	0.043	1.845	-0.776	0.816	-0.167	-1.262	3.489	-0.099	0.927	0.337	-1.251
dasatinib_GDSC	-1.048	-0.45	1.008	-2.365	0.593	0.951	1.301	1.1	0.663	-2.422	-2.027	-1.55	-0.846	1.76	1.359	-1.719	-0.269	-0.045	0.36	1.213	-1.275	-0.88	-0.411	0.87	-1.514	0.667	1.119	1.068	-1.123	0.168	0.701	0.481	1.102	1.223	1.959	0.925	1.896	-2.802	0.239	1.344	1.167	0.462	2.791	-2.865	-2.249	1.011	1.366	-0.946	0.129
DBeQ_CTRP	-0.45	-1.384	-1.003	-0.792	-1.795	-2.036	-1.069	-1.377	-1.805	-2.073	-0.042	-0.519	0.408	-1.774	-1.289	-1.025	0.216	1.451	0.607	-1.993	0.094	3.228	0.345	-0.236	0.958	0.047	-0.411	-1.409	0.15	-0.797	0.095	-0.047	2.622	-1.184	0.765	3.972	-0.55	2.055	2.58	3.037	-0.616	1.079	0.794	-1.317	1.094	0.827	1.476	1.443	1.864
decitabine_CTRP	0.944	-0.307	-1.422	1.984	-0.771	-1.41	-0.824	-1.204	-1.729	1.842	1.471	1.903	1.586	-5.211	0.667	1.119	1.238	0.879	2.168	-1.059	0.144	3.292	0.055	-1.069	-0.487	-1.323	-1.042	-1.924	0.857	-0.936	-0.442	-0.819	2.399	-0.119	-1.243	-1.208	0.766	1.815	-1.589	-0.559	-2.539	0.013	0.837	1.906	1.145	-0.619	0.53	1.587	0.757
decitabine_in_carboplatin (1_in_1)_CTRP	0.246	-0.395	-0.977	2.137	-0.366	-1.257	-0.771	-0.954	-2.231	2.035	1.404	1.889	1.224	-4.693	0.354	2.085	0.596	0.029	0.837	-1.136	-0.131	3.077	-0.054	-0.543	-0.537	-1.401	-0.967	-1.077	0.528	-0.652	-1.105	-0.15	3.125	-0.335	-0.29	0.085	0.781	1.892	-1.608	-0.219	-3.245	0.514	1.125	1.469	1.28	-0.738	1.279	-0.124	-2.934
decitabine_in_navitoclax (2_in_1)_CTRP	-1.455	-1.368	0.254	1.058	0.073	-0.542	-0.515	-0.046	-0.757	0.847	-0.239	-0.469	0.097	-0.256	-0.666	-0.447	1.919	-0.589	-2.496	0.197	0.072	1.752	-0.461	-0.074	-1.191	0.689	0.727	-0.447	-0.581	-0.526	-0.054	0.5	5.976	1.246	1.241	2.355	0.079	-1.849	0.524	-0.773	-2.601	-0.708	2.831	-2.008	0.442	-0.463	3.324	2.418	-2.922
dexamethasone_CTRP	-0.627	-0.494	-0.046	1.691	-0.21	-0.222	-0.018	0.249	-0.154	-2.697	-0.832	-0.141	-0.642	-1.933	-3.399	-2.206	-1.054	1.961	-3.771	-0.922	0.211	1.527	1.235	0.265	0.712	0.576	-0.22	0.495	0.547	0.508	-0.044	0.557	-0.146	-0.973	-0.176	3.13	-1.195	-2.248	0.951	0.053	3.4	1.148	-0.664	-2.665	-0.373	-0.065	0.115	0.556	1
dinaciclib_CTRP	0.277	0.157	0.318	0.18	-0.322	-0.145	-0.338	-0.395	-0.579	2.195	0.619	0.687	-0.239	-1.396	-5.302	2.821	-0.592	-0.987	-4.959	-0.152	-0.013	-0.881	-0.055	-1.179	-0.582	-0.581	0.659	0.779	-0.001	0.784	-0.94	-0.084	0.011	0.118	0.764	-0.612	0.269	0.952	-0.743	-0.58	0.334	0.603	-2.013	1.77	0.319	-0.015	3.355	-0.475	-0.092
DMOG_GDSC	1.119	0.99	0.462	3.739	0.493	1.562	0.357	-0.299	1.016	-1.224	-2.521	1.022	-0.639	-1.018	-0.825	-0.042	1.901	-0.464	-3.439	-1.244	0.438	-2.85	0.154	0.429	-0.09	-0.81	-0.223	0.991	0.662	1.356	0.051	0.515	-2.121	-3.154	-0.925	-1.913	0.729	0.04	-0.952	-1.791	-0.298	0.866	-0.028	1.062	1.637	-0.678	-1.255	-0.613	1.548
docetaxel_CTRP	-2.496	-1.615	-0.205	4.732	-1.059	-1.233	-0.144	-1.247	-0.709	-0.144	0.163	1.733	0.921	0.239	1.69	1.136	1.224	-1.587	-2.275	-0.591	-0.729	0.552	-2.064	-1.452	-0.288	-0.435	1.135	-0.063	0.671	-0.799	0.112	0.581	0.3	-0.742	0.16	0.401	-0.153	0.248	-0.359	0.538	-0.185	0.906	1.293	-0.274	1.458	-0.383	2.585	0.808	-0.914
docetaxel_GDSC	-0.445	0.573	1.502	-1.237	0.195	1.06	1.176	1.359	1.899	-1.881	-1.375	-1.346	-0.983	0.688	1.907	0.079	-1.024	1.197	-1.718	0.395	-0.299	-2.827	-0.447	1.364	-0.763	1.381	1.189	1.724	-0.388	1.267	0.706	0.423	-1.798	-0.085	-0.212	-0.385	1.576	-1.308	-0.555	-1.453	2.038	-0.285	2.513	-0.56	-1.106	0.386	0.502	-2.958	-1.652
docetaxel_in_tanespimycin (2_in_1)_CTRP	0.033	-1.383	-1.118	-1.609	-0.429	-1.38	-1.271	0.354	-0.824	0.544	2.45	-0.426	0.717	-0.214	-0.33	1.981	2.947	1.652	-1.081	-0.308	-0.444	2.542	0.876	-0.977	-0.087	-0.284	-0.795	-0.676	-0.057	-0.956	-0.863	0.442	6.609	0.522	0.188	0.172	-1.057	1.009	-0.077	0.122	-1.916	-0.047	-0.708	0.218	0.977	0.531	0.532	-1.151	-1.522
dovitinib_CCLE	0.558	0.94	0.002	-0.652	1.659	1.964	0.177	1.158	1.297	1.133	0.485	-0.038	-1.434	0.828	-2.319	-0.569	-1.614	-2.243	-0.704	1.79	-0.288	-0.984	0.522	1.225	-0.911	1.003	0.698	1.608	-0.457	1.401	-0.873	-0.016	-1.322	-0.263	0.063	-1.059	0.327	0.848	-0.073	-1.311	-1.684	-1.35	-0.128	0.414	-0.503	1.453	0.04	-2.165	-0.802
doxorubicin_CTRP	0.054	-0.51	-0.886	0.705	-0.533	-1.407	-1.237	-0.777	-1.906	1.911	1.524	1.524	0.379	-2.934	-0.535	2.034	-1.67	-0.025	-2.248	-1.329	-0.505	3.199	-0.002	-0.84	-0.594	-0.784	-1.078	-0.916	0.328	-1.087	-0.594	0.058	5.411	-0.6	0.096	-0.677	0.787	2.405	-0.741	1.935	-2.167	0.977	0.904	0.942	1.031	-0.051	1.659	-1.968	-0.824
doxorubicin_GDSC	0.171	0.945	1.098	1.427	1.064	1.347	0.75	1.641	1.706	0.585	1.13	-0.503	-0.423	-0.109	0.04	-0.904	-0.588	1.3	-0.827	0.88	-0.158	-1.71	1.493	0.005	-1.123	1.26	1.016	1.409	-0.954	0.915	0.211	0.005	-1.764	1.935	0.625	-2.066	-0.25	-2.699	-0.945	-1.473	1.8	-2.092	3.59	-1.038	-1.392	-0.41	1.263	-3.972	-1.063
doxorubicin_in_navitoclax (2_in_1)_CTRP	-0.629	-0.201	0.474	-1.149	0.76	-0.048	-0.254	-0.382	-1.143	-0.308	-0.999	0.71	-0.38	-0.663	2.646	-1.941	-0.838	-1.534	-1.753	-0.017	1.186	2.703	-0.939	0.95	-1.246	0.654	-0.459	-1.11	1.299	0.012	0.793	0.9	-0.702	-2.057	0.476	1.301	-0.444	-0.183	0.196	-0.276	-2.474	-0.299	2.912	-1.063	0.036	0	2.428	-0.392	-2.061
EHT 1864_GDSC	0.269	1.395	-0.409	0.092	0.167	1.028	0.484	-0.156	1.189	-2.046	-1.848	0.82	-0.147	-0.627	-0.415	-0.279	0.506	-2.821	0.645	-0.104	-0.548	-0.29	0.449	-0.7	-0.908	0.663	0.337	1.206	-0.469	-0.182	-0.572	-0.722	2.12	3.238	-0.286	-6.604	1.972	1.497	0.067	-0.213	1.555	-2.393	-0.732	-0.113	-0.727	-0.421	-1.173	-0.113	3.202
ELCPK_CTRP	-0.225	0.323	-0.701	0.316	0.291	-0.945	-0.384	0.192	-0.42	0.643	0.831	-0.11	0.256	-0.999	0.222	0.142	-1.545	0.546	1.146	-0.476	-0.609	3.847	0.183	-0.413	-1.161	0.104	-0.415	-0.36	0.529	-1.722	-0.419	0.183	3.499	1.735	-0.431	-3.223	1.081	0.93	-1.176	4.079	-1.934	-2.876	0.695	1.759	-0.685	0.529	-0.242	-1.649	-0.841
Elesclomol_GDSC	-1.058	1.088	1.189	-2.487	1.404	1.412	1.066	1.646	2.013	-1.776	-0.058	-1.212	-2.141	-0.023	-1.36	-1.449	-1.497	-2.063	-0.176	1.415	-0.791	-2.108	0.98	0.697	-0.889	1.443	0.963	1.662	-0.912	1.421	-0.851	0.912	-0.434	0.954	1.6	-0.972	2.535	-1.33	-0.184	-0.663	-0.082	1.392	-1.367	-1.032	-1.339	1.199	1.591	-2.673	-0.891
elocalcitol_CTRP	-0.883	-1.175	0.196	0.778	0.551	-0.276	-0.009	0.357	0.61	-2.31	-0.524	-1.625	-1.297	-0.863	-2.834	0.536	0.174	0.196	-0.305	-0.375	-0.976	0.308	2.17	0.256	0.192	0.894	0.587	0.53	-1.003	-0.3	0.884	0.73	2.854	-1.21	1.068	-1.728	-0.735	-2.545	1.801	2.105	0.653	1.579	4.872	-4.084	0.43	-0.307	1.776	-1.862	2.53
Embelin_GDSC	-0.013	1.227	0.608	-3.718	1.488	1.653	0.747	0.901	1.798	-1.83	1.076	-1.475	-1.187	0.118	-0.119	1.339	-2.265	-1.504	-0.584	1.307	-0.608	-1.542	-0.438	-0.525	-0.374	0.971	0.903	1.95	-0.825	1.11	0.858	0.02	-1.593	1.77	1.102	-2.969	0.698	-1.785	-0.298	-2.129	2.334	-1.358	1.605	-0.489	-1.433	-0.103	0.979	-3.028	-0.44
entinostat_CTRP	0.128	-0.772	-1.443	5.049	-0.651	-0.805	-0.96	-0.871	-0.455	1.837	1.027	1.259	0.769	-0.481	0.903	1.223	1.906	0.144	-0.874	-0.214	0.384	0.227	0.096	0.033	0.289	-1.284	-0.868	-0.79	0.243	-1.096	0.148	-0.258	4.878	-0.234	-0.567	0.094	0.512	0.527	-1.225	-0.838	-1.379	-0.465	0.546	-0.451	0.834	-0.765	-1.874	2.736	-1.367
entinostat_GDSC	0.283	1.076	1.089	-1.661	0.848	1.547	0.681	1.468	2.147	0.184	0.131	-1.098	-0.52	0.145	-2.797	-0.343	-0.863	0.197	0.251	1.035	0.755	-1.106	1.865	0.141	-0.374	1.093	0.247	1.235	-0.706	1.391	-0.356	0.136	-1.168	1.725	-0.001	-1.106	0.348	-0.627	-0.635	-6.08	4.552	0.692	-0.445	-1.341	-0.278	-0.048	-0.53	-2.359	0.242
epigallocatechin-3-monogallate_CTRP	0.621	0.612	0.034	0.369	0.791	0.641	0.198	0.56	0.816	-5.039	0.103	-0.075	-1.499	-3.39	-2.857	-0.323	-1.025	0.838	0.984	-1.096	-0.614	-0.492	2.438	0.356	-0.148	0.87	-0.453	0.758	-0.153	0.501	-0.305	0.444	1.17	0.56	0.137	-2.205	1.199	0.138	1.05	-0.233	1.521	0.323	1.543	0.504	-0.089	0.899	0.505	-3.797	1.559
Epothilone B_GDSC	0.352	0.489	-0.046	4.217	-0.403	0.274	-0.397	0.606	0.154	0.487	1.312	1.611	-0.43	-0.548	-1.798	4.66	-0.986	-1.439	-1.524	-0.113	-0.319	-1.991	1.513	-1.241	-1.069	-0.488	-0.349	1.109	0.083	0.562	0.596	-0.395	-2.107	2.138	-0.685	-2.561	-0.668	-0.694	-1.331	-0.422	0.803	-1.475	3.723	0.638	0.292	-0.577	0.387	-3.465	0.098
erastin_CTRP	-0.693	-0.821	-0.572	4.124	0.17	-0.541	-0.883	-0.72	-0.855	-1.282	0.163	0.281	-0.827	-1.448	-2.344	1.033	0.805	0.843	0.556	-1.272	-0.406	-0.551	1.266	-0.535	-0.016	0.42	0.124	0.77	-0.355	-0.391	0.473	0.184	1.228	0.037	0.281	-1.229	-0.996	-3.831	2.687	3.352	-2.074	-0.091	3.926	-0.558	0.348	-0.236	4.072	-2.501	0.427
erismodegib_CTRP	-1.17	-0.954	-0.159	1.167	-0.198	0.192	0.661	0.392	1.024	-5.741	-0.68	-0.664	-1.822	1.096	-4.779	0.628	-0.475	1.395	1.059	-0.495	-0.701	-0.453	0.923	-0.057	-0.632	1.188	0.048	0.443	-0.104	0.574	0.554	0.612	-0.005	-0.198	1.589	1.935	0.259	1.931	0.15	0.87	1.171	0.751	2.031	-2.366	-0.397	0.391	1.837	-1.53	-0.172
erlotinib_CCLE	-0.225	-0.532	-0.79	1.786	-0.914	-1.9	-0.771	-0.842	-0.935	-2.132	0.448	0.987	0.686	-4.394	-0.392	-0.832	-1.263	0.434	-0.024	-2.49	-0.43	1.929	0.42	-0.357	-0.215	-0.63	-1.462	-0.957	-0.258	-0.445	-0.755	0.606	3.119	-0.352	-0.314	0.556	0.868	1.285	0.212	1.961	0.801	1.845	-0.088	0.333	1.109	0.239	0.036	3.322	-0.327
erlotinib_CTRP	-1.204	-0.275	-0.426	0.711	-0.357	-1.327	0.362	-0.582	-0.434	0.219	-0.493	1.766	0.356	-2.37	0.362	-0.404	-0.058	-0.372	-1.593	-1.228	0.322	2.261	-1.045	-0.401	0.336	-0.146	0.61	-0.854	-0.117	-0.366	-1.657	0.094	2.607	-2.053	1.396	-2.187	3.046	1.304	-0.844	3.113	1.036	-0.302	-0.074	0.341	0.193	0.112	0.26	2.481	-0.289
erlotinib_GDSC	-1.261	-0.756	-0.12	-1.223	-0.544	0.408	0.223	0.342	-0.422	-0.904	-1.324	-0.727	0.095	-0.719	1.593	-0.084	-0.571	2.068	-0.316	-0.047	1.214	-0.456	-1.295	0.491	2.107	1.477	1.121	-1.493	-0.753	-1.211	-1.51	0.937	0.765	0.909	0.261	1.047	3.419	-2.481	0.49	-0.045	-1.025	0.628	3.092	-3.156	1.095	-0.19	0.825	2.491	-0.56
erlotinib_in_PLX-4032 (2_in_1)_CTRP	0.372	-0.176	0.374	-5.01	-0.773	-0.415	0.032	-0.119	0.413	-0.452	0.498	-2.014	0.341	0.3	0.695	-0.849	3.585	0.452	-0.879	-0.442	0.412	3.917	-1.421	-0.876	0.107	0.18	0.117	-2.302	-0.165	-0.963	-0.405	0.29	1.061	-1.646	0.409	-0.874	0.904	2.034	1.579	0.738	2.925	0.798	0.834	0.096	-0.112	0.074	0.662	0.449	0.538
etomoxir_CTRP	0.538	0.921	0.508	0.843	0.413	0.094	-0.358	0.155	0.946	-1.587	0.666	0.53	-1.019	-2.403	-2.085	0.765	-1.92	0.897	-1.637	-1.073	0.421	0.025	1.523	-0.121	0.152	0.603	-0.029	0.717	0.078	0.904	-0.573	0.385	2.504	0.515	-0.142	-3.445	1.258	-2.702	0.822	1.342	0.579	-0.415	-0.258	1.529	-0.246	0.611	1.598	-2.782	1.645
etoposide_CTRP	0.112	0.272	0.167	-2.711	0.289	-0.437	0.285	-0.074	-0.375	0.831	0.626	0.006	0.922	-0.065	1.254	1.074	1.229	-0.012	-2.117	-0.54	-0.091	3.332	-0.754	-0.426	-0.846	-0.255	0.226	-0.24	-0.573	-0.943	-1.211	-0.145	5.049	-0.296	0.465	-2.873	1.595	1.067	-0.796	2.42	-0.014	-0.838	2.911	0.605	0.707	0.149	1.234	-0.179	-3.777
etoposide_GDSC	0.209	0.962	0.962	1.809	1.087	1.696	0.839	1.241	1.551	1.283	-0.637	0.398	-0.366	-0.136	-0.768	-0.484	1.01	-0.469	-0.929	0.804	-0.127	-2.58	0.828	0.039	-1.09	0.647	1.214	1.316	0.159	0.88	-0.488	-0.375	-2.843	0.709	-0.478	-2.055	0.627	-1.577	-1.103	-2.74	1.236	-3.133	1.966	0.903	-1.17	-0.386	-0.001	-3.534	-2.322
ETP-46464_CTRP	-2.253	-0.102	0.477	-1.123	-0.057	0.81	1.257	1.439	0.788	-1.278	-1.527	-2.3	-0.986	0.761	-0.402	0.773	-0.64	-0.093	1.842	0.914	0.595	-0.693	0.153	0.887	0.246	1.754	0.445	0.398	-2.01	0.286	-0.665	0.895	0.792	0.263	2.479	-1.442	0.647	-3.685	-0.04	1.026	0.962	0.99	2.831	-3.274	-1.523	0.024	3.943	0.49	-0.589
EX-527_CTRP	-0.141	-1.571	-0.607	0.113	-1.059	-3.199	0.292	-0.679	-1.305	0.295	0.824	0.193	-0.566	-1.286	-0.487	-0.414	-1.09	1.335	-1.341	-0.925	0.021	0.278	0.405	-2.617	0.781	-0.926	-0.303	-1.385	0.23	-0.973	0.231	-0.331	1.156	0.176	0.719	2.114	0.029	1.1	0.212	2.267	1.435	1.126	-0.539	0.44	-0.3	1.214	0.902	-1.032	0.784
FGIN-1-27_CTRP	0.775	0.572	-0.434	0.214	-0.941	0.144	-0.782	-0.489	-0.923	0.549	0.372	-0.372	-0.269	-0.923	0.55	0.699	0.622	-0.321	-0.894	-0.713	-1.29	0.53	0.208	-0.161	-0.079	-1.387	-1.538	-0.572	0.262	0.28	-0.245	-0.381	-0.246	-0.228	-0.512	0.047	0.254	1.124	-0.524	-2.261	-3.491	3.221	1.49	0.042	1.406	0.218	-0.917	0.174	6.997
FH535_GDSC	0.646	1.108	0.907	-3.723	1.17	1.535	0.793	1.157	1.458	0.299	1.785	-1.208	-0.586	-0.51	1.326	0.01	-0.622	-0.731	-2.325	1.275	-0.238	-2.139	0.416	-0.716	-1.13	0.829	0.524	1.245	-1.065	1.137	0.152	-0.079	-1.115	3.274	0.843	-2.993	0.407	0.145	-1.146	-1.687	1.198	-1.702	3.568	0.012	-0.606	0.151	1.266	-3.218	1.128
fingolimod_CTRP	-0.228	-1.543	-1.075	2.955	-1.238	-1.629	-0.937	-1.355	-1.387	-0.724	0.04	0.805	0.547	0.26	-0.122	-0.159	0.754	0.298	-0.148	-1.412	-0.061	6.957	-0.368	0.056	0.261	-0.783	-0.925	-1.592	1.028	-1.516	0.136	-0.253	3.252	-0.7	-0.693	0.539	-1.642	0.973	0.833	0.943	-0.33	0.113	0.014	-1.026	1.179	-0.838	-0.067	1.675	2.091
fluorouracil_CTRP	-0.099	-0.606	-0.571	2.177	-0.64	-0.268	-0.352	-0.668	-0.568	0.521	1.544	1.42	0.285	-0.728	-2.165	2.784	0.293	-0.607	-1.296	-0.035	-1.949	-2.68	0.535	-0.69	-1.289	-0.31	0.275	-0.156	-0.305	-0.822	0.128	-0.414	2.761	0.441	0.079	-3.038	-0.018	2.996	-1.965	1.688	-3.564	0.444	2.511	1.962	0.436	0.977	1.944	-0.769	-1.038
fluvastatin_CTRP	-2.211	-0.3	0.375	3.724	0.056	-0.636	0.429	-0.188	-0.794	2.022	0.131	1.981	0.403	-0.287	1.533	-2.327	-0.004	-0.787	-2.49	0.439	-1.091	-0.68	-0.504	-0.839	-0.641	-0.883	1.128	-0.637	-0.5	-0.571	-0.518	0.344	2.042	-0.641	1.162	0.85	0.629	1.727	-2.37	1.528	1.103	0.781	-3.308	-1.963	0.022	-0.411	1.34	1.785	-2.081
foretinib_CTRP	-1.308	-1.166	-0.766	-0.476	-1.065	-2.283	-0.615	-0.911	-0.831	-0.665	0.098	-0.349	0.24	-1.124	-1.493	-0.568	-0.455	0.032	-0.573	-0.548	0.287	4.279	-0.108	0.14	0.326	0.775	-0.539	-1.107	0.56	-1.331	0.102	-0.286	3.786	1.906	0.975	3.576	-0.497	3.28	3.269	0.113	-1.488	-0.317	-1.146	-1.482	0.727	0.158	0.955	0.965	0.108
FQI-1_CTRP	0.082	0.188	-0.979	1.224	-0.386	-1.225	-0.837	-0.506	-0.952	0.765	1.422	1.168	0.592	-3.412	-0.468	0.649	-0.07	1.629	0.946	-0.538	-0.212	3.909	0.73	-0.149	-0.64	-0.459	-1.01	-0.471	0.291	-1.077	-1.125	0.119	3.285	3.361	-0.342	-2.204	0.932	1.221	-0.422	3.82	-1.923	-0.034	0.109	1.823	0.073	-0.15	-0.02	-1.179	-2.605
FQI-2_CTRP	-0.384	0.102	-0.798	2.867	-0.636	-1.201	-1.119	-0.848	-1.915	2.265	0.858	1.271	0.838	-3.488	-0.673	2.18	0.035	0.416	1.042	-0.597	0.185	2.394	-0.439	-0.66	-0.933	-0.068	-0.977	-0.413	0.344	-1.014	-0.432	0.078	1.179	1.805	-0.423	-1.022	2.049	0.218	-0.995	0.954	-2.276	-0.403	2.575	1.178	1.464	-0.303	2.908	-1.865	-2.29
FSC231_CTRP	-0.079	0.325	0.563	-1.31	0.389	0.062	0.374	0.286	0.56	-0.679	-0.715	-0.153	-1.956	-0.139	-0.932	-0.349	-6.775	-1.303	0.599	-0.08	-0.654	2.403	0.221	-0.39	-1.616	0.244	0.005	-0.123	-0.237	-0.224	-0.139	0.323	1.058	0.924	0.788	1.079	0.652	0.959	0.47	2.322	-0.853	0.814	0.23	-0.465	-1.079	0.48	0.535	-0.261	4.515
FTI-277_GDSC	-0.061	0.605	0.854	2.052	1.61	2.036	0.5	1.272	1.34	-0.433	-2.179	0.826	-0.57	0.411	-1.101	-2.138	1.582	-2.161	-0.11	0.498	1.261	-1.512	0.208	1.139	-0.573	0.385	0.581	0.955	0.824	0.883	-0.456	0.136	-2.674	1.566	-1.049	-1.832	-0.397	-1.074	-0.302	-2.483	-0.445	-2.975	-0.993	1.409	-0.468	-0.983	-0.994	-0.835	-0.377
fulvestrant_CTRP	0.096	0.728	0.568	-0.529	0.889	0.49	-0.011	0.587	0.808	-0.725	1.09	-0.1	-0.772	-1.491	-1.915	-0.229	-1.363	-0.74	-0.278	-0.067	-0.246	0.72	1.764	0.395	-1.063	0.76	-0.466	0.574	-0.843	0.649	-1.036	0.999	1.902	0.901	0.442	-0.453	0.894	0.224	-0.417	-0.27	-0.354	3.005	-0.288	0.255	-0.046	1.077	-0.044	-1.969	2.008
fumonisin B1_CTRP	-0.923	-0.495	0.42	1.503	-0.066	-0.314	0.088	-0.009	1.021	-1.187	-0.121	0.887	-0.81	2.416	-0.805	-0.556	-0.824	1.482	1.245	0.09	-0.053	-0.078	0.685	0.399	-0.067	1.171	0.569	1.052	-0.436	0.765	-0.492	0.862	3.768	1.667	0.661	-0.201	-0.077	-1.677	0.112	1.446	1.911	0.487	-6.519	-0.365	-0.795	0.414	0.57	0.606	-1.873
GANT-61_CTRP	-1.727	-0.409	-0.118	1.141	-1.093	-0.359	0.481	-0.202	-0.258	-4.45	0.238	-0.408	-0.185	0.19	-0.307	0.332	-0.55	1.451	1.634	-1.031	-0.745	1.428	0.344	-0.282	-0.969	0.661	0.24	-0.04	-0.172	-0.207	0.304	-0.167	1.217	0.351	1.679	1.247	0.037	1.173	1.305	1.168	0.878	1.323	0.51	-3.448	-0.735	-0.178	0.263	1.088	1.566
GDC-0879_CTRP	-0.369	-0.606	0.647	-5.517	0.394	-0.25	0.292	-0.195	-1.068	1.848	-0.533	-1.837	0.31	1.902	2.671	0.789	0.282	0.895	1.07	0.677	0.48	1.159	-2.164	0.311	0.424	0.153	0.744	-0.678	-0.189	-0.306	1.312	-0.158	0.848	-0.612	1.02	0.275	-0.112	0.164	0.956	0.497	-2.739	-3.173	2.76	-1.671	-0.745	-0.539	1.327	0.317	-2.249
GDC-0941_CTRP	-0.347	-1.154	-1.118	4.199	-1.253	-1.656	-1.164	-1.461	-1.879	-0.36	0.876	1.29	1.225	-1.14	0.069	1.816	4.422	0.551	-0.531	-1.265	0.336	3.462	-0.629	-0.622	0.371	-1.02	-1.169	-0.904	1.042	-1.2	-0.979	0.006	1.593	-0.925	-0.225	-0.35	-0.087	0.581	-0.839	-0.43	-1.697	1.294	0.029	-1.247	2.051	-0.73	1.48	1.908	-1.113
GDC-0941_GDSC	-0.091	1.488	0.255	-1.509	0.87	1.353	1.887	-0.184	0.568	2.266	-2.135	-2.034	0.772	0.545	-1.926	0.444	1.55	-2.061	-0.496	1.344	0.456	1.078	-2.145	0.226	-1.416	-0.355	-0.126	-0.53	0.054	0.387	-0.954	-0.316	-0.852	0.183	-0.264	-1.729	2.03	-0.411	0.434	0.058	1.895	-3.394	-0.406	-0.243	-2.058	-0.486	-0.04	0.986	-1.575
gefitinib_CTRP	-1.121	-1.282	-0.134	-1.896	0.108	-0.721	-0.237	-0.253	-0.783	-0.307	-0.459	-1.541	-0.084	0.177	1.188	-0.586	0.456	-1.243	2.092	0.53	-0.344	2.417	-0.646	0.516	-0.042	0.852	-0.195	-0.436	-0.284	-1.42	0.674	0.094	1.6	-1.168	1.306	0.475	-0.944	-0.662	0.425	0.884	-1.759	1.491	7.893	-2.181	0.702	-0.456	1.904	0.159	-1.094
gefitinib_GDSC	0.445	1.009	0.592	0.593	1.001	1.232	1.074	0.539	1.795	-0.652	-1.335	-0.429	-0.051	-0.71	0.052	-2.63	2.21	0.751	0.478	0.374	0.067	-0.305	0.685	0.106	-1.575	0.09	0.625	0.129	-1.375	0.724	-1.349	0.161	0.915	1.67	-0.217	-3.691	0.347	1.45	-0.542	-1.311	1.952	-0.788	-3.805	1.106	-0.388	-0.801	-0.909	0.558	3.221
gemcitabine_CTRP	0.153	-0.422	0.311	-2.791	0.612	-0.471	-0.061	0.211	-0.438	3.673	0.447	-0.635	0.247	-0.529	0.7	0.029	-0.504	1.579	-0.231	0.655	-0.309	0.109	0.097	-0.183	-1.173	0.119	0.102	-0.567	-0.796	-0.712	-0.145	-0.275	5.769	0.603	0.239	-1.585	-0.281	-0.415	-1.097	1.142	-1.81	-0.548	5.134	0.149	-0.81	-0.631	0.7	-1.353	-2.519
gemcitabine_GDSC	1.03	0.899	0.386	0.721	0.904	0.403	-0.06	0.928	1.284	1.331	1.265	-0.398	-0.198	-1.091	-2.133	2.31	-0.181	-1.795	-1.757	-0.265	0.365	-2.742	0.652	-0.396	-0.291	0.799	0.083	0.209	-0.936	1.408	-0.001	-0.193	-1.681	2.027	-0.067	-2.903	0.899	-1.308	-0.98	-2.132	1.41	1.917	1.699	0.327	-0.062	-0.079	1.072	-3.473	-1.585
GMX-1778_CTRP	0.671	-1.161	-0.866	3.823	-1.22	-0.977	-1.087	-1.289	-1.228	-0.938	0.746	0.916	0.536	1.76	-1.8	0.862	1.753	0.588	2.553	-1.026	0.062	3.179	0.467	0.721	0.338	-1.292	-0.52	-0.614	0.775	-0.69	-0.161	-0.228	2.541	-1.238	-0.686	2.703	-1.628	3.055	-0.483	-0.094	-0.292	1.008	-2.546	-0.733	1.07	-0.096	-1.913	1.118	2.28
GNF-2_GDSC	-0.067	-1.008	-0.551	0.415	-0.502	-0.508	-0.122	-0.387	-0.232	0.625	-0.671	-0.785	1.644	-0.066	1.779	-0.27	1.225	0.693	0.341	-0.072	0.705	0.913	-0.644	-0.11	0.422	-0.36	-0.386	-0.462	0.186	-0.425	0.616	0.233	-0.576	-0.672	0.541	0.688	0.869	-1.509	0.246	-4.942	-0.416	0.239	1.913	-4.315	1.294	-0.815	-0.059	6.35	0.038
gossypol_CTRP	-0.209	-0.35	0.116	-2.104	0.333	-0.637	-0.56	-0.06	0.409	0.933	0.428	0.029	-0.316	-0.311	-1.831	0.241	-0.735	-0.831	-2.207	0.907	-1.238	-1.811	0.794	-1.126	-0.358	0.149	0.688	-0.303	-0.565	0.167	-0.496	-0.139	5.851	2.163	1.428	1.295	0.667	3.302	-1.18	0.825	-1.039	-0.375	-1.894	-0.709	0.672	0.274	0.392	3.551	0.492
GSK1059615_CTRP	-0.009	-1.138	-0.582	1.097	-0.445	-0.732	-0.952	-1.404	-1.782	-0.299	1.257	0.754	1.096	-0.785	-0.082	0.048	-0.311	-0.253	-1.283	-1.197	-0.475	0.077	-0.083	-0.018	0.162	-0.537	0.797	-0.537	1.028	-0.759	-0.296	0.381	-0.048	0.325	0.227	-0.081	0.228	0.962	-0.234	-0.496	-0.696	3.026	0.292	-1.059	1.609	0.972	0.424	2.963	0.291
GSK-1904529A_GDSC	-0.394	0.649	0.692	-0.706	0.291	0.832	0.584	0.387	0.709	-0.034	-3.526	-0.229	-1.783	0.045	0.017	-2.561	-2.791	-0.729	-1.191	0.934	0.031	-0.778	0.463	1.202	-0.282	1.178	0.568	0.595	-0.495	1.804	0.045	0.731	-1.588	0.258	0.704	0.225	3.844	-4.747	0.191	-1.017	-0.249	0.953	-0.061	-1.394	-1.061	0.687	0.382	2.351	3.637
GSK2636771_CTRP	0.155	-0.112	-0.263	-0.543	-0.043	0.307	-0.519	0.297	0.372	-1.346	1.37	-0.611	-0.765	1.696	-4.604	1.413	-0.842	-1.19	-0.811	0.148	-0.796	-0.06	-0.002	-0.602	-0.958	-0.12	0.8	0.142	-0.716	0.536	-0.089	-0.245	-0.076	2.219	-0.164	-4.595	-3.745	2.851	-0.612	-0.275	0.706	2.682	-0.943	-0.93	0.277	0.126	2.314	2.186	1.482
GSK269962A_GDSC	-0.876	0.809	0.777	-1.883	1.116	1.218	0.136	1.102	0.982	6.781	-0.388	-1.731	0.033	1.02	-1.12	-1.335	-0.655	-0.339	0.069	1.422	0.069	-1.53	0.107	0.256	-0.629	1.145	0.614	0.253	-0.561	0.238	1.224	0.807	-0.519	0.959	0.064	-0.23	0.592	-3.432	-0.392	0.169	0.83	0.44	0.179	-0.894	-1.302	-0.278	0.091	-3.607	0.021
GSK-3 inhibitor IX_CTRP	-0.217	-1.492	-0.549	1.275	-1.738	-2.385	-1.279	-1.616	-1.681	-0.243	0.756	0.426	1.137	-0.677	1.024	0.235	0.837	-0.401	-0.591	-1.185	0.405	4.237	-0.384	-0.221	0.578	0.249	-0.141	-1.688	0.936	-1.791	0.102	-0.122	3.206	-0.986	0.344	2.951	-1.154	0.5	2.883	0.84	-1.21	3.439	-0.043	0.362	1.028	0.004	1.227	1.491	-1.326
GSK4112_CTRP	-1.44	-1.104	-0.471	0.796	-0.315	-0.703	-0.569	-0.582	-0.404	-4.658	-0.031	-0.777	-0.912	-0.034	-2.517	0.134	2.446	1.141	2.557	-0.698	0.246	1.165	0.956	0.79	0.634	1.578	-0.647	0.417	-0.585	-0.569	0.088	0.5	2.335	1.585	0.519	1.783	-0.089	0.115	1.886	1.98	1.365	1.29	0.666	-4.347	0.89	0.228	0.746	-0.463	-0.572
GSK461364_CTRP	-0.246	-0.898	-0.528	1.703	-0.937	-1.812	-0.575	-1.57	-1.627	-0.93	0.74	0.679	0.906	-1.574	1.975	0.509	0.645	2.616	-0.635	-1.345	0.596	1.154	-1.17	-0.39	1.089	-1.136	-1.081	-0.823	0.557	-0.482	-0.497	-0.129	0.198	-1.152	0.039	-0.508	-1.959	1.464	0.106	-0.06	-1.18	2.851	-0.654	-1.575	1.684	-0.505	0.73	1.542	-1.586
GSK525762A_CTRP	0.359	-0.232	-0.965	3.174	-0.56	-0.994	-0.632	-0.762	-1.037	1.466	1.505	1.374	0.881	-1.017	0.198	0.859	1.223	0.54	-0.218	-0.835	-0.002	5.518	0.075	-0.133	-0.509	-0.969	-1.157	-1.249	0.403	-0.798	-1.182	0.374	2.952	0.196	-0.764	-2.008	0.072	2.469	-1.926	-0.78	-0.971	1.846	-3.322	-0.898	1.438	-0.769	-0.207	-0.529	0.464
GSK-650394_GDSC	0.614	0.729	0.52	2.98	0.128	0.487	-0.357	0.377	0.773	0.704	1.758	1.17	0.174	-0.551	0.077	4.491	0.078	-2.389	-0.625	0.056	0.154	-0.668	0.901	-0.829	-0.69	-0.428	0.059	1.279	0.128	0.736	0.143	-0.191	-1.922	1.227	-0.519	-2.647	-0.747	-0.595	-1.286	-1.696	1.556	-1.989	1.22	1.079	0.476	-0.394	0.97	-4.557	0.698
GSK-J4_CTRP	0.801	-0.04	-0.842	2.815	-1.664	-1.419	-0.858	-1.86	-1.093	0.459	1.374	1.406	-0.917	-1.144	-0.941	0.83	0.73	1.369	0.259	-1.348	0.966	0.283	-0.695	0.947	1.351	-1.82	-1.323	-1.726	0.159	0.115	1.388	0.2	1.058	-0.204	-1.66	0.207	0.096	1.671	0.452	-0.999	0.139	-0.1	-2.423	1.277	0.991	0.55	-1.231	1.201	0.468
GW-405833_CTRP	-0.682	-1.236	-1.042	4.561	-1.457	-1.948	-0.366	-1.818	-1.849	-0.568	0.682	0.986	0.528	-1.769	-0.522	1.097	0.917	0.201	-1.55	-1.613	-0.073	3.506	-0.899	-0.859	0.474	-0.543	-0.833	-1.338	0.487	-1.685	-0.753	-0.741	2.367	-1.382	-0.498	-2.271	0.214	2.721	0.106	2.068	-0.55	0.582	0.668	0.114	3.034	-0.183	1.674	1.4	0.509
GW 441756_GDSC	0.351	1.065	-0.628	-6.334	-0.624	0.229	0.07	0.221	0.605	0.911	1.411	-1.297	0.362	-0.254	-0.057	-1.513	-0.46	-2.105	2.165	0.448	0.001	1.021	-1.5	0.158	0.441	0.546	-0.084	-0.563	-0.344	0.024	-1.025	-0.192	-0.267	-1.304	0.643	0.181	2.019	2.822	0.003	0.347	-0.711	0.855	-0.328	4.316	0.277	1.149	2.387	1.189	-1.634
GW-843682X_CTRP	-0.407	-0.436	-1.017	1.68	-1.42	-1.411	-1.17	-1.179	-1.868	6.265	1.288	1.552	0.853	-0.55	-1.317	1.518	-0.703	-0.475	0.418	0.062	0.593	1.981	-0.541	-0.749	-0.603	-1.155	-0.796	-0.714	0.209	-1.352	-0.59	-0.527	1.75	0.341	0.267	-1.237	0.657	1.673	-1.385	0.001	-1.257	1.679	-0.428	0.241	1.219	-0.608	2.053	0.128	-1.129
GW-843682X_GDSC	1.469	0.246	0.027	0.198	0.122	0.946	-0.226	0.372	0.439	4.456	1.246	-1.322	-0.308	0.108	-3.121	0.067	-0.557	-0.471	-0.544	1.362	0.396	-0.218	0.934	-0.121	-1.442	0.279	-0.208	0.065	0.038	-0.059	1.253	0.111	-1.089	1.211	-1.772	-1.155	-1.344	1.808	-1.248	-2.454	0.137	0.164	3.704	0.18	0.413	0.021	-0.194	-2.513	1.105
HBX-41108_CTRP	-1.217	-1.312	0.285	-1.993	-0.729	-0.606	0.128	-0.936	-0.44	-0.93	-0.979	0.231	0.514	-1.425	3.041	-0.473	0.23	0.751	-3.14	0.166	0.359	0.456	-1.491	-1.314	0.143	0.009	0.141	0.278	-0.308	-0.712	0.409	0.191	0.336	3.563	1.278	3.258	-0.146	-2.651	-0.347	0.457	-0.549	-0.696	-0.537	-1.064	-0.408	-0.344	1.46	5.251	-0.124
HC-067047_CTRP	-1.823	-0.897	-0.953	0.264	-0.845	-1.373	-0.521	-0.931	-0.8	-2.335	0.084	-0.719	-0.532	0.484	0.764	0.516	0.277	-1.185	0.885	-0.315	-0.329	2.97	-0.599	0.365	0.065	0.905	-0.48	-0.532	-0.412	-1.315	-0.316	0.561	2.503	1.892	1.366	0.263	1.544	0.625	2.243	2.112	-0.499	2.911	1.324	-2.675	1.405	0.738	1.689	0.612	-1.106
HLI 373_CTRP	-0.865	-0.672	-0.502	2.968	-0.705	-0.963	-0.929	-0.965	-1.843	-0.361	1.554	0.563	0.309	-2.09	2.636	-0.088	0.795	2.306	2.859	-1.156	-0.805	2.558	0.155	0.249	-0.452	-0.894	-0.877	-0.943	-0.727	-1.041	0.076	-0.049	2.521	1.166	-0.122	-0.165	-1.004	3.653	-0.447	1.124	-1.965	-0.225	-0.433	-0.949	0.23	-0.35	0.93	0.254	1.221
hyperforin_CTRP	-0.73	0.734	1.014	-4.336	1.055	0.868	0.637	1.195	1.238	-2.749	-0.813	-1.275	-2.443	-0.01	-3.683	-0.165	-2.108	-0.939	-0.057	0.96	-0.388	-0.962	1.316	0.284	-0.15	1.897	0.681	1.384	-1.303	0.972	0.171	0.845	0.686	0.814	1.717	1.402	1.059	-1.435	0.566	0.184	1.294	1.194	0.845	-0.54	-1.436	0.559	1.655	-1.782	0.31
I-BET151_CTRP	0.466	-0.152	-1.503	2.87	-0.654	-1.136	-0.303	-0.923	-0.664	2.147	0.708	0.814	1.521	-2.521	0.122	0.254	0.461	-0.856	0.784	-1.114	-0.032	4.192	-0.567	0.009	-0.76	-1.777	-0.461	-2.115	0.687	-1.014	-0.318	0.218	4.042	0.299	-1.157	-1.549	0.678	2.079	0.381	-1.516	0.441	1.038	-2.011	-0.962	0.663	-1.056	-1.821	0.821	2.026
ibrutinib_CTRP	-1.157	0.985	-0.57	0.585	-0.062	-0.328	0.114	-0.523	0.381	-2.236	0.276	0.341	-1.569	-3.272	-3.008	-0.285	-0.696	1.976	-3.068	-0.382	-0.548	-1.683	1.131	-1.025	-0.287	-0.045	0.296	0.928	0.341	1.448	-1.446	0.789	1.08	-0.661	0.716	-1.441	4.191	-1.676	-0.126	0.03	1.404	0.905	-2.752	0.174	-0.842	1.463	3.206	1.043	0.411
IC-87114_CTRP	-0.365	0.406	0.598	-0.767	0.74	0.185	0.567	0.618	1.187	-0.74	-0.703	-2.648	-0.339	2.034	0.096	2.531	3.009	0.029	0.972	-0.009	-0.623	-0.296	0.78	-0.032	-0.313	0.626	0.788	0.903	-1.455	0.023	0.118	0.141	1.518	0.553	0.763	-3.274	-0.74	-2.366	0.747	0.175	1.563	-0.276	0.214	-6.67	-0.467	-1.264	-0.075	-1.692	1.221
ifosfamide_CTRP	0.873	-1.116	0.939	-0.848	-0.086	-0.332	-0.81	0.099	-0.053	0.221	1.025	-0.974	-0.021	-0.552	-0.108	0.822	-3.385	1.167	-1.399	0.706	0.013	-1.651	0.848	-0.24	-0.121	-0.199	0.166	0.246	-0.405	0.365	0.12	0.469	-2.702	-2.167	-0.087	3.29	0.454	2.751	-2.579	0.689	0.83	0.886	-1.182	0.044	0.242	1.569	-0.085	-2.505	3.394
imatinib_CTRP	-1.305	-0.811	0.056	1.675	-0.405	-1.052	0.053	-0.173	-0.667	-0.55	-1.248	-1.44	-0.109	0.36	1.856	-2.203	-0.855	1.226	1.067	-0.263	-0.504	2.502	-0.1	0.798	0.42	-0.288	-0.148	-0.259	-0.055	-0.847	0.691	0.254	0.841	0.321	0.653	0.955	-1.743	0.778	2.669	2.119	-0.105	-1.148	-1.024	-3.871	-0.174	-0.517	0.625	-2.204	4.627
imatinib_GDSC	0.601	0.22	-0.589	1.848	-0.795	-1.543	-1.184	-1.185	-1.234	-0.073	0.07	1.989	0.477	-0.642	-2.275	1.189	1.375	0.127	-0.581	-1.525	-0.253	1.338	-0.396	-0.689	-0.494	-1.305	-0.067	-0.674	0.838	-0.247	-0.86	-0.353	0.563	-1.051	-1.616	-0.071	3.038	1.32	0.233	0.751	-3.369	-0.586	-3.11	3.449	0.8	0.283	0.104	3.846	-0.21
importazole_CTRP	-1.734	-0.976	-0.097	-0.76	-0.477	-0.568	0.093	0.612	-0.26	-3.472	-0.563	-2.222	-1.045	1.178	-2.555	-0.426	-1.177	-0.813	0.422	-0.092	-0.237	1.229	0.667	0.335	0.481	1.964	0.177	0.442	-0.907	-0.858	0.854	0.436	0.832	1.483	2.115	1.394	-1.81	-0.086	2.033	2.212	0.523	2.406	1.96	-2.894	0.395	0.492	2.155	0.305	2.26
indisulam_CTRP	0.099	-0.279	-1.154	2.871	-0.938	-1.559	-0.702	-0.87	-1.743	1.552	1.123	2.074	0.786	-2.806	0.982	2.048	1.606	1.735	-1.664	-1.053	0.142	1.601	-0.133	-1.134	-0.566	-0.961	-1.183	-0.501	1.19	-0.659	-0.637	-0.112	3.094	0.386	-0.142	0.048	0.506	1.9	-2.299	0.04	-1.62	0.947	2.226	0.662	1.745	-0.595	1.737	-0.271	-1.793
IPA-3_GDSC	-0.786	0.731	1.126	-0.477	1.617	1.121	0.557	1.695	2.02	-1.933	1.452	-1.09	-1.825	0.21	-2.743	0.501	-2.002	-0.737	1.182	0.239	-0.711	-0.374	1.802	0.189	-1.124	1.232	0.648	1.216	-1.2	1.015	-0.301	0.935	1.287	1.443	1.165	-1.896	0.694	-2.205	0.388	0.86	1.736	0.695	0.341	-2.028	-1.059	0.606	1.547	-3.906	1.133
IPR-456_CTRP	0.533	-0.849	-0.424	-2.015	-0.88	-0.656	0.495	0.392	-0.771	1.207	0.865	-3.727	-1.067	-0.19	-3.155	0.96	-0.169	0.987	0.852	0.085	0.663	0.421	1.75	-0.793	-0.507	0.198	0.029	0.297	-1.889	-0.212	1.649	0.81	1.164	0.561	0.5	-0.013	-0.894	-0.33	1.261	0.398	0.593	0.556	1.3	-1.119	-0.758	-0.779	0.45	-0.086	3.111
isoevodiamine_CTRP	-0.63	-0.367	-0.457	1.798	-1.005	-1.293	-0.708	-1.074	-1.416	0.815	0.815	1.728	0.274	-1.259	1.657	1.29	-1.167	0.658	-1.978	-0.943	0.134	3.524	-1.269	-0.812	-0.883	-0.167	-0.597	-0.454	0.537	-0.627	-0.455	0.119	1.434	1.851	0.112	-1.25	0.344	1.601	0.061	3.588	-2.267	-1.637	0.387	1.405	0.841	0.36	3.441	-1.283	-0.213
isoliquiritigenin_CTRP	0.95	-0.535	-0.416	1.205	-0.264	-0.919	-0.391	0.319	-0.491	1.126	0.501	0.57	0.466	-1.098	1.256	-0.7	0.551	1.328	0.377	-0.024	0.299	2.562	0.21	-0.797	-0.996	-0.817	-1.023	0.413	-0.678	-0.817	-0.725	0.468	0.706	0.437	-0.837	-0.836	0.103	1.497	-0.965	1.342	-3.6	1.226	1.387	-0.733	0.297	-0.098	-0.966	-1.088	2.943
isonicotinohydroxamic acid_CTRP	-1.241	0.365	0.372	-3.054	0.453	0.93	0.126	0.839	0.497	-0.3	-2.107	-0.327	-1.515	0.373	0.498	-4.211	-1.183	-2.62	-1.648	0.657	0.257	0.026	0.533	0.331	-0.681	0.855	0.392	0.341	0.038	-0.185	0.214	0.264	-0.175	-0.721	1.077	5.422	2.751	-0.034	1.125	0.154	0.405	0.978	3.176	-0.999	-0.725	0.263	0.457	-0.793	0.86
ISOX_CTRP	-0.298	-0.876	-0.775	7.489	-0.712	-0.475	-0.565	-0.596	-0.128	-0.959	0.79	2.272	-0.197	-0.792	-0.728	0.382	-0.044	0.577	-0.498	-0.92	0.906	-0.408	2.331	-0.283	-0.348	-0.019	0.303	1.112	0.076	0.305	0.247	0.186	0.14	0.628	-0.966	-1.063	2.061	-0.68	-0.851	-1.252	-0.369	-0.75	1.295	-1.156	0.413	-0.581	-0.407	0.175	0.748
ISOX_in_bortezomib (250_in_1)_CTRP	0.835	-0.253	-0.469	0.14	-0.66	-0.523	-1.019	-0.638	-0.782	0.266	2.223	0.039	0.757	-0.641	-0.232	8.925	1.536	0.423	0.282	-0.237	-0.106	-0.995	-0.068	-0.301	0.258	-0.377	-1.201	-0.159	-0.264	-0.607	-0.766	-0.272	0.003	0.06	-0.284	0.405	0.111	1.183	-1.005	-0.85	-0.993	1.849	-1.662	0.307	0.827	-0.303	0.177	0.832	-1.972
istradefylline_CTRP	-1.095	-0.8	-0.144	4.948	-0.511	-0.883	-0.122	-1.213	-0.715	-0.08	-0.343	0.432	0.134	0.203	1.28	0.027	0.714	4.125	-3.188	-0.383	-0.231	0.05	-0.11	-0.281	0.337	-0.09	-0.325	-0.523	0.562	-0.041	-0.8	0.73	-0.335	0.261	0.646	0.701	0.326	-1.049	-0.417	0.19	-0.019	1.284	-2.201	-5.104	1.042	0.414	2.797	0.443	0.191
itraconazole_CTRP	-0.754	-0.539	-0.029	1.636	0.322	-0.675	-0.491	-0.354	-1.141	0.411	-0.61	-0.197	-0.34	-0.476	-0.568	-1.301	0.336	1.757	-2.7	-0.044	-0.307	1.704	-0.239	0.179	-0.49	-0.062	0.865	-0.47	0.763	-0.145	0.171	0.04	2.974	-0.686	1.127	0.763	0.038	-0.531	1.992	0.646	-6.715	0.391	1.544	-1.93	0.221	-0.085	2.476	-0.112	-1.99
IU1_CTRP	0.191	0.523	0.205	-4.326	0.131	0.503	0.556	1.285	0.823	0.841	1.156	-0.995	-0.29	-2.315	-2.677	1.213	-1.114	0.94	-2.23	0.561	0.535	0.118	-0.487	-0.748	-0.275	0.388	-0.274	0.413	-1.354	-0.208	0.535	-0.813	1.075	1.699	0.094	-2.177	1.443	1.791	-0.35	0.064	2.024	0.176	1.7	-1.142	0.331	-0.103	0.521	-1.431	1.163
JNK-9L_GDSC	0.192	1.157	0.646	2.027	0.17	1.453	-0.129	1.258	0.73	0.572	1.326	1.38	-0.641	-1.124	-2.027	0.466	0.656	-1.349	-1.96	0.717	-0.025	-2.659	1.665	-0.899	-1.348	0.299	0.669	1.447	-0.15	0.542	0.139	-0.947	-1.593	4.046	-0.686	-2.62	1.369	1.201	-1.813	-2.622	0.296	-1.872	2.271	0.751	-0.601	0.053	0.503	-3.559	-0.684
JNK Inhibitor VIII_GDSC	0.219	0.408	-0.402	-2.42	-0.737	-0.044	0.426	0.231	0.393	-2.558	0.073	-0.008	-0.748	-0.168	-1.977	0.961	-5.053	-0.46	-0.54	0.184	-0.741	1.312	0.21	-0.315	-0.218	0.362	0.95	0.146	-0.431	0.114	-0.27	-0.536	-0.068	0.155	0.977	-2.665	0.597	4.498	0.237	1.399	1.757	0.732	-1.301	3.478	-0.451	0.847	0.789	0.803	1.061
JQ-1_CTRP	0.443	-0.565	-1.56	2.24	-0.988	-1.339	-0.97	-1.199	-1.282	0.328	1.34	0.604	1.092	-2.155	-0.402	1.377	2.294	-1.26	-0.058	-1.126	0.05	5.413	-0.425	-0.375	-0.162	-1.237	-1.011	-1.438	0.537	-1.087	-0.95	0.219	2.549	0.267	-0.563	-0.625	0.548	3.229	-0.144	-2.106	-0.912	1.675	-1.034	-1.186	2.028	-0.617	-0.806	1.509	1.439
JQ-1_in_carboplatin (1_in_1)_CTRP	-0.195	-0.806	-1.152	2.671	-0.803	-1.362	-0.368	-1.013	-1.096	2.024	1.013	0.599	1.188	-0.659	0.181	0.805	1.088	-1.507	-1.044	-0.351	-0.448	3.928	-0.809	0.014	-0.726	-0.862	-0.639	-1.684	0.132	-1.546	-0.594	0.168	4.22	0.581	-0.199	-0.563	0.024	2.296	-0.525	-1.08	0.261	3.033	-1.642	-1.64	1.351	-0.599	-0.866	1.083	0.838
JQ-1_in_MK-0752 (1_in_1)_CTRP	0.051	-1.066	-1.086	2.623	-0.725	-0.97	-0.218	-1.105	-0.579	0.435	1.181	0.242	0.978	-0.775	0.083	0.24	2.578	-0.714	-0.056	-0.523	-0.41	3.96	-0.237	0.105	-0.467	-0.565	-0.612	-1.557	-0.171	-1.19	-1.079	0.38	4.193	0.061	-0.367	-0.873	-0.342	2.818	-1.066	-1.679	0.838	2.921	-2.472	-1.498	1.713	-0.632	-0.793	0.965	0.804
JQ-1_in_navitoclax (2_in_1)_CTRP	-1.011	-1.594	-0.009	0.072	-0.051	-0.855	-0.534	-0.019	0.033	-1.058	-0.292	-0.64	-0.241	0.374	-0.787	-0.21	2.339	-1.366	-1.71	-0.004	-0.015	5.292	0.779	0.36	-0.284	0.931	-0.281	-0.16	-0.347	-0.652	-0.084	0.441	5.888	1.385	0.289	2.249	-1.728	-1.103	1.093	0.283	2.07	0.956	-1.025	-2.643	0.06	-0.289	0.581	0.908	0.691
JQ-1_in_UNC0638 (2_in_1)_CTRP	-0.13	-1.249	-1.173	2.159	-0.818	-1.449	-0.911	-1.022	-1.2	-1.153	1.031	0.108	0.517	-0.756	0.878	0.559	0.89	-1.253	0.494	-0.779	-0.449	4.574	0.061	0.393	-0.29	-0.693	-1.197	-1.28	0.463	-1.27	-0.205	0.343	3.758	0.906	0.026	1.322	-1.403	2.363	0.004	-1.376	-0.902	2.873	-1.17	-2.188	1.695	-0.364	-0.687	1.037	2.282
JQ-1_in_vorinostat (2_in_1)_CTRP	-0.315	-0.89	-1.19	5.716	-0.654	-0.911	-0.972	-1.199	-0.445	-1.451	0.544	1.603	0.991	-0.722	0.532	1.032	5.809	-0.835	-0.621	-1.258	-0.495	-0.264	0.623	-0.192	0.292	-1.205	-1.002	-0.466	0.363	-0.467	0.537	0.116	2.446	-0.175	-0.819	0.109	0.179	0.515	-0.596	-1.22	-0.77	-0.676	1.44	-1.225	1.582	-0.404	-1.15	1.16	1.067
JW-480_CTRP	-1.369	0.311	1.148	0.391	1.242	1.246	0.487	0.497	0.423	0.18	-0.102	-0.228	-1.643	0.691	-1.968	-0.84	-0.385	-0.539	-0.54	1.327	-0.665	0.352	1.513	1.326	-1.475	1.49	0.512	1.35	-0.587	0.514	-0.907	1.462	1.749	1.737	1.511	1.307	0.518	-1.144	0.222	0.963	0.598	0.742	-1.118	-4.619	-0.33	0.3	1.622	-1.914	-2.837
JW-55_CTRP	-0.759	-1.877	-0.607	-0.828	-0.131	-0.281	-0.053	-1.11	-1.194	0.028	1.333	-0.911	0.563	-0.209	-0.285	0.72	-0.994	-0.092	-0.474	0.232	-1.126	-0.131	-0.524	-1.085	0.688	0.509	-0.072	0.017	-0.174	-0.962	-0.069	-1.38	1.302	1.723	0.679	-2.3	0.583	-2.529	-1.106	-0.031	0.357	1.797	2.112	-1.422	1.381	-0.051	-0.386	2.763	-0.422
JW-74_CTRP	-1.992	-0.344	0.534	0.948	0.846	0.929	1.256	0.657	0.746	-1.643	-1.964	-1.237	-0.984	1.6	-0.724	-0.685	-0.161	0.365	-0.067	0.898	-0.468	-1.092	1.249	0.096	-0.558	0.809	0.902	0.888	-0.596	0.314	0.152	1.494	0.11	0.774	1.442	-0.551	0.348	-5.728	-0.385	0.489	0.913	1.802	1.076	-5.644	-0.399	0.026	1.544	-0.891	0.555
JW-7-52-1_GDSC	0.444	0.478	0.389	-1.884	1.162	1.403	0.555	1.152	0.644	1.586	-0.281	-1.866	-0.579	-0.125	-1.08	-0.429	0.135	-0.083	-0.153	1.369	-0.293	-1.641	1.071	0.517	-1.009	1.154	-0.272	0.792	-0.605	0.257	0.46	0.393	-0.644	1.36	0.043	-0.831	1.765	-1.255	-0.316	-2.512	0.539	0.42	6.482	-2.839	-0.271	-0.293	-0.115	-4.441	0.756
KH-CB19_CTRP	-1.807	0.51	-0.315	0.821	0.08	-0.015	0.294	0.303	0.308	-0.421	-1.517	-0.656	-1.093	-3.633	-0.118	-4.688	-0.907	0.716	2.2	0.543	-0.416	-0.245	0.643	0.052	-0.054	1.081	0.252	0.55	-0.508	-0.157	-0.963	0.818	0.469	3.653	1.199	-0.366	3.964	-1.723	0.769	0.832	0.8	0.459	-1.05	-3.8	-0.447	0.337	1.98	2.938	0.823
KHS101_CTRP	-0.512	-1.19	-0.529	-0.85	-0.274	-1.25	-0.063	-0.671	-1.063	0.879	-0.039	-0.127	0.167	-1.215	0.495	0.054	1.205	1.088	-0.442	-0.654	0.035	8.841	-0.254	0.303	0.117	-0.212	-0.581	-1.413	0.023	-1.162	-0.397	0.095	3.883	0.088	0.052	-0.276	-0.993	0.124	0.743	1.907	-0.224	-0.336	0.815	-0.36	0.522	-0.665	1.722	-0.717	-1.024
Ki8751_CTRP	-2.149	0.096	0.319	-1.324	-0.336	0.19	0.315	-0.251	0.078	-1.183	-0.469	0.168	-1.526	1.839	-0.974	-0.429	-2.889	0.941	-1.34	0.636	0.47	1.667	0.679	-0.682	-0.207	0.504	-0.268	-0.148	0.455	-0.149	-0.242	-0.039	-0.261	1.39	0.194	3.071	1.194	0.068	1.775	2.332	1.419	0.052	-4.145	-2.236	-0.383	1.115	1.487	0	3.544
KIN001-135_GDSC	0.018	-0.463	-0.207	-0.239	0.76	0.587	0.439	0.083	0.495	4.363	1.535	-0.018	1.106	-1.078	4.951	-0.207	1.453	-0.518	-0.949	0.262	0.631	-0.466	-0.309	-0.446	-1.235	-0.764	0.32	-1.326	-0.719	-0.509	-0.2	-0.293	-0.381	0.864	1.041	-0.351	1.14	0.762	-0.07	-3.213	-1.498	-0.428	1.271	-2.435	1.14	-0.516	-0.269	-2.81	-0.322
Ko-143_CTRP	-0.332	-1.404	-1.231	2.823	-1.327	-1.808	-0.922	-2.082	-1.952	-0.63	0.652	1.218	1.214	-1.487	-0.72	-0.219	1.838	-0.038	-1.404	-0.996	0.554	2.446	0.508	-0.034	0.8	-0.868	-0.63	-1.033	1.266	-1.491	-0.306	0.013	2.61	0.709	-0.641	1.308	-1.703	2.276	-0.491	1.265	-1.808	2.012	2.182	-0.868	2.437	0.038	1.057	2.407	1.939
KPT185_CTRP	-0.86	-0.465	1.427	-3.115	0.876	0.77	1.185	0.858	1.811	0.757	-0.494	-2.355	-1.345	2.064	-2.672	-1.786	-1.361	0.424	1.822	1.528	0.329	-1.186	-0.008	0.035	-0.577	0.722	0.517	0.709	-0.229	0.541	1.202	-0.44	-1.296	2.984	1.105	-1.287	-1.456	-2.936	-0.465	-0.31	1.321	2.312	0.236	-2.597	-0.94	0.35	2.218	-0.124	0.053
KU 0060648_CTRP	-0.688	-1.059	-1.06	4.464	-1.09	-1.521	-1.396	-1.458	-1.799	-0.499	1.207	1.284	1.007	-1.407	0.007	1.653	0.082	0.103	-1.138	-0.721	-0.241	0.718	-0.737	-0.474	0.033	-1.085	-0.779	-0.823	1.331	-0.767	-1.041	0.494	-0.093	0.75	-0.051	0.148	-0.466	3.17	-0.881	-0.638	-0.985	0.811	-0.878	-0.798	1.866	0.31	1.585	1.563	-0.504
KU-0063794_CTRP	-0.387	-1.749	-0.949	1.138	-1.272	-1.763	-0.632	-1.029	-1.23	-0.051	0.4	-0.081	1.184	2.349	1.886	1.9	1.119	0.715	0.885	-0.557	0.075	5.82	-0.757	0.157	0.321	-0.336	-0.169	-1.412	0.244	-1.764	0.523	-0.133	3.704	-0.172	0.131	-1.562	-2.02	0.434	1.283	1.266	-1.062	0.767	0.527	-1.674	1.129	-0.893	0.295	2.247	-0.817
KU-55933_CTRP	0.617	1.238	-0.205	0.289	0.416	-0.601	-0.201	-0.484	-0.508	0.7	1.726	0.63	0.965	-3.411	-0.799	1.768	0.434	0.835	0.113	-0.618	-0.418	2.333	0.516	-0.558	-0.75	-1.361	-0.447	0.129	0.373	-0.504	-1.991	0.471	1.778	-0.127	-0.34	-3.433	-0.189	1.088	-0.732	2.307	-0.251	0.429	0.229	2.688	0.547	-0.175	-0.313	-1.318	-2.954
KU-55933_GDSC	0.08	1.788	1.273	-0.568	0.676	1.329	1.062	1.095	0.802	0.167	-2.989	0.197	-0.735	0.355	-2.121	1.349	2.909	-2.071	0.921	0.563	-0.055	0.926	-0.441	-0.813	-1.43	-0.001	0.163	1.171	1.402	0.323	-0.674	-0.897	-2.119	0.831	-0.299	-4.093	-1.636	1.161	-0.366	-2.173	1.414	-0.801	-1.189	2.245	-0.175	-0.183	0.791	-1.946	-2.733
KU-60019_CTRP	-1.823	-0.712	-0.18	1.031	0.284	-1.224	-0.637	-0.822	-0.66	-0.575	1.587	0.884	-0.256	-0.828	-1.17	3.208	-0.705	0.184	-0.016	0.449	-1.147	-0.659	-0.866	-1.009	-0.841	-0.175	-0.266	0.334	-0.45	-1.21	-1.218	0.544	1.207	2.012	0.869	-1.727	0.476	2.637	-0.995	1.494	-0.575	1.967	-0.365	0.558	0.113	0.478	2.707	-1.088	-2.817
KW-2449_CTRP	0.516	-0.081	-0.871	0.073	0.175	-0.849	-0.071	-0.457	-1.176	0.945	1.018	0.967	1.062	-2.211	1.395	1.907	1.471	1.71	-1.165	-0.896	-1.069	1.448	-0.119	-1.201	0.013	-1.59	0	-0.185	-0.587	-1.028	-1.129	-0.943	2.681	0.554	0.586	-1.941	-0.844	3.031	-0.45	-1.046	-3.146	-2.083	-0.891	2.948	-0.125	-0.278	0.43	2.312	-2.178
KX2-391_CTRP	-0.478	0.107	-0.881	3.148	-0.814	-1.239	-1.032	-0.865	-0.697	-0.473	1.217	1.615	-0.345	-3.764	-1.293	1.63	-1.03	0.52	-1.495	-1.023	-0.387	1.134	0.278	-0.934	-0.255	-0.573	-0.419	-0.156	1.175	-0.479	-0.783	0.478	2.65	0.663	-0.108	-2.037	0.569	1.209	-1.208	1.11	-2.219	0.599	-2.279	2.52	0.379	0.119	5.051	-1.89	-0.053
L-685458_CCLE	0.813	0.443	-0.811	1.426	-0.294	0.027	-0.59	0.072	-1.101	4.077	0.396	1.345	0.842	4.603	1.549	-0.733	-3.231	1.035	0.368	0.583	0.589	2.375	-1.003	0.726	-1.01	-0.692	-0.369	-1.044	0.297	-0.684	-0.317	-0.317	0.525	-0.134	-0.62	-0.144	-0.202	2.422	-0.318	-1.492	-3.966	-1.392	0.616	0.576	-0.056	-0.334	-0.5	-0.015	-0.981
L-685458_CTRP	0.301	-1.156	-1.04	2.103	-1.271	-1.063	-0.975	-1.869	-1.679	1.873	1.019	1.235	1.409	-0.869	0.132	0.26	0.474	1.576	-1.567	-1.155	0.819	2.265	-1.077	-1.365	0.401	-1.37	-1.698	-1.486	1.702	-1.35	-0.585	-0.354	-0.543	-0.786	-0.336	0.173	-0.049	0.715	-1.388	0.671	-2.382	2.566	1.899	1.005	2.076	-0.306	0.48	2.042	-0.192
lapatinib_CCLE	0.285	-0.312	-1.331	3.122	-1.019	-0.865	-1.229	-1.307	-1.525	-1.428	0.255	1.682	0.746	-2.904	-0.874	-0.98	1.478	-1.214	-0.519	-1.838	-0.078	2.371	-0.455	-0.065	-0.61	-1.279	-1.635	-1.262	1.344	-1.04	-0.512	-0.104	-0.478	-1.358	-1.072	1.086	0.473	2.435	-0.211	1.702	-2.665	1.929	1.088	1.256	2.063	0.655	-0.179	2.201	-0.559
lapatinib_CTRP	-0.899	-0.863	-1.356	2.922	-1.194	-1.783	-0.988	-1.756	-1.6	-1.859	0.654	0.375	0.701	-3.053	-1.594	-0.41	0.598	1.324	-0.085	-1.857	0.108	2.949	-0.088	-0.666	0.124	-1.004	-0.711	-1.588	0.382	-1.036	-0.784	0.057	1.929	-1.06	0.314	-0.707	0.006	1.35	0.191	3.441	-1.137	2.184	0.508	-0.196	1.771	0.071	0.885	3.71	0.479
lapatinib_GDSC	-1.044	-0.756	0.51	-0.586	-0.381	-1.171	-0.15	-0.718	-0.748	2.126	-1.686	-0.444	0.078	0.179	4.984	-0.223	1.247	0.233	0.329	0.421	0.021	0.562	-1.079	-0.035	0.554	0.157	0.059	-0.046	-0.562	-1.14	-0.088	0.355	0.326	0.302	1.507	0.642	3.251	-3.076	0.359	0.006	-2.648	0.23	1.989	-4.017	0.362	-0.689	0.867	1.483	0.544
LBH-589_CTRP	0.457	-1.34	-0.561	3.581	-0.922	-1.295	-0.44	-1.362	-1.439	0.004	0.085	0.498	2.085	1.341	3.483	1.401	4.355	1.309	0.802	-0.841	0.541	0.771	-1.383	-0.326	0.952	-1.183	-0.582	-0.955	0.512	-1.279	0.318	-0.42	-0.961	-1.879	-0.791	1.618	-2.007	0.198	-0.483	-1.309	-2.314	-1.222	2.677	-0.693	1.795	-1.017	-0.521	2.042	-1.619
LBW242_CCLE	-1.247	0.854	0.19	0.12	-0.43	1.119	0.002	0.774	0.435	0.273	-1.516	1.118	-1.363	-0.129	-0.157	-0.663	-7.367	-1.867	-1.022	0.435	-0.501	0.875	2.298	0.431	-0.6	0.718	-0.18	-0.422	-0.22	0.252	-1.074	0.036	0.853	-0.4	0.128	0.381	1.808	0.071	0.594	1.346	-0.038	-1.192	-0.342	-1.325	-0.111	1.167	0.363	0.751	0.154
LE-135_CTRP	-0.342	0.516	0.496	0.602	0.04	-0.207	-0.425	0.223	0.165	-2.228	-0.431	-0.037	-0.974	-2.737	-3.753	0.031	-1.801	-0.874	-4.387	-1.186	0.401	1.497	0.718	-0.509	-0.053	0.963	0.737	0.883	-0.134	0.314	-0.71	0.517	2.57	-0.118	1.025	-2.141	0.71	-3.395	1.415	0.298	0.642	1.452	1.938	-0.27	0.276	0.178	2.856	-0.094	0.235
Lenalidomide_GDSC	0.58	1.385	0.396	-0.312	1.853	1.994	1.111	1.402	1.061	-0.528	-0.914	0.323	-1.448	-0.574	-1.863	0.038	1.448	-0.78	-0.972	-0.204	0.405	-1.699	0.798	1.249	0.058	-0.531	-0.916	0.653	-1.092	2.051	-0.14	0.385	-1.216	0.87	-0.167	-0.657	1.182	-0.366	-0.708	-1.066	-0.687	-2.1	-3.703	2.14	-0.607	-0.072	-0.715	-1.803	2.421
lenvatinib_CTRP	-1	0.128	0.2	0.519	0.062	0.139	0.194	-0.077	0.442	-1.287	0.88	0.111	-1.277	-0.182	-1.185	-0.099	-1.878	0.39	1.2	-0.24	-0.244	1.058	0.317	0.139	0.432	0.4	-0.264	0.769	-0.714	0.646	-1.024	0.585	1.41	1.214	1.168	-0.203	1.195	1.216	1.048	1.023	0.338	0.761	-8.455	-1.405	-0.329	0.442	1.82	-0.095	1.711
leptomycin B_CTRP	-0.667	-0.846	0.058	-1.126	1.06	-0.459	0.215	0.069	-0.348	3.297	0.731	-0.348	0.495	-1.402	-1.442	0.334	1.118	-0.881	-1.483	0.913	0.347	-0.009	0.037	-1.189	-0.357	-0.231	0.054	-0.421	-0.883	0.094	0.819	0.171	5.119	-0.774	0.896	-1.015	-0.007	-0.999	-0.299	0.192	-1.635	2.179	1.535	-1.424	0.638	-0.066	2.338	-1.071	-1.214
LFM-A13_GDSC	-0.846	-0.442	0.652	-0.496	0.177	0.829	0.757	-0.483	0.185	-0.13	-1.868	-0.203	-0.18	0.536	1.391	0.524	0.57	-3.699	-0.252	0.516	0.117	0.514	-1.59	-0.174	0.237	-0.7	0.953	0.385	0.148	0.228	-0.114	-0.158	0.22	0.278	-0.024	-0.586	-0.137	-1.179	0.197	-0.784	0.794	-4.015	0.185	-1.033	-1.231	-0.723	1.477	2.193	-0.851
linifanib_CTRP	-0.484	-0.045	-0.036	-1.145	-0.54	-0.259	-0.154	-0.471	-0.325	-0.952	0.582	0.733	-0.506	0.56	-3.071	1.484	-1.43	-0.347	-3.259	-0.616	0.263	1.339	0.16	-0.38	-1.177	0.136	-0.374	0.294	-0.65	-0.239	-0.618	0.447	1.315	-0.026	0.529	3.227	-0.349	3.235	-1.521	1.111	2.206	1.743	-3.226	0.941	0.411	0.627	1.81	1.649	0.882
linsitinib_CTRP	-0.229	-0.796	-1.072	3.642	-1.536	-1.811	-1.293	-1.528	-1.899	-0.636	0.306	1.328	0.564	-1.751	-1.667	1.332	0.426	2.242	-0.852	-1.694	0.049	3.14	-0.304	0.201	1.235	-0.595	-0.871	-1.333	0.945	-0.739	-1.014	-0.291	2.467	-1.48	0.049	2.501	-1.054	2.35	1.847	0.048	-2.327	-0.201	-2.07	0.611	1.352	0.07	1.174	1.449	-0.717
linsitinib_GDSC	1.494	-0.471	-0.449	2.367	-0.31	-0.273	-0.56	-0.867	-1.169	0.415	1.039	0.877	1.583	0.006	-0.139	1.265	1.92	2.419	-0.05	-1.049	0.869	1.759	-0.664	-0.588	0.663	-1.422	-0.313	-0.628	0.747	-0.142	0.078	-0.882	-1.96	0.025	-1.544	1.386	-1.727	0.915	0.35	-0.488	-1.075	-7.488	0.465	0.62	0.074	-1.243	-0.841	2.388	-0.419
lomeguatrib_CTRP	-0.446	-0.001	-0.074	2.143	0.218	0.365	0.947	0.841	0.396	-1.292	-0.004	0.51	-0.913	-2.674	-1.885	-1.56	-0.382	-0.173	-3.914	-0.091	-0.836	0.759	1.534	-0.283	-0.836	-0.213	0.752	0.382	0.008	0.112	-1.526	0.365	2.275	0.878	0.46	-4.377	1.389	1.292	-1.577	1.751	1.176	1.083	-0.532	0.763	0.526	0.581	1.269	-1.258	2.292
lovastatin_CTRP	-1.602	-0.655	0.28	1.611	-0.715	-0.874	0.129	0.51	0.06	1.683	-0.505	-0.027	-0.223	0.252	-0.679	-1.217	4.43	-1.307	-0.853	0.293	0.011	1.599	-0.037	-0.34	-0.877	0.977	-0.716	-0.145	0.537	-1.897	-1.035	0.058	4.591	2.368	0.269	0.008	0.619	-1.39	-0.879	1.408	2.157	0.603	-1.366	-1.508	-0.042	-0.347	1.101	1.048	-1.814
LRRK2-IN-1_CTRP	-0.216	-0.708	-1.046	3.748	-1.174	-1.368	-0.709	-1.23	-1.517	0.92	1.502	1.066	0.909	-2.084	1.935	1.742	1.263	2.223	0.559	-0.482	-0.042	1.103	-0.514	-0.321	0.209	-1.386	-1.195	-0.777	0.474	-0.867	-0.874	-0.027	0.134	2.237	-0.479	-1.428	-0.679	2.18	-0.42	-0.224	-0.782	1.329	-3.312	-2.438	1.693	-0.623	0.802	0.553	0.019
LY-2157299_CTRP	0.428	0.975	0.247	-1.869	0.568	2.051	0.317	1.176	1.712	-1.176	-0.517	-1.033	-1.198	-0.084	-1.453	-1.235	-1.441	2.848	0.151	0.763	-0.048	-2.424	1.507	0.255	0.266	0.932	-0.095	1.669	-0.623	0.835	0.51	1.116	-3.382	1.263	-0.224	-0.528	0.655	-1.048	0.828	-0.318	1.181	-1.65	-0.263	-0.737	-1.091	0.774	-0.291	-2.09	5.41
LY-2183240_CTRP	-0.577	-0.458	-0.303	1.418	-0.599	-0.973	-1.214	-0.981	-1.385	1.095	1.63	1.028	-0.24	-2.968	-1.72	2.562	-0.169	-0.3	-2.614	-1.009	-0.555	0.071	0.181	-1.24	-0.721	-0.667	-0.491	-0.458	0.09	-0.039	-1.054	0.763	2.958	0.153	0.252	-1.046	0.673	0.899	-1.112	2.352	-2.097	0.895	-2.236	1.679	0.686	0.179	4.354	-0.442	1.781
manumycin A_CTRP	0.025	1.163	0.898	-1.196	0.635	0.45	1.159	0.715	1.098	0.765	-0.758	-1.238	-0.938	1.897	-3.981	-1.212	-1.573	-0.257	-2.125	-0.344	-0.32	1.049	0.534	0.151	-0.639	1.13	1.123	1.198	-0.126	0.808	0.509	0.312	-0.017	1.183	1.236	-1.816	-0.14	-3.128	2.232	1.013	-0.426	1.786	0.987	-1.625	-1.038	0.428	2.054	-2.069	0.282
marinopyrrole A_CTRP	1.297	2.052	-0.349	2.197	-0.299	-0.763	-1.277	-0.63	1.373	-0.933	0.124	0.597	-0.975	-2.247	-1.783	-0.328	-1.047	0.978	-2.731	0.658	1.185	-0.916	1.171	-1.289	-0.572	1.366	1.136	0.323	-0.637	-0.186	-0.652	-1.012	-0.079	1.524	0.496	-2.204	0.772	-1.298	-1.134	0.011	1.149	1.044	0.084	0.865	-0.805	0.788	2.533	-1.227	-0.339
masitinib_CTRP	-0.251	-1.089	-0.815	3.039	-0.511	-2.185	-0.894	-1.187	-1.628	0.181	0.713	0.687	0.842	-0.632	-0.206	0.358	1.1	0.099	0.431	-1.437	-0.427	4.636	-0.555	0.017	0.301	-0.468	-0.014	-1.139	0.509	-1.149	-0.187	-0.087	4.435	-0.634	0.192	-0.959	-1.613	2.728	3.491	-0.177	-2.965	-0.218	-0.796	-0.574	1.298	-0.545	0.748	-1.151	-1.004
Mdivi-1_CTRP	-0.596	0.233	0.34	0.922	0.809	-0.03	0.29	0.368	-0.071	1.733	0.543	-0.606	0.364	0.006	-1.151	1.021	5.175	-0.013	0.537	0.282	-0.45	0.697	0.117	0.059	-1.628	0.442	0.881	0.557	-1.101	-0.226	-0.414	0.327	2.218	0.674	0.477	-2.03	0.254	-0.78	-1.444	1.036	0.711	-1.236	2.528	-1.455	0.098	-0.595	1.501	-1.431	-3.772
Merck60_CTRP	1.517	0.548	-2.085	1.945	-1.645	-1.283	-0.816	-1.004	-0.761	1.475	1.15	1.302	1.274	-3.277	-0.002	2.253	0.073	0.636	-1.718	-1.745	-0.095	0.843	0.748	-1.303	0.649	-1.159	-1.273	-0.844	0.508	-0.119	-0.489	-0.433	3.479	2.65	-1.344	-2.678	1.359	1.84	-0.803	-0.813	0.448	-0.43	1.254	0.361	1.861	-0.076	-2.262	0.872	1.396
methotrexate_CTRP	-0.538	0.189	0.771	-1.057	0.749	0.544	-0.281	0.833	0.769	-1.125	0.45	0.348	-1.477	-0.538	-1.524	0.302	-1.43	-1.713	-0.942	0.475	-0.617	-2.108	0.511	-0.513	-0.63	1.047	-0.444	1.652	-0.153	1.11	-1.027	0.965	-1.077	0.248	0.977	-0.016	-0.355	1.511	-0.871	-1.481	-0.323	0.109	-1.087	-0.235	-0.391	1.339	2.85	-1.76	-0.234
methotrexate_GDSC	1.446	0.968	-0.259	-0.089	0.308	1.293	-1.03	0.358	0.08	-0.749	1.257	0.751	-0.84	-0.993	-4.22	2.022	-2.817	-2.372	0.273	0.035	-0.406	-2.332	0.945	-0.586	-0.149	0.274	0.038	0.341	0.072	0.714	-0.413	0.038	-2.131	-0.277	-1.129	0.22	0.454	1.882	-0.108	-2.401	0.047	-2.616	-1.039	2.917	-1.098	0.653	-0.948	0.055	2.034
methylstat_CTRP	-2.251	-0.407	-0.261	3.78	-0.39	-0.56	0.017	-1.118	-1.042	-0.086	-1.24	0.807	-0.076	-2.632	-1.466	0.936	0.498	1.533	-3.205	-0.508	0.151	-0.482	0.314	-1.033	-0.298	-0.497	0.506	-0.437	0.61	0.204	-0.402	0.337	0.028	-0.435	0.514	-0.467	-0.748	-2.016	0.174	0.606	-0.185	-0.074	1.864	-2.611	1.254	-0.724	4.089	1.031	0.893
MG-132_CTRP	-0.976	0.329	0.918	-1.056	0.563	0.698	-0.489	0.348	1.747	-3.794	-1.571	-0.057	-2.035	0.085	-2.054	1.102	-1.362	-2.12	0.884	0.279	-0.036	-1.343	0.96	0.573	-0.093	1.457	0.126	2.708	-0.699	1.416	0.033	1.39	-0.015	0.048	1.139	-0.326	1.89	-1.613	0.076	-0.076	1.123	0.633	-1.477	-0.706	-0.03	2.03	3.641	-1.594	1.088
MG-132_GDSC	-0.357	1.158	0.628	-2.022	1.11	1.446	0.923	1.702	2.001	-3.511	-0.239	-1.304	-1.862	0.212	-0.699	-0.972	-1.424	-0.242	0.435	0.733	-0.499	-2.094	1.488	0.293	-0.28	1.741	-0.081	1.81	-1.25	1.116	0.087	0.834	-0.743	1.247	0.893	-0.865	1.198	-0.392	-0.04	-1.558	3.427	0.979	2.008	-2.906	-0.452	0.806	0.243	-4.466	0.908
MGCD-265_CTRP	-0.974	0.065	-0.428	2.463	-0.98	-1.039	0.269	-0.615	-0.384	-0.982	0.342	1.169	-0.913	2.074	-2.108	0.066	-2.512	0.655	-1.793	-0.633	-1.051	3.061	-0.509	0.42	0.282	0.757	0.574	-0.764	0.503	-0.045	-1.52	0.187	3.361	0.99	0.829	-1.933	1.092	1.479	2.606	1.02	0.064	0.758	-3.793	-0.334	0.843	0.624	1.752	-0.305	0.067
MI-1_CTRP	-0.561	0.136	-0.534	1.836	-0.775	-0.644	-0.385	-0.23	0.076	-5.648	0.661	0.847	-1.168	-2.395	-1.182	0.118	-0.372	1.095	0.336	-1.528	0.133	0.813	1.154	-0.238	0.875	0.434	-1.465	0.099	0.367	0.389	-0.793	0.251	1.559	2.06	-0.393	-1.377	1.122	-0.758	-0.449	-0.703	2.019	1.725	-3.907	0.026	0.716	0.267	0.224	0.125	2.728
MI-2_CTRP	-0.047	-0.696	0.942	-0.45	1.365	0.881	0.914	0.46	-0.103	-6.147	-1.26	-1.759	-0.238	-0.356	2.247	0.833	0.209	0.745	-2.583	-0.809	-0.246	0.054	-0.19	0.455	1.07	0.655	0.436	1.861	0.38	0.374	-0.079	0.256	-0.63	-1.657	0.264	0.235	-2.105	-1.671	0.866	-0.52	-0.283	0.031	4.439	-1.887	-0.313	-0.126	0.234	0.367	0.747
Midostaurin_GDSC	0.242	0.625	1.187	1.15	0.817	1.111	0.662	0.596	0.814	1.628	-1.166	0.247	0.315	0.394	1.643	0.046	2.412	-1.936	-0.411	0.783	-0.519	-3.044	-0.245	-0.175	-0.946	-0.256	1.307	0.5	0.286	0.386	0.192	-0.175	-0.661	0.19	-0.17	-1.888	-0.872	-1.045	-0.827	-0.211	-0.19	-5.252	0.693	0.387	-0.576	-0.49	0.206	-2.231	-1.872
mitomycin_CTRP	0.198	-0.908	-0.518	-0.554	-0.966	-1.523	-0.639	-0.891	-1.845	0.83	0.847	0.42	-0.281	-1.997	0.858	0.078	0.098	-0.375	-0.867	-0.594	-0.266	-0.14	-0.318	-1.101	-0.464	-0.662	-0.991	-0.619	0.453	-0.781	-0.739	-1.246	0.36	3.569	-0.633	4.58	-0.036	4.457	-0.992	-0.28	-1.114	0.486	-0.083	0.047	0.781	0.488	-0.361	0.258	-0.21
mitomycin_GDSC	0.828	0.392	0.211	-0.153	0.803	0.303	0.736	0.857	0.393	4.146	0.052	-0.188	0.715	-0.668	0.225	2.999	2.254	-0.502	-2.359	0.936	-0.597	-0.379	-0.184	-0.744	-1.167	-0.757	0.89	0.43	-0.374	0.347	0.54	-0.342	-1.991	1.653	-0.331	-1.888	-0.692	2.542	-1.336	-1.208	0.341	-1.955	2.165	0.207	-0.465	-0.677	-0.456	-3.466	-0.37
MK-0752_CTRP	-1.549	0.531	0.486	1.17	0.53	0.204	0.712	0.295	0.509	0.081	-0.291	-0.549	-1.454	-0.604	1.157	-4.098	-0.902	1.784	3.528	0.488	-0.969	0.247	0.958	0.398	-0.977	0.719	0.341	0.041	-0.863	0.094	-0.538	0.745	0.319	-0.579	1.193	0.057	2.455	-0.302	-1.77	2.397	1.084	1.436	-1.988	-3.016	-1.275	0.145	2.186	-0.287	2.104
MK-1775_CTRP	-0.088	-1.129	-1.355	1.346	-0.539	-1.834	-1.151	-1.241	-1.673	1.011	0.95	1.127	1.09	-1.423	0.292	1.472	0.942	-0.194	-0.753	-1.173	-0.133	7.065	-0.422	-0.277	-0.078	-1.029	-0.967	-1.589	0.589	-1.426	-0.449	-0.068	4.751	-0.439	-0.504	-0.105	-0.53	1.226	0.808	0.593	-1.525	0.759	-0.207	0.125	1.273	-0.608	0.209	0.773	-0.364
MK-2206_CTRP	-0.162	-1.312	-0.806	2.158	-0.928	-1.666	-0.4	-1.859	-1.461	0.684	0.713	0.107	0.845	0.74	1.672	1.257	0.456	2.656	1.162	-1.147	-0.203	3.722	-0.817	-0.178	0.44	-1.056	-0.833	-1.626	0.775	-1.186	-0.031	0.164	2.393	-1.087	-0.276	-1.685	-1.575	-1.836	1.223	0.999	-2.077	0.366	-1.077	-1.241	1.512	-0.677	1.628	1.657	1.401
MK-2206_GDSC	-0.472	0.698	1.385	-2.198	0.786	1.206	0.068	1.154	1.093	3.218	0.137	-0.252	-1.297	-0.446	-1.519	1.526	0.742	-2.492	-0.8	0.289	0.438	-0.978	0.044	0.494	-1.027	1.502	-0.237	0.289	-0.66	1.374	-0.956	0.216	-1.546	0.121	0.345	-3.254	2.663	-0.888	-0.213	-0.251	-2.303	-1.42	-1.138	-1.681	-1.265	0.74	1.69	-2.879	-0.335
ML006_CTRP	-1.171	-0.572	-0.341	-0.814	-0.063	-0.679	0.045	0.208	-0.149	-2.91	-0.158	-1.086	-0.629	1.665	-2.208	-0.139	0.272	0.723	2.22	-0.417	0.726	1.505	1.184	0.892	0.959	1.351	-0.139	0.203	-0.832	-0.166	0.957	-0.326	1.621	1.391	0.785	1.031	-1.841	-0.077	1.885	1.253	0.903	0.943	0.995	-3.639	0.584	0.027	0.898	-0.081	2.165
ML029_CTRP	0.178	0.071	-0.22	1.616	0.037	-0.001	-0.243	0.736	-0.522	0.11	-0.524	0.311	-0.61	-1.016	-8.789	0.518	-0.9	0.527	-2.435	-1.228	-1.837	-0.077	1.258	-0.322	0.68	0.219	0.048	-0.048	0.266	0.274	-0.973	0.706	0.976	0.274	0.471	0.217	1.2	0.657	0.407	0.829	-0.081	1.27	0.65	-0.357	0.001	0.207	1.251	-0.127	1.492
ML031_CTRP	-0.558	-0.335	0.896	-2.813	1.005	0.778	0.83	1.329	0.776	-1.163	-0.86	-1.152	-1.824	-1.664	-1.214	-0.303	-3.716	-0.752	-1.049	0.777	-0.526	1.842	1.286	0.292	0.694	1.666	1.294	0.454	-1.205	0.247	1.048	0.432	1.605	0.564	1.531	0.645	-0.402	-2.634	1.277	2.095	1.738	-1.031	1.199	-1.341	-2.23	0.159	1.362	-2.893	3.182
ML050_CTRP	-0.786	-0.549	-1.159	1.308	-0.348	-1.619	-0.018	-0.297	-0.202	-2.897	-0.001	-0.091	-0.352	-1.227	-3.139	-1.313	-2.748	1.602	0.243	-0.735	-0.603	2.83	1.248	-0.027	-0.143	0.31	0.6	-0.276	-0.272	-1.152	0.024	-0.025	2.588	1.203	0.763	-0.837	-0.252	1.407	2.645	2.495	2.283	2.341	-0.803	-0.907	0.346	-0.016	-1.413	0.756	1.764
ML083_CTRP	-1.836	1.144	1.376	-0.496	1.218	1.318	1.213	1.853	1.32	-4.071	-1.603	-0.418	-2.43	0.272	-2.037	-3.223	-2.337	-0.926	0.014	0.268	-0.556	-1.322	0.757	0.483	-0.881	0.862	0.407	1.302	-0.49	1.215	0.448	0.974	-0.997	0.787	1.131	1.917	0.043	-0.326	0.273	2.003	1.816	0.427	0.441	-0.59	-1.011	0.403	1.33	-4.222	1.096
ML162_CTRP	-0.355	-0.602	-1.111	0.526	-0.889	-1.136	-0.327	-1.193	-0.821	-0.847	-0.58	-0.041	0.483	-0.435	-0.608	-1.272	2.628	2.014	-0.08	-0.748	1.308	4.811	-0.698	0.09	0.501	-0.02	-1.144	-0.474	0.638	-0.932	-0.301	-0.883	-1.274	3.49	-0.761	-0.523	1.064	-1.434	1.367	2.394	-0.932	0.238	-1.044	-1.398	0.746	0.267	-0.872	4.769	0.526
ML203_CTRP	0.323	0.143	-0.058	1.383	-0.267	-0.918	0.099	-1.063	-0.409	-4.984	-0.162	0.68	-0.408	-4.059	-1.272	-0.432	-1.235	1.264	-2.773	-2.393	-0.036	0.597	0.651	-1.302	0.917	-0.342	-0.254	-0.017	0.844	-0.085	-0.209	0.01	1.782	-0.254	0.025	-1.58	-0.059	0.906	1.543	1.4	2.214	1.454	-0.67	0.705	1.052	0.459	0.479	-0.808	2.053
ML210_CTRP	-1.397	-0.961	-0.622	1.169	-0.81	-1.314	-0.488	-1.273	-1.514	-1.014	-1.663	0.245	-0.304	0.56	-1.102	-1.715	0.484	2.422	0.152	-1.621	1.442	3.085	-0.421	-0.07	1.277	0.24	-1.027	-0.858	0.243	-0.873	0.337	0.245	-0.39	-0.455	-0.448	2.533	0.791	-2.047	2.813	3.06	-1.314	-0.474	0.51	-2.426	0.469	0.251	-0.103	2.892	0.443
ML239_CTRP	1.046	0.755	0.724	-0.052	0.339	0.702	0.484	0.552	0.162	2.11	1.332	0.71	-1.08	0.622	-2.421	0.34	-4.417	0.612	-0.669	-0.101	0.531	-0.653	1.323	-0.272	0.16	0.282	0.574	-0.672	-0.481	0.755	-0.153	0.139	2.298	1.104	-0.178	-1.831	0.416	0.717	-0.649	-5.558	1.386	-0.15	-1.366	1.417	-0.42	-0.01	0.895	-2.585	-1.575
ML258_CTRP	-0.312	-0.445	-0.809	-0.254	0.398	-1.372	-0.481	-0.449	-0.864	-4.717	-0.017	1.43	-0.581	-1.428	-2.078	-1.546	-1.265	-0.849	0.644	-1.03	0.508	-0.331	0.184	0.347	0.661	0.132	-1.095	-0.19	0.141	-0.52	-0.269	0.036	1.152	0.07	0.27	1.912	0.941	1.641	0.252	1.475	0.245	0.194	1.076	0.391	1.03	0.158	1.089	-0.085	3.049
ML311_CTRP	-1.474	-1.433	-0.092	0.27	0.419	-1.149	-0.908	-0.379	-0.467	-1.693	0.409	-0.111	-0.622	-3.47	-0.816	1.237	0.134	0.125	0.228	-0.938	-1.179	2.813	0.966	0.372	0.144	0.696	-0.265	-1.049	0.007	-0.471	-0.916	0.863	6.303	-0.162	1.078	0.044	0.356	-0.443	0.727	3.102	-2.107	1.049	-0.363	-1.714	0.018	0.332	4.032	-1.636	-0.436
ML312_CTRP	-0.584	-0.194	1.34	-4.123	0.413	0.172	1.137	1.439	2.567	-0.807	-0.624	-1.812	-1.291	0.483	-0.773	-1.334	-2.384	-0.725	0.573	0.719	-0.334	-0.843	0.432	1.011	-1.345	0.374	-0.458	-0.275	-0.188	0.324	0.388	0.797	-0.39	0.456	1	0.302	-0.197	-1.268	-0.604	3.158	0.977	0.499	-0.077	0.265	0.512	0.889	0.552	-2.006	2.612
ML320_CTRP	-0.321	-1.23	-0.671	3.13	-0.223	-1.031	-0.529	-0.993	-1.469	1.887	0.06	0.281	1.139	-1.335	2.495	0.734	2.772	1.076	-1.01	-0.581	-0.061	0.819	-0.086	-0.265	0.287	-1.105	-0.312	-1.204	0.355	-1.223	0.435	-0.146	2.062	-1.073	-0.284	-0.248	-0.186	-2.922	-0.633	0.247	-2.48	1.104	6.255	-1.615	1.354	-1.042	0.324	0.497	-0.158
ML334 diastereomer_CTRP	-0.845	0.451	1.158	0.688	1.315	1.193	0.701	1.513	1.962	-0.097	-0.547	-1.152	-1.623	1.969	-1.611	-1.48	-0.831	-1.767	2.123	1.281	-0.915	-1.245	1.747	1.285	-0.428	1.843	0.873	1.652	-0.649	0.959	-0.105	1.101	-0.412	1.228	0.752	-0.516	-0.677	-3.196	0.237	-0.236	1.337	3.339	-3.215	-3.246	-1.111	0.542	0.458	-2.94	0.115
MLN2238_CTRP	1.801	-0.548	-0.215	-1.347	-0.026	-0.866	-0.674	-0.03	-0.371	-0.302	2.093	-0.257	0.141	-0.694	1.184	7.471	1.034	-0.962	1.038	-0.345	0.004	-1.531	-0.312	0.033	-0.032	0.244	-0.979	0.839	-0.897	-0.582	-0.907	-0.398	-0.522	-0.749	0.864	-0.427	-0.648	0.568	-0.762	-0.599	-1.267	1.767	-0.789	0.431	0.399	-0.47	1.212	-0.969	-1.373
MLN2480_CTRP	-1.525	0.485	0.737	-0.701	0.88	1.112	1.136	1.274	1.605	-3.7	-1.319	-1.991	-1.888	0.606	-1.351	-3.172	-0.957	2.011	0.849	1.221	-0.127	-1.397	1.851	0.519	-0.352	2.109	0.543	1.237	-0.686	0.355	-0.385	1.012	0.245	1.134	1.574	0.609	1.75	-2.889	0.67	0.293	1.63	0.419	0.704	-3.407	-0.626	0.64	2.318	-1.478	0.803
momelotinib_CTRP	-0.249	0.131	0.045	1.22	-0.504	-0.546	-0.518	-1.753	-0.664	0.612	0.871	-0.6	-0.319	-1.191	-3.367	0.955	0.301	-0.304	-1.703	-0.49	1.12	4.953	-0.747	-1.017	1.154	-0.188	-0.68	-0.865	-0.002	-0.05	-1.043	-0.003	0.274	0.786	-0.433	-2.27	-1.031	-0.141	0.346	-0.2	-2	3.962	-1.239	1.778	1.903	-0.43	2.919	0.173	-0.579
motesanib_GDSC	-0.851	0.502	0.11	-4.208	0.058	-0.09	0.96	0.274	0.084	0.327	-1.424	-0.282	-0.001	-0.595	-0.828	0.134	-3.119	-1.888	-1.587	1.072	-0.219	2.716	-0.918	-0.56	-1.267	0.072	0.855	0.792	0.325	-0.135	-0.238	0.133	-1.179	-0.439	1.008	-0.792	0.22	1.871	-0.17	2.518	-0.109	1.685	-0.222	2.759	-0.686	0.077	1.121	0.607	-1.766
MST-312_CTRP	0.387	-0.621	-0.816	-0.468	-0.386	-0.548	-0.375	-0.818	-0.177	1.532	0.172	-1.296	1.117	-0.448	0.355	0.593	10.073	-0.309	-0.527	-0.082	-0.022	-0.166	-0.146	-0.132	-0.219	-0.099	0.049	-0.395	-0.526	-0.555	0.044	0.235	0.864	-0.389	-0.47	0.302	-0.368	-0.831	-0.462	0.149	-0.768	0.712	1.245	-1.792	0.865	-0.074	-0.34	0.626	0.053
myricetin_CTRP	-0.159	0.049	-0.418	2.476	0.486	1.258	0.21	0.836	0.604	-3.033	-0.693	-0.993	-0.826	2.28	-3.911	0.201	-0.477	-1.692	1.399	-0.226	0.022	0.06	1.364	1.195	0.165	1.177	0.971	0.442	0.119	0.65	1.495	0.262	-1.018	-1.765	-0.478	2.336	-2.002	-0.124	0.792	0.216	0.722	-1.056	0.689	-1.525	-0.769	0.315	-1.148	-2.032	2.587
myriocin_CTRP	-0.17	1.514	0.629	-1.848	0.784	1.489	0.504	1.214	1.416	-0.947	-0.218	-0.401	-2.241	-0.079	-2.915	-0.359	-6.056	-0.333	0.069	0.594	-0.709	-1.601	1.893	0.147	-0.976	1.23	0.452	1.065	-0.636	1.079	0.335	0.91	0.17	1.287	0.636	-0.494	1.052	-0.308	0.095	-0.047	1.52	1.643	-1.251	-0.573	-1.438	1.255	0.764	-2.413	3.547
N9-isopropylolomoucine_CTRP	-0.699	-0.212	-0.5	2.565	-0.645	-1.145	-1.006	-0.933	-1.06	-0.057	1.435	0.933	0.555	-2.835	-2.349	0.763	2.769	0.819	-1.775	-0.783	0.075	0.143	-0.127	-1.39	-0.292	-0.876	-0.927	0.216	-0.021	-0.48	-0.481	-0.027	5.226	1.6	0.05	-1.221	0.929	-1.234	-0.176	0.483	-1.79	1.049	1.035	-0.143	1.226	-0.785	2.566	0.447	-1.887
nakiterpiosin_CTRP	-0.54	0.061	-0.313	3.067	-0.354	-1.059	-1.061	-0.599	-1.234	1.082	1.403	1.476	-0.184	-3.157	-0.865	1.282	-0.044	0.314	-1.433	-1.092	-0.429	0.352	-0.336	-1.274	-0.711	-0.406	-0.615	0.045	0.024	-0.567	-1.109	0.421	1.927	0.961	0.197	-2.087	1.14	1.09	-1.217	2.241	-2.508	0.062	-1.552	1.553	0.514	0.243	4.296	-2.129	-0.308
narciclasine_CTRP	-0.645	-0.65	-0.013	0.647	-0.229	-0.863	-0.884	-0.289	-1.502	3.797	1.51	1.054	0.061	-2.541	-2.311	3.45	0.082	-0.53	-2.146	0.174	-0.734	0.821	-0.003	-0.745	-0.801	-0.656	-0.088	0.025	0.109	-0.361	-0.937	0.371	3.91	0.395	0.324	-0.618	0.837	1.208	-1.408	0.958	-2.362	-0.323	-1.931	0.49	0.365	-0.148	3.994	-2.138	-2.551
navitoclax_CTRP	-2.062	-0.388	0.556	-1.412	0.285	-0.184	0.404	0.525	0.45	-2.268	-1.798	-1.485	-1.075	0.206	-1.988	-2.705	-0.582	-0.091	1.519	0.665	-0.11	2.228	0.651	0.945	-0.185	1.938	0.24	0.322	-0.948	-0.515	-0.373	1.091	2.265	1.274	1.762	2.002	0.518	-3.164	1.751	1.914	1.07	1.476	1.506	-3.535	-0.941	0.455	2.4	2.027	-1.415
navitoclax_GDSC	0.18	0.368	-0.472	-1.229	-0.89	-0.387	0.122	-0.661	0.188	-0.166	0.709	0.922	0.75	-0.602	0.238	0.546	0.928	0.845	-0.944	0.285	-0.209	2.243	-0.576	-0.423	0.211	-0.371	0.042	-0.207	-0.179	-1.276	-0.343	-0.562	1.071	0.297	-0.166	-0.912	1.519	3.022	0.019	2.759	1.254	-2.558	0.222	4.215	-1.061	-0.136	-1.51	0.785	-5.047
navitoclax_in_birinapant (1_in_1)_CTRP	-2.299	-1.025	0.552	-0.682	0.361	0.203	0.384	1.634	0.377	-1.342	-0.835	-0.974	0.71	2.134	-0.093	-0.552	-0.738	-0.373	-1.464	0.888	-0.228	1.653	0.197	0.548	-0.619	1.327	1.986	0.432	-0.521	-1.148	-0.326	0.744	3.529	1.288	1.945	0.003	-0.515	-2.565	-0.028	1.219	-0.33	1.2	2.855	-2.288	-0.624	-0.21	2.344	0.898	-2.01
navitoclax_in_gemcitabine (1_in_1)_CTRP	-0.565	-0.422	1.18	-1.766	1.337	0.991	-0.168	0.814	0.541	1.199	-0.014	-0.498	-0.713	0.027	-0.56	-0.823	0.866	-0.479	-2.323	0.98	-0.259	-1.616	0.745	0.351	-1.839	1.141	0.952	0.773	-1.17	0.365	0.105	0.321	4.791	0.757	0.662	-0.095	0.549	-1.505	-0.924	-0.868	-2.169	-1.21	5.049	-1.841	-0.725	0.019	1.385	-1.207	-2.415
navitoclax_in_MST-312 (1_in_1)_CTRP	-1.635	-0.268	0.933	-2.169	0.959	0.163	0.375	0.88	0.496	-1.209	-0.969	-2.791	-1.336	0.321	-1.975	-1.875	2.201	-1.801	0.494	1.325	-0.466	1.87	0.71	0.786	-0.838	2.198	0.927	1.229	-1.153	-0.267	-0.256	1.366	2.605	-0.018	1.713	2.367	0.743	-2.567	1.036	0.086	-0.584	1.091	2.916	-2.956	-0.872	0.282	2.067	-0.623	-1.189
navitoclax_in_piperlongumine (1_in_1)_CTRP	-1.382	-1.676	-0.866	0.527	-1.134	-1.89	-0.534	-1.35	-1.436	-0.221	-0.302	-0.021	0.962	-0.059	-0.05	-0.135	3.249	-0.004	-1.571	-0.829	0.039	5.266	-1.086	-0.425	0.042	-0.271	0.031	-1.542	0.202	-1.616	-0.113	0.071	4.508	-0.516	0.786	0.603	0.024	0.587	1.256	1.304	-1.052	-0.549	1.485	-0.783	1.055	-0.375	1.976	3.816	-1.333
navitoclax_in_pluripotin (1_in_1)_CTRP	-0.209	-1.009	-0.682	0.499	-0.888	-1.283	-0.687	-1.574	-1.471	0.633	0.864	0.741	1.386	-0.518	3.498	1.764	5.294	-0.894	-1.752	-0.761	-0.062	1.27	-1.989	-0.721	-0.327	-1.287	-0.919	-0.958	0.463	-1.126	-0.597	-0.057	0.812	-0.998	0.089	1.894	-0.254	4.238	-0.316	-0.235	-1.99	-0.344	-0.197	-0.303	1.705	0.092	0.948	1.488	-1.487
navitoclax_in_PLX-4032 (1_in_1)_CTRP	-0.061	-0.366	0.197	-3.543	0.614	0.684	0.701	0.802	0.019	1.855	-1.666	-2.046	-0.129	0.641	-0.56	-1.802	-0.865	0.995	-2.723	1.465	0.295	2.502	-0.309	0.746	-0.432	1.265	1.232	-0.052	0.005	0.251	0.53	-0.021	-0.041	2.177	0.65	2.694	-0.322	-1.178	2.915	-1.027	-0.424	-3.209	2.561	-1.308	-1.285	-0.189	1.185	-0.301	-1.599
navitoclax_in_sorafenib (1_in_1)_CTRP	-1.181	0.041	0.81	-2.44	0.636	0.24	0.375	0.35	1.326	-1.048	0.215	-1.934	-1.877	-0.289	-2.744	-1.255	0.753	-1.599	-1.409	0.863	-0.21	0.809	1.223	0.364	-0.163	1.633	0.544	1.414	-0.83	0.326	-0.614	1.298	2.188	1.622	1.671	0.837	1.38	-2.425	1.98	2.04	2.444	1.127	-2.658	-2.406	-0.786	0.706	1.936	-2.261	0.87
necrostatin-1_CTRP	0.106	-0.51	-0.011	0.983	-0.195	-1.413	0.603	0.951	-0.82	5.241	0.437	-0.425	-0.211	-3.125	-1.261	-0.349	0.596	1.053	0.246	-0.129	-0.023	-0.551	0.988	-0.8	0.297	-1.036	1.421	0.913	-0.523	0.307	0.692	-0.613	1.603	0.961	0.126	-3.494	-0.035	0.569	0.976	0.52	0.027	0.792	-0.15	-0.109	-0.127	-1.029	1.143	-2.884	-0.987
necrostatin-7_CTRP	-0.599	-0.218	1.358	1.216	1.01	0.161	0.446	1.382	1.025	-0.916	-0.689	-0.913	-0.678	1.449	-2.734	0.082	0.056	-0.054	1.147	-0.092	-0.043	-0.105	0.772	0.758	-0.004	1.887	1.269	0.909	-0.379	0.157	0.481	-0.039	1.45	0.353	0.929	1.87	-3.723	-3.998	2.095	1.541	0.241	1.326	0.587	-2.035	-0.976	-0.292	1.478	-0.658	-1.125
necrosulfonamide_CTRP	-0.719	-1.822	-0.307	-0.824	-0.539	-1.148	-0.372	-1.041	-0.906	0.829	-1.052	-1.004	0.844	-0.004	0.246	0.005	1.608	0.219	-1.921	-0.444	-0.047	0.655	-1.176	-0.492	0.52	0.051	-0.355	-0.654	-0.206	-0.976	0.353	0.041	0.222	-0.183	0.845	1.715	-1.075	-2.105	0.758	1.002	-0.358	0.79	4.094	-2.294	0.99	-0.265	0.993	6.435	0.293
nelarabine_CTRP	0.615	-0.953	-0.353	2.328	-0.275	0.315	-0.083	-0.09	-0.441	0.619	-1.212	0.268	0.009	-0.058	-2.65	-2.652	0.598	-0.249	-3.311	-0.889	0.681	0.977	-0.141	-0.156	0.464	-1.448	-0.016	-0.908	1.201	0.067	1.007	-0.179	-0.586	-0.881	-1.384	4.659	-1.131	0.423	-1.316	0.772	0.365	-1.847	2.518	-1.141	0.404	-0.485	-1.467	1.186	3.584
neopeltolide_CTRP	-1.117	-1.522	-0.593	0.899	-0.651	-1.55	-0.079	-1.299	-1.274	1.384	-0.486	0.344	0.557	0.513	2.29	0.386	4.207	-0.663	-0.295	-0.179	-0.444	1.916	-1.927	-0.045	0.057	-1.061	0.311	-0.778	0.435	-1.658	0.417	-0.773	1.393	-1.512	0.598	0.693	-0.644	0.501	-0.254	3.599	-1.136	-2.21	0.998	0.298	0.219	-0.258	0.537	2.311	-4.715
neratinib_CTRP	0.16	-1.37	-1.033	2.516	-1.122	-1.875	-0.481	-1.898	-2.037	1.827	0.506	0.108	1.535	-1.104	2.515	0.643	2.799	1.865	-0.649	-1.219	0.016	2.597	-0.969	-0.195	1.203	-1.398	0.008	-1.745	0.734	-1.709	-0.092	-0.534	2.455	-2.095	-0.687	-0.566	-0.239	-0.316	0.944	1.262	-1.647	2.027	0.734	-1.009	1.18	-0.906	0.586	2.892	0.376
neuronal differentiation inducer III_CTRP	0.281	-1.725	0.165	1.371	-1.071	-0.653	-1.953	-1.906	-1.815	0.169	0.988	0.31	0.561	-1.295	-0.007	0.681	1.537	0.421	-0.822	-2.13	0.154	2.829	0.26	0.856	0.311	-1.857	-0.96	-2.042	0.693	-0.134	-0.15	0.785	2.536	-1.995	-1.458	2.005	-1.179	0.917	-0.186	1.282	-2.084	2.229	1.527	-0.239	1.495	-0.127	-0.968	0.635	2.312
niclosamide_CTRP	-0.816	0.148	1.179	-3.336	1.348	0.567	0.594	1.977	1.528	-1.958	-0.312	-1.97	-1.546	1.13	-2.086	-1.346	-2.324	-1.342	-1.514	0.692	-0.6	-1.128	1.68	0.542	-0.511	1.969	1.259	1.195	-1.343	0.283	0.282	0.41	3.119	1.315	1.831	0.373	-1.167	-0.241	2.658	-0.032	1.355	2.559	0.704	-1.684	-1.227	0.69	0.362	-1.372	0.622
nilotinib_CCLE	-1.011	-0.656	-0.098	0.792	1.645	0.156	0.492	0.866	0.359	-1.083	-0.387	-0.424	0.025	0.065	-2.453	0.708	0.466	-1.544	-0.404	0.857	-1.161	0.209	-0.536	0.071	-0.527	0.297	0.889	0.06	0.05	-0.057	-0.832	-0.248	0.576	-0.085	0.973	-1	-0.116	-0.184	-0.28	0.102	-2.485	-1.182	-0.957	0.309	-0.538	-0.286	0.731	-0.474	-4.779
nilotinib_CTRP	-0.466	-0.221	-0.096	-3.954	0.774	0.496	0.408	0.539	0.529	-0.533	-0.622	-2.692	-0.93	1.535	-2.07	0.522	0.342	0.602	2.323	0.555	0.399	-0.166	0.818	0.979	0.458	0.926	-0.049	-0.064	-1.432	-0.347	0.76	0.404	0.777	1.036	0.809	1.302	0.175	0.178	0.717	1.028	0.532	0.781	2.654	-5.239	-0.284	0.236	-0.02	-0.425	2.049
nilotinib_GDSC	0.602	1.375	0.434	-1.064	0.595	1.607	0.614	0.626	1.434	-1.681	-0.085	0.592	-0.878	-0.314	-2.604	0.265	0.953	2.028	-0.739	-0.014	0.722	-2.477	0.971	-0.096	0.614	0	0.321	1.18	-0.517	1.595	-1.141	-0.033	-1.645	0.136	-0.671	-1.344	1.261	-0.567	-0.515	-0.889	1.565	-1.451	-5.791	1.399	-0.732	1.03	-0.171	-2.469	-0.475
nintedanib_CTRP	-2.391	-1.255	0.201	-0.188	-0.552	-0.918	0.504	-0.066	-0.528	-3.724	-0.11	-0.914	-0.351	0.83	1.277	0.909	-1.274	0.9	0.656	-0.505	-0.694	2.185	-0.39	-0.071	0.387	0.392	0.421	-0.165	-0.945	-0.345	-0.126	0.395	1.777	0.207	1.907	0.845	-0.367	1.062	1.767	2.389	0.621	1.732	-2.44	-4.926	0.1	0.25	2.164	1.206	0.742
NPC-26_CTRP	-2.303	-0.641	0.733	-1.333	1.044	0.61	0.81	0.687	1.004	-4.528	-1.621	-1.826	-1.774	1.056	-1.331	-0.216	-0.371	-0.023	2.021	0.627	-0.321	-0.08	1.441	0.803	0.202	1.936	0.708	1.046	-1.464	0.173	0.496	0.934	0.756	0.562	1.758	1.197	-0.85	-2.29	1.203	1.249	1.508	1.396	2.017	-5.887	-0.327	0.298	1.423	-1.333	0.073
NSC19630_CTRP	0.601	1.133	-1.013	1.979	0.715	-0.359	0.238	0.539	0.093	1.065	0.128	-0.074	0.269	-5.609	-2.263	1.138	1.644	1.989	0.756	0.122	-1.258	-0.439	1.281	-0.929	0.145	-0.34	-0.615	-1.166	-0.729	0.474	-0.52	-0.048	0.608	0.413	-0.751	-0.315	1.21	-1.428	0.113	1.308	-0.165	-3.531	0.932	0.52	-0.869	-2.747	1.208	-0.298	0.149
NSC23766_CTRP	-1.066	0.324	0.01	1.316	0.785	-0.146	0.597	1.019	0.62	-3.262	-0.909	-0.849	-1.277	-1.488	-0.743	-2.168	-0.748	2.103	1.979	0.403	-1.103	1.13	1.256	1.079	-0.75	1.669	0.03	0.779	-0.575	0.013	-0.809	0.733	0.668	1.527	1.115	0.075	1.126	-0.795	1.026	1.603	0.57	-1.591	0.929	-1.254	-1.451	0.272	1.795	-4.599	-0.537
NSC30930_CTRP	-0.935	-0.559	0.332	-0.933	0.74	0.788	0.659	0.483	0.413	0.94	-1.224	-1.962	-0.526	2.703	0.621	-1.384	-0.85	0.532	-0.137	0.335	-0.329	0.424	0.124	0.421	-0.544	0.351	0.815	-0.133	-1.206	0.357	0.643	0.765	0.059	-1.145	1.411	-0.412	-2.08	-0.685	-0.659	1.516	0.434	0.841	-1.003	-6.598	-0.678	0.008	1.557	0.977	5.978
NSC48300_CTRP	-0.266	0.301	0.896	-0.433	0.151	-0.275	-0.093	0.034	0.64	-0.944	-0.05	-0.256	-1.036	-1.268	-3.536	0.52	-3.222	0.51	-1.452	-0.486	0.38	1.505	1.324	0.072	0.423	1.103	0.909	0.545	0.041	0.948	-0.574	0.209	2.487	0.565	0.277	-1.151	0.502	-4.403	0.98	1.608	1.718	1.044	-2.492	1.04	-1.305	0.179	1.56	0.065	2.201
NSC632839_CTRP	-0.591	-0.827	0.406	0.632	-0.146	-0.447	-0.819	1.758	-0.87	-1.103	0.377	0.22	-0.252	-1.36	-2.01	0.675	3.358	0.118	-1.344	0.088	0.672	-0.442	0.054	-0.829	-0.031	-0.259	-0.379	0.43	0.518	0.544	-0.555	0.652	1.877	0.617	0.345	-1.415	-0.785	-1.613	-1.921	-0.189	-1.808	3.116	0.473	-1.486	1.872	-0.831	4.247	0.765	0.453
NSC 74859_CTRP	-0.087	0.871	0.957	-7.265	0.978	1.378	1.268	0.937	0.837	0.777	-0.615	-2.632	-0.882	0.151	-0.205	-0.341	-2.211	-0.213	-1.57	1.207	0.135	-1.292	-0.976	-0.078	-0.577	0.732	0.961	-0.335	-0.634	1.067	0.014	0.071	-0.29	0.975	1.328	-1.307	0.519	-0.689	-0.329	0.005	-0.076	0.092	1.924	-0.703	-0.786	0.098	1.46	-0.873	0.662
NSC-87877_GDSC	-0.266	0.653	0.009	-0.482	-0.127	-0.027	-0.079	-0.16	-0.441	-2.37	1.475	0.102	-1.022	-0.527	-1.308	-0.739	-2.292	-7.093	0.821	-0.597	-0.309	-0.807	0.78	0.071	0.206	0.067	0.007	-0.378	0.46	0.053	-0.3	-0.445	0.381	-2.038	0.214	0.79	0.697	1.763	0.815	0.749	0.154	0.677	0.06	0.997	-0.76	1.293	1.055	-0.772	2.399
NSC95397_CTRP	-0.199	-0.085	0.697	-3.893	0.121	0.425	0.842	1.01	1.393	-1.768	-0.045	-2.898	-1.296	-0.213	-3.842	0.707	-2.095	0.124	0.859	-0.209	-0.366	-0.398	1.548	-0.18	-0.476	1.304	0.824	0.588	-1.509	1.061	1.31	0.859	1.641	-0.721	1.099	-1.579	0.063	-2.188	1.693	1.11	2.036	1.236	1.414	-1.858	-0.936	0.547	1.408	-1.52	2.591
NU-7441_GDSC	0.506	1.194	-0.264	-0.964	-0.078	0.449	0.66	0.366	0.328	-0.001	-0.905	-0.314	0.2	0.34	-2.18	-0.08	-0.104	-0.939	1.115	-0.322	0.514	4.34	0.459	-0.434	-0.4	-0.387	0.344	-0.017	0.144	-0.01	-1.143	-0.284	-0.282	1.078	-0.088	-6.847	-0.641	0.494	0.083	-0.753	0.922	0.612	-1.092	3.937	-0.918	-0.476	-0.593	-0.424	-0.908
nutlin-3_CCLE	-0.554	0.116	0.005	1.309	1.062	-0.817	0.982	0.268	0.439	-0.156	-1.317	0.321	-0.59	0.625	0.315	-4.395	1.459	1.38	-0.215	0.209	-0.818	-0.025	0.274	0.478	-1.26	0.142	0.606	-0.25	0.148	0.326	-0.658	-0.146	1.352	0.588	0.838	0.338	0.641	0.292	0.368	1.578	-1.4	-3.861	0.461	2.361	-0.984	-0.551	0.23	-2.944	-0.033
nutlin-3_CTRP	-0.269	-0.444	-1.235	1.585	-0.35	-1.501	-0.994	-1.143	-1.402	0.079	1.23	1.593	0.054	-2.329	-0.849	-0.155	0.451	1.523	-0.545	-1.275	-0.614	0.711	0.545	-0.773	-1.751	-0.523	-0.875	-0.639	0.222	-0.596	-1.054	-0.067	3.027	1.63	0.581	-1.947	1.443	3.665	-1.779	1.437	-2.617	1.785	-0.142	2.051	1.242	0.288	1.905	0.595	-2.387
nutlin-3_GDSC	-1.097	0.342	0.915	-2.318	1.478	0.736	0.724	0.735	0.765	-1.574	0.04	-0.731	-1.947	0.736	-0.457	-0.901	-0.838	0.27	-0.597	0.64	-1.053	-3.876	0.397	-0.145	-0.674	1.405	0.074	1.095	-1.429	0.418	0.039	0.316	0.952	2.506	1.113	-1.625	0.937	-1.319	-0.125	6.119	-0.487	0.48	0.578	-1.109	-1.924	0.764	0.999	-3.278	-0.653
NVP-231_CTRP	-1.029	-1.37	-0.713	3.153	-1.37	-1.756	-0.762	-1.419	-1.423	-0.799	0.41	1.187	0.666	-0.449	0.167	0.449	1.315	1.356	0.32	-1.776	-0.652	4.256	-0.78	1.62	0.48	0.654	-1.436	-1.651	0.926	-1.039	-0.731	-0.381	3.136	0.257	-0.441	-0.561	-1.114	0.55	-0.066	2.913	-0.394	0.55	-0.001	-0.843	1.796	-0.969	2.162	-0.297	-1.351
NVP-ADW742_CTRP	-1.61	-1.375	-0.766	2.129	-0.875	-1.499	-0.779	-1.005	-1.344	-1.174	0.096	0.241	-0.314	-1.48	-1.761	-0.096	0.451	0.061	1.79	-0.864	-0.049	4.756	-0.797	0.85	0.247	0.41	-1.494	-1.256	0.231	-0.791	-1.102	-0.397	2.709	0.078	-0.103	1.701	-1.087	2.976	0.969	0.499	-0.073	0.518	-0.782	-1.584	2.06	-0.351	1.108	0.114	-0.347
NVP-BEZ235_CTRP	-0.313	-1.092	-0.674	-0.729	-0.3	0.166	-1.205	-1.058	-0.852	0.998	0.994	-0.304	-0.674	1.193	-1.365	1.194	-0.894	-0.699	-1.354	0.709	-0.409	-0.333	-1.2	-1.378	-0.751	-0.231	-0.565	-0.661	-0.654	-0.476	1.571	-0.107	-0.746	1.548	-0.04	-0.506	-1.016	0.502	-0.53	-0.234	0.2	-0.242	0.63	-1.823	0.081	1.395	3.785	4.383	1.735
NVP-BEZ235_GDSC	-1.16	0.905	1.428	-0.606	1.739	1.9	1.001	1.814	1.846	-2.182	-1.702	-0.602	-2.395	0.262	-2.675	0.066	-2.305	-1.922	0.557	1.159	-0.816	-1.738	1.049	0.852	-1.318	1.616	0.969	1.918	-1.008	1.575	-0.679	1.14	0.224	1.933	0.986	-1.333	1.394	-1.88	0.086	-0.515	0.644	-0.94	-1.21	-1.107	-1.833	0.604	0.989	-2.72	0.257
NVP-BSK805_CTRP	-0.876	-0.885	-1.11	4.698	-1.235	-1.687	-0.825	-1.576	-1.602	-0.483	0.715	0.74	0.354	-1.325	0.679	0.745	1.783	1.673	3.538	-1.256	-0.329	1.219	-0.586	-0.033	0.505	-0.742	-0.952	-0.669	0.201	-1.109	-0.717	-0.07	0.984	-0.376	-0.164	-1.863	0.082	1.458	0.268	1.68	-1.684	1.427	-1.872	-1.145	1.609	-0.275	1.752	1.176	0.25
NVP-TAE684_CCLE	2.29	-0.301	-0.894	3.47	-1.034	-0.498	-0.961	-1.072	-1.718	0.803	1.03	0.657	1.372	0.909	-2.007	2.068	3.201	3.176	0.399	-0.689	1.201	2.2	-0.879	-0.276	-0.285	-1.281	-0.591	-0.653	1.057	-0.407	-0.274	-0.472	-1.349	-0.792	-1.642	0.657	-0.304	2.664	-0.215	0.102	-2.979	-3.103	-0.555	1.6	1.09	-0.824	-0.738	1.144	-0.568
NVP-TAE684_CTRP	-0.502	-0.295	0.323	2.708	-0.328	-1.301	-0.472	-1.928	-0.433	-0.848	-0.541	0.083	-0.854	0.612	-1.534	-1.017	0.234	-0.224	0.503	-1.234	1.996	3.835	-1.061	-0.193	0.713	0.462	0.071	-1.106	0.325	1.28	0.26	0.076	2.935	-0.963	-0.189	-0.747	-1.805	-0.847	2.084	-0.572	-0.854	1.431	-0.425	-0.548	1.736	-0.361	0.997	0.326	-1.483
NVP-TAE684_GDSC	0.195	0.701	0.16	-0.073	-0.028	0.467	-0.078	0.619	0.938	-0.605	0.095	-0.239	-0.506	-0.636	-9.577	0.512	-1.57	-0.359	0.276	-0.492	-0.009	-0.221	1.463	0.076	-0.161	0.842	-0.151	0.9	-0.285	0.679	-0.322	-0.017	-0.009	0.63	-0.407	0.144	0.579	1.886	0.478	-1.034	2.95	0.421	-1.274	-0.227	-0.226	-0.143	-0.199	0.925	0.864
O-6-benzylguanine_CTRP	-0.214	0.648	0.438	1.959	1.275	0.478	0.164	0.323	0.507	1.602	-0.421	-1.299	-2.333	0.11	-3.302	-3.35	-0.677	-1.185	1.355	1.114	0.195	-0.483	2.239	1.362	-0.541	1.097	-0.564	0.318	0.634	0.574	0.267	-0.074	-0.357	0.878	0.321	0.017	1.113	-0.735	0.249	-0.068	1.43	-1.043	-2.162	-2.86	-0.7	0.218	1.326	-2.074	-0.629
obatoclax_CTRP	-0.312	-0.486	-0.403	5.353	0.191	-0.385	-0.97	-0.423	-0.286	0.568	0.623	2.352	-0.029	-1.546	-1.373	-0.057	0.069	-0.519	-2.011	-0.69	-0.809	-1.44	1.441	-0.703	0.065	0.172	-0.119	2.779	-0.002	-0.834	-1.325	0.458	2.869	-0.488	0.025	-0.838	0.181	0.008	-1.299	0.273	-1.525	0.377	-1.391	0.101	-0.416	-0.018	1.093	0.012	-1.037
obatoclax_GDSC	-0.323	0.739	1.074	-2.459	1.092	1.794	1.465	1.533	2.402	0.236	1.015	-1.085	-0.497	0.552	0.699	-0.083	-0.364	-0.822	-1.258	1.372	-0.211	-2.162	0.729	-0.028	-0.578	0.865	1.026	1.914	-1.479	1.409	0.334	0.114	-1.546	1.518	1.24	-1.741	-0.479	-1.918	-0.753	-1.498	5.27	-1.133	0.193	-1.509	-1.273	-0.125	0.222	-2.746	0.584
olaparib_CTRP	-1.003	0.742	1.16	1.43	0.702	-0.208	-0.568	0.456	-0.008	0.358	-0.689	0.438	-0.715	-1.353	-0.331	-0.844	-0.4	2.358	-1.337	-0.087	-1.18	2.352	1.002	0.057	-0.56	1.338	0.769	0.013	-0.301	-0.093	-1.341	0.978	2.386	1.782	0.984	-0.806	1.512	-3.739	-1.124	1.832	0.918	0.264	1.205	-1.801	-1.071	0.562	2.006	-2.973	-3.595
olaparib_GDSC	-0.077	0.975	1.373	1.506	1.508	1.533	0.717	0.81	1.561	-0.809	-0.224	0.541	-0.586	-0.614	-1.745	0.465	1.55	-0.322	-1.395	1.145	0.122	-3.215	0.662	-0.59	-0.938	0.175	0.565	1.753	0.305	1.732	-1.175	0.03	-1.26	2.645	-0.442	-2.459	-0.209	-1.735	-1.647	-1.559	1.241	-2.348	-3.833	1.965	-0.958	-0.015	0.539	-1.864	-1.185
oligomycin A_CTRP	-0.187	-0.268	0.927	-1.131	0.768	0.14	-0.24	1.004	0.769	-0.399	0.524	0.042	-1.793	-1.911	-2.071	0.903	-0.486	1.278	-1.92	-0.253	-0.909	-1.739	1.299	-0.544	-0.303	1.227	0.531	0.756	-1.422	-0.206	-0.206	0.548	4.642	0.305	1.594	-1.267	0.312	-1.761	0.809	3.547	0.713	1.317	0.323	-1.171	-0.966	0.297	2.682	-3.606	1.172
omacetaxine mepesuccinate_CTRP	-0.949	-0.633	0.081	-0.388	-0.462	-0.283	-0.759	-0.359	-0.466	3.701	0.132	-0.037	0.109	-2.203	-2.114	3.111	-0.682	-2.348	-2.457	0.746	-0.868	-1.034	-0.274	-0.217	-1.204	0.49	0.084	-0.126	-0.051	0.316	0.03	0.318	0.242	1.896	0.35	1.069	-1.044	-2.063	-0.635	0.954	0.313	0.848	0.335	-2.408	0.887	-0.196	2.759	-2.762	1.016
OSI-027_CTRP	-0.949	-1.379	-0.672	3.655	-0.62	-1.402	-0.668	-0.596	-1.178	0.086	0.542	1.109	1.047	1.212	0.923	1.157	1.922	1.468	0.103	-0.65	-0.443	5.209	-0.184	-0.186	-0.28	-0.102	-0.501	-1.212	0.962	-1.179	-0.921	0.612	4.339	-0.401	0.163	-2.289	-0.594	-0.006	-1.242	1.446	-1.812	-0.491	-0.921	-0.892	0.815	-0.5	1.43	1.162	-2.489
OSI-930_CTRP	-1.375	-0.45	0.247	2.49	0.438	-0.418	-0.155	-0.236	-0.169	1.868	0.534	1.329	0.006	1.421	-2.824	1.835	1.808	-0.454	-0.328	-0.15	-0.945	-3.434	-0.567	-0.965	-0.78	-0.058	1.007	0.527	-1.229	-0.428	-0.282	-0.088	3.335	-0.213	1.401	-1.302	0.291	0.562	-0.54	2.089	-1.369	1.717	-1.105	-1.29	0.117	0.111	3.417	-0.566	-1.631
OSU-03012_GDSC	-0.601	0.437	1.02	5.201	1.099	1.135	0.138	1.093	1.505	-0.694	0.621	1.606	-0.78	-0.125	-1.931	0.962	-0.789	-2.2	-0.71	0.012	-0.609	-1.123	2.422	-0.017	-0.966	0.632	0.742	2.458	-0.775	1.113	-0.247	0.783	-0.954	0.027	0.427	-2.489	-1.765	-1.691	-0.639	-0.833	1.677	-1.387	0.262	-0.85	-0.588	-0.258	1.771	-3.575	1.041
ouabain_CTRP	-0.662	-0.96	-0.374	3.489	-0.424	-0.697	-0.724	-0.338	-0.459	-0.655	-0.277	0.642	-0.893	-0.34	-1.103	-1.563	0.677	-0.039	-1.375	-0.537	0.359	0.781	0.511	0.254	-0.456	0.338	0.102	-0.539	0.502	-1.228	0.676	-0.646	5.612	1.58	-0.399	-0.902	-0.176	-1.294	-1.843	3.668	0.083	-1.854	3.666	0.024	-0.1	0.132	1.573	-2.101	-1.111
oxaliplatin_CTRP	-1.143	-1.235	-0.751	2.481	-0.289	-1.165	-0.822	-1.203	-1.517	-1.875	0.447	0.058	1.246	-1.933	0.396	1.431	2.052	1.765	-0.194	-0.929	-0.02	2.948	-0.5	-0.971	0.285	-0.791	-1.227	-0.837	-0.179	-1.137	-0.909	0.5	2.066	-0.791	0.293	-1.744	-0.812	-0.686	-1.386	1.887	-2.033	2.058	2.803	-0.745	2.028	-0.627	1.635	2.656	-1.085
PAC-1_CTRP	-0.514	-1.677	-0.293	1.839	-0.011	-0.829	-0.623	-0.521	-1.872	1.562	0.279	-0.631	0.472	-0.119	1.717	0.325	1.98	2.115	2.525	0.274	-0.797	0.975	-0.052	0.608	0.238	-0.21	-0.09	-1.004	-0.036	-0.856	0.357	0.415	1.282	0.618	0.297	1.574	-2.559	-1.86	-1.069	5.267	-3.369	2.445	1.788	-2.678	-0.058	-0.884	-0.448	-1.162	-0.655
PAC-1_GDSC	-0.611	0.062	-0.427	1.673	-0.804	-0.784	-0.617	-0.663	-0.835	0.324	2.836	-0.335	1.225	0.176	1.051	1.202	-0.63	-2.471	1.797	-0.866	0.517	1.823	-1.785	-0.638	0.539	-0.764	-0.074	-0.522	0.084	0.237	0.311	-0.039	-4.705	-0.543	0.051	0.988	-0.947	0.016	-0.124	-3.577	0.334	-0.535	0.374	-0.661	1.314	-0.252	2.647	3.462	0.371
paclitaxel_CCLE	0.207	0.793	-1.277	2.028	-0.621	-0.014	-0.976	-0.383	-0.472	3.006	1.668	1.138	-0.583	-1.955	-2.052	4.492	-1.647	-1.076	-0.551	0.011	-0.756	-2.293	1.201	-0.829	0.574	-0.985	-0.087	0.359	-0.345	0.228	-0.441	0.202	-1.305	0.394	-0.829	-0.818	0.271	3.333	-0.747	-0.686	-1.055	0.486	-1.215	1.144	1.113	0.322	-0.672	-2.095	3.791
paclitaxel_CTRP	-0.77	-1.111	-0.878	1.72	-1.089	-1.234	-0.294	-1.463	-1.909	0.622	0.526	0.088	0.932	-0.402	0.156	-0.264	2.471	-1.397	-1.772	-0.493	-0.246	2.778	-0.996	-0.174	-1.09	-0.43	-0.307	-0.953	0.775	-1.419	-0.17	0.132	0.611	-0.625	0.843	1.738	-0.333	1.719	1.8	1.409	-2.975	2.526	2.947	-1.258	1.466	0.525	2.123	-1.215	-1.932
paclitaxel_GDSC	0.092	1.06	0.814	-1.422	1.871	1.603	1.447	1.878	1.071	1.055	-0.127	-0.748	0.051	0.273	1.949	-1.255	0.541	-0.008	-0.497	1.66	-0.582	-1.892	0.141	-0.012	-0.41	0.578	0.288	1.7	-0.9	0.451	-0.415	-0.167	-1.476	1.167	-0.269	-1.581	0.37	-2.053	-0.649	-2.987	1.964	0.136	3.631	-1.214	-0.448	-0.745	0.433	-5.111	0.295
palbociclib_CCLE	1.698	0.584	-1.009	1.163	0.101	0.336	-0.542	-0.127	-0.699	-1.896	0.609	0.445	0.118	-1.285	-2.425	1.519	0.653	1.208	0.215	-1.133	0.693	2.78	0.019	0.256	-0.036	-0.718	-0.872	-0.174	0.653	0.141	-0.896	-0.177	0.301	-0.908	-1.293	0.345	0.687	4.464	0.687	0.166	-2.985	-4.007	-0.63	0.241	0.41	0.838	-0.772	-0.784	3.46
palbociclib_GDSC	-1.169	0.971	0.955	-2.588	1.389	1.409	0.954	1.921	1.821	-1.78	-1.575	-0.911	-2.176	0.311	-1.697	-1.337	-2.903	-0.992	0.756	1.108	-0.837	-1.97	0.506	0.658	-0.652	1.837	0.898	1.738	-1.075	1.524	0.173	1.2	-1.691	1.469	1.61	-0.449	1.354	-0.282	0.105	1.115	1.159	0.084	-0.817	-1.732	-2.098	0.958	0.916	-2.786	-1.154
palmostatin B_CTRP	0.474	0.348	-0.18	-1.435	0.616	0.466	0.981	0.216	-0.131	0.734	-0.415	-0.844	-1.014	-4.225	-1.037	-1.487	0.147	-0.843	2.492	-0.12	-0.548	-0.881	0.636	0.191	0.484	0.432	-0.144	0.149	-0.906	0.266	-0.488	-0.576	0.318	2.057	0.594	-2.316	1.508	-3.166	0.501	0.074	0.381	0.639	5.819	-1.148	0.228	-0.168	0.434	-1.681	0.573
pandacostat_CTRP	-0.675	0.204	-0.346	2.759	-1.158	-1.174	-0.826	-0.69	-1.236	-0.35	1.484	0.391	0.621	-5.444	-0.445	1.671	1.124	1.804	1.412	-1.244	0.61	-1.051	-0.085	-1.698	1.592	-0.863	-1.232	0.334	0.442	-0.612	-1.324	-0.859	0.993	0.631	-0.595	-1.618	2.502	-0.909	0.104	1.541	0.143	1.424	0.843	0.98	1.519	-0.448	0.132	-0.966	0.997
Panobinostat_CCLE	-0.158	-1.2	-0.082	6.925	0.055	-0.789	-0.668	-0.106	-0.894	-1.447	0.019	2.629	-0.24	-0.418	0.032	2.843	0.412	0.643	0.725	-1.198	-0.167	0.421	2.174	-0.389	-0.023	-0.093	-0.44	1.031	-0.211	-0.365	-0.191	0.51	-0.186	-0.868	-0.272	0.396	-0.667	-0.677	-0.301	0.261	-0.442	-1.269	-0.06	-0.986	-0.772	-0.004	-0.309	0.698	0.835
parbendazole_CTRP	0.984	0.017	-0.591	1.994	-0.507	-1.205	-1.876	-0.726	-1.428	1.408	1.355	1.808	0.292	-2.889	-1.403	2.347	-0.195	-0.247	-1.812	-1.749	0.064	3.383	-0.357	-0.968	-0.487	-0.839	-1.428	-0.236	0.013	-0.577	-0.779	0.145	1.893	2.369	-0.799	-0.79	0.51	1.859	-0.566	2.989	-2.194	0.116	-0.397	0.98	1.122	-0.048	0.123	-2.363	0.332
parthenolide_CTRP	-0.104	-1.359	-1.718	-1.383	-1.874	-1.568	-0.52	-1.234	-1.134	-2.194	0.257	-1.306	-0.542	-0.683	-1.771	-0.828	0.972	-0.391	-0.922	-0.439	0.11	1.97	-0.132	-0.449	0.361	-0.356	-0.956	-1.025	-0.362	-0.85	0.465	0.134	1.126	1.26	0.285	2.955	-0.621	1.916	1.811	2.841	1.785	3.062	-1.042	-0.662	0.878	0.545	0.159	2.409	2.377
parthenolide_GDSC	-0.778	0.7	0.429	-1.41	0.992	0.775	0.046	1.338	0.904	-1.53	0.673	-0.956	-1.187	0.39	-3.327	0.394	-1.569	-0.358	-0.201	0.659	0.479	-1.224	1.613	0.862	-0.109	2.233	-0.724	1.393	-1.423	0.5	0.458	0.19	-0.546	0.447	0.396	-1.859	0.272	1.072	-0.307	-1.845	2.428	1.03	2.224	-0.54	-0.177	0.264	0.021	-4.864	0.444
pazopanib_CTRP	0.131	0.02	-0.329	2.296	-0.426	-0.813	-0.334	-0.762	-0.821	1.03	1.025	1.104	0.863	-2.01	-0.764	1.317	2.072	0.608	-1.71	-1.352	-0.325	2.872	-0.24	-1.016	-0.172	-1.183	0.619	-0.553	0.467	0.192	-1.191	0.031	1.96	-0.839	-0.268	-2.758	-0.039	0.679	-0.421	1.422	-1.158	-1.306	-5.44	2.855	0.273	-0.24	1.725	1.36	-0.73
pazopanib_GDSC	0.195	1.777	0.459	-0.847	-0.121	1.082	-0.278	0.294	0.414	0.74	-1.082	0.195	-0.869	-0.724	-2.312	2.374	-4.012	-0.748	-0.631	0.361	-0.931	-0.305	0.876	0.29	-0.945	-0.129	0.665	0.061	-0.024	0.609	-1.961	0.589	1.154	-1.701	-0.762	-2.436	2.311	1.722	0.413	-1.09	1.058	1.246	-2.789	1.103	-0.063	0.845	0.662	-2.755	0.525
PD-0325901_CCLE	-0.049	0.356	-0.684	-0.19	0.442	-0.837	-0.236	-0.085	-0.873	2.898	0.346	0.299	1.496	0.426	6.23	0.763	1.437	2.052	-0.589	-0.955	1.017	-0.873	-1.796	-1.173	0.359	-0.932	0.064	-0.178	-0.796	-0.555	0.389	-0.756	-0.998	-1.409	0.245	-0.022	-0.303	2.095	-0.169	-1.264	-2.694	-2.352	2.317	-0.802	-0.662	0.235	-0.03	0.625	-0.23
PD-0325901_GDSC	0.237	1.011	0.791	-5.592	1.059	1.121	1.032	0.867	1.406	-2.051	0.706	-1.376	-0.721	1.039	3.524	-0.572	-2.03	-0.179	0.07	1.088	0.497	-0.483	-0.855	0.938	0.253	0.646	0.413	0.267	-0.906	1.039	0.442	-0.323	-2.826	-0.577	0.794	-0.336	0.437	0.065	0.263	-0.194	0.067	-1.816	0.171	-0.63	-1.38	0.913	-0.676	-0.904	-2.373
PD 153035_CTRP	0.56	-0.98	-0.804	3.533	-1.27	-1.142	-0.865	-1.484	-1.533	-0.297	-0.609	1.82	1.438	-3.036	0.129	0.554	-0.314	1.182	-1.287	-0.769	0.402	-0.178	0.572	-1.099	0.36	-1.735	-0.266	-1.358	1.728	-1.195	0.07	-1.286	-0.588	-0.934	-1.12	-1.187	-0.218	0.995	0.889	-0.412	-0.484	3.182	1.913	0.643	2.445	-0.229	1.247	2.796	0.101
PD-173074_GDSC	0.077	1.143	0.231	1.428	0.451	1.25	-0.044	0.549	1.351	-3.02	0.599	0.363	-1.129	-0.484	-2.582	0.025	2.834	0.23	3.079	-0.233	-0.428	-3.217	1.515	-0.089	-0.609	0.426	-0.83	0.87	-0.115	0.736	-0.19	0.092	0.436	2.253	-1.17	-1.573	0.897	-0.781	-0.212	0.789	1.247	-3.736	-1.29	1.641	-0.532	0.598	0.213	-3.216	1.769
PD318088_CTRP	-0.378	-1.101	-0.091	-1.935	-0.153	-0.966	-0.248	-0.857	-1.124	2.038	0.89	-0.753	0.648	0.438	6.811	-0.117	1.587	4.393	1.588	1.023	0.44	0.301	-1.883	0.076	0.261	-0.391	0.331	-0.81	-0.212	-1.049	0.459	-0.301	1.077	0.345	0.252	-0.477	-0.932	0.728	0.055	0.128	-2.901	-0.798	0.56	-0.951	0.223	-0.5	0.038	1.531	-1.812
PDMP_CTRP	-0.989	-2.315	-1.054	-0.198	-1.729	-1.355	-0.272	-1.176	-2.088	-1.4	0.176	-0.301	0.001	-0.285	-0.583	-0.526	-0.389	0.754	-1.482	-0.18	0.372	2.549	-0.01	-0.697	0.607	-0.211	-0.396	-0.728	-0.081	-1.783	0.792	0.217	1.702	1.301	0.602	3.599	-1.161	1.728	0.82	4.144	-0.119	1.481	-0.588	-1.828	0.176	0.121	0.459	2.117	2.331
pevonedistat_CTRP	-0.102	0.756	0.863	1.447	0.758	0.03	-0.499	0.68	0.22	1.577	1.1	0.164	-0.14	-1.486	1.115	0.789	-0.404	-1.098	1.475	0.512	-0.823	-3.903	0.472	0.243	-0.916	0.363	0.52	0.742	-0.514	0.192	-0.1	0.1	1.49	0.366	0.158	-3.333	1.925	0.03	-0.786	-1.18	-1.566	-1.368	4.848	0.559	0.098	-0.08	1.51	-3.848	-2.294
PF-184_CTRP	-0.965	-0.767	-0.414	0.73	0.277	-1.286	-0.836	-0.861	-2.375	2.18	1.173	0.319	1.304	-2.34	-0.037	-0.156	1.589	1.422	0.451	-1.275	-0.475	1.932	0.787	-0.465	-1.286	-1.364	-0.57	-0.659	-0.93	-0.045	-0.683	0.578	3.955	1.388	0.751	0.72	0.022	0.15	-1.841	3.203	-2.144	1.166	1.085	0.173	0.869	-0.964	0.64	-0.174	-2.908
PF-3758309_CTRP	-1.689	-0.081	-0.091	-1.846	-1.566	-1.292	0.111	-2.006	-0.428	2.81	0.558	-0.136	0.367	0.398	2.919	1.896	-0.062	3.782	0.078	1.154	0.104	0.872	-0.511	-1.016	0.646	-1.123	-0.28	-0.334	0.207	0.083	-0.126	-0.2	0.264	0.625	0.436	0.666	3.181	0.572	0.048	0.614	0.579	0.405	-3.473	-1.73	-0.449	0.241	1.158	0.831	-0.008
PF-4708671_GDSC	-0.377	0.713	-0.143	-0.041	0.049	0.423	0.464	-0.434	1.066	-0.533	-3.717	-0.572	-1.258	0.071	-0.245	0.298	1.656	-0.444	0.935	0.554	-0.431	-1.892	0.894	-0.054	-0.424	0.201	0.579	1.811	-0.108	0.123	-0.365	0.039	4.504	2.561	-0.201	-2.011	2.151	-1.612	0.415	-0.721	3.199	-2.342	-0.689	0.487	-1.179	-0.614	-1.947	0.212	1.361
PF-4800567 hydrochloride_CTRP	-1.137	0.148	-0.385	1.425	-0.881	-0.938	-0.826	-0.812	0.371	-5.84	0.881	0.215	-1.397	-0.737	-2.66	3.35	-0.451	0.352	3.133	-0.851	-0.343	-0.09	0.387	-0.655	0.631	0.482	-0.845	0.53	-0.707	-0.009	-0.783	0.219	1.106	0.452	0.886	-0.435	1.796	0.498	0.642	0.539	1.326	0.786	-2.525	0.994	0.039	0.915	2.985	0.767	0.654
PF-543_CTRP	0.41	-0.713	-1.246	2.583	-1.302	-1.549	-0.955	-1.553	-1.8	0.217	1.223	1.313	1.416	-0.556	2.447	2.019	1.947	0.373	3.286	-1.29	0.277	2.073	-1.563	-0.624	0.372	-1.696	-0.952	-1.345	0.751	-1.278	-0.197	-0.842	-0.314	-0.513	-0.844	-1.025	-1.717	2.855	-0.999	-0.166	-2.349	0.55	1.238	1.198	1.88	-0.848	0.179	1.284	-2.462
PF-562271_GDSC	0.674	0.834	0.791	3.109	0.927	0.983	0.536	0.727	0.852	0.063	-0.005	0.871	0.225	-1.031	-0.223	-0.05	3.538	1.315	-2.546	0.117	0.265	-2.799	0.809	-0.544	-0.897	-0.247	0.309	1.409	0.179	0.926	-0.544	0.083	-1.295	1.652	-0.892	-0.55	0.498	-1.27	-1.157	-2.921	0.093	-5.019	0.467	-0.491	-0.687	-0.132	-0.148	-1.382	-0.611
PF-573228_CTRP	-0.594	-0.007	-0.529	2.726	-0.957	-0.439	-0.32	-0.09	-1.115	2.012	0.802	0.979	-0.286	-0.513	-1.776	1.326	0.39	2.185	-1.435	-0.398	-0.472	1.956	1.022	-0.316	-0.684	-0.322	-0.959	-0.254	1.691	-0.211	-0.703	0.931	0.992	-0.21	0.133	0.749	1.853	0.184	-1.107	1.306	-2.404	-0.626	-4.144	0.717	-0.604	0.297	3.944	0.292	-1.726
PF-750_CTRP	-1.1	-1.047	0.419	1.614	0.175	-0.727	-0.119	0.031	0.096	-0.764	-0.327	-0.323	-0.567	0.257	-1.326	0.171	1.005	0.992	-3.411	-0.122	-0.041	3.237	0.686	-0.032	0.169	1.021	1.078	0.294	-0.145	-0.442	-0.173	0.51	5.176	-0.096	1.074	-1.871	-0.067	-3.492	2.027	0.853	-0.238	0.654	1.743	-1.962	-0.466	-0.325	3.55	-2.012	-0.403
PHA-665752_CCLE	0.722	-0.769	-2.319	2.846	-0.867	-0.903	-0.564	-0.948	-2.264	3.481	1.177	0.5	0.886	-0.949	0.717	1.604	-0.494	0.601	0.35	1.718	-1.607	1.015	-0.142	-0.179	0.535	-2.161	-0.284	-1.125	0.758	-0.683	0.675	-0.89	0.677	0.419	-0.436	-0.586	0.056	1.878	-0.289	-1.848	-3.509	0.282	0.998	-0.208	0.078	-0.691	-1.174	0.101	0.068
PHA-665752_GDSC	-0.362	0.955	-0.185	-0.338	0.177	0.577	-0.831	0.219	0.447	-2.483	-0.192	-0.015	-1.363	-0.999	-6.01	-0.07	-0.951	-0.065	0.456	-0.378	0.225	-1.292	1.006	0.22	0.41	1.028	-0.817	1.152	0.301	0.584	-1.4	0.732	0.492	0.386	-0.328	0.392	5.631	-2.376	0.705	0.05	-0.967	0.041	-2.35	0.947	-0.563	0.868	0.764	2.968	0.378
PHA-793887_CTRP	0.032	0.631	0.996	3.103	1.508	-0.751	-0.821	-0.418	-0.666	1.068	0.417	1.076	0.063	-2.262	1.585	-0.395	0.98	3.997	0.622	-0.471	-0.934	-0.521	1.02	-0.323	-0.632	-0.062	0.083	0.266	-0.376	-0.717	-0.675	0.736	2.678	1.673	0.757	-1.926	1.563	-2.612	-2.293	-0.849	-1.641	-1.19	1.933	-0.736	-0.959	-0.102	0.948	-3.78	-1.447
phloretin_CTRP	0.623	1.011	0.243	0.217	0.302	0.432	0.197	0.994	0.764	-0.139	0.306	-0.027	-1.659	-2.664	-6.771	0.215	-3.373	0.779	-1.523	-0.453	-0.221	-0.083	2.136	0.147	0.101	0.651	0.386	0.786	0.011	1.032	-0.768	0.334	1.747	0.755	0.343	-1.804	1.681	0.447	0.727	0.388	1.525	1.039	-1.256	-0.15	-1.024	0.258	1.075	-2.449	0.808
PI-103_CTRP	-0.732	-1.594	0.823	-0.949	0.506	-0.639	0.068	1.626	0.473	-2.263	-1.067	-1.641	-0.973	2.048	-1.947	-0.606	1.078	-0.317	0.901	0.377	-0.914	0.502	-0.037	-0.185	-0.176	1.152	1.134	0.688	-0.983	-0.539	0.994	0.256	3.699	0.689	1.429	1.545	-2.143	-2.069	3.497	-0.092	-1.703	2.742	2.525	-2.99	-0.096	-0.386	1.803	1.627	-0.342
pifithrin-alpha_CTRP	-1.708	-0.258	0.041	-0.21	0.735	0.203	0.482	0.782	0.776	-3.454	-0.538	-1.94	-1.46	1.158	-1.419	-0.436	-0.038	1.78	1.949	0.309	-1.052	-0.431	1.872	0.685	0.493	2.06	0.546	1.516	-1.426	0.05	0.301	0.311	2.039	2.465	1.664	0.663	0.225	-0.627	2.393	1.395	1.006	0.466	0.595	-4.171	-1.183	0.146	0.973	-2.077	0.959
pifithrin-mu_CTRP	-0.4	-0.823	0.222	1.487	-0.104	-0.745	-0.806	-0.831	-1.025	-0.737	-0.212	0.286	0.138	-1.415	-4.626	0.536	-0.676	0.066	-2.821	-1.198	-0.437	1.887	0.18	-0.105	0.114	-1.192	0.896	-0.232	0.518	-0.199	-0.106	0.377	2.527	-1.857	0.657	-0.466	0.102	-3.546	1.247	2.952	-1.045	-0.417	2.147	1.759	-0.149	-0.493	1.689	2.253	0.259
PIK-93_CTRP	-0.965	-0.575	-0.42	2.621	-0.95	-1.008	-0.715	-1.109	-1.479	-0.187	1.016	1.053	0.382	-0.833	0.167	0.231	3.434	2.79	-2.598	-0.462	-0.12	0.897	0.041	-0.559	-0.505	-0.106	-0.852	-0.514	0.53	0.053	-1.83	0.849	2.626	0.009	0.622	-0.735	1.466	0.244	-2.149	0.251	-1.633	1.301	-1.592	-1.417	1.345	-0.071	2.608	1.166	-2.585
piperlongumine_CTRP	-0.978	-0.877	-0.771	-0.887	-1.014	-1.014	0.36	-1.077	-0.455	1.07	-1.033	-0.279	0.985	0.037	-0.465	-0.613	3.611	-1.543	-0.363	-0.048	-0.8	1.488	-1.301	0.282	-0.505	-0.212	-0.66	-0.855	-0.327	-1.249	0.282	-0.4	0.597	0.101	0.502	-0.788	-0.225	-0.924	-0.338	2.432	-1.413	1.154	3.902	-0.453	1.131	-0.516	0.541	2.469	-0.838
piperlongumine_in_MST-312 (1_in_1)_CTRP	-0.005	-0.591	-1.014	-1.177	-0.271	-1.408	-1.253	-0.387	-0.559	0.416	0.897	-1.208	0.116	-0.076	-2.175	0.277	2.688	-0.795	0.102	-0.739	0.404	4.897	0.297	0.946	0.408	0.546	-0.445	-0.773	-0.569	-0.93	-0.33	0.379	4.925	-0.633	0.187	0.649	-0.142	-0.303	5.27	0.15	-1.191	2.703	-0.26	-1.449	0.853	0.106	-0.611	0.252	-0.361
pitstop2_CTRP	-1.229	0.06	0.721	0.228	0.323	-0.375	0.205	-0.498	-0.026	-1.332	-1.031	-0.378	-0.48	-4.161	-4.467	-1.266	-0.198	-0.393	-0.99	-0.835	-0.4	-1.058	1.192	-0.766	-0.865	0.152	0.433	0.434	-0.261	0.22	-0.68	0.249	0.919	1.202	1.587	-0.543	0.599	-1.961	0.463	1.11	1.341	0.93	3.819	-0.375	0.18	-0.478	2.329	1.55	0.763
PL-DI_CTRP	-1.013	-0.738	-0.88	0.582	-0.866	-1.252	-0.762	-0.98	-1.071	0.587	-0.742	0.563	0.991	-0.024	0.456	-0.117	5.138	-0.007	0.068	-0.758	0.636	5.599	-1.307	-0.171	0.244	-0.318	-0.584	-1.448	0.778	-1.763	0.253	0.326	2.102	-0.545	-0.467	0.213	-0.428	-0.205	0.331	-0.071	-0.888	-0.57	2.278	-0.504	0.945	-0.884	0.32	1.734	-0.928
pluripotin_CTRP	-0.942	-0.719	0.049	-0.976	-0.749	-1.286	-0.628	-1.187	-0.911	1.856	1.426	0.799	1.087	-1.058	5.219	1.461	1.783	0.807	-1.764	0.122	-0.271	-0.518	-0.416	-0.922	-0.858	-1.427	-0.486	0.049	-0.218	-0.483	-0.437	0.422	4.743	1.022	0.604	-0.33	0.614	1.214	-0.833	0.054	-2.581	-1.135	-0.931	-1.353	0.725	-0.514	1.013	2.116	-1.73
PLX-4032_CTRP	0.329	0.287	0.341	-6.102	0.583	1.015	0.807	0.224	1.002	1.761	-0.468	-2.135	-0.226	1.2	-1.147	-0.277	-2.381	0.193	1.119	0.885	-0.101	0.58	-0.92	0.122	0.271	0.432	0.49	-2.2	-0.1	-0.011	0.98	0.244	0.641	0.232	0.781	1.601	-0.246	-0.285	1.257	0.189	0.522	-0.643	0.958	-0.798	-0.305	0.177	0.854	-0.881	1.365
PLX-4720_CCLE	-0.419	0.285	0.529	-2.33	1.481	1.462	1.109	1.586	1.423	-0.444	-0.593	-1.504	-0.649	1.16	0.288	0.106	-2.851	0.059	-0.886	1.709	0.14	0.512	0.091	0.728	-1.162	1.002	1.328	0.958	-0.002	0.017	0.668	0.31	-2.79	-0.075	0.661	-0.631	0.162	0.579	0.2	-2.795	1.558	-5.105	0.376	0.513	-0.755	-0.113	-0.712	-1.311	0.491
PLX-4720_CTRP	-0.01	0.623	0.941	-4.4	0.855	1.239	1.189	1.258	1.703	0.723	-0.647	-1.29	-1.274	0.877	-1.816	-0.756	-2.662	0.062	-0.798	1.176	0.219	0.974	0.573	0.256	-0.689	1.199	1.498	0.531	-0.876	0.808	0.315	-0.249	2.181	0.212	0.751	-2.6	0.89	-0.424	0.896	-0.6	2.433	-3.636	-0.172	0.037	-1.922	-0.137	0.823	-1.668	1.521
PLX-4720_GDSC	0.881	1.505	0.025	-5.078	0.029	1.102	0.703	0.157	0.863	0.212	0.279	-1.279	-0.042	0.126	-0.105	0.875	-2.552	0.826	0.207	0.589	1.199	1.796	-0.97	-0.074	-0.25	0.096	0.166	-0.812	0.37	0.057	0.682	-1.045	-2.966	0.639	-0.528	-2.213	1.187	1.659	0.069	-1.817	1.493	-4.082	0.592	3.019	-0.24	-0.15	-0.494	-0.49	0.56
ponatinib_GDSC	0.045	0.028	-0.579	4.235	0.398	-0.075	-0.307	-0.317	-0.088	1.051	3.033	0.83	0.765	-0.855	1.106	0.201	6.41	0.326	0.321	0.073	-0.341	-5.276	0.41	-0.278	0.034	-0.569	-0.171	0.335	0.015	-0.304	-0.585	0.249	-0.207	0.216	-0.815	-0.664	0.471	0.914	-1.262	-2.305	-0.471	0.349	-2.559	-1.461	0.864	-0.146	-0.857	-0.456	-0.095
PRIMA-1_CTRP	-1.406	-1.414	-0.33	-0.568	0.803	-0.972	-0.22	-0.587	-0.647	-1.176	-0.841	-0.922	-0.634	-1.53	-1.292	-1.24	1.242	2.023	0.779	-0.833	-0.777	0.002	0.56	0.61	0.156	1.035	-0.614	0.239	-1.085	-0.824	-0.015	0.446	3.608	-0.007	1.598	-0.187	0.306	-2.563	1.788	4.191	-0.309	0.095	3.38	-1.914	-0.132	-0.23	3.083	0.078	-0.604
PRIMA-1-Met_CTRP	-0.417	-0.819	0.898	-0.664	0.433	0.12	0.958	0.434	0.767	-1.328	-1.459	-0.688	-0.221	1.478	1.075	-1.539	-1.244	0.655	0.093	0.475	-0.144	0.198	1.257	1.012	-0.284	0.699	1.32	0.554	-0.193	0.545	1.431	0.694	0.638	0.419	0.984	-0.247	-1.424	-8.001	1.047	1.039	0.253	0.131	0.975	-2.112	-1.286	-0.17	0.778	0.263	1.814
PRL-3 inhibitor I_CTRP	-1.35	0.032	0.931	-2.465	0.161	0.225	0.164	1.118	1.276	-1.338	-0.86	-1.849	-1.581	1.343	-2.936	-2.212	-1.952	-1.368	-1.226	0.775	-0.431	0.856	0.665	0.088	0.414	1.104	0.577	0.823	-0.495	0.393	0.069	1.05	0.039	-0.045	1.499	2.857	0.095	-0.661	1.113	1.687	3.153	0.969	-1.367	-3.391	-0.763	-0.278	1.184	-1.337	3.106
procarbazine_CTRP	3.481	0.059	-0.022	-0.474	0.473	0.072	-0.064	-0.049	-0.183	1.953	2.966	-0.831	0.851	0.125	1.257	2.406	5.307	-0.647	1.083	-0.346	0.184	-1.821	-0.337	-0.195	-0.593	-0.198	0.235	-0.121	-1.44	-0.166	-0.31	-0.384	-1.696	-0.427	-0.409	-0.698	-0.331	-0.934	-0.986	-1.163	-0.618	-1.261	1.939	-0.445	-0.897	-0.746	-0.471	-1.746	-0.628
prochlorperazine_CTRP	-0.383	-0.254	-1.026	0.752	-0.248	-0.356	-0.653	-0.36	-0.323	-2.636	1.214	-0.25	-0.559	-0.536	-2.148	0.701	0.256	-0.32	4.757	-0.032	-0.523	-0.077	-0.062	0.098	-0.706	-0.06	-1.423	-0.286	0.152	-0.518	-0.081	-0.127	-1.167	1.932	0.379	-0.063	-0.399	4.559	-1.148	-0.281	-1.184	3.044	1.494	-1.344	1.322	0.08	0.612	-0.555	-1.221
purmorphamine_CTRP	-1.272	-1.256	-0.098	2.962	-0.843	-1.028	-0.181	-0.432	-0.352	-3.271	0.398	0.468	-0.812	1.321	-1.045	-0.418	-2.509	2.056	1.558	-0.415	0.308	1.13	1.422	0.394	0.982	1.332	0.295	0.35	0.312	-0.855	1.058	0.592	0.215	2.33	0.819	1.479	-3.329	-1.334	2.59	2.47	-0.878	1.811	-2.947	-2.348	0.107	-0.075	1.62	0.456	0.932
PX-12_CTRP	-0.542	-1.437	-1.177	1.417	-0.306	-1.841	-0.644	-1.722	-1.948	2.235	0.476	0.229	1.52	-1.919	-1.072	0.885	1.349	1.034	-1.311	-0.762	0.122	3.256	-0.837	-0.267	-0.591	-0.558	-0.671	-1.652	0.285	-1.052	0.287	-0.138	3.513	-0.506	0.646	-0.297	-0.76	-0.806	0.71	1.667	-1.495	0.567	3.223	-1.364	1.622	-1.134	1.944	0.536	-0.796
PYR-41_CTRP	-1.217	-0.002	0.251	-1.542	-0.319	-0.521	0.332	1.037	0.121	-2.283	0.346	-0.783	-1.624	1.205	-0.058	-0.329	-4.812	0.227	-0.769	-0.247	0.207	1.242	-0.598	0.293	-1.061	0.567	-0.125	-0.536	-0.123	0.053	0.04	-0.392	1.344	0.719	1.086	0.852	-0.468	1.074	1.108	1.792	-0.278	1.446	0.242	-0.867	-0.408	1.192	0.458	-0.04	4.397
pyrazolanthrone_CTRP	-0.509	0.408	-0.185	1.45	-0.475	-0.011	-0.152	-0.061	-0.255	1.903	1.177	1.398	-0.603	0.892	-2.218	-0.535	-0.366	-0.027	-1.324	0.238	-0.33	1.966	0.153	-0.812	-1.134	0.412	-0.038	-0.304	0.073	0.088	-1.344	0.195	2.908	2.626	0.979	-2.097	2.067	2.429	-0.573	2.36	-1.612	-0.968	-3.465	0.563	0.035	0.543	2.658	-0.652	0.775
Pyrimethamine_GDSC	2.122	0.54	-0.179	0.089	-0.621	0.028	-0.516	0.47	0.435	1.322	1.222	0.529	1.224	-1.428	-4.091	0.692	0.782	1.748	-0.583	-0.401	1.201	0.207	1.238	0.205	0.174	0.048	-0.831	-0.769	0.569	0.334	-0.315	-1.033	-0.879	0.006	-1.232	-1.164	-0.754	2.226	-0.67	-4.561	2.067	-0.317	0.361	1.695	0.471	-0.759	-0.96	-0.039	-0.663
QS-11_CTRP	-0.131	-0.902	-0.294	-0.23	-0.198	-0.087	-0.697	-0.345	0.15	-0.191	-0.127	-0.477	-0.45	0.324	0.782	0.681	1.119	-4.017	-0.965	-0.093	0.021	-1.793	-0.29	-0.651	0.153	-0.762	0.355	-0.083	0.111	0.294	0.375	-0.544	-1.511	-0.238	0.003	0.271	-0.938	0.146	-0.404	-3.552	-0.063	1.621	0.51	-1.066	1.394	-0.401	-0.294	1.431	4.995
QS-11_GDSC	0.3	1.363	0.731	1.305	1.131	1.577	-0.005	1.165	1.691	-0.3	1.652	0.847	-0.832	-0.278	-2.096	1.127	-0.817	-3.176	1.257	0.641	-0.385	-1.219	1.971	-0.101	-0.456	0.473	0.36	1.366	-0.406	0.914	0.257	-0.344	-0.384	2.286	-0.532	-2.532	-0.195	-1.26	-0.26	-1.524	1.593	-4.24	-0.895	0.758	-1.3	0.335	1.119	-3.722	0.999
quizartinib_CTRP	0.03	0.199	0.838	-0.665	0.093	-1.081	0.068	0.724	0.495	-1.993	-0.182	0.314	0.704	0.622	-3.228	0.136	-4.572	0.233	1.219	0.064	-0.034	0.919	-0.962	-1.338	0.548	-0.22	1.062	0.261	0.704	-1.03	0.707	-1.012	1.497	1.069	-0.191	0.124	-3.569	-0.381	0.814	1.436	1.302	1.135	-0.465	-0.573	-0.887	-0.07	1.497	1.06	1.13
QW-BI-011_CTRP	-0.32	0.118	0.198	1.114	0.066	-1.372	-0.752	0.206	-0.381	0.153	-0.242	1.42	1.478	0.497	0.221	-0.415	-0.219	0.73	0.386	-0.898	0.45	3.687	-0.553	-0.188	-0.456	0.176	0.631	-0.362	0.336	-0.881	-0.839	-0.326	4.308	-0.774	0.117	0.097	0.375	0.091	0.148	0.526	1.362	-1.437	-0.636	1.708	-0.129	-0.433	0.876	-0.204	-6.601
R428_CTRP	-1.02	-0.855	0.286	-2.712	-0.167	0.119	-0.222	-0.095	0.132	-1.326	-0.002	-1.508	-0.913	1.332	-1.146	1.048	-0.545	-2.09	-1.26	1.116	-0.499	-0.31	-0.251	-0.276	-0.768	1.031	-0.58	0.092	-0.77	-0.131	0.351	0.052	-0.095	4.784	1.289	1.493	-2.051	1.655	-0.144	0.509	0.689	2.406	-0.966	-3.463	-0.002	0.527	1.832	-0.548	0.941
RAF265_CCLE	1.073	0.639	0.346	-0.515	1.427	1.597	1.045	1.223	1.289	1.358	-0.8	-1.047	-1.582	2.889	-2.606	0.791	0.672	-2.633	-1.207	0.36	-1.335	-1.809	0.197	1.072	-0.301	0.563	1.643	0.603	-0.826	-0.043	-0.079	-0.324	-1.804	-1.023	0.262	-1.377	0.55	0.311	-0.833	-1.772	-0.185	-3.039	-0.541	2.276	-0.802	-0.153	-0.568	-1.79	0.562
RAF265_CTRP	-0.533	-1.096	-0.995	-1.759	-0.595	-1.11	-0.637	-0.749	-0.548	0.315	-0.11	-0.691	-0.103	0.205	-1.675	-0.838	0.627	0.366	0.67	-0.149	0.53	7.48	-0.139	0.159	0.485	0.234	-1.072	-1.528	-0.283	-1.182	-0.653	-0.286	3.985	0.063	-0.319	0.989	0.11	0.822	1.241	0.476	0.864	1.533	0.05	-1.682	0.819	-0.122	0.534	0.869	0.222
RDEA119_GDSC	0.872	1.159	0.722	-3.039	0.949	1.31	0.445	1.041	1.799	-2.046	0.917	-0.731	-0.628	0.989	3.572	-0.062	-0.11	-0.174	1.85	1.06	0.484	-1.467	-0.728	1.095	0.713	0.372	-0.382	0.221	-0.061	1.178	0.164	-1.052	-2.723	0.101	-0.224	-1.867	-0.338	-0.195	-0.099	-1.01	-1.958	-3.099	-0.089	-0.974	-0.949	0.733	-1.886	-0.774	-2.338
regorafenib_CTRP	-2.03	-2.174	0.413	-0.548	-0.478	-1.278	0.007	-0.793	-0.321	-2.713	-0.63	-1.883	-0.477	2.802	1.024	0.431	-0.6	-1.718	0.836	0.269	-0.732	2.896	-1.182	0.621	0.486	2.156	0.372	-0.68	-0.466	-1.578	0.866	0.391	2.486	1.252	1.689	0.979	-2.516	0.559	2.38	2.148	0.366	2.804	0.159	-3.412	0.861	-0.318	1.756	-0.599	0.959
Repligen 136_CTRP	0.527	0.441	-0.273	3.375	0.059	0.502	-0.531	0.353	0.004	3.263	0.927	0.991	0.335	-1.385	-6.245	2.64	0.458	-0.018	-0.901	-0.3	-0.359	-1.411	1.367	-0.007	-1.069	0.274	-0.252	0.769	0.057	0.602	-0.272	0.297	0.158	1.739	-1.041	-1.957	0.826	-0.375	-0.963	-0.996	-0.537	1.084	0.133	0.328	0.542	-0.351	0.439	-0.839	-1.802
RG-108_CTRP	-0.901	0.781	0.436	-0.241	0.96	0.886	0	1.503	1.042	-2.547	-0.263	0.157	-2.307	0.166	-4.653	0.292	-2.07	0.335	0.698	-1.011	-0.628	-0.986	1.049	0.218	-0.822	2.095	0.352	1.054	0.031	1.685	-0.666	1.247	0.923	0.332	0.644	0.419	0.702	0.947	-0.06	-0.043	1.372	0.519	-4.437	0.15	-1.08	1.022	0.349	-0.25	1.421
rigosertib_CTRP	-0.707	-0.628	-0.872	2.515	-0.977	-1.334	-1.045	-0.756	-1.847	1.548	1.731	1.493	0.381	-2.147	-0.923	2.035	0.21	0.448	-1.25	-0.626	-0.894	0.591	0.086	-1.252	-0.748	-1.225	-0.66	-0.574	0.731	-1.253	-0.361	0.969	2.517	-0.845	-0.238	-1.291	1.179	1.664	-1.257	1.748	-2.191	0.191	-1.479	2.376	0.496	0.068	4.281	-1.163	-1.252
RITA_CTRP	0.049	-1.652	-0.639	1.965	-1.284	-1.616	-0.967	-1.422	-1.405	-0.629	1.076	1.227	0.755	-0.389	0.175	1.975	-1.681	0.95	-2.874	-1.463	-0.005	0.831	0.004	-0.67	0.548	-1.345	-0.576	-1.128	0.398	-1.056	0.185	-0.406	3.653	-2.072	0.006	1.01	-1.725	0.824	-1.732	3.356	-0.023	3.097	0.166	0.64	1.228	-0.106	-0.282	2.738	0.683
RO-3306_GDSC	-1.302	0.404	1.014	-1.838	1.649	1.033	0.58	1.363	0.928	1.649	-1.677	-1.022	-0.862	1.235	-0.491	-0.539	-2.14	-1.249	2.807	1.395	-0.841	-2.869	0.564	0.873	-0.864	1.595	0.404	1.285	-1.301	0.991	1.129	0.788	-2.189	1.975	0.436	0.77	-0.434	-0.178	-0.018	3.114	0.542	-1.311	-0.342	-3.076	-1.615	0.362	0.83	-3.247	-3.203
RO4929097_CTRP	-1.215	-1.464	-0.086	2.624	-0.081	-0.257	0.478	-0.833	-0.765	-0.599	-0.192	-1.331	1.19	0.945	3.71	-0.408	1.501	4.169	-3.469	0.062	0.334	1.102	-0.855	-0.251	0.45	0.001	0.753	-1.111	-0.091	-0.301	0.759	0.696	-0.831	-0.7	0.737	1.116	-3.038	-1.532	0.084	-0.011	-0.958	0.006	2.172	-4.475	1.36	-0.051	1.66	0.577	0.077
rucaparib_GDSC	0.441	-0.22	0.136	-0.349	1.405	0.412	0.414	0.471	0.575	2.062	-3.003	-0.317	-0.278	-0.126	1.353	-0.37	-0.292	2.882	0.242	0.004	-0.523	-4.605	1.329	0.013	-0.519	-0.152	0.359	1.093	-0.422	0.603	0.618	-0.126	3.99	1.932	0.728	-2.618	-0.535	-0.178	0.777	1.009	-0.772	-2.347	-2.012	0.2	-1.438	-0.828	-1.467	-1.428	0.825
ruxolitinib_CTRP	1.251	1.175	-0.788	1.462	-0.697	0.764	-0.755	-0.779	-0.17	0.341	2.134	1.848	0.355	-1.141	-1.485	2.313	-0.526	0.475	0.697	-0.824	0.545	0.773	0.642	-0.063	-0.251	-0.895	-1.537	0.188	1.353	0.463	-1.063	-0.704	0.619	1.588	-1.571	-1.931	1.247	1.464	-1.242	0.724	-0.922	-0.137	-3.353	3.055	0.772	0.252	-0.014	-0.015	-1.994
salermide_CTRP	-1.231	-1.148	0.147	-3.286	0.455	0.461	0.661	0.363	0.462	-3.382	-1.349	-2.384	-1.791	1.577	-3.543	-1.122	-1.227	0.044	0.427	0.69	-0.321	-0.368	0.53	0.327	-0.5	1.513	-0.118	0.502	-1.033	-0.078	0.816	0.154	-0.025	1.948	1.868	1.218	-0.962	0.795	0.701	1.53	1.255	1.568	3.089	-3.871	-0.291	0.896	2.69	1.478	1.408
salermide_in_PLX-4032 (12_in_1)_CTRP	-0.458	0.34	0.694	-4.857	0.311	1.043	0.518	0.071	1.073	-0.043	-0.195	-2.762	-0.823	0.188	-3.664	-0.13	-1.929	0.124	0.387	0.842	-0.613	-0.334	0.166	0.017	-0.193	2.123	0.909	0.435	-1.211	0.454	0.443	-0.145	0.376	1.875	0.67	1.473	1.128	0.49	1.425	0.747	2.473	-0.192	0.373	-2.986	-1.692	-0.08	1.001	-0.781	1.075
Salubrinal_GDSC	0.427	1.21	0.952	-0.802	0.624	1.579	0.15	1.503	1.706	1.337	0.69	-0.103	-1.139	-0.22	-4.139	-0.455	-1.615	-0.311	0.11	0.938	0.605	-1.601	1.638	0.095	-0.669	0.829	0.389	0.874	-0.1	1.496	-0.369	0.125	-0.038	1.84	-0.562	-1.528	0.407	-0.474	-0.837	-4.049	2.884	-0.164	-0.601	1.369	-0.762	0.076	0.008	-4.204	0.362
saracatinib_CCLE	-0.781	-0.692	-0.61	3.444	-1.277	-1.564	-0.594	-1.54	-1.407	-1.245	1.441	0.234	1.437	-1.849	2.483	1.386	4.129	-0.766	-0.316	-1.349	-0.066	1.387	-0.959	-0.688	0.365	-1.376	-0.908	-0.746	0.369	-1.336	-0.475	-0.207	-0.88	-1.161	-0.264	0.671	-0.255	-0.067	-0.488	1.552	-0.221	2.561	0.996	-0.181	2.689	-0.753	-0.145	1.767	-1.354
saracatinib_CTRP	-1.44	-0.371	-0.933	1.979	-0.2	-1.78	0.81	-0.921	-0.429	-1.069	-0.102	0.806	0.431	-2.515	1.31	0.312	0.373	1.231	-1.891	-1.167	-0.81	-0.494	-0.006	-0.853	0.054	-1.395	1.222	-0.885	-0.583	-0.743	-0.357	0.584	0.919	-1.28	1.752	-2.19	0.54	0.116	-0.863	0.475	1.309	3.45	0.803	-1.562	1.508	-0.461	1.165	2.638	-1.503
saracatinib_GDSC	-2.724	-0.144	0.761	-0.602	0.388	0.085	0.825	0.55	0.772	-4.159	-1.593	-0.7	-2.282	0.933	-0.729	-1.282	-1.54	-0.62	0.624	0.294	-0.657	-1.019	0.875	0.975	0.075	1.429	0.822	1.06	-1.266	0.578	-0.47	0.581	0.189	0.854	1.653	0.906	1.817	-2.624	0.896	3.293	2.501	0.475	-0.293	-3.275	-0.39	0.337	0.92	0.95	1.066
SB 216763_GDSC	0.701	0.475	-0.175	-1.293	0.907	0.656	0.856	0.26	-0.566	3.575	-1.332	-1.079	0.836	-0.091	0.912	-0.154	2.425	1.354	0.307	1.105	0.111	-1.544	-0.776	-0.361	-1.066	-0.882	0.682	-0.222	0.532	1.117	0.03	-0.15	-4.524	-0.745	-0.212	-3.127	-0.482	-0.717	-0.292	-1.257	-3.057	-1.124	0.463	-0.327	-0.306	-0.741	-0.316	0.639	1.019
SB-225002_CTRP	-0.275	0.026	-0.188	1.04	-0.104	-0.888	-0.9	-0.46	-0.689	-0.322	1.667	0.666	-0.632	-2.693	-1.87	1.584	-0.736	-0.878	-2.276	-1.351	-0.915	1.437	0.642	-0.954	-0.523	0.004	-0.266	-0.212	-0.374	-0.291	-1.063	0.662	4.024	0.896	0.766	-1.715	0.379	1.351	0.016	2.922	-1.684	2.781	-1.976	0.194	0.673	0.496	2.174	-2.479	3.095
SB-431542_CTRP	-1.762	-0.34	-0.881	2.108	-1.445	-0.741	-0.157	-0.926	-1.364	-3.791	0.026	1.135	0.37	-0.389	-1.45	1.528	1.194	1.109	1.706	-1.24	0.075	0.463	-0.609	-1.12	-0.073	-0.33	-0.574	-0.333	0.748	-0.253	0.219	-0.828	1.228	1.109	0.643	1.294	1.251	1.033	-1.671	1.769	-0.775	1.36	0.826	-1.322	0.108	-0.463	0.969	1.167	-0.552
SB-525334_CTRP	-0.159	0.67	0.043	0.674	-0.117	-0.287	-0.468	-0.618	-0.11	-3.092	0.425	0.503	0.307	-1.177	-3.267	2.063	-0.148	1.582	0.446	-0.532	0.143	1.644	0.886	-0.135	-0.108	0.564	-1.187	0.349	-0.057	-0.683	-0.759	0.086	3.103	-0.393	0.355	-0.839	0.552	-2.934	-0.984	2.185	-0.097	0.327	2.916	1.188	-0.039	-0.644	1.994	0.456	-3.956
SB590885_GDSC	0.47	0.967	0.444	-5.118	0.652	0.723	0.112	0.775	0.696	-2.151	-0.472	-1.308	-0.321	0.515	0.033	0.912	-1.727	1.484	0.723	1.069	1.078	-0.367	-1.138	-0.208	-0.095	0.765	-0.181	0.433	0.161	0.342	0.746	-0.367	-3.042	1.61	0.302	-0.042	1.136	0.42	-0.135	-1.393	0.917	-4.315	0.863	0.65	-1.086	0.318	0.053	-1.155	-1.387
SB-743921_CTRP	-1.276	-1.532	-1.114	1.05	-1.129	-2.035	-0.817	-1.61	-2.145	-0.354	0.358	0.031	0.605	-0.748	0.541	0.016	1.549	1.267	-0.933	-1.201	-0.326	3.532	-0.855	-0.27	0.22	-0.417	-1.001	-1.438	0.229	-1.485	-0.008	0.341	2.34	-1.242	0.492	0.523	-0.703	1.174	2.228	2.916	-2.429	0.143	1.205	-1.095	1.209	0.275	3.284	1.328	1.11
SCH-529074_CTRP	0.846	-0.779	-0.946	1.149	-0.735	-1.181	-0.705	-0.262	-1.324	0.589	0.885	-0.302	0.379	-1.151	-0.092	1.306	0.288	0.407	-1.139	-1.459	-0.636	-0.187	0.041	-1.751	-0.057	-0.918	-0.863	0.396	-0.053	-1.233	-1.416	0.278	0.003	0.508	0.249	-0.041	0.283	0.025	-1.093	0.187	0.084	0.378	-0.512	1.023	0.222	0.948	0.217	0.154	0.163
SCH-79797_CTRP	-0.473	-0.936	-1.246	6.061	-0.551	-0.86	-0.917	-0.495	-0.907	-0.303	0.498	2.566	-0.461	-0.807	0.552	1.276	1.257	-0.32	-0.366	-1.005	-0.303	0.624	1.17	-1.18	0.422	-0.594	-0.258	3.358	-0.037	-0.766	-0.528	-0.533	0.591	-0.491	0.112	-0.312	-0.562	0.563	-0.085	1.278	-0.895	-0.685	-0.399	-0.268	1.316	-0.539	0.105	-0.022	-1.218
seliciclib_GDSC	-0.005	-0.115	0.034	-2.923	-0.36	0.841	0.379	2.027	1.006	-0.897	-0.426	-0.844	-1.038	-0.415	-5.519	-0.071	-0.902	-0.69	-0.295	-0.386	0.447	-1.369	1.272	0.213	-0.774	1.422	0.718	0.741	-0.533	0.134	0.203	-0.263	0.255	0.596	0.009	0.427	0.294	0.907	0.292	0.856	0.418	0.644	4.598	0.476	-0.694	0.121	0.325	-2.197	-0.148
selumetinib_CCLE	0.507	-0.008	-0.183	-0.362	0.534	-0.203	0.265	0.168	-0.76	1.707	-0.051	0.121	1.193	0.997	5.221	0.301	0.691	3.841	-0.985	-0.588	1.1	-0.108	-1.138	-0.281	0.646	-0.414	0.182	0.122	-0.697	0.14	0.971	0.295	-1.526	-1.596	0.19	0.593	-0.157	1.266	-0.235	-2.018	-2.668	-3.003	2.002	-1.329	-1.121	0.378	-0.111	0.537	-0.596
selumetinib_CTRP	-0.619	-0.929	0.156	-2.049	0.035	-0.939	0.106	-0.971	-0.947	1.7	0.533	-1.216	0.616	0.509	7.097	-0.375	1.598	3.342	1.239	0.849	0.187	-0.882	-1.319	0.137	0.169	-0.047	-0.141	-0.522	-0.631	-0.816	0.595	-0.212	-0.061	-0.078	1.096	0.306	-1.354	-0.246	0.088	-0.379	-2.75	-0.468	3.346	-1.512	0.349	-0.709	1.619	0.698	-2.063
selumetinib_GDSC	-0.095	0.344	0.344	2.041	1.044	1.441	0.532	1.284	1.064	-1.318	-0.624	-0.687	-1.396	0.168	0.804	-1.436	-1.626	2.709	0.831	0.989	-0.599	-1.84	1.973	0.38	-0.558	0.448	0.28	0.745	-0.045	0.24	0.908	-0.14	0.898	3.987	-0.58	-1.127	0.022	-1.827	0.495	-0.44	-0.086	-4.384	-0.214	-2.96	-1.466	-0.279	-1.295	-3.593	4.041
selumetinib_in_BRD-A02303741 (4_in_1)_CTRP	-0.754	-1.703	0.193	-1.323	0.168	-0.896	-0.22	-0.305	-1.012	2.284	0.148	-0.876	0.908	0.601	6.381	-0.308	1.715	2.36	0.627	0.507	-0.284	0.654	-0.939	0.194	-0.193	-0.521	0.266	-0.756	-0.717	-1.238	0.467	0.301	4.88	0.352	0.657	0.115	-1.441	0.121	0.5	1.208	-2.496	-0.58	0.579	-2.061	-0.172	-0.903	0.168	0.677	-1.613
selumetinib_in_decitabine (4_in_1)_CTRP	-0.383	-1.068	-0.303	-1.901	-0.427	-1.105	0.223	-0.98	-1.488	2.321	0.307	-0.759	1.02	0.211	6.701	-0.137	2.228	3.295	-0.896	0.446	0.145	0.492	-1.776	-0.099	0.031	-0.719	-0.182	-0.979	-0.387	-0.809	0.309	0.114	-0.013	0.203	0.63	0.443	-0.947	0.238	-0.276	1.071	-2.923	1.16	1.865	-1.786	0.828	-0.521	0.834	0.694	-2.014
selumetinib_in_GDC-0941 (4_in_1)_CTRP	-0.677	-1.394	-0.282	-0.247	-0.658	-1.394	-0.158	-1.217	-1.559	0.463	0.028	-0.19	0.57	0.359	3.059	1.57	7.158	1.318	-0.773	0.244	-0.545	0.629	-1.872	-0.433	-0.637	0.013	-0.748	-0.332	-0.39	-1.175	-0.543	-0.323	0.236	-0.216	0.286	1.912	-0.982	-0.046	-0.554	-0.024	-1.324	-0.274	0.967	-0.927	1.254	-0.58	1.019	1.276	-1.43
selumetinib_in_JQ-1 (4_in_1)_CTRP	0.196	-1.189	-0.716	-0.335	-0.921	-1.407	-0.624	-1.234	-1.569	2.286	0.392	-0.129	1.963	0.183	4.633	1.454	4.105	-0.013	-0.193	-0.347	0.597	5.084	-1.964	-0.387	0.007	-1.034	-0.586	-1.605	0.311	-1.439	0.071	-0.379	1.011	0.074	-0.11	0.674	-1.324	0.576	-0.11	-1.026	-1.731	-0.88	0.042	-1.198	1.589	-0.893	-0.16	2.085	-0.996
selumetinib_in_MK-2206 (8_in_1)_CTRP	-0.621	-1.157	-0.652	-0.306	-0.75	-1.725	-0.215	-1.084	-1.479	3.296	0.595	0.315	1.235	0.65	4.367	1.479	3.054	1.783	-0.299	0.522	-0.074	0.113	-1.391	-0.52	0.261	-0.32	-0.449	-0.63	0.079	-1.599	-0.154	-0.453	2.22	1.642	-0.331	1.64	-0.337	0.466	0.681	0.825	-2.095	-1.963	-0.947	-1.38	0.209	-0.675	0.675	1.983	-2.128
selumetinib_in_navitoclax (8_in_1)_CTRP	-1.03	-1.426	0.571	-1.218	0.649	-0.51	0.41	-0.944	-0.674	0.908	-0.501	-0.956	0.758	0.246	5.932	-0.554	3.534	1.961	-1.763	0.446	0.77	0.558	-1.536	0.298	0.013	0.189	0.857	-0.153	-0.494	-0.134	0.296	1.055	0.369	-1.269	1.398	2.529	-1.706	-2.001	0.374	-1.102	-2.086	-1.792	0.966	-2.11	-0.027	-0.594	3.113	1.086	-2.337
selumetinib_in_piperlongumine (8_in_1)_CTRP	-1.323	-1.582	-0.347	0.043	-1.012	-1.722	-0.058	-1.436	-1.993	2.908	-0.094	-0.686	1.514	0.803	1.87	-0.294	2.199	2.107	-0.591	0.135	1.003	2.974	-1.173	0.687	0.231	0.002	0.321	-2.118	0.53	-1.695	0.454	-0.85	2.864	-1.783	0.505	2.07	-1.643	-1.484	2.016	1.55	-1.908	-0.42	1.399	-1.39	0.903	-1.214	0.545	2.288	-2.196
selumetinib_in_PLX-4032 (8_in_1)_CTRP	-0.727	-1.216	-0.002	-1.296	-0.893	-1.197	0.342	-1.668	-1.65	2.175	0.304	0.182	1.522	-0.074	4.631	0.108	0.497	2.729	-0.602	0.758	-0.447	0.784	-1.231	-0.109	-0.389	-0.581	0.01	-1.272	0.349	-0.536	1.423	-0.383	3.006	1.099	-0.141	2.548	-0.501	0.295	0.179	0.952	-2.178	-0.988	1.616	-1.406	-0.173	-0.999	0.263	0.528	-1.54
selumetinib_in_tretinoin (2_in_1)_CTRP	0.279	-1.43	-0.153	-1.28	0.014	-1.039	-0.158	-0.595	-1.158	3.487	0.873	-0.429	1.52	0.203	6.849	0.149	2.558	2.12	-0.758	0.159	0.076	0.895	-1.084	0.12	-0.012	-0.685	0.103	-1.019	-0.465	-1.16	-0.056	0.24	3.799	-0.581	0.107	0.231	-1.775	0.549	-0.027	0.56	-2.737	-0.025	-0.23	-1.317	0.265	-0.702	-0.688	0.991	-1.793
selumetinib_in_UNC0638 (4_in_1)_CTRP	-0.156	-1.475	-0.97	-0.047	-1.086	-1.55	-0.555	-1.157	-1.933	1.504	0.817	-0.411	1.192	0.37	4.656	1.625	3.508	2.725	1.442	0.439	0.403	1.849	-1.755	-0.03	0.396	-0.573	-0.313	-1.244	0.28	-1.276	0.251	-0.389	0.529	-0.003	-0.422	0.972	-1.303	2.435	0.298	0.722	-2.641	-1.254	-0.262	-1.273	1.133	-0.79	0.635	0.862	-2.289
selumetinib_in_vorinostat (8_in_1)_CTRP	-0.634	-1.453	-0.3	-0.68	-0.483	-1.44	-0.852	-1.317	-1.721	2.426	0.682	-0.457	1.523	0.025	2.11	2.777	4.767	1.457	-0.287	-0.041	0.498	0.848	-1.414	0.024	-0.22	-0.474	-0.145	-0.732	0.05	-0.801	0.133	-0.2	2.42	-1.429	0.36	2.067	-1.054	-0.164	-0.11	-1.777	-2.838	-1.728	0.603	-1.145	0.902	-0.779	2.579	1.884	-2.378
semagacestat_CTRP	0.361	0.179	-0.119	0.913	0.408	-0.963	1.245	0.696	0.605	0.28	0.429	-0.495	1.059	-2.156	0.147	-1.026	1.709	1.336	-0.494	-0.685	-0.352	-0.655	2.274	0.065	-0.339	-0.271	0.274	-0.754	0.556	0.522	-0.77	0.122	0.088	-1.643	0.43	-2.617	-0.551	0.588	-1.547	0.908	0.778	1.663	-0.369	0.737	0.335	-0.588	0.412	1.408	1.161
serdemetan_CTRP	-0.073	-0.448	-1.299	-1.625	-0.305	-1.562	0.08	-0.609	-0.268	-1.985	0.359	-1.4	1.068	0.493	2.063	-1.671	1.316	-0.548	0.161	-0.847	-1.096	3.596	-1.737	-0.254	-0.552	-0.687	0.143	-1.909	0.192	-1.26	-0.89	-0.136	2.543	0.588	0.861	-2.422	0.453	2.183	0.544	2.039	-1.47	-0.662	1.422	-0.562	-0.401	1.006	1.375	0.627	3.145
serdemetan_GDSC	-0.939	0.757	1.02	-3.801	1.189	1.746	1.068	0.56	1.277	-0.879	-0.819	-1.126	-0.977	-0.351	0.544	-1.209	-0.847	-0.794	0.65	1.13	-0.931	-2.984	0.982	1.218	-0.059	0.96	0.289	1.414	-1.12	0.994	-1.536	0.377	0.098	1.453	1.046	-0.628	1.552	-1.624	-0.693	-0.918	1.093	-0.042	-0.459	-1.732	-0.705	0.868	-1.059	-1.144	0.805
serdemetan_in_SCH-529074 (1_in_1)_CTRP	0.369	-0.722	-1.854	-0.905	-0.025	-0.759	-0.733	-0.245	-1.55	-0.547	1.861	-0.484	1.435	-0.858	1.383	-0.803	0.674	1.089	-0.215	-1.67	-0.425	2.002	-0.893	-0.998	-0.539	-0.74	-0.791	-0.794	-0.437	-1.376	-0.565	0.471	3.349	0.225	-0.64	-0.692	-0.03	1.996	-1.19	1.763	-2.474	0.369	1.476	-0.179	0.414	-0.052	-1.42	0.579	1.487
SGX-523_CTRP	0.279	0.929	0.642	-0.577	0.573	1.429	0.426	0.981	1.285	1.872	-0.208	-0.834	-1.593	2.433	-5.303	-1.057	-1.613	-0.476	-0.8	0.065	-0.402	-1.302	1.161	-0.274	-0.84	0.485	0.332	0.876	-0.063	1.278	-0.031	0.318	-0.836	0.28	-0.273	-3.786	-0.051	-0.486	-0.178	0.278	1.171	0.761	-1.199	-1.521	-1.175	-0.018	-0.208	-3.668	4.505
Shikonin_GDSC	0.007	-0.298	0.416	-0.399	0.597	0.643	0.235	0.995	0.641	-0.682	-0.928	-1.17	-0.517	0.497	-0.707	-0.53	0.968	-1.533	-0.736	0.073	0.135	-1.508	1.168	0.545	-0.563	0.918	0.407	0.114	-0.39	-0.503	1.031	-0.152	-0.999	-0.422	-0.45	-0.727	-0.203	-1.813	0.129	-0.646	0.571	-1.032	8.316	-1.238	-0.275	-0.589	-0.278	-1.687	-0.032
SID 26681509_CTRP	-1.221	1.154	1.243	-2.043	1.599	1.275	0.905	1.521	1.827	-1.215	-0.889	-0.75	-1.411	-0.837	-3.402	-1.166	-1.318	-0.641	-0.319	0.884	-0.479	-2.887	1.371	0.123	-1.046	1.606	0.942	1.841	-1.341	1.173	-0.695	0.743	0.834	1.306	1.451	-1.284	1.385	-2.048	-0.643	0.214	1.12	0.421	2.124	-1.342	-1.242	0.546	2.303	-1.244	-1.93
sildenafil_CTRP	-1.188	-1.682	-0.424	2.977	-0.852	-0.776	-0.648	-0.883	-0.801	-4.028	-0.34	-0.112	-0.663	0.189	0.777	-0.34	1.463	1.28	1.628	-1.273	-0.762	1.025	0.59	0.79	-0.407	0.315	-0.045	-1.179	0.582	0.551	0.694	0.539	0.338	-0.104	0.464	0.413	-0.484	0.072	1.033	1.627	0.077	0.231	5.004	-1.807	1.224	-0.938	-0.21	-1.766	-0.207
silmitasertib_CTRP	-0.764	-0.358	0.629	-3.3	0.451	-0.009	-0.044	0.562	0.912	-0.27	-1.122	-2.358	-1.361	0.2	-3.054	-2.301	-0.498	-1.753	0.112	0.28	-0.298	1.266	1.458	0.617	0.418	1.577	0.489	0.185	-0.727	0.238	0.358	0.965	2.033	1.015	1.547	2.225	-1.372	-0.928	2.825	2.437	1.481	0.338	1.847	-3.319	-0.301	0.326	1.918	-0.696	2.755
simvastatin_CTRP	-1.721	-0.732	0.106	2.491	-0.358	-0.501	0.148	-0.194	-1.047	0.555	0.077	0.575	-0.019	0.126	-0.959	-1.567	3.501	-0.131	-2.857	0.032	-0.458	1.357	0.12	-1.134	-1.193	0.199	-0.364	-0.03	0.313	-0.486	-1.32	0.309	4.043	1.946	1.162	-0.284	2.214	-2.934	-3.238	1.295	-0.458	-0.043	0.451	0.085	0.462	-0.661	2.333	1.014	-2.977
sirolimus_CTRP	-1.357	-1.506	0.276	2.14	-0.541	-1.368	-0.174	-0.556	-0.465	-1.019	-0.786	-0.3	-0.106	1.742	-2.057	-0.271	0.066	1.647	0.643	-0.446	0.109	3.523	-0.377	0.338	0.851	1.007	0.49	-0.659	0.689	-0.404	-0.446	-0.19	3.901	1.142	0.268	-0.858	-1.931	-3.46	2.003	1.983	0.695	1.225	0.176	-2.888	0.401	-0.884	2.791	0.574	0.367
sirolimus_GDSC	0.266	0.883	1.047	-1.756	1.392	1.572	0.517	1.549	2.037	-1.479	0.036	-1.047	-0.913	0.215	-0.859	-0.619	-0.742	-0.057	0.211	0.878	0.388	-1.629	2.034	0.383	-0.133	1.529	-0.381	1.559	-0.696	1.373	0.286	0.536	-0.96	1.364	0.139	-1.134	-0.041	-1.929	-0.45	-3.574	2.968	0.712	0.822	-1.186	-0.621	-0.161	-0.037	-5.134	0.176
sirolimus_in_bortezomib (250_in_1)_CTRP	0.658	-0.473	0.226	-1.853	-0.128	-1.031	-0.427	-1.211	-0.519	-1.476	0.359	-0.243	0.283	1.233	0.725	3.953	3.251	0.797	2.111	-0.693	-0.778	-0.794	-0.911	-0.663	0.805	1.359	-0.902	-0.583	-0.705	-1.045	-1.026	-0.174	2.844	-1.134	1.57	-0.834	1.526	0.196	-0.546	2.077	-2.123	3.127	-0.414	0.036	1.251	0.332	1.685	-1.223	-2.589
sitagliptin_CTRP	-0.183	0.917	0.752	-2.636	0.63	2.234	0.738	0.383	1.425	-0.867	-1.273	-1.292	-1.09	-0.126	-1.72	0.399	-1.271	-1.36	-0.281	0.538	-0.717	-3.142	0.866	-0.107	-0.729	0.478	0.205	1.298	-1.691	1.467	0.277	0.539	-2.997	0.858	0.334	-0.587	0.804	-1.303	-2.038	-0.146	3.441	1.347	0.109	-0.885	-0.293	0.321	0.62	-0.948	3.702
SJ-172550_CTRP	0.337	-0.138	1.35	-0.912	1.158	1.133	0.485	0.761	0.947	3.506	-0.462	-1.809	-0.226	-0.622	0.231	1.242	0.336	1.081	1.991	0.489	0.023	-1.852	1.004	0.217	-0.18	0.331	0.808	0.688	-0.997	1.249	0.495	0.511	-1.387	-3.088	0.142	-1.492	-4.378	-2.4	-0.032	-0.583	-0.714	-1.043	0.568	-2.034	-0.752	-0.647	1.964	-1.756	4.033
skepinone-L_CTRP	-0.395	1.064	0.254	2.23	0.097	0.117	-0.589	-0.318	0.99	-3.333	-0.424	1.129	-1.482	-0.955	-4.278	0.152	-1.202	-1.054	-3.587	-0.643	0.307	-1.154	1.344	-0.917	0.25	0.465	1.422	1.877	-0.09	0.44	-0.878	1.193	0.986	0.136	1.068	0.402	2.002	-0.782	-0.344	-0.028	1.406	0.843	-2.809	-0.429	-0.485	1.278	2.363	-0.527	0.184
SKI-II_CTRP	0.856	-0.081	-0.356	2.119	-0.652	-1.529	-0.052	-0.557	-0.237	-0.841	0.827	-0.332	0.613	-2.366	-2.567	0.611	0.225	1.695	3.554	-1.814	-0.166	2.45	0.283	-0.16	0.018	0.124	-0.78	-0.582	0.684	-1.01	-0.364	0.037	2.469	0.993	-0.818	-3.732	-2.326	0.105	1.075	0.989	0.912	1.044	1.728	-0.268	0.744	-1.039	0.927	0.762	1.72
SL 0101-1_GDSC	-0.337	0.092	0.126	0.178	0.849	1.108	0.938	-0.114	0.653	-1.139	-1.178	-0.321	-0.443	-0.078	1.207	0.547	6.04	3.71	0.029	0.403	-0.383	-2.659	0.21	-0.555	-0.749	-0.14	-0.02	0.389	-0.343	-0.226	-0.276	-0.153	2.238	1.13	-0.667	-3.495	0.198	-0.951	-0.281	0.196	0.506	-2.682	0.287	-0.135	-0.272	-0.237	0.054	-2.773	2.434
SMER-3_CTRP	-1.376	-1.539	0.027	-0.929	0.143	-0.846	-0.461	-0.001	-1.096	-0.461	-0.161	-1.218	-0.489	0.101	-0.415	-1.02	-0.375	-1.211	-0.074	0.054	-0.709	0.813	0.486	0.553	-0.179	0.778	-0.17	-0.591	-0.439	-1.148	0.732	0.497	3.656	-0.811	1.316	3.639	-1.271	-1.181	0.11	4.035	-1.241	3.57	5.068	-1.705	0.214	-0.235	0.772	-0.691	-0.167
SN-38_CCLE	0.857	1.331	0.191	-0.576	0.903	1.878	-0.461	0.995	1.331	-0.845	0.33	0.013	-1.589	-0.617	-2.869	1.015	-0.66	-0.579	-0.262	0.62	0.183	-2.559	1.604	1.087	-0.039	0.666	-0.308	1.87	-0.259	1.243	-0.11	0.28	-1.492	0.001	-0.949	-0.446	1.233	0.041	-0.494	-0.922	-0.633	-0.351	-0.76	1.064	-0.961	1.991	-0.206	-2.501	-0.066
SN-38_CTRP	0.348	-0.609	-0.106	1.568	0.233	-1.198	-0.716	0.094	-0.961	2.256	1.439	0.338	1.092	-0.145	2.325	1.445	1.784	1.104	-0.446	0.059	-0.573	0.196	0.29	-0.237	-0.727	-0.422	0.179	-0.393	-0.296	-1.232	0.254	-0.217	5.53	1.827	-0.278	-2.17	-0.673	-1.682	-0.298	2.574	-2.101	-0.232	4.236	0.215	-0.03	-0.908	-1.317	-2.626	-2.35
SN-38_GDSC	0.487	1.427	0.417	-3.046	0.736	1.124	0.585	1.118	1.459	-2.751	-1.155	0.069	-1.607	-0.739	-1.791	1.071	-1.46	-1.489	-1.556	1.172	-0.658	-2.524	1.126	-0.088	-0.604	0.897	0.686	1.162	0.013	1.143	-0.846	0.206	-0.232	2.31	0.723	-2.334	1.891	1.631	-0.786	-0.726	-0.061	2.11	1.223	1.395	-0.524	1.49	-0.443	-3.561	-0.961
SNS-032_CTRP	0.127	-0.614	-0.832	4.247	-0.801	-1.277	-1.21	-0.98	-1.965	1.603	1.288	1.809	0.493	-2.846	-2.171	0.936	0.37	1.007	-2.234	-0.939	-0.061	2.71	1.229	-1.12	-0.546	-0.824	-1.068	-0.913	1.074	-0.792	-0.81	0.355	4.303	0.405	-0.246	-0.221	0.32	0.077	-1.859	0.557	-1.521	0.297	0.254	0.99	1.259	-0.86	2.395	-1.698	0.147
SNX-2112_CTRP	-0.616	-1.012	-0.58	-1.027	0.152	-1.139	-1.056	-0.553	-0.998	0.506	1.258	-0.461	0.703	-0.193	-0.756	1.894	4.124	0.311	-1.545	-0.458	-0.21	3.59	-0.179	-0.175	-0.539	0.096	-0.165	-0.444	-0.027	-0.582	-0.536	0.585	6.152	-0.788	0.469	-0.362	-0.167	0.83	0.757	-0.302	-3.376	-0.923	1.062	-0.769	0.985	0.097	2.315	-1.553	-2.406
SNX-2112_in_bortezomib (250_in_1)_CTRP	-0.853	0.032	0.921	-3.865	1.14	0.188	-0.696	0.982	0.142	0.408	-0.075	-0.543	-1.056	-0.251	1.394	1.975	-0.975	-2.541	-0.84	1.234	-1.09	-3.183	0.927	0.528	-0.618	0.923	1.557	2.169	-1.113	0.575	-0.359	0.048	2.196	1.719	1.48	-0.269	-0.166	0.071	0.362	0.356	-2.14	0.816	1.699	-0.217	-0.426	-0.082	1.82	-3.011	-2.084
sorafenib_CCLE	-0.786	-0.136	1.127	-1.606	1.194	1.875	0.926	1.39	1.551	-0.257	-1.807	-1.318	-1.594	4.365	-1.117	-1.518	-0.573	-1.473	0.383	2.395	-0.038	-1.049	-0.412	1.22	-0.246	1.591	1.502	0.904	-0.074	0.617	1.082	0.174	-2.348	0.159	0.234	0.456	-0.846	-1.668	0.645	0.453	-0.785	-2.338	-0.321	-1.838	-1.796	0.144	0.044	-1.561	0.507
sorafenib_CTRP	-0.78	0.188	0.436	1.089	0.212	-0.168	-0.059	0.184	0.546	-2.567	-0.933	-0.287	-1.327	2.136	-2.534	-2.137	-1.288	-1.876	-0.108	-0.09	-0.618	2.426	0.323	1.1	0.699	1.457	0.984	0.668	0.041	0.672	0.617	1.593	1.784	-0.404	1.253	2.424	-0.847	-2.373	2.314	0.06	0.18	2.944	-3.091	-2.903	-0.378	0.675	1.926	-2.232	-0.422
sorafenib_GDSC	0.856	1.49	-0.916	0.047	-0.485	0.129	-0.506	0.004	-0.56	2.358	1.76	1.058	-0.606	-1.021	-3.084	1.15	-0.922	-0.275	-0.056	0.412	-0.616	-0.698	0.914	-0.498	-0.951	-0.119	-1.283	0.543	-0.314	0.11	-1.989	-0.187	-0.118	1.299	-0.397	-1.258	3.93	5.169	-1.215	-2.731	-0.392	1.173	-2.123	1.065	0.741	0.792	-1.01	-2.372	0.595
sotrastaurin_CTRP	-0.424	-0.406	0.852	1.089	0.307	-0.422	0.528	-1.016	-0.592	0.405	-1.107	-0.349	-0.052	-3.625	2.767	1.381	1.163	1.804	-4.312	-0.566	-0.218	-0.653	-0.3	-0.647	0.405	-0.381	0.521	-0.577	-0.215	0.687	-1.087	0.577	-0.33	-1.039	0.829	0.152	-0.619	-0.57	0.098	0.045	-0.686	0.575	-3.073	-5.068	1.047	0.378	2.23	1.803	0.469
spautin-1_CTRP	-0.627	-0.159	0.758	1.224	0.844	0.071	0.58	0.456	0.537	-1.025	-0.231	0.021	-1.051	-2.434	-0.839	-0.772	-0.038	1.772	-2.913	-0.395	-0.619	-1.269	1.664	0.24	0.025	0.546	1.187	0.713	-0.434	0.189	-0.455	0.451	3.898	-1.344	1.018	-1.192	1.155	-3.469	-0.106	3.208	1.269	-0.548	1.838	-1.078	-1.083	-0.019	2.032	-3.257	-0.47
SR1001_CTRP	0.128	0.278	0.913	-0.551	1.367	0.546	0.885	0.388	1.153	0.337	0.43	0.55	-0.206	-0.156	-0.712	-2.567	0.928	-0.091	-7.242	0.614	-1.066	-0.397	0.575	0.255	0.055	1.52	0.203	1.319	-0.532	0.121	-0.8	0.069	1.685	0.612	0.999	-2.415	1.14	-1.71	0.603	0.808	0.831	0.052	-0.29	-1.123	0.318	0.462	0.933	-1.027	-1.386
SR8278_CTRP	-0.053	-0.248	1.01	-0.424	0.81	0.287	1.156	-0.441	0.973	0.45	1.169	-0.09	-1.594	-0.166	-0.29	-1.586	1.168	2.136	0.408	0.453	0.962	-0.497	2.204	-0.85	-0.399	-1.043	-1.104	-0.541	-0.274	0.892	0.289	-0.567	-0.146	2.332	-0.3	-1.854	0.559	-0.522	-1.814	-1.356	1.694	-0.52	-1.459	-1.303	-0.867	1.092	0.507	-1.594	-1.693
SR-II-138A_CTRP	-0.008	-0.884	-0.41	4.637	-1.48	-1.336	-1.157	-0.8	-2.198	2.381	1.076	1.924	0.99	-1.641	-0.612	1.674	2.044	0.83	0.303	-1.106	-0.1	1.622	-0.026	-1.099	0.602	-0.584	-0.801	-0.296	0.317	-1.4	-0.577	0.005	1.998	0.254	-1.297	-0.392	-0.955	0.508	-0.29	1.064	-1.919	-0.838	-1.406	0.641	0.956	-0.161	0.985	-0.975	-0.388
SRT-1720_CTRP	-0.154	0.193	-0.15	0.208	-0.982	-0.48	-0.602	-0.9	-1.813	-0.289	-0.337	-0.093	0.734	-0.811	2.655	1.53	0.183	0.375	2.155	-0.647	0.736	1.513	-1.377	0.543	-0.049	-1.352	-0.872	-0.156	-0.26	-0.618	-0.773	0.344	-0.416	-0.06	-0.364	-0.118	1.074	-0.139	-0.153	1.185	-3.629	0.998	0.644	-3.352	1.918	0.292	2.004	2.212	1.639
staurosporine_CTRP	0.403	1.025	1.128	-1.233	0.566	0.399	0.35	1.305	0.956	-0.718	0.615	-0.39	-0.301	-0.508	-1.731	-0.762	-1.255	-0.434	0.364	-0.51	0.045	2.088	0.836	0.651	-0.618	1.328	0.052	0.049	-0.079	0.531	-1.106	0.901	2.95	-0.171	0.223	-0.534	0.695	0.064	1.003	1.548	1.056	-0.13	-0.429	1.089	-1.311	0.523	1.002	-2.039	-2.074
StemRegenin 1_CTRP	-0.783	-0.741	-0.547	3.337	-0.284	-1.119	-0.278	-0.555	-0.788	-2.336	-0.223	0.344	0.033	-2.125	-3.401	1.856	0.054	-0.204	-0.122	-0.743	-1.405	1.814	1.55	-0.35	0.103	-0.782	0.476	0.554	-0.565	-0.723	-0.912	-0.193	4.078	-0.94	0.693	-0.956	0.119	-0.479	-0.373	0.259	-1.179	0.822	0.023	0.795	-0.001	0.047	2.064	1.098	-0.802
STF-31_CTRP	0.823	-0.9	-1.295	4.015	-0.734	-0.897	-0.628	-0.826	-1.431	-1.335	1.384	-0.342	0.801	2.494	-2.162	2.827	1.608	2.305	2.569	-1.405	-0.651	0.878	0.897	0.05	0.472	-0.547	-0.881	-0.327	0.663	-0.955	-0.766	0.114	2.844	-1.988	0.102	-0.822	-1.559	2.762	1.372	-1.593	-1.633	2.086	0.692	0.553	0.74	0.025	-1.624	-0.275	0.057
S-Trityl-L-cysteine_GDSC	1.05	1.083	0.115	0.046	0.811	2.063	0.403	0.619	1.051	1.548	1.461	0.83	-0.288	-0.455	-2.412	1.106	-1.161	-1.54	-1.006	1.103	-0.675	-0.298	1.689	0.231	-1.65	0.434	-0.715	0.778	-0.505	-0.562	0.761	-0.146	-0.54	-0.006	-1.672	-1.255	-0.464	1.697	-0.395	-1.581	-0.411	0.084	1.537	0.505	-0.329	-0.659	-0.386	-3.11	0.936
SU11274_CTRP	-0.458	-0.11	0.795	-3.346	0.102	-0.018	0.013	1.165	0.632	1.604	0.342	-2.112	-0.955	0.68	-4.442	2.743	-0.857	0.543	0.426	0.794	0.255	1.154	1.077	0.285	-0.158	1.341	-0.086	1.047	-1.15	-0.223	0.521	0.534	2.054	1.248	1.124	0.152	0.354	-2.827	0.547	1.635	0.511	1.338	2.517	-2.342	-1.033	0.001	2.724	-1.957	0.319
sunitinib_CTRP	-0.768	-1.492	-1.174	2.782	-1.684	-1.599	-0.586	-0.518	-1.584	-1.029	1.501	0.526	0.435	-0.198	0.312	0.718	0.057	2.023	2.46	-1.061	-0.767	2.337	-1.119	0.83	1.182	0.008	-1.631	-0.708	0.225	-1.044	-1.581	0.121	2.681	-0.004	0.735	-0.457	-1.184	2.675	1.549	1.683	-1.182	0.861	-3.15	-0.235	1.821	-0.229	1.823	0.574	-0.261
sunitinib_GDSC	-0.769	0.582	0.68	-1.947	1.104	1.081	0.19	1.464	0.993	2.44	-0.534	-1.99	-1.794	0.285	-4.036	-0.846	-1.269	-0.324	1.043	1.346	-0.641	-1.36	1.635	0.54	-0.383	1.672	0.309	0.796	-0.951	0.609	0.899	0.695	0.237	1.954	0.632	0.147	1.387	-3.225	0.709	1.788	1.046	0.602	0.735	-3.453	-1.647	0.27	0.654	-3.429	0.959
SZ4TA2_CTRP	-1.118	-1.091	0.092	2.721	0.182	-0.372	-1.221	0.246	-0.413	3.771	0.641	1.01	-0.396	0.811	-1.054	-2.263	-0.535	2.641	1.255	1.461	-0.306	1.034	0.64	-0.058	-0.017	0.236	0.572	0.479	-0.589	0.166	-1.742	-0.739	0.207	1.295	0.42	0.435	-0.079	0.456	-0.356	0.39	-0.07	0.09	-5.892	-1.292	-0.66	-0.637	1.218	-0.116	0.342
tacedinaline_CTRP	0.319	0.021	-1.349	3.77	-1.149	-0.843	-0.757	-1.183	-1.009	2.513	1.554	1.551	1.65	-0.804	-0.686	3.097	1.229	0.529	-1.708	-1.045	0.209	0.188	-0.085	-1.242	-0.633	-1.834	-0.424	-1.127	1.219	-0.559	-0.417	-0.664	-0.279	-0.737	-1.974	-1.456	1.689	1.903	-0.584	-0.346	-0.931	-0.015	-1.111	-0.189	1.333	-0.706	-1.678	2.496	-0.017
tacrolimus_CTRP	-0.662	-0.943	0.368	0.344	0.783	-1.139	-0.261	0.002	-0.33	2.556	-0.134	-0.638	-0.234	-0.66	-3.614	-1.206	-0.003	-0.214	-0.785	-0.069	-0.354	3.311	0.409	-0.526	-0.27	0.411	0.596	-0.705	-0.303	-0.483	0.136	0.263	5.162	2.347	0.911	-0.719	-2.379	-1.044	0.738	1.496	-1.181	2.139	1.092	-2.349	0.514	-0.927	2.471	-0.887	1.893
tamatinib_CTRP	-1.583	0.139	-0.278	2.523	-0.943	-1.103	-0.238	-0.588	-0.509	-1.088	-0.025	0.687	-0.634	3.111	-2.16	-1.929	-0.611	1.115	1.281	-0.872	0.096	1.956	0.16	0.765	0.001	1.229	0.136	-0.247	0.406	-0.361	-0.696	0.489	2.377	-0.733	0.571	-0.744	0.795	-0.907	1.48	3.025	0.785	2.331	-2.152	-0.084	0.456	0.738	1.519	0.456	-1.921
tamoxifen_CTRP	-2.056	-0.94	-0.683	-1.184	-0.12	-0.841	-0.029	-0.219	0.266	-2.58	0.058	-1.542	-1.23	-0.666	-3.09	0.462	-0.206	-2.027	1.425	-0.16	-0.365	0.912	0.249	0.208	0.125	1.517	-0.385	0.033	-1.305	-0.425	-0.072	0.767	2.766	1.092	2.235	1.447	-1.438	1.713	1.134	2.441	0.59	3.201	-0.452	-3.213	0.869	0.921	1.84	1.322	1.177
tandutinib_CTRP	-1.62	-1.178	-0.127	-1.772	-0.499	-1.022	-0.248	-0.122	-0.423	-2.313	0.196	-1.61	-0.647	0.172	-0.547	-0.216	-0.642	-0.854	3.734	0.147	-0.401	3.01	0.126	0.461	-0.263	1.219	-0.645	-0.544	-0.774	-0.76	0.002	0.5	1.782	1.75	1.395	1.848	-2.18	2.2	1.244	2.972	0.19	2.693	-0.526	-3.039	0.434	0.317	1.884	-0.274	0.904
tanespimycin_CCLE	1.91	0.698	-0.047	-2.809	0.536	0.664	-0.034	0.153	-0.085	2.644	1.394	-0.356	0.732	-0.745	1.145	2.535	3.709	0.471	-0.913	0.227	0.192	-0.829	-0.644	-0.501	-0.596	-0.689	-0.442	-0.446	-0.209	0.365	-0.227	-0.395	-1.539	-0.117	-0.963	-1.02	0.369	4.167	-0.978	-2.279	-2.496	-2.075	0.654	1.297	0.678	0.264	-0.945	-3.053	0.379
tanespimycin_CTRP	-0.434	-0.581	-1.845	-1.975	-0.605	-1.93	-0.968	-1.102	-2.029	1.477	1.433	-0.152	1.782	-0.934	0.369	3.171	1.248	0.442	-1.169	-0.871	0.904	4.15	-0.184	0.049	-0.354	-0.597	-0.609	-1	0.288	-1.553	-0.395	-0.359	4.131	0.282	0.078	0.95	-0.289	2.248	1.312	-0.407	-2.826	-0.695	0.958	0.413	1.578	-0.155	0.238	-0.692	-1.682
tanespimycin_GDSC	0.376	0.876	1.003	-3.313	1.692	1.763	0.942	0.509	0.802	-0.871	-2.277	-0.821	-0.813	-0.315	2.831	-0.875	2.945	-0.88	-1.819	1.028	-0.054	-1.333	-0.911	0.145	-1.017	0.518	0.413	1.14	-0.695	1.029	-0.097	1.15	-2.351	0.54	0.644	1.074	1.351	0.13	-0.917	-0.684	-0.795	-2.571	0.33	-0.609	-1.743	0.697	0.613	-2.14	-2.367
tanespimycin_in_bortezomib (250_in_1)_CTRP	-0.288	-0.833	0.184	-2.322	0.284	-1.188	-1.174	-0.29	-0.926	0.776	1.169	-0.155	0.496	-1.224	1.114	3.473	0.699	-1.134	-2.041	-0.484	-0.66	-0.196	-0.214	-0.097	-0.271	-0.144	0.112	-0.029	-0.941	-0.842	-0.119	0.123	7.192	-0.402	0.984	1.894	0.396	0.748	1.407	0.027	-3.071	-0.394	0.901	0.926	0.14	0.053	1.011	0.817	-2.841
tanespimycin_in_gemcitabine (1_in_1)_CTRP	-0.882	-0.751	0.731	-2.413	1.085	-0.006	-0.632	0.863	0.734	-0.184	1.093	-0.902	-0.607	-0.654	-0.386	0.849	0.073	-0.134	-1.266	0.07	-0.953	-0.941	1.174	-0.083	-1.147	1.044	0.201	0.362	-1.268	-0.137	-0.37	0.585	8.763	0.601	0.927	-0.057	0.18	-0.04	-0.289	0.045	-0.96	0.408	0.57	-0.494	-0.614	0.553	1.386	-1.914	-1.628
temozolomide_CTRP	-1.386	-0.837	0.7	-1.438	-0.417	-0.408	-0.117	-0.135	-0.447	-0.454	-0.9	-0.343	-0.653	3.264	0.93	-1.086	-1.032	-0.35	-0.729	0.844	0.047	0.542	-1.234	0.437	-0.186	1.317	0.127	-0.455	0.02	-0.677	0.435	0.55	-0.478	-0.442	1.199	7.256	-0.237	1.591	0.533	1.868	0.813	-0.463	0.158	-1.106	-0.24	1.159	2.509	0.136	-2.878
temsirolimus_CTRP	-1.183	-1.581	-0.701	0.142	-0.483	-1.243	-0.306	-0.444	-1.123	0.098	-0.61	-0.551	0.326	2.181	1.766	-0.285	-0.349	-1.633	0.827	-0.355	-0.452	3.509	-0.505	0.528	0.915	0.166	0.758	-1.295	-0.452	-1.503	0.68	-0.16	3.8	-0.316	1.072	0.258	-1.349	-1.075	2.929	3.097	-2.37	1.302	1.506	-0.815	0.636	-0.327	0.563	2.693	-0.582
temsirolimus_GDSC	-0.498	1.094	1.497	-3.147	1.511	1.55	1.155	1.549	1.903	-2.427	-0.577	-0.9	-1.841	0.562	-0.838	-0.324	-2.215	-1.497	0.931	1.125	-0.402	-1.189	0.957	0.588	-0.771	1.736	0.887	1.658	-0.995	1.517	-0.595	0.864	-0.351	1.337	1.21	-1.121	0.155	-1.016	-0.143	-0.057	1.599	-0.557	-1.208	-0.77	-1.727	0.753	1.006	-3.512	-0.795
teniposide_CTRP	0.459	0.532	0.202	-0.03	0.1	-0.923	0.145	-0.379	0.428	-0.11	-0.477	-0.711	0.437	0.164	0.189	-0.961	1.437	-0.854	0.189	-1.034	0.752	5.216	-1.659	0.269	-0.614	0.594	0.304	-2.027	0.094	0.007	-0.455	0.122	1.518	-2.629	-0.291	-0.687	0.113	0.323	3.207	1.256	0.345	-2.761	0.482	1.105	-0.007	-0.075	0.639	0.654	-0.224
TG-100-115_CTRP	-0.331	0.622	0.657	1.081	0.75	0.184	0.47	0.981	0.916	-1.045	0.115	0.755	-1.605	0.56	-3.58	-0.643	-2.541	1.686	0.906	-0.087	-0.509	0.876	1.453	0.242	-0.413	1.325	0.877	0.932	-0.644	0.881	0.034	0.424	1.142	-1.006	0.519	-0.511	0.068	0.035	-0.581	1.886	2.002	-1.889	-4.104	0.788	-2.358	0.398	1.888	-2.615	0.545
TG-101348_CTRP	-0.812	-0.711	-0.902	5.247	-1.043	-1.644	-0.944	-1.128	-1.608	-0.638	0.16	1.718	0.738	-1.434	0.72	1.384	0.972	0.91	1.342	-1.081	0.259	4.765	-0.622	-0.299	0.933	-0.407	-0.582	-0.392	0.423	-1.019	-1.495	0.292	0.798	-0.694	-0.078	-0.708	1.429	1.199	0.46	-0.631	-1.456	-0.17	-1.855	-1.585	1.7	-0.277	1.961	1.178	-1.078
TGX-221_CTRP	-0.699	-0.827	-0.754	1.73	-0.104	-1.062	-0.485	-1.3	-0.702	-0.684	1.442	-1.162	0.34	-2.208	-0.529	1.141	7.612	0.503	-0.903	-0.497	-0.074	1.272	-0.662	-0.628	0.516	-0.005	-0.664	-1.422	-0.41	-1.126	-0.66	-0.744	1.011	0.445	-0.3	-1.803	-0.321	0.395	-0.108	1.223	-0.357	1.397	0.199	0.069	2.931	-1.075	1.297	-0.216	-0.88
TGX-221_GDSC	0.227	0.573	0.805	-0.333	0.789	0.353	1.371	0.009	1.728	-7.25	-0.209	0.93	-1.387	-1.288	0.39	-0.55	-0.393	-0.331	-0.376	0.11	-0.377	-1.198	1.363	-0.739	1.289	1.372	0.271	0.504	-0.499	0.766	-0.207	-0.424	-0.84	0.415	0.093	-1.434	1.671	-0.474	-0.545	-2.608	1.605	-0.346	1.229	0.76	-0.423	0.498	0.216	0.09	-0.433
thalidomide_CTRP	-1.07	-0.138	1.054	-0.473	1.648	0.588	1.394	1.34	1.032	-0.719	-1.161	-1.722	-1.124	0.407	-0.61	-4.391	-0.936	1.709	-1.926	0.934	-0.402	-0.649	0.873	0.542	0.141	0.828	1.616	1.146	-0.922	1.194	-0.167	0.742	0.268	0.069	1.567	0.913	-0.778	-1.355	0.165	-0.004	0.838	0.671	-1.231	-3.029	-1.607	-0.475	0.028	-0.684	-0.085
Thapsigargin_GDSC	-0.231	0.682	0.474	1.601	0.359	0.628	0.422	1.233	1.093	-0.767	-0.838	0.208	-0.364	-1.037	-1.687	1.629	-1.234	1.531	0.316	0.907	-0.79	-2.282	0.651	-0.5	-0.48	0.581	0.443	1.625	0.064	1.175	-0.061	-0.707	-2.192	3.121	0.248	-2.602	-0.123	-0.011	-1.143	-1.644	1.693	-2.247	3.331	1.541	-1.824	-0.062	1.193	-1.233	-1.953
tigecycline_CTRP	-0.313	-0.878	-0.336	-0.134	-0.498	-1.177	-0.314	0.569	-0.01	-0.749	0.49	-0.834	-0.442	-4.446	-1.842	1.342	-0.273	0.16	-0.651	-0.344	0.413	2.103	1.594	1.205	1.351	0.574	-0.055	-0.327	-0.209	-0.531	-0.095	0.046	3.543	0.013	0.304	-2.754	-0.256	-0.483	2.938	1.987	2.115	0.695	-0.772	0.389	0.005	-0.514	-0.347	-0.618	3.468
tipifarnib-P1_CTRP	-0.564	-0.388	-0.448	-0.691	-0.522	-0.689	-0.648	-0.377	-0.095	0.724	1.089	-0.915	-0.24	-2.534	-2.602	1.633	1.866	0.487	-1.257	-0.443	-0.359	-1.045	1.551	-0.662	-0.477	0.636	-0.932	0.339	-1.123	-0.27	-0.564	1.032	3.524	1.625	0.536	-1.149	1.463	-1.326	0.277	0.289	1.412	3.185	0.19	-2.353	0.735	0.288	1.942	0.679	3.615
tipifarnib-P1_GDSC	-0.685	1.113	1.405	1.251	1.434	1.5	1.043	1.538	1.757	0.743	-0.693	0.063	-0.914	0.195	-0.318	-0.371	-1.532	-1.791	-1.184	1.325	-0.14	-1.638	1.041	-0.077	-1.198	0.886	0.818	1.931	-0.542	1.433	0.45	0.334	-1.76	2.594	0.717	-2.94	-1.232	-2.72	-0.947	-1.948	2.029	-1.084	1.702	-1.799	-0.632	-0.522	1.456	-3.871	0.264
tipifarnib-P2_CTRP	0.575	-0.177	-1.465	1.443	-1.437	-1.159	0.081	-1.096	-1.126	-0.065	0.719	-0.045	1.495	-3.454	0.007	-0.023	1.944	4.268	1.04	-1.957	0.716	4.371	-0.011	0.358	0.606	-1.131	-0.873	-1.289	1.026	-0.846	-0.736	-0.971	1.724	-0.204	-0.507	-2.913	0.64	1.286	0.888	1.862	-0.874	-0.245	0.037	1.843	0	-0.092	-0.168	2.366	-1.38
tivantinib_CTRP	-1.221	-0.796	-0.447	1.945	-1.133	-0.136	-0.901	1.404	-0.419	0.013	0.175	1.482	-0.237	-1.032	-1.447	2.598	-0.024	0.019	-1.675	2.003	-0.096	0.269	-0.802	-0.699	-0.623	0.146	-0.745	0.348	0.272	-0.827	-1.288	-0.011	-0.035	-0.153	0.077	-0.186	-0.046	0.462	-0.562	-0.26	-0.213	0.758	-1.862	0.718	0.643	0.091	6.34	1.027	-0.65
tivozanib_CTRP	-0.921	-0.536	-0.075	1.555	0.187	-0.782	0.852	-0.493	-0.817	0.975	0.506	0.681	-0.482	-0.624	0.475	1.599	-1.12	-1.2	-2.464	-0.396	-0.489	1.579	-0.938	-1.355	-0.804	-0.258	1.257	-0.214	-0.744	-0.133	-0.53	1.047	2.586	-1.79	1.683	-1.331	2.423	2.441	-0.06	2.596	0.382	-2.458	-3.068	0.18	-0.216	0.336	2.647	0.352	-2.047
topotecan_CCLE	1.353	0.525	-0.314	0.201	0.541	1.462	-0.578	0.71	0.215	3.253	1.1	0.287	-0.677	-0.733	-0.91	1.69	0.173	-1.302	-0.438	0.76	-0.399	-1.823	1.259	0.172	-1.044	-0.013	-0.161	0.732	0.101	0.655	0.244	-0.048	-1.096	0.289	-0.792	0.116	0.974	3.236	-0.443	-1.482	-1.494	-2.161	-0.264	0.753	-0.632	1.11	-0.96	-2.797	3.214
topotecan_CTRP	-0.177	-0.79	-1.004	0.147	-0.32	-1.703	-0.804	-0.416	-1.813	1.162	1.244	0.098	1.118	-1.383	1.689	0.071	2.248	0.47	-1.154	-0.987	-0.124	4.509	-0.035	-0.602	-0.289	-0.262	-1.221	-0.584	-0.018	-1.54	-1.104	0.499	4.26	2.753	0.385	-1.305	-1.175	0.435	0.978	1.805	-2.416	1.22	1.259	-0.006	1.207	0.143	1.176	-2.816	-0.968
tosedostat_CTRP	-0.632	-0.805	-0.323	6.338	-0.316	-0.872	-0.237	-0.481	-1.157	0.293	0.29	1.88	1.016	-0.223	4.88	0.163	1.336	0.571	-0.709	-0.446	-0.467	0.188	-0.393	-0.481	-0.118	-1.234	0.127	0.167	0.291	-0.915	-0.482	0.621	0.169	-0.436	0.116	-1.294	-0.15	-0.47	-2.033	0.243	-3.317	0.419	1.413	-1.336	0.97	-0.398	0.793	1.226	-0.461
TPCA-1_CTRP	-0.496	-0.278	-1.102	1.561	-1.437	-1.457	-0.914	-0.934	-1.39	0.033	1.483	0.865	0.242	-0.886	-1.231	1.486	0.491	0.782	-0.969	-0.862	-0.629	2.329	0.914	-0.667	-0.514	-1.349	-0.542	-1.517	2.114	-0.536	0.401	0.966	2.52	-0.81	-0.226	-1.251	2.055	1.543	-0.211	1.257	-1.56	-1.439	-1.764	2.408	-0.22	0.302	2.474	1.745	-1.074
trametinib_CTRP	-0.677	-1.626	0.061	-1.723	-0.458	-0.553	0.165	-0.527	-0.708	2.646	-0.7	-1.774	0.335	1.656	5.305	0.41	1.047	2.984	3.109	0.836	0.027	0.401	-0.756	0.273	0.117	0.234	0.53	-0.908	-0.83	-1.252	1.039	-0.225	0.218	-0.065	1.448	1.079	-2.405	-1.064	0.305	0.992	0.047	-0.143	1.053	-2.903	-0.284	-1.309	1.036	0.548	-0.382
tretinoin_CTRP	-1.508	-0.564	0.56	0.796	-0.291	-0.022	0.818	-0.043	0.836	-1.691	-0.976	-1.101	-1.183	1.203	-2.789	0.889	-1.035	-0.364	-0.92	-0.143	-0.304	2.289	0.835	0.284	0.387	1.062	0.69	0.593	-0.366	0.312	0.047	0.712	0.233	-0.134	0.936	-2.861	0.067	-3.364	1.055	2.452	4.066	1.285	-2.576	-4.002	-0.367	-0.061	1.82	-0.412	2.756
tretinoin_GDSC	0.617	1.058	-0.196	0.728	-0.036	0.415	-0.178	0.141	0.222	1.002	1.163	1.119	-0.227	-1.013	-1.538	1.139	0.585	1.116	-1.586	-0.212	-0.194	-0.676	0.747	-0.665	0.035	-0.678	0.286	0.702	-0.094	1.08	-1.523	0.299	0.437	0.863	-0.521	-1.008	1.349	1.95	-0.415	-0.963	1.086	-0.074	-9.365	1.334	-0.362	0.575	-0.72	-0.977	0.113
tretinoin_in_carboplatin (2_in_1)_CTRP	-1.213	-1.163	-0.452	0.276	0.476	-0.627	0.171	1.037	-0.666	0.253	0.688	-0.253	2.065	0.472	-0.162	1.87	-0.441	1.455	-1.122	0.434	-0.32	1.677	0.841	0.58	0.618	-0.143	1.717	0.26	-1.021	-1.729	-1.225	0.605	3.87	1.285	1.476	-1.573	0.333	-1.38	0.162	0.434	0.53	2.032	-1.162	-2.319	-0.051	-0.275	1.112	-0.65	-3.498
tretinoin_in_navitoclax (4_in_1)_CTRP	-2.174	-0.334	1.536	-0.708	0.812	0.576	1.134	0.623	0.761	-1.533	-2.164	-0.951	-2.148	0.433	-1.825	-3.595	-1.209	-0.935	-1.944	1.025	-0.212	1.416	0.4	0.691	-0.428	2.32	1.131	0.584	-0.608	0.08	-0.354	1.298	2.761	1.659	2.18	1.433	0.105	-1.825	1.343	2.26	1.717	0.143	-0.272	-4.391	-0.361	0.698	2.343	-0.471	-0.786
triazolothiadiazine_CTRP	-0.654	-0.838	-0.784	4.077	-0.897	-1.417	-1.144	-1.13	-1.538	0.065	1.248	1.509	0.185	-2.74	-0.781	1.409	0.968	0.111	-2.315	-1.62	-0.576	2.132	0.316	-1.198	-0.578	-0.549	-0.582	-0.75	0.52	-0.976	-0.839	0.715	4.592	-0.624	0.267	-0.965	0.359	0.898	-0.891	2.346	-2.155	0.11	-0.229	0.664	1.121	-0.289	3.237	-0.825	-0.996
trifluoperazine_CTRP	-0.151	-0.438	-1.246	1.988	-1.284	-1.107	-0.63	-1.439	-1.478	-0.74	1.219	0.885	1.251	-0.117	1.708	1.599	1.461	1.633	1.57	-1.037	0.207	1.852	-1.72	-0.565	0.131	-1.307	-1.115	-1.232	0.719	-1.167	-0.648	-0.243	-0.778	0.291	-0.114	-1.598	-0.294	3.478	-1.351	0.641	-1.578	1.314	1.592	-0.405	1.785	-0.477	0.199	2.489	-1.706
triptolide_CTRP	-0.123	-0.426	0.01	1.911	0.048	-0.862	-0.675	-0.627	-0.357	0.807	1.037	0.039	-0.261	-2.635	-2.689	1.488	0.407	-1.337	-1.331	-0.682	-0.056	2.796	1.301	-1.387	-0.536	-0.359	-0.779	-1.093	-0.582	-0.962	-0.955	0.574	3.598	1.506	0.375	-0.019	-1.071	-1.153	-1.303	2.634	0.925	1.866	1.19	-1.282	1.07	-1.085	2.079	-2.621	1.358
tubastatin A_CTRP	1.263	0.7	-0.374	1.214	0.052	0.116	0.651	-0.092	0.612	0.442	0.697	-0.376	0.403	-0.29	-0.478	0.002	1.743	2.49	0.472	-0.343	0.276	-0.179	0.772	-0.056	-0.093	-0.468	0.425	0.194	0.204	0.223	-0.573	-0.62	0.898	0.328	-0.352	-9.69	-0.114	0.133	-0.18	-0.054	0.197	-0.255	0.043	0.775	0.248	-1.074	-0.252	-1.449	0.393
TW-37_CTRP	0.129	-0.78	0.37	-1.505	0.173	-0.093	-0.13	0.128	0.58	0.136	0.487	-1.658	-0.147	-0.729	-1.391	-0.428	4.795	-0.162	-1.537	-0.242	-0.56	-1.597	1.494	0.448	0.024	0.943	-0.074	0.194	-0.827	0.169	0.356	0.678	1.901	-0.871	0.081	2.754	-1.143	-1.838	0.322	3.771	1.93	3.763	-0.612	-2.779	0.155	0.282	-0.93	-1.499	1.687
TW-37_GDSC	-0.208	0.892	1.66	-0.58	1.405	0.996	1.115	2.203	1.184	-1.218	1.614	-0.071	-1.953	-0.885	-2.229	0.341	-0.897	-2.311	-1.351	0.188	-1.341	-3.122	1.392	0.044	-0.962	0.873	0.837	1.279	-1.059	0.926	-0.854	0.488	0.494	-0.231	1.091	-1.485	-0.035	-0.138	-0.332	-0.391	-0.802	3.043	-1.499	-1.339	-1.223	0.953	1.111	-3.252	-0.684
UNC0321_CTRP	-1.212	-0.822	0.101	0.819	-0.414	0.333	0.681	1.131	0.317	-4.711	0.075	-0.059	-0.84	0.361	-1.043	-0.632	-1.53	-0.877	0.307	-0.912	0.744	0.676	0.433	0.679	0.778	0.327	0.69	1.124	-0.035	0.157	-1.03	0.579	0.677	1.233	1.037	-1.104	0.222	-0.572	-1.307	-1.199	1.491	1.084	-2.11	-2.628	0.61	0.276	0.251	1.008	0.01
UNC0638_CTRP	-1.005	-0.909	-0.576	1.419	-0.53	-0.397	0.054	-0.38	-0.395	-4.415	-0.48	-1.026	-0.329	0.67	3.566	0.078	1.216	1.694	3.984	-0.645	-0.602	1.49	-0.182	0.387	-0.037	0.432	-0.078	-0.869	0.028	-0.471	0.802	0.511	-1.896	0.997	0.46	0.727	-0.174	0.053	0.712	0.705	-0.716	0.334	3.668	-3.241	1.113	-0.67	0.493	-1.94	0.539
UNC0638_in_navitoclax (1_in_1)_CTRP	-2.005	-1.652	0.481	0.808	-0.039	-0.817	0.197	-0.106	0.131	-2.957	-1.886	-1.189	-1.129	0.728	-0.884	-2.245	-0.466	-0.003	-1.471	0.081	-0.276	0.872	0.109	0.244	0.469	1.427	0.656	0.447	-0.176	-0.309	0.527	0.758	1.632	0.542	1.258	2.904	-1.779	-2.235	1.85	1.847	2.312	0.591	0.992	-3.325	0.192	-0.357	2.138	2.007	2.206
VAF-347_CTRP	-1.213	-1.197	0.288	0.88	0.841	0.329	0.767	-0.119	0.259	-3.155	-0.956	-0.964	-0.136	3.234	2.083	-2.143	0.636	-1.816	3.216	-0.065	-0.762	0.659	-0.426	0.987	0.48	0.646	0.742	-0.193	-1.177	-0.352	1.565	0.226	0.112	-1.614	1.373	2.629	-2.96	-1.013	0.694	0.925	0.186	2.336	1.504	-2.503	-0.161	-0.156	-1.129	-0.109	0.504
valdecoxib_CTRP	-0.575	-1.185	-0.557	5.997	-0.872	-1.607	-0.363	-0.987	-1	1.198	0.481	1.11	0.535	0.247	-0.773	0.027	1.933	1.159	-1.662	-0.947	0.1	4.856	0.013	-0.693	0.348	-0.102	0.28	-0.625	0.764	-1.269	-0.26	0.032	3.646	-0.542	-0.38	-1.711	-0.489	-1.625	0.031	1.807	0.846	0.11	0.364	-0.853	0.678	-0.956	1.542	-0.792	-0.351
vandetanib_CCLE	-0.197	-1.121	-0.973	3.185	-1.291	-1.66	-0.826	-1.814	-1.873	-1.111	0.618	1.148	1.657	-2.094	2.115	0.564	3.129	1.134	0.218	-1.852	0.664	2.828	-1.584	-0.716	0.723	-1.41	-1.095	-1.923	0.557	-1.846	-0.507	-0.451	0.655	-1.234	-0.576	0.606	-0.176	1.618	0.021	1.88	-1.542	0.398	0.73	-0.247	2.497	-0.855	-0.164	2.865	-1.005
vandetanib_CTRP	-0.673	-1.192	-1.177	1.104	-1.327	-1.731	-0.04	-1.266	-1.154	-1.715	0.087	0.41	0.288	-1.301	-0.363	-0.161	0.229	-0.066	-0.54	-1.102	-0.671	3.129	-0.396	-0.017	0.335	-0.99	0.273	-1.765	-0.116	-1.481	-0.516	-0.184	3.06	-1.556	0.879	-0.627	-0.923	2.362	0.211	2.946	-0.09	2.671	-1.15	-0.903	1.338	-0.574	0.515	2.984	1.068
veliparib_CTRP	0.087	0.559	-1.019	0.706	-0.5	-0.111	-0.712	-0.36	-0.265	-2.435	1.596	0.522	0.844	-2.305	-0.523	0.059	4.192	-0.034	-0.944	-1.758	0.434	0.312	0.357	-0.927	-0.563	-1.253	-1.211	-1.494	0.797	-1.382	0.435	-0.564	1.249	1.026	-1.181	-0.677	0.795	0.597	-0.908	0.238	-1.093	0.238	1.025	1.492	1.735	0.853	0.008	0.766	-1.479
veliparib_GDSC	0.976	0.402	-0.119	-0.115	0.126	0.598	0.066	0.136	1.018	-0.676	0.528	0.075	0.21	-0.753	-1.551	0.645	7.914	-0.124	-1.195	-0.343	-0.31	-1.561	0.476	-0.495	0.515	-0.678	-0.066	0.321	-0.013	1.127	-0.207	0.141	-0.492	1.029	-0.917	-0.603	-0.383	0.181	-0.538	-1.331	0.846	-0.949	-5.723	2.109	0.014	-0.004	-0.681	-1.091	1.867
VER-155008_CTRP	0.525	-0.589	-0.746	1.189	-0.156	-0.855	-0.043	-0.786	-0.489	2.012	-0.372	-0.973	1.366	0.504	1.011	-1.484	8.584	1.558	0.029	-0.133	0.368	1.636	-0.389	-0.025	-0.486	-0.423	0.46	-0.646	-0.075	-0.739	0.247	-0.02	1.302	-1.887	-0.634	-0.005	-0.356	0.326	0.752	0.59	-0.643	-1.839	1.056	-1.786	-0.009	-0.674	-0.284	0.489	1.019
Vinblastine_GDSC	0.036	1.653	1.031	-1.894	0.761	1.606	1.021	1.104	1.295	-1.664	-0.219	0.544	-2.072	-0.409	-1.312	1.007	-3.106	0.417	-2.026	1.022	-0.233	-2.735	0.855	-0.087	-0.992	0.634	0.666	1.713	-0.526	1.462	-1.106	0.514	-1.269	1.551	0.753	-2.214	2.109	0.866	-0.819	-0.486	0.435	-0.789	-1.48	1.14	-1.406	1.436	1.506	-3.565	-0.484
vincristine_CTRP	-0.628	-0.652	-0.737	2.645	-0.912	-1.397	-1.331	-1.249	-1.689	0.472	1.776	1.615	0.241	-2.511	-0.27	2.495	-0.168	0.099	-1.719	-1.342	-0.493	1.466	-0.338	-0.904	-0.472	-0.857	-1.157	-0.86	0.64	-0.815	-1.101	0.368	3.427	0.16	0.269	-1.038	-0.349	2.181	-1.233	1.31	-2.311	1.802	-1.859	0.282	1.641	-0.012	3.175	-0.76	-0.676
Vinorelbine_GDSC	0.185	1.357	1.045	1.15	-0.118	0.814	0.953	0.796	1.16	0.945	-0.389	0.942	-0.104	-0.148	1.251	1.037	-0.62	1.284	-1.709	1.592	0.328	-3.006	-0.347	-0.441	-1.245	-0.227	0.845	1.292	0.656	0.347	-0.066	-1.217	-3.038	1.589	-0.857	-2.563	1.16	1.092	-1.428	-2.173	1.463	-2.491	1.83	0.65	-0.377	0.332	0.548	-3.588	-1.265
vismodegib_GDSC	-0.585	0.744	0.309	0.787	0.591	0.728	0.065	0.696	1.479	-3.499	-0.986	0.151	-1.427	0.07	-2.533	-1.151	-0.353	0.279	4.806	-0.27	-0.247	-0.958	1.297	0.66	0.074	1.059	0.063	1.099	-0.172	0.852	-0.392	0.849	0.142	1.063	0.027	-0.055	-0.279	-0.798	0.669	-0.441	1.031	-0.629	-6.994	0.509	-0.727	0.789	-0.186	-0.827	2.47
vorapaxar_CTRP	-0.438	-1.821	-0.678	2.445	-1.19	-1.434	-0.913	-1.145	-1.686	-1.851	1.011	0.463	-0.059	-0.712	-1.376	0.819	0.325	0.482	-2.179	-1.547	-0.35	2.483	-0.772	-0.474	0.428	-0.265	-0.117	-0.933	-0.013	-1.415	0.434	-0.175	2.719	-2.091	1.023	-1.132	-1.446	2.213	1.936	2.25	-2.576	1.516	2.029	0.937	1.64	-0.039	2.079	2.317	1.954
vorinostat_CTRP	0.168	-0.636	-0.62	5.466	-0.191	-0.909	-1.033	-1.121	-0.856	-0.637	0.599	2.605	0.734	-1.468	0.719	1.636	2.421	0.037	-0.798	-1.862	0.116	-0.421	0.807	-0.899	-0.225	-1.126	-0.444	-1.261	0.371	0.729	0.899	-0.303	0.853	-0.908	-1.348	-0.897	1.28	-0.014	-0.573	-1.179	-1.455	-1.112	3.388	-0.808	1.574	-0.316	-0.594	2.568	1.391
vorinostat_GDSC	1.439	1.446	-0.918	2.277	-0.241	1.42	-0.726	-0.441	0.519	-2.415	-0.024	1.263	-0.163	-0.88	-3.372	1.981	1.699	2.207	0.325	-0.982	1.045	-1.744	0.49	0.35	0.38	-0.523	-0.123	0.764	0.56	1.269	-0.393	-0.302	-1.071	-1.677	-2.349	-1.561	2.287	0.763	-0.392	-0.939	0.798	-2.281	-2.978	2.569	0.142	0.95	-1.844	-0.676	0.021
vorinostat_in_carboplatin (1_in_1)_CTRP	-0.059	-0.157	-1.051	3.43	-0.842	-0.783	-1.175	-0.997	-1.293	0.333	0.89	1.922	0.618	-1.687	-1.552	2.54	0.121	0.55	-1.326	-1.031	0.385	0.688	0.058	-0.91	-0.069	-0.747	-0.794	-0.081	0.384	-0.499	-1.18	0.14	3.203	1.736	-0.719	-1.403	3.299	0.306	-0.981	-2.478	-1.908	-0.14	0.495	-0.994	1.496	-0.294	0.503	1.962	-1.543
vorinostat_in_navitoclax (4_in_1)_CTRP	-1.6	-0.762	0.518	1.342	0.54	0.406	-0.099	0.847	1.053	-2.769	-1.074	-0.6	-1.164	0.451	-1.793	-0.004	1.643	0.166	0.816	0.223	-0.528	-1.793	1.698	-0.295	-0.621	1.398	1.418	0.61	-0.982	0.107	0.22	0.703	3.463	0.275	1.048	1.469	1.787	-3.597	0.566	-0.685	0.473	-2.743	3.544	-2.896	-1.478	0.277	3.259	0.026	-0.141
VU0155056_CTRP	-1.244	-1.649	0.654	-0.123	0.368	-0.582	0.372	0.692	0.411	-3.529	-0.586	-1.494	-0.431	1.445	0.236	-0.168	-0.505	1.09	2.214	0.216	-0.563	1.829	0.885	0.676	0.089	1.424	0.647	-0.771	-0.484	-0.444	0.616	0.764	1.536	0.457	1.072	2.069	-3.197	-3.647	1.445	1.531	0.08	1.252	0.086	-3.435	-0.639	-0.716	1.587	-0.293	3.205
VX-680_CTRP	-0.335	-2.076	0.527	1.562	-1.455	-2.891	-0.554	0.512	-1.027	1.501	0.996	0.134	1.428	0.891	0.951	-0.01	0.417	2.477	1.208	0.457	-0.305	1.337	0.103	1.358	0.978	-1.638	1.551	-0.599	-0.067	-1.817	0.218	-0.639	0.819	-0.417	-0.744	-1.233	-1.776	0.905	0.531	0.296	-0.494	0.31	-0.432	-0.167	0.949	-0.011	0.451	0.391	-1.808
VX-680_GDSC	1.08	0.168	0.502	-0.707	0.614	1.335	0.438	1.163	0.335	3.842	0.355	-1.173	0.271	0.231	0.957	-0.448	0.339	0.166	-0.492	1.511	0.012	-0.986	0.705	0.405	-1.146	0.716	0.291	0.502	-0.001	-0.203	0.705	-0.066	-1.062	0.975	-0.311	-1.357	-1.119	-0.376	-0.912	-2.948	0.737	0.053	4.325	-1.809	0.062	-1.02	-0.314	-6.37	-0.05
VX-702_GDSC	0.165	0.13	0.266	3.849	0.492	0.672	0.209	0.257	1.037	-0.62	-1.179	0.621	-0.627	0.263	-1.348	-0.988	4.342	1.443	2.736	0.563	-0.587	-1.533	1.705	0.613	-0.152	0.049	0.794	0.701	0.319	0.363	-0.324	0.339	-0.185	2.198	-0.917	-0.252	-1.731	-1.269	-0.047	-0.345	0.355	-2.315	-5.699	-0.075	-0.859	-0.338	-1.253	-1.645	2.068
WAY-362450_CTRP	-0.247	-1.747	-0.953	2.544	-0.968	-1.432	0.07	-1.506	-0.989	-0.5	-0.308	-0.652	0.983	-1.573	2.398	-0.081	5.134	0.9	-1.204	-0.675	-0.126	1.821	-0.839	-0.396	0.855	-0.742	0.414	-1.116	0.085	-1.439	0.653	-0.331	1.55	-0.164	0.099	-0.969	-0.836	-0.272	0.627	1.168	0.278	0.195	1.164	-2.361	1.113	-0.999	-0.073	2.775	1.434
WH-4-023_GDSC	-1.043	0.033	1.705	-2.211	0.641	1.046	1.135	1.382	2.061	-2.626	-2.117	-1.916	-1.274	1.236	1.546	-1.901	-0.591	0.087	0.612	1.122	-0.473	-1.87	0.078	0.285	-0.085	1.933	0.839	1.76	-0.682	0.879	0.956	0.377	-0.456	0.898	1.606	0.282	1.341	-3.785	0.189	-0.524	2.955	0.044	1.28	-3.177	-1.803	0.868	1.069	-1.2	0.653
WP1130_CTRP	-1.314	-0.951	-0.572	0.983	-0.648	-1.255	-0.464	-0.478	-0.985	0.817	-1.484	0.403	0.765	0.306	0.086	-0.407	2.03	0.165	1.171	-0.011	0.62	7.897	-1.021	0.67	0.26	-0.195	-1.038	-0.822	0.59	-1.737	0.456	-0.068	0.939	0.165	-0.509	0.262	-0.678	-0.676	0.652	0.005	-0.794	0.075	2.25	-1.091	0.758	-0.916	1.035	0.982	-0.484
WZ-1-84_GDSC	-1.115	-1.153	0.483	-0.062	0.114	0.099	1.168	-0.391	-0.845	3.736	-1.601	-1.43	0.279	0.426	3.07	-1.031	1.307	-0.008	-0.488	0.858	0.254	0.226	-1.42	0.092	0.163	0.247	0.857	-1.008	-0.194	-0.581	1.019	0.034	-0.193	0.533	0.208	0.488	-2.335	-1.557	0.014	3.253	-0.322	0.017	3.609	-2.933	0.392	-1.02	0.224	-0.538	0.579
WZ4002_CTRP	-2.072	-0.806	0.103	-0.362	-0.122	-1.203	0.23	-1.19	-0.634	-2.386	-0.89	-0.876	-0.615	-3.604	-0.688	0.699	0.008	0.055	-0.938	-0.358	-0.804	-0.748	-0.266	-0.342	0.312	-0.206	1.227	-0.411	-0.77	0.571	-1.1	0.039	1.567	-1.511	1.378	0.232	0.351	0.406	0.651	1.219	0.281	0.697	-1.999	-1.881	0.223	0.53	4.532	1.972	0.844
WZ8040_CTRP	-1.113	-0.68	-0.369	-0.724	-0.307	-1.489	-1.031	-0.689	-0.191	-1.147	1.033	-0.528	-0.313	-0.655	-1.333	-0.466	-0.399	1.123	-0.597	0.087	0.588	-0.094	-0.005	0.315	0.581	0.552	-0.158	0.388	-0.495	0.152	-0.012	0.586	0.953	-0.622	0.607	0.613	-0.607	-1.053	5.114	1.302	-1.073	7.24	-0.749	-1.544	1.142	0.525	-0.047	0.382	-0.236
XL765_CTRP	-0.635	-0.138	1.038	-3.468	0.701	0.779	1.077	1.167	1.423	-2.429	-0.378	-1.285	-1.439	0.145	-1.939	-0.053	-3.403	0.365	-1.127	0.785	-0.613	-1.05	1.989	-0.026	-0.469	1.397	0.797	0.915	-1.606	0.181	1.011	0.248	1.252	1.227	1.286	-0.886	-0.427	-1.379	0.753	2.524	2.885	0.935	-0.278	-1.338	-1.06	0.949	0.794	-2.021	3.196
XMD8-85_GDSC	1.008	0.41	1.242	-1.156	1	1.424	0.069	0.044	0.922	4.517	-0.839	0.445	-0.451	0.642	1.117	0.364	-0.682	0.146	0.237	1.35	-0.839	-1.588	-0.35	0.536	-0.642	0.906	-0.264	-0.511	-0.898	0.77	-0.355	0.757	-1.035	1.368	-1.143	-0.773	2.026	-1.961	-0.452	-3.88	1.275	0.969	-2.859	0.865	-0.566	-0.773	0.475	-3.538	-0.969
YK 4-279_CTRP	-0.661	-0.393	-0.693	2.155	-1.088	-1.611	-0.838	-1.155	-1.735	2.182	1.207	1.557	0.476	-2.439	1.223	1.445	-0.406	0.809	-1.694	-0.771	-0.008	2.902	-0.876	-1.076	-0.833	-0.538	-0.808	-0.449	0.426	-0.899	-0.729	0.124	2.184	2.024	0.277	-1.918	0.914	1.233	-0.491	3.131	-2.174	-0.19	-0.014	0.811	1.105	0.003	3.525	-1.438	-0.713
YL54_CTRP	-0.226	-0.046	-1.068	-0.466	0.016	-0.488	-0.834	0.576	0.642	-1.874	0.676	-0.678	0.027	-0.109	-4.424	1.911	-1.833	-2.061	2.382	-1.343	-0.869	2.854	1.562	0.337	-0.371	0.302	0.616	-0.123	0.028	0	0.121	0.117	2.596	0.31	-0.151	0.233	0.101	-0.06	1.095	0.787	0.995	1.198	-2.453	-1.863	-0.286	0.36	-1.605	0.535	3.266
YM-155_CTRP	-0.395	1.092	0.847	0.093	0.921	1.791	1.117	1.724	1.936	-1.302	-1.037	-0.629	-1.014	3.939	-0.698	-1.565	-1.422	0.932	0.761	1.389	-0.015	-2.514	0.719	0.647	-1.037	1.487	0.787	1.681	-0.504	0.693	0.308	0.193	-2.044	1.261	0.335	-0.45	2.041	-1.754	-1.551	-1.255	3.607	-1.762	2.122	-0.565	-1.477	0.105	-1.224	-1.612	-2.097
zebularine_CTRP	1.267	0.935	0.164	0.545	-0.029	0.516	0.281	0.266	1.072	-0.584	0.682	-1.008	-1.818	-3.392	-5.123	-1.352	-1.992	1.339	0.053	-0.672	0.291	0.98	1.223	-0.286	0.086	0.359	-1.679	0.559	-1.079	1.002	-0.824	-0.03	0.588	1.731	0.068	-1.698	2.455	2.336	-1.9	1.638	1.952	0.733	-0.376	1.331	0.125	0.194	1.021	-2.944	0.122
Z-LLNle-CHO_GDSC	-1.161	-0.439	-0.113	0.336	0.194	0.04	0.367	-0.165	0.141	0.914	1.125	-0.89	-0.649	-0.72	6.521	-0.46	-0.294	0.441	-0.238	0.867	0.471	-1.581	0.132	1.728	-1.275	0.71	-0.021	-0.31	-0.577	0.703	0.565	1.142	-0.637	-0.604	1.077	-0.075	3.104	-1.571	-0.489	-1.1	-0.253	-1.08	1.631	-1.601	0.148	0.632	-0.121	-2.618	-0.395
ZM-447439_GDSC	-0.081	0.919	1.153	-0.043	1.457	1.484	1.036	1.129	0.944	0.386	-1.779	-0.457	-1.392	0.084	0.379	0.979	-0.882	0.857	-1.454	1.069	-0.886	-3.725	0.894	0.065	-1.454	0.463	0.979	1.455	-0.434	0.95	-0.049	0.513	-0.855	0.693	0.688	-1.575	-0.021	-0.886	-0.724	1.506	-1.088	-1.353	0.164	-2.187	-1.643	0.537	0.401	-4.911	0.083
ZSTK474_CTRP	-1.344	-1.963	-0.924	-0.065	-1.124	-1.642	-0.15	-1.069	-0.791	-2.006	0.505	-1.671	0.008	-0.015	-1.716	1.778	2.096	0.924	0.035	-0.087	-0.37	3.112	-0.272	0.649	0.553	1.142	-0.953	-1.545	-0.564	-1.395	-0.44	0.487	2.82	0.693	0.656	-0.226	-1.005	0.685	2.187	2.493	0.361	2.844	0.257	-2.289	1.689	-0.195	2.348	1.844	0.57
[truncated: 91 more columns]

## Sheet: Table EV3B
Mean effect-size for all proteins from full proteome experiments across non-redundant cell lines and tumours as determined by elastic net regression
	16-beta-bromoandrosterone_CTRP	1S,3R-RSL-3_CTRP	3-Cl-AHPC_CTRP	681640_GDSC	968_CTRP	A-443654_GDSC	A-770041_GDSC	A-804598_CTRP	AA-COCF3_CTRP	abiraterone_CTRP	ABT-199_CTRP	ABT-737_CTRP	AC55649_CTRP	AEW541_CCLE	afatinib_CTRP	afatinib_GDSC	AGK-2_CTRP	AICAR_GDSC	AKT inhibitor VIII_GDSC	alisertib_CTRP	alisertib_in_navitoclax (2_in_1)_CTRP	alvocidib_CTRP	AM-580_CTRP	apicidin_CTRP	AS601245_GDSC	AT13387_CTRP	AT-406_CTRP	AT7867_CTRP	austocystin D_CTRP	AUY922_GDSC	avicin D_CTRP	avrainvillamide_CTRP	axitinib_CTRP	axitinib_GDSC	AZ-3146_CTRP	AZ628_GDSC	azacitidine_CTRP	AZD1480_CTRP	AZD4547_CTRP	AZD6482_CTRP	AZD6482_GDSC	AZD7545_CTRP	AZD7762_CTRP	AZD7762_GDSC	AZD8055_CTRP	AZD8055_GDSC	B02_CTRP	bafilomycin A1_CTRP	barasertib_CTRP
A1CF	0	0	-8.15423e-07	1.29414e-06	0	0	6.70194e-05	4.65997e-06	0	0	8.63215e-06	2.30841e-05	0	1.14089e-06	0	0	6.3963e-06	1.66723e-06	0	0	0	-9.78904e-08	5.26053e-05	-0.000125405	0.000111635	1.87232e-07	0	-1.28257e-06	0	6.14421e-05	0	0	-5.73606e-07	0	2.68579e-07	0	3.28786e-06	0	0	0	0	5.3208e-05	0	0	-3.35273e-06	0	2.47311e-05	0	0
A2ML1	0	0	3.18665e-05	-5.4105e-05	0	0	0	0	0	0	0	0	0	3.25653e-07	2.18337e-06	0	0	0	0	0	0.000104165	0	3.49127e-06	0	1.16008e-05	0	-1.53641e-10	3.97781e-05	0	0	0	0	1.61501e-05	0	0	8.924e-06	0	0	0	0	-0.00134852	0	0	0	-4.21853e-05	0	7.07692e-07	0	0
AAAS	0	0	-6.2308e-08	2.15055e-07	0	0	0	1.63705e-08	-7.07482e-05	0	0	-6.0239e-05	0	-6.93671e-07	0	0	0	-4.54434e-05	2.44694e-05	0	0	0	-9.35467e-06	0	9.75867e-05	0	-8.78103e-07	-1.02623e-06	-2.13915e-06	0	0	0	-2.82265e-06	0	0	0	3.08836e-06	0	0	0	0	0	0	0	1.37121e-07	0	-3.98816e-06	0.00158232	0
AACS	0	-9.01672e-05	-2.8783e-06	7.54728e-05	0	0	0	3.83319e-06	0	0	0	-8.04765e-06	0	-9.59088e-08	-2.80514e-06	0	0	0	0	0	-0.00147454	-3.40985e-07	2.19796e-06	-9.94469e-06	2.1164e-05	0	2.21443e-07	-4.31789e-05	0	4.44986e-05	0	3.65007e-06	-0.000154768	0	-8.31458e-08	0	0	0	0	0	4.09853e-05	0.000567845	0	0	-0.000609723	0	0	0	1.35222e-05
AADAT	0	0	0	-0.000175996	-2.15947e-08	0	0	1.64817e-06	0.000280053	0	0	-0.000298554	5.46015e-07	-1.51787e-07	0	0	-5.35621e-05	0	0	0	0	-4.56784e-07	1.03539e-05	0	-2.05955e-05	0	0	0	0.000140166	0	0	0	0	-0.000107254	-3.25425e-06	0	0	0	0	0	-2.25693e-06	0	0	0	9.21609e-07	0	0	0	-0.000135034
AAGAB	0	0	6.15853e-06	0	0	0	0	1.90951e-05	0	0	0	0	0	-3.30195e-06	0	0	0	0	0	1.72969e-05	0	0	9.8741e-06	1.2776e-06	0	0	3.90871e-08	-4.02677e-07	0	0	0	0	8.24983e-06	0	6.91581e-08	0	0	0	-4.1314e-05	0.000354438	1.2209e-06	0	0	0	0	0	1.24318e-05	-0.000934477	-3.42229e-06
AAK1	0	0	0	-4.26769e-05	0	0	0	-9.40414e-09	0	0	-4.78606e-06	-0.000662967	0	0	-5.98644e-05	0	-2.63592e-05	-0.000116877	0	0	-0.000129066	-1.49516e-08	-7.33031e-05	0	0	3.47262e-06	-1.99201e-06	0	3.74867e-07	0	0	0	-0.00114494	0	-2.37208e-06	0	0	0	0	-6.54062e-06	0	0	0	0	-0.000596559	0	0	0	0
AAMDC	0	0	0	4.24844e-05	0	0	0	0	0	0	-7.63003e-08	-0.000324723	-2.73819e-08	8.35317e-07	-3.11539e-05	0	0	0	0	0	0	-9.36828e-06	-0.000596737	0	-2.31577e-05	0	-1.85533e-06	-1.72737e-05	-5.9085e-06	0	0	0	-6.11149e-05	0	0	0	0	0	0	-5.77045e-06	0	-2.08458e-05	0	0	-1.52992e-06	0	-0.000281592	0	0
AAMP	0	0	2.80387e-06	-5.50675e-05	0	0	-3.49103e-05	0	1.38031e-05	0	0	0	0	0	-2.0282e-06	0	0	-1.06572e-06	0	0	5.43022e-05	0	8.96515e-06	-1.67001e-06	4.41054e-05	0	0	1.57058e-05	1.76793e-05	2.69288e-05	0	3.90388e-06	-8.68097e-06	0	1.39374e-08	0	6.34104e-06	0	7.49466e-05	0	-3.58647e-07	-1.0139e-05	0	0	1.07378e-05	0	3.13551e-06	0.001185	0
AAR2	0	0	0.000160785	2.92212e-06	0	0	-0.00216247	-5.20794e-06	0	0	4.58122e-06	-1.10554e-06	-1.19185e-08	2.53181e-07	1.78498e-06	0	2.29036e-05	5.5859e-06	0	0	0.000219001	6.41692e-06	7.39115e-05	0	0	0	0	4.61194e-05	1.13564e-06	0	0	0	0	0	1.56042e-09	-2.3554e-05	0	0	0	0	0	0	0	0	0	0	2.43793e-07	0	0
AARS	0	0	9.97972e-07	-1.23754e-06	0	0	0	-2.2375e-05	0	0	0	0	-2.10018e-09	1.7242e-07	0	0	0	-1.28117e-06	0	0	0	-5.79781e-07	0	0	0	0	0	0	2.45167e-06	-1.91687e-05	0	-0.000128958	1.10737e-05	0	0	3.56228e-06	0	0	-1.2392e-05	0	-5.09475e-08	0	0	0	2.13766e-05	0	0	0	0
AARS2	0	0	-3.50645e-06	-4.66474e-05	0	0	0	1.52529e-05	7.19271e-05	0	9.20741e-07	-2.83137e-05	5.37065e-07	-4.43932e-07	0	0	-8.87979e-06	0	0	0	0	-2.54371e-07	1.17671e-05	0	0	2.78508e-06	3.50402e-06	0	-4.35734e-05	0	0	0	0	-3.34816e-06	-2.65632e-06	1.73407e-08	0	0	-1.93298e-05	-4.76384e-06	0	0	0	0	-2.14738e-05	0	0	0	-4.78897e-07
AASDHPPT	0	0	1.41531e-07	2.32596e-06	0	0	-0.000121166	-9.31315e-06	0	0	-2.16294e-05	-0.000694745	0	2.28719e-07	0	0	0	0	6.18942e-06	0	0	1.29915e-06	-1.03665e-05	4.0147e-06	0	-9.42592e-07	-2.27595e-07	3.0678e-06	8.63566e-06	0	0	0	0	0	0	-9.52647e-06	-7.23181e-06	0	0	0	0	-5.45174e-07	0	0	2.02341e-06	0	-2.0179e-05	0	0
AASS	0	0	0	-7.86732e-05	0	0	0	6.0117e-07	0	0	0	0	0	0	0	0	0	-7.25422e-05	0	0	0	-3.29435e-08	-4.15535e-05	1.76136e-05	0	0	0	0	8.56482e-06	0	0	0	0	-9.07818e-06	0	6.18526e-07	0	0	0	0	-6.91085e-05	0	0	0	0	0	-4.08257e-06	0	0
AATF	0	0	0.00021959	7.38413e-06	0	0	0	1.41783e-07	0	0	-2.24778e-06	0	0	-2.15237e-06	0	0	0	-6.946e-06	0	0	0	-4.27298e-07	-5.62171e-06	2.94609e-05	0.000245333	3.00658e-07	0	0	0	1.78608e-05	0	0	0	0	0	0.000307301	0	0	0	0	0	9.67124e-05	0	0	0	0	6.59005e-05	1.58621e-17	0
ABAT	0	0	-1.36249e-07	6.3055e-07	0	0	0	1.8232e-07	0	0	4.84405e-06	0	0	-8.48483e-09	0	0	0	-5.23711e-05	0	0	0	-3.89292e-06	0	0	0	5.78652e-07	-6.83996e-08	-1.41e-06	0	0	0	0	0	0	0	5.26326e-05	5.58631e-06	0	0	0	-0.000227995	0	0	0	-8.71119e-05	0	0	0	0
ABCB1	0	0	-8.33077e-06	0	0	0	1.60237e-06	0.000212732	0	0	0	0	0	0	0	0	0	9.922e-06	0	-6.09616e-05	0	-3.26352e-06	-9.90309e-06	-2.27148e-07	6.07879e-05	0	1.36206e-06	-2.55807e-09	-0.000194889	8.60734e-05	0	7.60711e-07	-4.29699e-05	0	0	0.00038145	-1.37032e-05	0	0	-1.70214e-05	1.05411e-05	3.5224e-05	0	0	-0.000121738	0	-8.68076e-06	0	0
ABCB10	0	0	-8.38798e-08	1.95722e-06	0	0	0	0	0	8.19164e-05	0	-7.5164e-06	0	-2.9249e-07	-1.64899e-05	0	0	-3.89432e-07	0	0	0	-3.38069e-07	9.78705e-07	0	0	0	-3.82659e-06	-3.01527e-05	-1.09805e-05	0	0	0	0	0	0	-3.10021e-06	0	0	0	-3.78964e-07	0	0	0	0	-4.85624e-08	0	0	0	0
ABCB11	0	-0.000138399	-0.000184839	2.32384e-06	0	0	4.91788e-07	0	0	-0.000195593	0	-1.88155e-05	0	-1.30997e-07	-0.000187133	0	-0.00015405	0	0	-0.000242761	-0.000316135	-2.00647e-07	-0.000872112	-2.4553e-06	-6.79231e-05	-4.08297e-08	0	-0.000245171	-3.67423e-05	0	0	0	-0.00264207	0	-3.98662e-06	4.44237e-05	-6.51701e-05	0	0	0	9.87279e-05	0	0	0	0	0	-0.00695924	0	0
ABCB6	0	0	-9.35219e-06	0	0	0	0	0	-0.000125331	0	0	0	0	-1.01149e-06	0	0	0	-3.24666e-06	0	0	0	0	-1.38541e-06	0	-1.40966e-05	3.66499e-08	4.35362e-07	0	0	0	0	0	0	0	-6.83136e-07	-4.70107e-06	-0.000320224	0	0	0	0	0	0	0	0	0	-2.51825e-07	0	0
ABCB7	0	0	-7.73324e-07	0	0	0	0	0	0	0	0	0.000109477	-3.63399e-06	-2.15812e-07	0	0	6.53588e-05	0	0	0	0	0	2.47509e-05	0	-0.000524747	0	-1.12692e-06	0	3.15684e-06	-0.000307961	0	-0.0011488	0.000149362	0	0	0	2.21512e-05	0	-0.000282033	-9.57013e-06	-5.64566e-06	0	0	0	0	0	6.00207e-05	0	0
ABCB8	0	0	-4.85451e-07	5.09956e-06	0	0	0	1.15562e-05	6.36903e-06	0	0	-9.60818e-06	0	-3.10559e-07	0	0	-2.37286e-06	0	8.64704e-06	0	0	1.79786e-06	-2.83824e-06	0	0	-7.65406e-09	-3.29793e-06	-1.35435e-05	-9.34145e-06	0	0	0	0	0	0	0	0	0.000125281	0	-5.33019e-05	5.39621e-06	0	0	0	-0.00024639	0	0	0	0
ABCC1	0	0	0	0	0	0	0	-1.34666e-05	-0.00020782	0	-0.000717955	0	0	0	3.20257e-05	0	0	0	0	0	0	0	-6.22139e-05	7.5987e-06	0	-1.29394e-09	0	8.86969e-06	-6.01532e-07	0	0	-3.1055e-05	0	0	-4.64827e-07	6.82614e-05	0	0	0	0	1.04628e-05	0	0	0	0	0	0	0.000402428	0
ABCC10	0	0	0	0	-2.77832e-05	0	0	0.000232337	0	0	0	0	0	0	-6.71105e-06	0	0	0	0	0	0	0	3.02933e-05	0	2.33056e-05	0	0	-3.33233e-05	-9.87971e-07	6.89583e-05	0	0	0	0	0	6.58175e-08	3.33055e-05	0	-2.71688e-05	0	0.000112163	0.000254512	0	0	-3.77668e-05	0	5.0718e-06	0	-4.31162e-05
ABCC3	0	0	0	0.000257422	0	0	1.05855e-05	-5.79287e-08	0	0	0	0	0	-1.37869e-07	1.37484e-05	0	0	0.00020385	0	0	0	0	2.95858e-06	0	0	5.46073e-07	0	-2.36025e-06	5.19237e-07	0	0	0	0	0	0	-2.26063e-06	-7.17433e-06	0	0	0	9.5969e-05	0	0	0	-6.75398e-07	0.000133241	1.72188e-06	0	0
ABCC4	0	0	-1.23087e-09	0.000192799	0	0	0	-8.13205e-07	0	0	0	0	0	0	0	0	0	0	0	0	-2.61927e-05	0	-6.18794e-05	0	0	0	-6.84961e-08	-1.26077e-05	0	0	0	0	0	-1.02891e-05	0	0	-1.39869e-06	0	1.74256e-06	0	0	0	0	0	3.09154e-06	0	-5.77263e-05	1.00445e-06	0
ABCD1	0	0	-2.26114e-06	8.08923e-05	0	0	-4.72749e-06	0	0	0	-1.82731e-06	0	-3.35079e-07	2.65563e-07	1.72686e-06	0	0	-4.38013e-06	0	4.40686e-06	0	1.62029e-07	-9.23101e-06	-3.37762e-06	-1.80864e-05	-2.20478e-06	0	0	0	-1.79167e-05	8.68186e-06	0	0	0	4.54384e-09	-5.42295e-06	0	0	0	5.36424e-06	1.22104e-06	-4.895e-05	0	0	0	0	0	0	0
ABCD3	0	0	4.16618e-06	-2.34688e-05	0	0	1.74618e-06	2.96272e-06	-7.5867e-07	0	7.76324e-05	1.20732e-05	1.45455e-06	0	3.11037e-06	0	8.48844e-06	0	-0.000133316	0	0	-3.1767e-07	0.000515956	0	0	2.35338e-06	0	5.63586e-08	0	0	-0.000128123	0	4.86899e-06	0	3.11114e-07	0	9.93501e-06	0	0	0	0	0	0	0	4.9157e-05	0	0.000307748	-1.4281e-08	0
ABCE1	0	0	1.33755e-05	0	0	0	0	-7.68987e-06	0	0	0	2.0506e-05	0	0	1.14376e-05	0	0	0	0	0	1.32522e-06	1.63612e-07	0	2.37781e-07	0	0	0	1.99916e-06	8.28468e-06	0	0	0	0	0	5.97538e-08	0	-8.52877e-07	0	0	3.67034e-06	-6.90021e-06	0	0	0	0.00047543	0	0	0	0
ABCF1	0	0	1.60772e-06	1.75191e-05	0	0	0	7.59576e-06	0	0	-4.07468e-06	-6.30366e-06	0	4.53608e-08	2.18846e-05	0	0	0	0	0	0	1.22871e-07	-0.00118786	3.34229e-05	9.48428e-05	4.7003e-08	3.27548e-07	4.06061e-07	-1.13621e-06	5.21928e-07	0	0	0	0	0	0.000182624	-0.00015791	0	-3.14966e-05	0	7.83475e-06	0.000940031	0	0	-1.67098e-06	0	-3.98619e-05	0	0
ABCF2	0	0	5.50573e-07	0	0	0	-1.21443e-07	-1.53851e-07	0	0	0	-3.72419e-05	0	2.19038e-09	0	0	0	0	0	0	0	8.40128e-07	2.9359e-06	0	0	0	0	-2.90748e-06	0	0	0	0	0	0	0	-0.000270924	0	0	0	0	-8.7923e-06	0	0	0	0	0	-5.05634e-06	1.04016e-07	0
ABCF3	0	0	5.0952e-06	2.74425e-05	0	0	-6.57389e-06	0	0	0	-6.0581e-05	0	-6.22312e-07	1.42166e-06	0	0	0	0	0	3.33047e-05	0	1.08607e-06	-2.89482e-05	1.15307e-06	0	0	0	6.59432e-07	-1.98392e-06	0	0	0	6.30251e-06	0	0	-1.54895e-05	1.93744e-05	0	0	0	0	1.45205e-05	0	0	1.17939e-06	0	4.96045e-06	0	0
ABCG2	0	0	0	-3.99264e-05	0	0	0	0	4.37199e-06	0	-6.08399e-06	-3.77219e-05	0	-1.64088e-06	0	0	-3.00157e-05	-4.23663e-06	0	0	0	-4.98131e-07	2.76935e-05	-4.35612e-05	0	2.15117e-05	0	-2.34649e-05	8.44481e-07	0	-2.30272e-05	0	0	0	-4.53758e-08	-3.25802e-06	0	0	-8.43893e-07	0	-5.89298e-06	0.000252109	0	0	0	0	0	0	0
ABHD10	0	0	1.41831e-05	0.000151886	0	0	0.000860285	-1.66759e-06	0	0	-5.9965e-05	1.19323e-05	0	-4.25084e-07	0	0	0	0	0	0	0	-2.19131e-06	0	6.71836e-05	0.000824626	2.78399e-06	0	0.00015107	0	0	-0.00018574	3.52288e-06	0.00129777	0	2.15426e-07	3.34155e-06	0	0	0	1.95257e-05	2.98484e-05	5.73211e-05	0	0	0	0	2.29369e-05	9.27851e-07	0
ABHD11	0	0	-1.0969e-06	1.12972e-05	0	0	0	3.49102e-06	0	0	0	0	0	0	-9.45712e-05	0	0	0	0	0	0	-1.87247e-06	1.40874e-07	-4.52112e-06	0	0	-3.98274e-12	-4.41523e-05	-0.000336257	0	0	0	0	2.19717e-06	0	-3.39157e-05	0.00011749	0	0	-3.00913e-05	0	0	0	0	-6.72214e-05	0	0	0	0
ABHD12	0	0	-1.10161e-06	9.47757e-05	0	0	0	-7.88953e-07	-3.22749e-06	0	0	6.28573e-06	0	-7.67197e-08	0	0	1.42338e-05	0	0	0	0	-3.9149e-06	0	3.14785e-08	5.0819e-06	0	0	0	-8.96848e-07	0	0	6.31175e-06	0	0	1.40468e-07	2.98231e-05	0	0	0	0	0.000537228	0	0	0	0	0	3.48822e-05	0	0
ABHD14B	0	0	-7.21333e-05	0	0	0	2.91413e-06	0	0	-0.000127875	0	-1.20153e-05	0	-4.15834e-07	-4.66853e-05	0	-1.56926e-05	0	0	0	-2.31913e-05	-1.34727e-06	1.00939e-05	-2.38844e-05	0	2.15305e-08	0	-2.30853e-06	-0.000100254	0	0	0	0	0	-6.85416e-07	-6.93034e-08	0	0	0	0	0	0	0	0	-1.62553e-05	0.000112395	0	0	-3.72393e-06
ABHD16A	0	0	-0.000332642	-3.04384e-05	0	0	0	1.49321e-05	0	0	0	-0.00263534	1.81749e-07	0	-0.000188768	0	-1.53915e-06	-4.72828e-06	7.29446e-05	0	-0.0124801	0	-2.25554e-05	-1.95665e-05	0	0	-1.0955e-07	-0.000123025	-3.77024e-05	0	0	2.08108e-07	-0.00355471	0	-8.18324e-07	0	1.48584e-09	0	0	-8.9801e-05	1.96504e-06	1.26686e-05	0	0	-0.000691726	0	-5.73941e-05	0	-3.23991e-06
ABHD17C	0	0	-1.75853e-07	2.82109e-07	0	0	0	0.000109023	0	0	0	0	7.62141e-06	0	0	0	0	7.45017e-05	0	0	0	0	7.68779e-06	-2.56089e-07	0	0	0	-2.78795e-07	-2.23536e-05	0	0	1.55355e-06	0	0	0	0	6.64106e-06	0	0	0	0.00020237	0	0	0	-4.64089e-06	0	0	0	0
ABHD5	0	0	-1.34697e-07	0	0	0	0	-1.2408e-08	-0.00011692	0	0	-7.21094e-06	0	0	0	0	0	-1.88645e-06	0	0	0	0	-1.58303e-06	-1.31094e-06	5.58657e-06	0	0	1.35905e-05	-0.00013169	0	0	0	7.50313e-05	0	0	0	-0.000237937	0	-1.39635e-06	0	0.000169023	5.29258e-06	0	0	8.47974e-05	0	-7.29248e-08	-2.50946e-09	0
ABHD6	0	0	-6.57696e-06	-5.76949e-07	0	0	5.1197e-07	2.88744e-05	-0.000250154	0	0	0	5.46614e-06	0	-1.48112e-05	0	0	0	0	0	0	-1.44407e-07	-2.54449e-05	0	0	-1.2232e-07	5.0548e-06	-1.16569e-05	-0.000170302	0	0	1.26349e-06	0	0	-1.411e-07	0	-5.38793e-06	0	-1.20957e-05	0	5.29516e-06	0	0	0	-3.14079e-07	0	-4.72592e-08	-6.21825e-09	0
ABI1	0	0	9.20607e-06	9.07468e-06	0	0	0	-2.11074e-06	0	0	7.28659e-06	0	-5.46699e-06	2.15857e-07	0	0	0	0	0	0	0	-9.64172e-07	0.000354128	1.14091e-07	0	0	-2.77691e-07	-9.50133e-08	-2.72503e-06	0	0	-7.85872e-06	0	0	0	-1.2134e-05	6.35234e-05	0	0	-0.0001032	0	0	0	0	0	0	0.000115242	0	0
ABLIM1	0	0	0	1.13416e-05	0	0	2.30191e-05	3.0234e-05	0	0	0	0	0	0	0	0	0	0	-1.41733e-05	0	0	2.1614e-06	-1.13146e-05	3.45355e-05	6.3524e-05	0	2.39491e-08	-5.62686e-06	0	0	0	9.21843e-07	0	0	0	0	0	0	0	0	8.48556e-07	5.27994e-05	0	0	-2.57999e-06	0	0	-1.69566e-12	0
ABO	0	0	2.51299e-06	0	0	0	0	-4.50117e-07	0	0	3.73122e-06	-2.52169e-05	0	-8.18741e-07	0	0	0	0	-3.86075e-05	0	0	-2.34874e-06	0	-0.000245127	-0.000190103	4.49316e-06	0	-1.60546e-05	2.33631e-06	0	-0.000825588	0	-6.25853e-06	3.30272e-05	0	-5.28876e-05	-0.000100089	0	0	0	1.5389e-06	0	0	0	0	0	-1.83419e-05	-0.000373456	0
ABR	0	0	-4.67612e-07	0	0	0	0	8.46296e-08	0	0	2.94399e-05	0	0	-1.34591e-07	-1.39026e-05	0	0	0.000357937	0	0	0	0	4.60867e-05	-5.84051e-05	0	0	0	-7.05664e-05	-2.59602e-06	0	0	3.16143e-06	0	0	0	0	1.75552e-05	0	0	0	1.60379e-06	0	0	0	-0.000182214	0	0	0	-1.7446e-05
ABRACL	0	0	-0.000171438	2.24177e-07	0	0	0	5.09129e-06	0	0	0	0	0	1.63104e-06	-0.000332642	0	0	3.71649e-05	0	0	-0.000523369	-2.99557e-06	-0.00114295	-0.000128763	0	0	0	-8.67648e-06	-0.000757312	0	0	0	-0.000200948	0.000191861	-1.01498e-06	0.000168422	0	0	0	0	0	-3.53431e-06	0	0	-3.48566e-06	0	-0.000258071	-1.44212e-17	0
ACAA1	0	0	-1.49278e-06	0	0	0	0	6.98061e-05	0	0	3.08737e-06	0	4.58398e-07	0	-3.32167e-06	0	0	0.000143178	0	0	0	-1.12787e-07	0	-8.82944e-08	0	0	0	-3.49382e-06	-8.62427e-05	0	0	0	0	0	0	1.92537e-06	0	0	-8.44605e-06	0	0	0	0	0	-9.39939e-05	0	0	-3.51096e-11	0
ACAA2	0	0	-1.45851e-05	0	0	0	0	1.00604e-05	0	0	1.75838e-05	0	2.60609e-07	0	-4.48653e-07	0	0	0.000307104	0	0	0	-1.68193e-09	0	0	1.20252e-06	-2.68502e-08	6.48734e-06	0	-6.4807e-06	0	0	0.000185956	0	0	0	0	5.81076e-06	0	0	-7.16372e-05	1.86758e-05	0	0	0	0	0	0	-9.57896e-12	0
ACACA	0	0	0.000488384	2.91123e-06	0	0	-8.06974e-06	3.88651e-06	0	0	-8.91759e-05	0	0	2.3459e-07	0	0	0	0	0	6.67738e-07	0.000703388	2.04812e-06	0	0.000293737	4.18562e-05	-5.74169e-09	0	3.97922e-05	0	0	0	3.22276e-06	6.04131e-05	0	5.98467e-07	1.34125e-05	1.125e-05	0	0	0	0	0	0	0	0	0	7.17434e-05	1.71978e-12	0
ACAD10	0	0	-4.17568e-06	1.42093e-06	-9.67533e-06	0	0	3.41989e-08	0	-0.000204198	0	0	0	0	0	0	0	0	0	0	0	0	7.75321e-06	-1.51928e-06	0.00011462	4.01699e-08	1.95212e-08	6.66055e-06	-7.62317e-05	0	0	0	0	0	0	6.95263e-05	0	0	0	0	0	1.25929e-05	0	0	-3.15549e-05	0	6.63846e-05	0	0
ACAD8	0	0	-3.39823e-06	0	0	0	0	1.66358e-06	2.52276e-07	0	0	-1.10204e-05	-1.54192e-07	-9.12045e-06	0	0	-6.67572e-05	1.41786e-07	7.51429e-06	0	0	4.07041e-08	-7.84681e-06	-1.35872e-06	0	0	0	0	-4.42191e-05	0	0	0	1.32834e-06	0	-5.59432e-06	0	0	0	0	0	0	2.26637e-06	0	0	-2.6355e-05	0	-5.29341e-06	0	0
ACAD9	0	0	-3.72254e-05	0	0	0	0.000415031	-4.42303e-07	0	0	0	-0.000138895	-1.23762e-07	0	-1.41066e-05	0	0	0	0	0	-0.000131748	0	-6.36724e-05	-4.92902e-06	0	1.0847e-07	0	-4.2015e-06	-0.000343835	0	0	5.79735e-05	0	0	-2.72086e-07	-1.6578e-05	-3.56564e-05	0	0	0	0	7.65043e-05	0	0	0	0	-7.19663e-05	0	0
ACADM	0	0	0	-6.95485e-05	0	0	2.45452e-07	0	6.74678e-05	0	0	0	1.55801e-06	0	6.94391e-05	0	0	1.38277e-05	0	0	0	0	1.42434e-06	0	0	0	2.31974e-07	0.000216634	5.46443e-05	-1.84659e-05	0	0	-7.66058e-05	0	6.15738e-06	0	0	0	7.29041e-07	0	0	0	0	0	0	0	3.02525e-06	0	0
ACADS	0	0	0	-4.47931e-06	0	0	0	6.743e-06	0.000129221	0	0	6.9348e-05	-1.15344e-07	3.85184e-07	0	0	0	0.0001709	0	0	0	-2.39919e-09	0.000380312	-5.12469e-06	-8.30322e-07	0	7.36673e-08	0	8.71721e-07	0	-5.39461e-06	0	0	0	0	-0.000249747	1.87189e-05	0	0	0	0	4.5622e-05	0	0	3.42162e-06	0	4.11737e-05	0	0
ACADSB	0	0	-7.91987e-06	-2.10999e-05	0	0	3.44684e-06	0	0.000196699	0	0	0	0	1.04138e-08	0	0	0	-2.04634e-05	0	0	0	-1.22078e-06	8.91261e-05	-9.46232e-07	-1.96713e-05	0	1.19618e-06	0.000141078	-8.11145e-07	0	0	6.36406e-05	0	0	4.87315e-07	0	0	0	0	0	-1.00964e-06	0	0	0	0.000182885	0	0	0	0
ACADVL	0	0	-2.06016e-05	3.77443e-06	0	0	0	3.41321e-05	0	0	1.36876e-05	0	1.03152e-06	0	0	0	0	7.11997e-05	1.23492e-05	0	0	6.83575e-09	4.15888e-05	-2.41367e-06	0	0	3.92225e-07	-5.04581e-06	-1.08092e-06	0	0	0	0	0	0	-1.61381e-06	1.10906e-05	0	0	0	0	0	0	0	-3.45798e-05	0	3.90981e-06	-9.77723e-08	0
ACAP2	-0.000221967	-5.94167e-05	-3.4528e-07	-5.95694e-06	0	0	0	0	0	0	-1.56083e-06	0	-1.91897e-08	0	0	0	0	0	0	0	0	-3.49731e-09	0	-6.985e-07	2.37767e-05	0	0	0	0	0	0	0	0	0	0	0	0	0	1.5341e-07	0	0	0.000256234	0	0	2.00913e-05	0	-7.04137e-06	0	0
ACAT1	0	0	0	2.30236e-06	0	0	0	0	0.000214993	0	7.546e-07	-7.84974e-06	5.55325e-07	-6.02896e-08	0	0	0	0	0.000136478	0	0	-8.08494e-08	-4.75027e-06	-9.666e-07	-1.95114e-06	3.18715e-06	0	8.91064e-06	-3.35487e-07	0	0	0	0	0	0	7.38269e-07	-6.57935e-05	0	0	0	0	0	0	0	-9.48883e-08	0	0	0	0
ACAT2	0	0	-5.51861e-06	-7.94035e-05	0	0	0	4.74993e-06	0	0	0	0	-6.95613e-08	0	-6.85111e-05	0	0	-4.41055e-06	0	0	0	-6.28792e-08	-1.36629e-05	-1.59362e-07	0	-8.07402e-09	1.09522e-06	2.36203e-08	-0.000106349	0	0	0	0	0	0	6.86119e-06	0	0	4.89558e-06	0	0	7.84967e-06	0	0	-2.31017e-07	0	0	0	0
ACBD3	0	0	8.78804e-05	0	0	0	0	8.4355e-07	0	0	0	0	0	-3.92525e-07	0.000119388	0	0	0	0	0	0	1.37487e-06	0.000664537	4.99818e-07	4.09804e-05	4.26142e-07	3.84213e-08	2.86486e-05	3.15818e-06	3.89595e-06	0	0	0.000239351	0	1.06218e-06	0	0.000115051	0	0	0	3.0548e-07	0	0	0	7.51239e-08	0	0.00617264	0	0
ACBD5	0	0	0	0	0	0	0	1.81465e-05	0	0	4.57378e-05	0	2.93139e-07	3.46636e-07	0	0	0	0	0	0	0	-1.49579e-06	4.5366e-05	6.8307e-07	0	0	3.1579e-08	-1.5906e-07	-1.4282e-06	0	0	1.34475e-06	0	0	0	-5.39942e-06	1.18482e-06	0	0	0	1.6002e-06	0	0	0	2.70316e-06	0	2.21284e-06	-1.97474e-20	0
ACE	0	0	1.66851e-07	9.0514e-06	-2.548e-05	0	0	2.47262e-08	0	0	3.36306e-06	0	0	-1.74669e-08	5.75385e-07	0	0	-1.22656e-05	0	0	0	0	0	-5.73525e-07	1.5112e-05	3.83852e-07	0	0	0	0	0	4.94795e-07	-1.08293e-06	0	0	0	0	0	-6.73253e-07	0	-8.27566e-06	4.25353e-05	0	0	-1.97775e-05	0	0	0	0
ACE2	0	0	8.89538e-06	8.15617e-06	0	0	0	0	0	0	0	0	0	3.11796e-08	-4.67212e-06	0	0	0	-2.16318e-06	0	7.76633e-07	0	3.27979e-06	0	1.06635e-05	0	-6.80488e-07	0	-2.05253e-06	0	0	0	0	0	-4.83718e-08	-2.44548e-07	0	0	0	0	3.67136e-06	0	0	0	3.70473e-05	0	0	0	0
ACIN1	0	0	-4.12123e-05	-3.11256e-06	-4.67613e-06	0	5.49188e-08	5.98323e-07	0	0	0	0	0	1.28927e-06	-7.26705e-05	0	0	0	0	0	0	0	-2.35315e-06	-1.50139e-06	0	0	2.29071e-06	0	0	0	0	0	0	-1.36945e-05	0	1.96235e-06	-2.82263e-07	0	0	0	0	0	0	0	1.61405e-06	0	-5.57624e-05	0	0
ACLY	0	0	0	-9.89577e-06	0	0	0	2.36575e-05	0	0	0	8.36112e-06	0	0	-3.88206e-06	0	8.31107e-07	0	0	0	0	-1.10491e-06	-1.50458e-07	1.96582e-05	0.000386671	0	3.69994e-07	0	0	0	0	0	0	0	7.93309e-09	1.29559e-05	0	0	0	0	-2.1052e-06	2.36966e-05	0	0	9.79826e-07	0	6.66186e-06	0	3.76118e-05
ACO1	0	0	-6.82821e-08	-0.000767562	0	0	0	1.42276e-05	9.2973e-06	0	1.23935e-05	0	8.77166e-07	-2.80471e-07	0	0	0	-8.89838e-06	0	0	0	0	0.00113112	0	0	0	0	1.14606e-07	4.18639e-07	0	0	-6.90231e-07	0	0	0	0	0.000381543	0	0	0	-0.000101405	0	0	0	0	0	4.26223e-05	-6.41806e-10	0
ACO2	0	0	-0.000335459	-1.50655e-05	0	0	0	1.29188e-06	0	0	0	0	0	-4.25785e-06	-0.000193257	0	0	0	0	0	-6.9691e-06	-8.83861e-07	-4.07544e-06	-1.10041e-05	0	0	6.07278e-09	-4.01059e-07	-0.000103747	0	0	0	0	0	-2.69331e-07	0	2.03209e-05	0	0	0	0	0	0	0	-3.81666e-06	0	0	0	0
ACOT1	0	0	0	-1.76598e-05	0	0	1.51857e-06	-2.02772e-06	0	-0.000136009	0.000116967	0.000331739	2.59992e-07	0	0	0	0	0	0	-3.43708e-05	0	1.63235e-08	8.78899e-06	-9.32641e-06	0	0	7.05765e-05	0	0	0	0	0	-3.9333e-05	0	3.24635e-07	-1.43513e-06	0	0	-6.03006e-05	-7.28393e-05	0	0	0	0	-8.41106e-05	0	1.37574e-05	0	8.17694e-06
ACOT11	0	0	0	1.56888e-05	-2.68294e-05	0	2.07936e-05	1.28659e-06	0	0	0	0	0	8.15348e-08	4.04345e-09	0	0	0.000254643	0	0	0	1.83665e-08	0	0	0.000138235	0	5.94613e-07	0	-2.35465e-05	5.97631e-07	0	0	2.08124e-05	0	0	-3.17164e-05	0	0	0	0	1.15488e-05	4.79968e-05	0	0	9.64814e-07	0	0	-6.75238e-11	0
ACOT13	0	0	3.0647e-06	2.95594e-06	0	0	0	-2.13845e-06	0	0	1.99182e-07	0.00162459	-7.79136e-08	8.47649e-07	0	0	0.000187187	-1.19817e-06	0	3.84175e-06	0	-1.33807e-05	8.07918e-05	1.3457e-05	-0.00013877	-1.95172e-07	0	3.40867e-05	1.27785e-05	-1.93612e-06	0	-3.64886e-07	0	3.48179e-05	3.24785e-06	-9.76864e-06	0	0	0	0	0	0	0	0	1.48069e-05	0	9.94938e-05	0	8.65278e-05
ACOT7	0	0	0	2.28177e-09	0	0	0	-1.34336e-06	0	0.000113621	0	0	0	1.61828e-06	4.96686e-06	0	0	0	0	0	0	2.24089e-06	0	0	0	-1.88327e-06	-1.56066e-06	8.6049e-07	1.74036e-06	0	0	0	-7.29913e-06	0	0	-0.000176293	0	0	1.20353e-05	0	0	0	0	0	1.39135e-05	0	0	2.28676e-14	0
ACOT8	0	0	0	2.64728e-07	0	0	0	0	8.95452e-05	0	0	0	0	2.68904e-07	0	0	0	0	0	0	0	0	-6.25988e-08	-1.5527e-06	2.93047e-05	3.14866e-07	0	-3.2156e-07	-3.0671e-05	0	0	0	-2.63835e-05	0	0	-1.55906e-06	0	0	0	0	4.29037e-06	0	0	0	-1.45729e-05	0.000100385	2.9838e-07	0	0
ACOT9	0	2.0285e-05	-2.86019e-06	2.14379e-05	0	0	0	-3.30094e-06	-5.1485e-06	0	0	0	0	-1.48122e-08	0	0	0	6.96904e-06	0	0	0	0	0	-1.80897e-06	-1.75784e-05	0	0	-4.39248e-06	0	0	0	0	0	0.000634261	0	0	-7.87358e-06	0	0	0	0	6.29199e-05	0	0	0	0	0	0	0
ACOX1	0	0	0	-4.75293e-05	2.97535e-05	0	0	2.58937e-06	5.24887e-05	0	0.000473107	1.17794e-05	2.7451e-06	0	1.26972e-06	0	0	2.17938e-06	-1.0936e-05	0	0	0	0.00152276	-7.01166e-05	0	5.65159e-07	1.6857e-06	1.86103e-06	3.12267e-08	0	0	1.33203e-06	1.24389e-06	0	2.81116e-06	-2.49489e-06	0.000180099	0	0	0	0	0	0	0	0	0	0.000309203	-2.00873e-14	0
ACOX2	0	0	-6.74968e-05	1.38471e-05	-2.03707e-09	0	1.01466e-05	0	0	0	0	-3.9858e-05	0	0	-0.000151445	0	0	0	0	-8.96077e-05	-4.46952e-05	-5.03068e-06	1.66267e-06	-6.43872e-06	0	0	0	-1.1044e-06	-3.06408e-05	0	0	2.40217e-05	-0.00010504	0	0	0	-2.40564e-06	0	0	-1.09661e-05	0.000606975	0	0	0	-2.65139e-05	0.000117029	-6.70208e-06	0	0
ACOX3	0	0	-3.26351e-06	-4.10275e-05	0	0	0	-3.50898e-07	0	0	0	-1.1799e-05	0	-1.39931e-05	0	0	0	-5.37302e-06	0	0	-7.49878e-06	0	0	-3.16253e-06	-0.000214319	2.6482e-07	6.15345e-08	0	0	-0.000532544	0	0	0.000264742	0	0	0	-7.30786e-05	0	-0.000604815	0	6.18218e-06	0	0	0	0	0	-2.99621e-06	0	0
ACP1	0	0	6.71982e-09	-8.0032e-05	0	0	-1.58889e-06	0	0	0	0	2.68492e-05	0	0	-2.72044e-08	0	0	0	0	0	0	0	5.1161e-07	0	0	-5.97491e-08	2.24574e-06	1.13436e-05	0	0	0	0	0	0	0	0.000334332	4.93416e-05	0	-0.000101516	0	0	0	0	0	0	0	2.28967e-06	0	0
ACP2	0	0	3.8939e-07	1.69557e-05	0	0	-6.35603e-06	-7.59758e-06	0	0	0	0	0	0	0	0	0	0	0	0	0	3.78509e-08	-4.27754e-06	0	-0.000126354	0	0	1.35814e-06	8.16374e-07	0	0	0	0	0	0	7.18023e-05	-1.8691e-05	0	-7.69714e-06	0	9.3552e-07	0	0	0	-0.000185449	0	0	0	0
ACP5	0	0	2.4413e-06	2.24353e-05	0	0	0	-6.80774e-06	0	0	0	0	-2.07548e-05	0	2.6283e-05	0	0	0	-1.08317e-05	0	0	-1.11394e-07	0	-0.000213889	0	1.80299e-06	0	0	8.50581e-06	0	0	0	0	0	0	-4.97348e-06	-2.90958e-06	0	0	0	-4.61674e-07	0	0	0	-8.58156e-06	0	1.05449e-05	7.00715e-10	0
ACP6	0	0	-1.12651e-05	0	0	0	3.77644e-06	0	0	0	4.46928e-06	0	6.98818e-06	-4.76422e-10	0	0	0	0	0	0	0	-2.34246e-06	6.63198e-05	-2.56911e-05	0	0	2.36489e-09	4.08873e-08	0	0	0	7.90954e-05	7.51776e-08	0	3.68153e-07	0	0	0	0	0	0.000113306	0	0	0	0.00012216	0	6.24285e-07	0	0
ACPP	0	0	1.1901e-06	0	0	0	0	-3.56004e-06	0	0	1.80514e-05	0	0	-1.5827e-06	0	0	0	-1.8955e-06	-4.22661e-06	0	0	-5.90384e-07	1.6745e-05	-5.48346e-05	9.45386e-06	9.55902e-06	0	2.25118e-08	0	0	-0.0012591	3.2326e-06	0	8.29253e-07	0	0	0	0	0	0	3.68238e-05	0	0	0	3.4101e-06	0	1.56695e-07	0	0
ACSF2	0	0	-4.70323e-07	-3.76664e-07	0	0	0	0	0	0	0	-5.24276e-05	0	0	-6.61353e-05	0	0	0	0	0	0	-1.74781e-06	-1.46504e-05	0	2.86679e-05	0	0	7.6857e-06	-0.000112349	6.20414e-05	0	1.63238e-06	0	0	-4.56458e-07	0.00044894	0	0	0	-8.16922e-05	0	2.50787e-05	0	0	0	0	0	0	0
ACSF3	0	0	0	0	0	0	0	3.98593e-06	0	0	0	0.000337152	-6.41909e-08	0	1.61111e-05	0	0	1.82144e-06	0	0	0	0	0	2.04051e-05	0	-3.03906e-07	9.49894e-06	1.30444e-05	0	0	0	0	5.5391e-06	0	0	-4.15014e-06	0	0	0	0	-2.20881e-06	0	0	0	0	0	0	0	5.05886e-05
ACSL1	0	0	-1.7927e-05	0	2.17402e-06	0	0	1.49062e-05	0	0	6.09019e-05	0	2.99532e-05	0	-0.000104083	0	0	0.000176237	0	0	0	0	4.77859e-07	-0.000193416	0	0	0	-1.68473e-05	-0.000281178	0	0	8.62384e-05	0	0	0	6.10604e-08	1.14163e-07	0	0	0	4.26598e-05	0	0	0	-3.12805e-05	0	0	0	0
ACSL3	0	0	7.18523e-06	0	1.11165e-06	0	-7.47387e-06	5.55098e-05	0	0	0	8.3714e-08	5.6982e-08	3.8721e-07	0	0	0.000403672	-1.3415e-06	0	0	0	0	-1.82009e-06	8.33814e-07	1.88574e-05	0	0	0	3.68505e-05	6.02604e-05	0	0	-1.02382e-05	0	2.18073e-06	8.15881e-05	0.000630287	-0.000116041	0	0	0	0	0	0	-1.85905e-06	0	9.76468e-07	-1.60795e-09	0
ACSL4	0	0	0	-3.81178e-07	-1.24367e-05	0	0	6.87815e-06	0	0	2.02543e-06	0.00453994	0	0	1.88213e-05	0	6.74685e-05	0	2.82849e-07	0	0.000339782	8.23554e-08	9.91648e-05	3.02981e-06	0	-1.83949e-06	9.63032e-09	0	4.46174e-05	0	0	0	0	0	5.23863e-07	0	0.000202409	0	0	0	0	0	0	0	4.72872e-06	0	6.01467e-05	0	0
ACSL5	0	0	-1.63842e-07	1.18342e-05	-5.81753e-06	0	0	1.30314e-05	0	0	0	0	0	0	-2.67391e-06	0	0	6.25432e-05	-3.10307e-05	0	0	-3.47362e-09	8.75693e-06	-2.581e-06	0	0	0	-2.73858e-06	-4.04442e-06	0	0	0	1.76801e-06	0	0	-6.88343e-06	4.27232e-05	0	0	0	0	3.15157e-05	0	0.000191923	-1.39865e-06	0	0	0	0
ACSM3	0	0	2.89126e-06	1.55659e-05	0	0	0	7.68199e-07	0	0	0	0	-2.01925e-07	-3.26268e-06	0	0	0	0	0	0	0	-2.75312e-06	7.35004e-05	-1.08912e-05	0	1.18731e-07	0	0	-1.48459e-07	0	-0.000328856	0	0	6.83076e-06	0	-0.000112284	2.55085e-06	0	0	0	0	9.96235e-07	0	0	-1.21989e-07	0	0.000211046	0	0
ACSS1	0	0	-1.62251e-06	0	0	0	0	0.000405981	-0.000223921	0	7.31286e-08	0	9.61948e-08	-3.75492e-06	-4.06103e-05	0	0	0	0	0	-1.2861e-06	0	-8.83714e-06	0	0	2.68442e-07	0	-0.000593104	-2.90395e-05	2.15832e-06	0	7.55221e-06	0	0	-8.52675e-07	1.3908e-05	0	0	0	0	6.76957e-06	1.57548e-05	0	0	-0.000305772	0	0	0	0
ACSS2	0	0	3.04441e-09	0	-6.39195e-06	0	0	1.95112e-05	0	0	2.28004e-05	0	0	0	-2.0098e-05	0	0	4.83517e-06	0	0	0	-1.86506e-07	8.23067e-06	-0.000123578	0	2.67633e-07	0	3.91046e-05	-6.22974e-05	0	0	0	0	1.15799e-05	7.74438e-08	0.000189475	0	0	0	0	0	6.47814e-06	0	0	-1.1914e-05	0	0	0	0
ACSS3	0	0	0	-2.98557e-05	0	0	0	1.06654e-08	0	0	0.000274955	0	0	-9.35071e-09	-4.29829e-05	0	0	-1.22055e-05	-4.20061e-07	0	0	-2.82388e-06	0	0	0	2.35395e-07	0	-9.82422e-07	-1.15612e-05	0	0	0	0	0	0	3.82004e-05	5.50103e-07	0	0	0	-3.34185e-06	0	0	0	-2.92761e-06	0	0	-4.07316e-13	0
ACTA2	0.000157746	0	-1.57951e-06	-4.13561e-05	0	0	0	0	0	0	3.73335e-05	-2.64715e-06	3.30172e-08	0	0	0	-1.5796e-05	0	0	0	0	0	2.34256e-05	-4.16692e-05	1.36343e-05	6.17256e-05	2.18974e-06	0	-2.0298e-06	0	0	8.43851e-06	6.10461e-06	0	-1.12194e-07	0.000140451	-0.000106019	0	0	0	0	8.06869e-07	0	0	0	0	0	-2.02069e-14	-4.06768e-05
ACTB	0	0	1.03299e-06	2.67416e-06	0	0	0	-3.18558e-07	-3.15336e-05	0	0	0	0	0	0	0	0	0	0	0	0	0	1.45014e-06	0	0	0	0	-4.62997e-05	0.000530348	0	-1.72609e-05	0	-0.000281098	0	0	0	0	0	0	0	0	1.11811e-05	0	0	-2.82519e-05	0	-1.0443e-06	0	0
ACTBL2	0	0	5.74941e-05	6.40754e-07	0	0	0	-1.37765e-07	1.59357e-05	0	2.38023e-05	1.05377e-05	0	1.71935e-08	0.000116039	0	1.97412e-06	0	-6.19538e-06	0	0	2.07892e-08	0.00172189	3.09783e-06	2.85232e-05	2.4067e-05	0	0.00105505	4.42353e-06	3.80029e-05	0	0	0.000425105	0	9.52569e-07	-7.15622e-05	0	0	0	0	-1.33338e-05	0	0	0	0.000582159	0	0.000443844	0	0
ACTG1	0	0	5.41948e-06	0	0	0	0	0	0	0	9.14897e-07	1.51789e-05	0	7.3952e-07	3.34474e-06	0	4.78178e-05	0.000178816	0	0	4.73813e-05	-1.45854e-07	0.000125446	0	0	-9.59276e-07	0	0	0.000149528	0	0	0	-3.54665e-06	0	2.08255e-06	0	0	0	0	0	-8.71802e-07	-9.17875e-06	0	0	-1.9972e-05	0	6.99581e-06	0	0
ACTL6A	-0.000192029	0	2.83446e-06	0.00117756	0	0	0	-1.0964e-05	0	0	-7.26761e-05	0	-1.6678e-06	9.82216e-08	2.05447e-05	0	2.34018e-06	0	0	0	0	2.70933e-08	-0.000156559	-5.24711e-07	2.22352e-05	0	-1.91069e-07	0	0	0	0	0	6.72495e-06	0	3.44048e-06	2.87259e-07	0	0	0	0	4.11057e-06	0	0	0	0	0	3.79783e-05	3.56499e-12	0.00030801
ACTL8	0	0	0	-2.11899e-05	-8.07781e-05	0	0	4.32876e-09	1.55044e-06	0	0	-2.92367e-05	0	-1.76412e-07	6.41119e-06	0	0	-5.51233e-05	0	0	0	2.01495e-09	0	6.87573e-07	2.84074e-05	5.11067e-07	7.75271e-08	0	-1.65627e-06	0	0	0	6.0141e-06	0	0	5.32582e-05	-0.000504717	0	-0.000115623	0	0	1.01943e-06	0	0	0	0	0	1.96476e-13	0
ACTN1	0	0	0	0	0	0	0	0	1.42683e-06	0	0.000463038	-1.28825e-06	4.48856e-06	1.63325e-08	3.0021e-05	0	0	0.000779508	0	0	0	2.20251e-06	0	-3.98174e-06	4.84525e-07	-6.89295e-07	1.43476e-06	0	8.32112e-05	0	0.000580704	9.58451e-06	-0.000469042	0	4.90807e-07	0	0	0	0	0	0	-6.41877e-05	0	0	0	0	-1.45831e-06	-4.79445e-11	0
ACTN4	0	-1.39926e-05	-9.70463e-07	3.88439e-06	0	0	0	6.85617e-06	0	0	0	0	0	0	0	0	0	5.0839e-05	0	0	0	2.83121e-06	-7.20172e-05	0	0	-9.92782e-06	1.34991e-07	-0.000108974	0	0	0	0	-1.79034e-05	0	-1.24399e-07	-3.83068e-05	4.7978e-06	0	0	0	0	0	0	0	-0.000687203	0	0	0	0
ACTR10	0	0	0	0	0	0	0	-1.53203e-06	-6.66687e-05	0	-8.0359e-07	-3.48627e-05	0	0	0	0	0	0	0.000225242	0	0	0	-1.14198e-05	1.66578e-05	0.00158086	-9.35097e-08	-4.82081e-08	5.08349e-06	0	1.75481e-05	0	0	0	0	0	0	0	0	0	0	3.98058e-05	7.50085e-06	0	0	0	0	0	4.57345e-13	0
ACTR1A	0	0	9.74276e-06	-6.96093e-05	0	0	0	0	4.61031e-05	0	0	0	7.60279e-06	-1.18948e-06	3.78913e-05	0	0	-1.9984e-05	0	0	0	1.03535e-07	0.000528447	1.53454e-05	2.04313e-05	-1.64881e-07	7.95639e-09	7.19573e-05	0.00031161	0	0	0	-4.14036e-07	0	3.19305e-07	0	0	0	0	5.84022e-05	0	0	0	0	0.000465058	0	4.94069e-05	0	0
ACTR1B	0	-2.82104e-05	-7.3973e-06	0	-1.87926e-07	0	4.84722e-07	-1.6965e-05	0	0	8.06926e-05	0	6.91502e-06	-5.44339e-08	-1.75494e-06	0	0	0	4.94948e-06	-0.00275935	-7.17226e-05	-5.49544e-07	0	0	0	0	1.0391e-06	0	-3.47816e-06	5.99666e-06	0	0.00165491	-0.000549437	0	-2.93784e-07	4.49611e-05	-8.94086e-05	0	0	-0.000292453	0.00054587	0	0	0	0	0	0	0	0
ACTR2	0	0	1.53554e-06	-8.00956e-07	0	0	0	3.10209e-08	0	0	0	1.81355e-05	0	2.17479e-07	1.84983e-05	0	0	0.00025117	0	0	0	0	1.51906e-05	0	0	6.20686e-08	1.23459e-08	0	0	0	0	6.40566e-07	-1.36367e-06	0	0	0	0	0	0	0	0	4.65939e-05	0	0	-1.23918e-06	0	1.69798e-05	0	0
ACTR3	0	0	-3.72008e-06	0	0	0	-7.5056e-06	0	0	0	6.86915e-06	3.01299e-05	0	0	0	0	0	0.000589189	0	0	0	1.03287e-07	-8.15517e-06	0	0	-7.6336e-08	0	-3.24349e-05	3.1747e-06	0	0	0	-3.29582e-06	0	-1.09768e-09	0	0	0	0	0	0	0	0	0	0	0	-3.26131e-05	-9.05478e-10	0
ACTR5	0	0	2.82313e-05	2.59387e-06	-5.19941e-06	0	-5.51954e-06	0	0	0	-6.18541e-05	3.00691e-06	-1.44796e-06	7.4148e-08	1.91754e-05	0	9.52263e-05	0	0	0	0	1.20361e-05	4.40703e-05	-5.40675e-08	0	0	-8.95973e-08	4.84827e-05	3.49117e-05	0	0	-3.18852e-07	0	0	1.75911e-07	0	4.77315e-06	0	0	0	-1.82498e-05	0	0	0	0	0	2.06918e-05	0	0
ACY1	0	0	-4.04843e-07	1.67332e-06	0	0	0	0.000138269	0	0	0	0	0	0	-5.82893e-06	0	0	0.000147383	0	0	0	0	0	0	3.33855e-05	0	9.35974e-07	0	-5.39725e-05	0	0	0	0	0	0	1.07306e-06	4.50597e-06	0	0	0	0.00010262	0	0	0	-0.0005107	0.000154135	0	0	0
ACYP1	0	0	-8.09626e-06	0	0	0	0	4.37634e-05	0	0	0	0	2.68449e-07	1.75023e-07	-5.73332e-06	0	0	1.98089e-06	0	0	0	-1.25413e-05	9.56483e-06	0	-2.0464e-05	-1.82568e-08	0	-3.92447e-06	-1.38553e-05	0	0	0	0	0	2.60283e-07	0	5.75399e-05	0	0	0	1.0571e-05	0	0	0	0	0	0	0	0
ACYP2	0	0	-1.30412e-06	0	-3.13156e-05	0	0	0	-3.40717e-05	0	0	0	0	-7.03951e-07	2.19861e-06	0	0	0	0	0	-6.67419e-05	0	1.36943e-06	1.26552e-05	0	-1.89452e-06	1.64485e-06	3.15204e-06	0	0	0	0	0	-1.76581e-05	0	0	-2.68753e-05	0	2.24959e-06	0	2.40839e-06	0	0	0	0	0	0	0	0
ADA	0	0	0	7.40357e-06	0	0	-7.53115e-07	-8.89118e-06	0	0	0	0	0	0	-1.84074e-05	0	0	0	0	0	0	-1.36214e-07	0	-5.32665e-05	0	0	-1.32467e-05	0	0	0	0	0	0	0.000159514	0	0	8.45641e-06	0	5.07574e-05	0	0	0	0	0	-1.25374e-06	0	5.19729e-08	1.30347e-13	0
ADAM10	0.000194006	0	5.49049e-05	-6.35119e-06	0.00225844	0	0	3.93194e-06	0	0	0.000112521	1.76976e-05	0	1.40334e-08	1.27103e-05	0	0.00076302	7.63699e-06	0	0	0	0	4.35106e-05	0	0	2.79028e-07	0	7.27858e-05	0	0	0	-2.41941e-06	3.73144e-05	0	1.54514e-05	0	0.0009547	0	-1.21113e-05	0	0	0	0	0	0	0	0.00100675	-3.4433e-14	4.87214e-05
ADAM15	0	0	0	0	0	0	0	0	0	0	-2.29463e-06	-0.00107324	1.63574e-08	-1.14209e-05	0	0	0	0	0	0	-5.29608e-05	-1.77263e-08	0	5.67496e-06	0	0	-7.65645e-08	0	0	0	0	0.000100034	1.63742e-05	0	0	0	0	0	0	-1.89804e-05	0.000238934	0	0	0	0	0	-5.86574e-06	2.13913e-13	-4.96888e-05
ADAM9	0	0	5.19541e-09	3.84869e-05	8.86124e-06	0	-2.34829e-06	0	-0.000996827	0	0	0	-1.70427e-07	1.28469e-07	-3.52464e-06	0	0	0	0	0	-4.17871e-06	-2.93904e-07	-1.1617e-05	0	0	0	-4.0919e-07	-3.82889e-07	-3.3035e-06	0	0	0	8.54293e-07	0	0	1.28581e-06	0	0	0	0	3.39171e-06	4.15051e-05	0	0	1.30204e-06	0	1.30557e-06	0	0
ADAP1	0	-6.83414e-05	9.81204e-07	0.000158442	0	0	0	-1.23726e-06	0	0	0	0	0	0	-2.67172e-07	0	0	5.45888e-06	0	0	0	1.87301e-09	1.27744e-05	-6.49918e-06	0	2.42658e-08	0	-8.52997e-08	-5.02054e-06	0	0	0	0	2.6971e-05	0	-1.38332e-06	6.13966e-07	0	0	0	8.73824e-06	0	0	0	0	0.000111083	0	0	0
ADAR	0	0	0	1.00516e-07	0	0	0	-4.69541e-06	0	0	-4.85471e-06	-4.50335e-06	2.10662e-08	0	0	0	0	-1.19487e-05	0	0	-2.32025e-06	-3.49088e-07	-3.47393e-05	8.89994e-06	-3.77665e-06	1.09391e-06	1.28913e-07	-9.71735e-07	-4.1881e-06	0	0	0	0	0	-2.23794e-06	0	-0.000130797	0	0	0	0	0	0	0	0	0	-5.38168e-05	0	0
ADCK1	0	0	-1.40949e-05	3.25019e-06	0	0	0	0	0	0	0	0	0	0	-9.22025e-05	0	-1.3256e-05	0	0	0	0	0	0	-0.000241754	0	7.32492e-07	0	-2.42168e-05	-1.99836e-05	0	0	0	0	0	-8.82694e-07	0	7.15975e-06	0	0	0	-9.13505e-06	0	0	0	-0.000108272	0	0	0	0
ADCK3	0	0	-1.2757e-05	9.47065e-06	0	0	5.34134e-05	2.10709e-05	-4.32293e-07	0	0	8.06589e-06	0	-2.85558e-06	-9.57075e-06	0	0	0	0	0	0	-5.03161e-07	9.41595e-09	0	0	4.96516e-07	3.05624e-06	-3.88233e-05	-8.50139e-05	0	0	5.24821e-07	0	0	-1.00445e-07	6.76518e-06	1.98864e-06	0	-5.80447e-05	0	5.6128e-07	0.000492627	0	0	-3.7932e-06	0	0	0	0
ADCK4	0	0	4.31543e-07	2.5322e-05	0	0	0	0	0	0	0	6.39606e-05	6.0769e-06	2.68e-07	6.6178e-05	0	0	1.5113e-06	1.06581e-05	0	2.36514e-05	5.98054e-07	0	0.000115133	0.00016826	-5.11197e-07	7.15765e-06	0.000217041	2.10149e-06	0	0	5.64883e-06	6.34397e-06	0	2.78985e-06	3.1684e-05	0	0	0	2.70377e-05	0	0	0	0	5.23918e-05	0	6.20375e-07	0	5.72654e-05
ADCK5	0	-1.00536e-05	-9.13742e-06	0	0	0	6.24441e-05	1.58634e-06	0	0	0	0	0	-7.87963e-07	-6.98108e-05	0	0	0	0	0	-0.000255939	-7.6854e-06	0	-1.85787e-05	0	0	0	-0.000177501	-6.12873e-05	0	0	0	0	0	-1.18889e-06	1.37056e-05	6.57128e-06	0	0	-0.000137007	2.09589e-05	0	0	0	-0.000296532	0	0	0	0
ADD1	0	0	-6.26474e-09	0	0	0	1.70525e-05	3.10813e-05	0	-1.27959e-05	0	0	1.02316e-06	1.95092e-07	-6.02077e-06	0	0	0	0	0	0	-1.05525e-07	-4.73354e-05	0	0.000146188	0	4.08512e-05	0	-0.000252885	0	0	0.00043393	0	0	-4.24915e-07	0.000423109	-1.56491e-05	0	0	0	0.000110365	0	0	0	0	0	-1.58087e-05	-6.39374e-10	0
ADD3	0	0	0	0	0	0	1.9994e-05	4.63338e-06	0	-1.99521e-05	5.63118e-06	0.000140888	0	-1.62295e-07	0	0	0	0	0	0	-1.83674e-06	-1.57269e-06	0	0	0	0	2.85902e-05	-8.44017e-07	-0.000134509	1.65978e-05	0	7.11528e-07	0	0	-5.05653e-08	3.61074e-05	0	0	0	0	0	0.000128479	0	0	-8.07974e-05	0	0	-2.47382e-06	0
ADGRE2	0	0	-2.1591e-06	0	0	0	-0.000103563	-5.76393e-07	0	0	0	-0.00163862	0	3.44402e-08	-8.55289e-06	0	-5.75001e-05	0	1.38599e-05	0	0	2.14871e-07	-9.75245e-06	-2.11005e-05	8.16976e-05	-5.87093e-07	0	0	-3.2261e-05	0	0	0	-1.04971e-05	0	0	6.43006e-05	-1.90587e-05	0	0	0	2.16197e-07	-1.9653e-05	0	0	-7.24439e-06	0	-6.79944e-06	-6.88044e-18	-9.32906e-05
ADGRE5	0	0	-1.02826e-07	2.32178e-06	3.95335e-05	0	-1.45045e-06	7.89098e-07	0	0	0.000155922	5.30669e-06	0	0	0	0	0	0.000135671	0	0	0	5.85468e-08	0	0	0	-2.36064e-06	1.15201e-06	0	-1.17367e-06	0	0	0	0	0	0	0	0.000499673	0	0	0	0	0	0	0	-5.48281e-07	0	0	-5.54411e-08	0
ADGRG1	0	0	-1.08476e-06	3.0174e-05	-4.21152e-10	0	0	0	0	0	0	0	0	0	4.14304e-08	0	0	0.00030874	0	0	0	1.64108e-06	-9.46304e-07	5.39395e-07	1.49156e-05	0	-8.0922e-08	1.97035e-06	0	0	0	0	3.33246e-05	0	0	6.09726e-06	0	0	0	0	0.000341813	-4.21497e-06	0	0	0	0	2.36961e-07	0	0
ADH1B	0	0	-3.22072e-05	-2.81513e-05	0	0	0	0	0	0	0	-4.48722e-07	0	0	-3.5889e-05	0	-7.40664e-05	0	0.000307388	0	-3.15018e-05	1.38925e-06	0	0	0.000349292	-5.08136e-09	4.88447e-07	0	-2.51699e-05	3.34091e-05	0	3.79061e-06	-3.547e-05	0	-1.01513e-05	0	0	0	0	0	1.85248e-05	0	0	0	0	0	-4.02874e-06	3.58178e-20	0
ADH1C	0	0	-8.90568e-06	-8.17288e-06	-0.00020467	0	0	-3.72279e-06	0	0	-9.70845e-05	-0.000403781	-5.50665e-07	-3.28657e-07	-0.00023718	0	-0.000484963	-1.35442e-05	3.24914e-05	0	-3.12426e-05	0	-0.000180082	-2.87477e-06	9.12622e-05	0	2.01342e-07	0	-0.000452417	0	0	0	0	5.68201e-06	-1.98027e-05	0	-3.07434e-05	0	0	0	8.50555e-05	0	0	0	-1.92753e-05	0	-4.38856e-05	0	0
ADH5	0	0	-3.73024e-07	-5.10641e-05	0	0	0	0	-0.000770986	0	0	0	0	0	-1.28389e-05	0	0	-8.66132e-05	0	0	0	0	-3.2547e-07	4.02894e-07	-2.46263e-05	-8.94026e-08	0	-4.25276e-07	9.55634e-07	-8.52062e-07	0	-7.11248e-08	-2.03925e-06	-5.17363e-07	0	5.58245e-06	0	0	0	0	0	0	0	0	4.13703e-07	0	-8.46759e-07	-1.44884e-07	0
ADH6	0	0	5.4205e-06	0	0	0	0	1.72214e-05	0	0	0	0	0	-5.75648e-07	0	0	0	0	0	0	0	0	4.53742e-05	0	1.59766e-05	2.90698e-06	0	4.81933e-06	1.76577e-06	0	0	0	0	0	0	0.000105947	2.02712e-06	0	0	0	4.07743e-07	4.59687e-05	0	0	-1.29742e-05	0	7.06001e-05	6.06105e-12	0
ADI1	0	0	4.79959e-05	0.000150549	0	0	-8.1595e-06	-1.00913e-05	0	0	0	0	0	-1.72455e-06	0.000106489	0	6.0846e-06	0	0	0	6.07458e-07	0	5.60399e-07	3.0447e-06	2.07836e-05	0	0	6.32761e-06	0	0	0	0	0	0	6.85413e-07	0	0	0	-4.48876e-07	0	0	0	0	0	0	0	7.39011e-05	9.02775e-13	0
ADIRF	0	0	0	1.41854e-05	0	0	1.25124e-06	-1.41703e-06	0	0	0	0	-5.96203e-07	1.46986e-06	0	0	0	7.48047e-06	0	0	0	0	1.29146e-05	-3.99172e-05	0	-9.84639e-08	-1.34025e-06	-2.92243e-06	-3.46186e-05	0	0	-9.6208e-07	8.1362e-05	0	0	0	9.39827e-08	0	-2.68687e-05	-1.49223e-05	-3.83664e-06	0	0	0	-1.72417e-05	0	0	0	0
ADK	0	0	-1.84142e-06	0	0	0	0	-3.6636e-05	0	0	0	-0.00530222	-7.87902e-06	6.75656e-08	0	0	-9.34428e-06	0	0	-1.08411e-06	-3.25644e-06	-3.57172e-08	-4.09706e-05	-6.09736e-06	0	0	-2.45026e-05	1.04472e-05	0	0	0	0	-1.45849e-05	0	0	0	-0.000146992	0	0	-3.78717e-05	0	0	0	0	-1.14684e-06	0	-0.000112445	0	0
ADNP	0	0	0	1.81884e-05	0	0	0	0	0.000992911	0	0	1.21436e-05	0	1.84542e-08	1.45806e-05	0	0	2.69167e-05	0	0	1.64733e-05	1.02348e-07	4.14431e-06	0	0	9.99325e-08	2.70699e-08	0.000133023	1.57753e-06	0	0	0	0	0	0	0	2.50644e-06	0	9.60988e-06	0	0	-3.36635e-05	0	0	3.70604e-06	0	1.43384e-06	3.27766e-16	0
ADPGK	0	0	0.000135801	4.7944e-05	0	0	0	-2.84569e-05	0	0	-1.68523e-05	0	-5.39298e-09	7.30008e-07	0	0	0	0	8.62638e-08	0	3.93126e-05	0	-4.45801e-05	9.19848e-07	0	-1.54275e-07	0	3.46126e-05	-6.30347e-06	0	0	0	0	0	0	9.09978e-05	0	0	0	0	2.42929e-05	0	0.000142652	0	1.15548e-06	0	0	-4.31936e-18	0
ADPRH	0	0	4.36833e-06	-9.30975e-07	0	0	-7.16531e-05	-1.62719e-05	0.000620145	0	0	0	0	7.3422e-07	5.23888e-05	0	3.6713e-05	0	0	0	0	2.74737e-06	4.91441e-06	0	1.70042e-05	0	0	0.00147459	1.41385e-06	0	0	0	0	0	3.05424e-07	-3.81427e-06	-1.14666e-05	0	0	0	-1.03281e-06	0	0	0	0.000244393	0	0	0	0.000103066
ADPRHL2	0	0	0	0	0	0	-8.86967e-08	0	0	0	9.73528e-05	0	1.16129e-06	2.37809e-05	4.07852e-05	0	0	1.02016e-07	0	7.61048e-06	3.44146e-05	1.55784e-06	2.61905e-05	-2.66989e-05	0	0	3.14618e-07	0.000264988	6.83944e-06	0	0	7.43222e-05	-1.99761e-06	0.000208579	8.36236e-06	1.34004e-05	-1.44447e-05	0	4.2579e-06	0	3.47896e-06	0	0	0	4.30937e-05	0	1.20355e-05	0	8.01943e-05
ADRBK1	0	0	0	0.000135774	0	0	0	0	0	0	0	0	0	0	0.000138639	0	0	0.000569187	0	0	-1.79542e-05	6.04478e-06	9.21684e-05	5.80279e-06	0	-6.01629e-08	0	2.88249e-06	0	0	0	0	0	-0.000152995	0	0	0	0	0	0	0.00121547	1.04303e-05	0	0	7.56972e-06	0	4.79216e-07	-6.303e-07	0
ADRM1	-0.000164038	0	-2.87164e-06	0	0	0	-0.000158962	-2.93636e-06	0	0	0	-3.96207e-06	0	0	-5.46296e-05	0	-2.32559e-09	0	0	0	0	0	-2.77801e-05	-6.37e-07	0	-1.57309e-07	1.00413e-05	1.10024e-06	-1.0014e-05	0	0	9.71407e-05	0	0	-7.23187e-06	0	-4.4795e-05	0	1.25218e-05	2.24979e-05	-4.92958e-05	0	0	0	-5.52386e-05	0	-1.05476e-05	0	0
ADSL	0	0	0	0	0	0	0	-3.20207e-06	0	0	-9.63657e-07	0	0	1.45325e-07	9.90196e-07	0.00010198	0	-1.30135e-05	1.31643e-05	0	0	-4.80272e-09	0	6.58191e-07	0	-2.41501e-07	0	1.86534e-05	7.25966e-06	0	0	0	0	0	5.57471e-07	0	0	0	1.92418e-05	0	0	0	0	0	7.62023e-05	0	0	9.91774e-10	0
ADSS	0	0	0	6.78751e-05	0	0	-2.97212e-05	-7.99639e-08	-5.94226e-05	0	0	-9.91584e-06	-8.84335e-07	0	0	0	0	0	-6.59883e-05	0	0	8.72183e-07	1.24528e-07	5.50934e-07	0	-5.97348e-07	-9.23326e-06	-1.0064e-05	0	-1.17365e-05	0	0	0	0	0	0	4.87997e-05	0	0	0	0	-2.16315e-05	0	0	-1.56017e-07	0	4.87008e-07	0	0
AFAP1	0	0	-2.28535e-06	4.74237e-05	0	0	0	0	-0.000125944	0	0	-0.000623457	-2.1e-07	9.6233e-08	-0.000428891	0	-2.51386e-05	0	0	-1.40212e-06	-8.8104e-05	-5.9607e-06	-0.000678851	-2.7793e-06	0	0	-2.19031e-05	-0.000531347	-0.000178308	0	0	-2.1382e-07	-6.91819e-06	0	-1.38111e-07	0	0	0	0	0	1.67793e-06	-6.94414e-06	0	0	-2.96079e-05	0	-0.000265488	0	0
AFAP1L2	0	0	0	0	0	0	-2.89267e-06	-2.77144e-06	0	0	-8.09234e-06	1.27196e-05	0	7.0753e-08	2.99231e-05	0	-8.41439e-06	0	0	0	0	7.44226e-06	-1.73848e-06	8.25563e-07	0	0	0	0	8.89523e-08	0	0	0	0	0	1.52196e-06	0	0	0	0	0	0	0	0	0	-3.33757e-06	0	0	0	9.67714e-05
AFG3L2	0	0	-4.76377e-06	-5.60361e-05	0	0	0	1.63067e-06	0	0	1.69882e-05	0	1.4909e-05	0	-4.56308e-05	0	0	0	0	0	0	-8.17962e-07	3.94533e-06	-1.53489e-06	0	0	-2.17355e-08	0	-4.0671e-06	0	0	0.000229688	0	1.48859e-07	0	1.60795e-05	6.07392e-06	0	0	0	2.74769e-06	0	0	0	0	0	0	0	0
AFMID	0	0	0	0	0	0	0	0	0	0	2.30249e-05	0	6.17814e-07	-2.31437e-06	9.32617e-05	0	0	0	0	0	0	2.39753e-07	0.000263199	3.83639e-06	0	0	2.47594e-06	0.000318637	1.10779e-06	0	0	0	2.12853e-05	-2.3965e-06	2.06238e-07	0	0	0	0	0	3.73638e-06	0	0	0	4.84275e-06	0	0.000190401	0	0
AFTPH	0	0	0	5.83001e-05	0	0	0	4.63795e-05	0	0	0	1.79013e-05	0	-2.9514e-07	0	0	9.88321e-05	0	-3.8841e-06	1.05844e-05	0	0	0	0	0	0	8.43775e-06	0	-4.73469e-06	4.78661e-05	0	7.07895e-06	2.14335e-05	0	6.29512e-08	0	3.66848e-06	0	0	0	1.58818e-05	8.01478e-06	0	0	0	0	0.000164585	-2.54123e-09	0
AGA	0	0	1.72204e-05	-2.7312e-06	0	0	0	0	0	0	0	0	0	-5.9256e-06	7.14214e-05	0	0	-6.13382e-06	0	0	0	0	8.38665e-06	2.17407e-05	0	0	0	1.90476e-05	5.84793e-05	0	0	0	2.17446e-05	-1.13999e-05	0	0	0	0	-0.000608236	0	-2.23008e-06	0	0	0	0	0	1.84153e-06	0	4.47485e-05
AGAP1	0	0	0	2.0534e-05	0	0	0	1.65261e-05	1.24767e-06	-0.000147037	0	0	0	1.39417e-06	0	0	0	0.000108009	0	0	0	0	0	0	0	0	0	0	-3.50609e-09	0.000183437	0	0	-1.19822e-05	0	0	0	0	0	0	0	9.63363e-06	2.36303e-05	0	0	-7.93928e-07	0.000190824	3.84563e-06	-4.2705e-10	-3.31933e-07
AGAP2	0	0	0	0	0	0	0	0	0	0	0.000345211	0	8.43329e-06	-8.19697e-06	0	0	0	0	0	0	0	-1.13706e-07	0.000700978	0	0	7.43872e-06	0	1.09266e-05	1.11144e-05	0	-1.5052e-05	0	0	-3.68026e-06	0	0	0	0	0	0	0	0	0	0	3.4099e-05	0	0	0	0
AGFG1	0	0	-9.45194e-07	1.13906e-05	0	0	0	1.9704e-07	0	0	0	0	0	7.45024e-07	0	0	0	9.88703e-06	-1.40749e-06	0	0	6.53565e-07	1.31775e-05	0	0	-7.30454e-06	0	6.16295e-06	-4.89504e-06	0	0	0	5.99673e-05	0	0	-6.69507e-06	0	0	0	0	0	0	0	0	4.563e-05	0	0	0	0
AGFG2	0	-1.18949e-08	-3.27337e-06	0.00101978	0	0	0	-0.000208881	-4.70321e-06	0	-1.74539e-05	0	-1.05427e-05	0	0	0	0	0	0	0	0	5.26432e-08	-3.77288e-05	-1.32206e-07	-7.56623e-05	5.58514e-11	-4.27226e-06	-0.000107696	0	0	0	0	0	4.19792e-06	-9.23905e-08	-0.000102131	0	0	0	0	3.05584e-05	0	0	0	0	0	0	0	0
AGK	0	0	0	-1.57973e-06	4.19348e-06	0	0	-6.44488e-05	6.43567e-05	0	0	2.62228e-05	0	0	0	0	0	0.000164054	0	0	7.66184e-05	0	6.23665e-06	-3.20602e-06	2.58052e-05	3.0871e-08	0	0.00114857	0	0	0	0	0	0	5.40351e-06	0	0	0	3.61159e-05	0	0	-0.000204923	0	0	3.74699e-06	0	7.9123e-06	0	0
AGL	0	0	0	-0.000397019	0	0	4.93949e-05	1.05265e-06	-6.72854e-05	0	0	0	5.05881e-06	-1.06833e-06	2.91132e-06	0	0	-8.49124e-05	0	0	0	0	0.000200508	0	0	0	3.17823e-07	0	4.60675e-05	0	0	-2.92691e-08	0	-0.00060473	5.70233e-09	1.92693e-05	0	0	-0.00124803	0	0	0	0	-0.00024387	-1.94178e-06	0	0	0	0
AGMAT	0	0	-4.49043e-06	1.45428e-06	0	0	0	1.63329e-05	3.40469e-05	0	0	2.2466e-07	0	0	-9.97935e-07	0	1.68037e-05	0.00212496	0	0	0	0	0.000317964	-8.35044e-07	0	0	0	-2.46127e-07	-1.12957e-05	0	0	0	0	0	0	-1.88706e-05	1.82074e-05	0	0	0	3.68268e-07	0	0	0	0	0	0	-1.13133e-11	0
AGO1	0	0	1.50316e-08	-1.81182e-06	0	0	0	-5.47891e-07	0	0	0	-0.000165463	0	4.76048e-06	0	0	0	-0.000214086	0	0	0	0	6.44049e-06	0	-0.000693599	-5.0695e-09	-6.85424e-07	0	0	-0.000174244	0	-8.79295e-06	0	0	3.60293e-09	-6.97079e-07	0	0	0	0	-5.95181e-07	0	0	0	7.13441e-05	0	-1.25114e-06	1.31526e-11	-0.000124026
AGO2	0	0	0	9.68238e-06	0	0	-3.02989e-06	0	0	0	0	1.77336e-05	0	0	3.10134e-06	0	0	1.28463e-05	0	3.73841e-06	0	0	-5.63711e-07	2.98486e-07	0	-1.38058e-09	0	0	0	0	0	0	0	0	0	0	0	0	0	0	0	0	0	0	0	0	0	0	0
AGO3	0	0	7.2875e-06	0	0	0	0	-2.49003e-08	0	0	0	0	0	5.5611e-05	0	0	0	-8.07079e-06	1.19826e-05	0	0	4.54438e-08	0	0	0	-1.03961e-07	-6.57795e-08	0	0	0	0	-1.30948e-06	-2.09842e-05	0	0	0	-5.04289e-05	0	-3.27491e-06	-2.02012e-05	-7.04504e-07	-5.41465e-05	0	0	0	0	-1.90247e-05	0	0
AGPAT1	0	0	0	7.60111e-06	0	0	0	-1.41165e-05	0	0	9.3218e-06	1.56608e-05	0	0	0	0	0	-9.17791e-06	3.70947e-06	0	0	-2.00674e-07	1.88821e-06	-2.67886e-05	5.66304e-05	2.41166e-05	0	2.07433e-05	0	0	-0.000133345	1.0613e-05	0	1.62188e-05	0	-2.00641e-06	-7.2735e-05	0	0	0	4.46023e-06	4.7858e-05	0	0	1.04699e-05	0	0	0	0
AGPAT2	0	0	0	2.38166e-05	2.16566e-08	0	0	-4.52795e-06	0	0	0	0	0	0	0	0	0	0.000290549	0	0	0	-9.45808e-07	0	-0.000555753	0	0	0	2.83647e-07	-1.53141e-05	0	0	5.71424e-06	-2.68123e-06	0.00234107	0	-3.83657e-06	0	0	0	0	0	0	0	0	-2.97261e-06	0	0	0	0
AGPAT3	0	0	-3.83874e-08	0.000155241	0	0	6.47755e-06	0	0	0	0	-4.04447e-06	0	0	-7.5419e-05	0	0	3.81754e-05	4.77622e-05	0	0	0	-6.79483e-06	-8.83464e-06	0.000569974	0	0	-9.69488e-06	-0.000730278	0.000664888	0	0	0	0.00673568	0	4.09816e-06	1.94781e-05	0	7.83404e-06	0	1.20939e-06	0	0	0	-1.31541e-05	0.000170072	0	0	0
AGPAT5	0	0	-7.32284e-07	4.44353e-07	0	0	-1.19163e-06	0	0	0	0	-6.35457e-05	-8.64072e-06	5.35548e-08	-3.88155e-05	0	0	0	0	0	0	6.70833e-08	0	-2.82668e-06	-6.74002e-05	0	-2.45213e-06	-2.22559e-05	-3.53871e-06	0	0	0	-0.000366296	0	-2.67125e-07	0	0	0	0	0	0	-6.28321e-06	-0.000109308	0	0	0	-2.64909e-05	0	0
AGPS	0	0	-2.62085e-07	-2.72699e-05	4.23494e-05	0	0	1.66946e-05	-1.08432e-07	0	0	0.000607072	0	3.37824e-06	0	0	0	3.93555e-07	-1.60528e-06	0	0	0	5.59457e-06	0	0	-5.73409e-08	1.33006e-09	9.7926e-06	5.45073e-07	0	0	-2.95498e-06	2.57508e-05	0	1.66467e-06	0	0	0	0	0	-1.66696e-05	0	0	0	0	0	1.16036e-05	-5.74214e-07	0
AGR2	0.000120068	0	-1.6697e-07	1.54117e-06	0.00107692	0	0.00011577	1.3776e-05	0	0	3.16492e-05	8.6636e-06	0	0	-1.33592e-06	0	0.000180664	0	0	0	-2.41638e-06	-6.19072e-07	5.72942e-06	0	-1.57871e-05	0	0	0	-1.16568e-05	0	0	0	6.99752e-06	0	-3.04989e-07	0	0.000252465	0	0	0	1.07481e-05	4.58375e-05	0	0	0	0	1.93014e-07	-6.52984e-09	0
AGR3	0	0	0	8.78714e-06	0	0	4.90989e-05	3.05906e-07	0	0	9.828e-07	0	0	5.50211e-07	0	0	0	0	0	0	-1.29168e-05	-5.05958e-06	0	0	-1.65812e-05	0	-1.25167e-08	-0.000124434	0	0	0	0	-0.000142206	6.84309e-05	-1.93057e-08	0	5.56251e-05	0	0	-8.38899e-05	3.82484e-06	0	0	0	0	0	0	0	0
AGRN	0	0	4.7532e-05	1.2959e-05	0	0	0	0	-1.61244e-06	0	0	0	0	0	0	0	-9.19799e-05	0	0	0	0	1.49715e-06	-2.62294e-05	1.78508e-06	0	0	0	-3.50124e-07	0	0	0	0	0	0	0	0	-1.42657e-05	0	0	0	4.49577e-06	0.000301153	0	0	0	0	1.53745e-07	0	0
AGT	0	0	0	0	0	0	0	2.2928e-05	0	0	0	0	0	-8.52138e-08	4.34166e-05	0	2.6343e-05	0	0	0	0	0	1.88918e-06	2.77223e-06	2.0815e-05	0	3.65459e-06	0.00026965	9.81464e-06	0	0	0	0	-8.55734e-07	2.16552e-07	1.11974e-05	1.01958e-05	0	0	0	0	0	8.07878e-05	0	3.76107e-05	0	3.3236e-05	-2.09454e-11	0
AGTRAP	0	0	0	-0.00034293	0	0	4.28859e-06	0	0	0	0.000866108	0	0.000137342	3.0469e-07	-5.18162e-06	0	9.92276e-06	0	0	0	0	0	5.04967e-05	0	0	0	7.23411e-07	0	7.56098e-07	0	0	0	0	0	9.49983e-08	1.46303e-05	7.97739e-05	0	0	0	-7.52379e-05	0	0	0	0	0	0	-3.79811e-19	0
AHCTF1	0	0	0	0	0	0	-0.000162475	0	0	0	-5.10781e-06	-4.14475e-06	-5.80145e-06	0	-6.3468e-05	0	0	0	0	0	0	0	-0.000244611	0	0	0	0	0	-4.47322e-05	0	0	0	-1.46701e-05	0	-1.70453e-06	4.19342e-07	-3.96174e-07	0	0	0	0	0	0	0	0	0	-1.34316e-05	2.55525e-10	0
AHCY	0	0	1.62908e-05	0.000530852	9.09804e-08	0	0	-1.05811e-06	6.12877e-05	0	0	0	0	3.13445e-08	6.29604e-06	0	0.000104835	0	0	0	0	0	3.94069e-05	0	0.00195206	9.00242e-09	0	0.000719608	-1.01596e-07	2.0438e-05	0	5.47097e-06	7.72562e-05	0	3.88557e-06	6.3907e-05	0	0	0	0	0	6.6217e-06	0	0	0	0	4.91527e-05	3.06162e-12	3.25749e-05
AHCYL1	0	0	0	-0.00034179	0	0	5.18267e-07	2.90906e-06	0	0	2.92592e-05	0	6.30004e-06	-5.11683e-07	-6.89432e-06	0	0	0	0	0	0	-3.31283e-06	0	-6.96347e-07	0	0	1.06505e-05	0	-8.32344e-07	0	0	7.78148e-05	0	0	0	7.68122e-06	-6.33782e-08	0	-3.22087e-05	0	0	0	0	0	-5.44697e-07	0	0	-6.95012e-13	0
AHCYL2	0	0	0	-0.00101664	0	0	0	5.80744e-05	0	0	0	0	6.74504e-06	0	-4.39049e-05	0	0	0	0	0	0	-1.86185e-07	0	0	0	-3.30141e-07	1.82165e-09	-1.43096e-05	-5.46005e-07	0	0	0	-5.62789e-06	0	-1.12696e-07	6.56269e-06	2.66868e-05	-0.000127245	0	-6.43341e-05	0	0	0	0	0	0	-1.97229e-06	-4.64849e-15	-2.32367e-05
AHNAK	0	0	0	-3.1645e-06	0	0	0	0	0	0	0	0	0	6.57768e-08	-1.17967e-06	0	0	0	0	0	0	1.89788e-07	-0.000121415	-4.75399e-07	-1.38911e-09	0	0	0	-2.31093e-06	0	0	-2.34701e-06	0	5.33455e-05	0	0	0	0	0	0	-5.56151e-06	0	0	0	-2.53885e-05	0	-7.28267e-06	9.05169e-15	0
AHNAK2	0	0	-1.90166e-07	1.51933e-05	0	0	0	-1.27852e-06	-1.2493e-05	0	-0.000117273	0	-1.08323e-06	0	4.25012e-06	0	0	0	1.87032e-05	0	0	8.02519e-07	-0.000109227	6.0396e-06	0	-7.02078e-06	-6.12187e-07	-2.82426e-06	0	0	0	-1.19178e-05	0	3.2346e-06	0	-7.22608e-06	4.1446e-06	0	0	0	0	0	0	0	-2.6704e-05	0	0	0	0
AHSA1	0	0	-4.15054e-06	2.80146e-06	0	0	1.0431e-05	0	0	0	0.00158807	3.11666e-06	2.58738e-05	5.64692e-07	-1.88536e-06	0	0	0	0	0	0	-6.80165e-06	8.91013e-05	-1.64292e-06	-1.2163e-06	0	1.08041e-07	0	0	0	0	2.32646e-05	0	0	1.1661e-07	0	-1.40395e-05	0	0	-4.24736e-05	0	0	0	0	6.37492e-06	0	0	-4.94556e-12	0
AIDA	0	0	-3.12965e-06	0	0	0	0	-7.11261e-05	0	0	-0.000150006	-0.000295099	-1.86809e-07	5.97007e-07	0	0	-2.27328e-06	0	9.09043e-05	0	-2.21307e-05	5.87215e-06	-0.000129017	0	1.60245e-05	6.47095e-08	-3.16055e-07	2.13959e-05	-8.90594e-06	0	1.43583e-05	6.08059e-06	0	0	0	0	-9.63443e-06	0	0	-7.80498e-06	0	0	0	0	0	0	-3.04667e-07	0	0
AIFM1	0	0	-5.69665e-06	7.16098e-08	0	0	3.24585e-05	-1.85397e-07	0	0	0	0	0	1.71425e-09	0	0	-4.1571e-06	5.09948e-06	0.00240576	0	0	0	-0.000118131	1.42583e-07	0	-5.66224e-08	4.89324e-07	0	-2.38773e-05	-8.54847e-06	0	0	-0.000416665	0	0	0.000319895	-2.15045e-05	0	-2.67308e-05	-0.000144534	3.73358e-05	-0.000139865	0	0	-4.76368e-05	0	-2.70701e-07	0	0
AIFM2	0.000158632	0	-3.70035e-06	6.09356e-06	0	0	1.52762e-07	-1.44147e-06	0	0	1.76206e-06	0	0	0	1.28819e-06	0	0	0.000107323	0	0	0	0	3.98749e-06	-8.14087e-07	-4.14751e-05	0	0	-1.65666e-06	-3.41119e-05	-0.000122061	0	0	2.69695e-05	1.8644e-05	0	-1.33144e-06	0	0	0	0	1.41327e-06	0	0	0	4.55707e-06	0	0	0	0
AIM1	0	0	0	4.16634e-05	0	0	0	5.4409e-06	0	0	0	0	-1.0287e-08	8.82346e-08	-5.26625e-07	0	0	0	0	0	0	0	-2.46074e-07	0	0	-3.22895e-08	0	2.06112e-10	-5.82444e-05	0	0	0	3.8851e-07	0	0	0	0	0	0	0	1.19652e-05	0	0	0	-1.22001e-05	0	0	-6.98321e-05	0
AIMP1	0	0	0	0	0	0	0	0	0	0	0	6.40791e-05	0	-9.9369e-07	0	0	0	-0.000124467	0	0	0	-1.3785e-06	2.39129e-05	4.58148e-06	0	2.8348e-08	0	-1.42481e-06	-1.14294e-05	0	0	-3.12653e-06	0	0	0	0	2.25046e-06	0	-8.27936e-05	0	1.53388e-06	0.000278944	0	0	0	0	2.41795e-05	6.55617e-15	0
AIMP2	0	0	9.13528e-08	0	0	0	3.83106e-06	0	0	0	0	1.88357e-05	0	0	2.94456e-06	0	0	-7.26797e-07	0	0	3.98329e-05	2.13748e-07	0.000359003	0	6.21934e-05	0	0	0.000112377	0	0	9.89817e-06	0	1.58652e-06	0	1.5475e-06	0	2.61829e-05	0	0	0	-4.84511e-05	-2.65423e-06	0	0	2.80701e-05	0	4.74132e-05	0	0
AIP	0	0	8.01072e-06	4.46226e-05	0	0	0	-6.0584e-07	0	0	-3.76595e-06	0	0	0	5.34611e-05	0	0	0	1.43127e-05	0	0	1.00888e-05	0	1.99377e-05	3.30196e-05	6.0336e-08	-2.48579e-07	-4.12838e-07	0	5.77996e-05	0	0	0	-4.09321e-06	0	-1.76935e-05	-3.07881e-06	0	0	0	-4.81916e-07	0	0	0	-4.67917e-06	0	0	3.74807e-13	0
AK1	0	0	-6.40061e-07	0	0	0	0	0	0	0	-2.2488e-05	0	0	-1.86737e-06	-1.6923e-06	0	-1.19831e-05	0	0	0	0	0	-4.14483e-06	1.05444e-07	2.23882e-07	6.90444e-07	0	0	-8.4404e-06	0	0	0	0	2.42609e-05	0	-8.44661e-06	0	0	0	0	0	0	0	0	-5.27119e-05	0	0	0	0
AK2	0	0	-1.27202e-05	-4.07043e-05	-3.99163e-09	0	3.63997e-05	0	1.64047e-05	0	0	0	0	-4.93048e-08	-5.77607e-06	0	0	9.42407e-06	1.08609e-05	0	0	-6.58483e-07	0	0	-2.79877e-06	0	5.36038e-08	1.58586e-08	-1.73342e-06	0	0	0	-8.16078e-07	0	0	1.07425e-05	0	0	0	0	0	0	0	0	0	0	-4.43515e-06	-3.10008e-15	0
AK3	0	0	-7.54712e-09	2.29086e-05	0	0	1.52975e-06	0	0	0	0	0	4.12428e-08	-4.20533e-09	0	0	0	0.00332471	0	0	0	6.61646e-08	0	0	6.91754e-05	0	5.71983e-08	0	-0.000122503	7.08704e-05	0	4.33772e-05	0.000161392	0	0	0	1.20744e-07	0	0	0	0	0	0	0	-2.77438e-06	0	0	0	0
AK4	0	0	-1.60781e-06	-3.22062e-07	0	0	0	0	0	0	0	0.000108918	0	0	2.27515e-06	0	0	-1.97842e-09	2.06631e-05	0	7.59162e-05	3.74319e-07	0	0	0	-1.60121e-08	1.0622e-06	5.8532e-05	1.86936e-07	0	0	0	0	0	0	0	5.8446e-06	0	0	0	-4.17892e-05	0	0	0	1.64014e-05	0	0	-2.0772e-16	7.43774e-06
AK6	0	0	-4.77357e-09	1.47386e-06	0	0	0	-1.2463e-05	0	0	0	0	-6.42309e-08	0	3.20839e-06	0	0	-1.87546e-05	0	0	0	2.4241e-08	5.72858e-06	0	-1.56676e-06	-1.65948e-08	-3.04668e-07	0	0	0	0	0	0	0	0	-0.000628124	1.38093e-06	0	0	0	-3.71023e-07	0	0	0	3.82079e-05	0	0	0	0
AKAP1	0	-6.94199e-05	0	0.000130777	0	0	0	0	0	0	0	1.05076e-05	0	0	-3.91103e-06	0	0	0.000244421	0	0	0	0	-1.92285e-06	0	0	0	-3.35259e-08	-0.000185927	-1.78457e-05	0	0	8.85811e-07	0	0	-6.27112e-07	0	0	0	-7.64144e-05	-3.51423e-05	0.000110657	0	0	0	-7.95925e-05	0	0	7.48483e-16	0
AKAP12	0	0.000104508	1.17444e-05	4.66762e-06	0	0	0	-3.72705e-06	0	0	0	0	-5.96458e-08	2.08704e-06	1.7288e-05	0	0	0	0	3.03487e-05	0.000178573	4.17958e-07	-2.4931e-06	5.32341e-07	0	-3.27634e-07	-6.92977e-08	0.000207581	4.49984e-06	0	0	0	0	0	3.28831e-07	6.43823e-06	-2.98605e-06	0	0	0	-1.78446e-05	0	0	0	0	0	0	3.13681e-18	9.56581e-05
AKAP13	0	0	1.2855e-06	-0.000199197	3.01958e-05	0	0	2.59801e-05	0	0	0	0	0	0	6.30853e-06	0	0	0	0	0	0	1.94644e-06	2.68854e-05	1.21665e-06	1.80914e-05	-2.58956e-08	0	6.67181e-06	0	2.38841e-05	0	-2.98286e-05	1.06236e-05	0	0	0	0	0	0	-1.03607e-08	1.81313e-05	1.68484e-05	0	0	0	0	0	-1.5511e-20	0
AKAP2	0	0	0	0	0	0	-1.8511e-06	-2.27351e-07	0	0	-2.86842e-06	-5.07046e-05	-4.66245e-06	3.20983e-06	-8.2776e-05	0	0	0	0	0	0	3.75607e-08	-2.71752e-05	0	0	3.5488e-08	-1.97106e-06	5.7816e-07	0	0	0	-4.78486e-06	0	0	-1.05572e-06	0	0	0	1.0577e-05	0	-7.48747e-06	0	0	0.000238249	-0.000119967	0	-9.40716e-06	0	0
AKAP5	0	0	7.14822e-08	-4.20481e-06	0	0	-1.03442e-06	0	0	0	0.000699016	0	0	-3.95778e-08	0	0	0	0	-7.63843e-06	0	0	-2.1874e-07	3.56574e-05	-9.61597e-05	-0.000728541	6.27088e-07	1.21399e-07	-3.52355e-07	1.26108e-06	0	0	0	0	-5.99987e-05	0	0	7.89047e-07	0	0	0	-1.81727e-05	0	0	0	-7.19445e-06	0	0	-8.23512e-19	0
AKAP8L	0	0	1.55365e-05	0	0	0	0	1.65121e-07	0	0	0	0	0	2.54389e-07	-2.7172e-06	0	0	-0.000353152	0	0	0	-2.32347e-06	-8.56199e-06	0	0	1.99289e-07	0	1.20422e-05	0	0	0	0	0	0	0	0.000509633	0	0	0	0	-8.10963e-05	0	0	0	0	0	0	0	0
AKAP9	0	0	-1.04905e-06	2.43499e-05	0	0	0	-5.76736e-06	-6.5199e-05	0	0	2.74439e-05	-2.78435e-07	-4.10282e-07	-8.7318e-07	0	0	0	0	0	0	9.69679e-11	-3.58572e-05	1.31556e-06	0	0	1.39097e-06	0	-0.000106407	0	0	7.42052e-06	-1.923e-05	0	-1.78266e-07	0	-0.000196227	0	-0.000311567	0	-7.74682e-06	5.33942e-05	0	0	-1.75875e-06	0	0	-5.44367e-18	0
AKR1A1	0	0	-1.68697e-05	-0.000757731	0	0	0	1.17487e-07	0	0	0.000446516	0	1.27946e-05	0	-2.61562e-05	-0.000198319	0	0	0	-3.85613e-05	0	-1.27477e-05	0.000283909	-7.50556e-06	0	0	7.71757e-06	0	-1.7186e-06	0	-5.38537e-05	0.00022467	0	0	-1.02439e-06	1.02607e-05	0	0	-9.38224e-05	0	0	0	0	0	0	0	0	0	0
AKR1B1	0	0	3.55552e-06	1.79969e-05	0	0	0	-1.30632e-06	0	0	0	0	0	0	3.54226e-05	0	0	0	0	0	0	0	0.000930849	0	0.000140809	-2.00822e-06	0	0.00014545	8.79461e-05	0	0	0	7.04443e-05	0	9.72325e-07	-7.54376e-06	0	0	1.23307e-05	2.77062e-08	-1.21467e-05	2.8488e-06	0	0	3.59225e-05	0	0.000151564	3.47068e-19	0
AKR1B10	0	0	0	0.000104043	1.81357e-05	0	0	4.48958e-05	0	0	6.33893e-09	0	0	0	0	0	0	2.60316e-06	-9.32255e-05	0	0	-7.06713e-07	1.58643e-05	4.5084e-06	0	3.88533e-07	0	-2.39781e-06	0	0	0	0	0.000478729	0	0	0	9.92366e-06	0	0	0	0	1.49531e-05	0	0	2.24754e-05	0	0.000478591	0	-9.40131e-06
AKR1C1	0	0	2.62517e-05	7.59947e-06	0	0	3.15598e-06	6.77411e-05	0	0	0	0.000438394	0	-4.36007e-08	4.37056e-05	0	2.31065e-05	9.22172e-08	0	0	0	0	0.000163966	8.13235e-06	0	0	9.7251e-07	-5.10504e-06	0	1.16354e-05	0	1.24673e-05	9.47431e-06	0	7.23845e-08	0	7.90813e-06	0	0	0	1.22062e-05	0	0	0	-1.0752e-05	0	0.000971725	-1.50036e-05	0
AKR1C3	0	0	2.4448e-05	5.5001e-07	0	0	1.48991e-05	7.09467e-06	0	-7.13214e-06	0	0.000213057	0	-1.98341e-06	4.21879e-05	0	4.93463e-06	3.16899e-06	0	0	0	0	0.000291558	1.54791e-07	4.36603e-07	0	2.16124e-06	0	0	1.31168e-05	0	0	0	0	2.7052e-06	0	3.2568e-07	0	-8.67984e-05	0	0	0.00025466	0	0	-8.68056e-06	0.000131012	0.00122456	-4.9565e-19	0
AKR1C4	0	0	6.16774e-09	8.66946e-07	0	0	0	-5.45915e-09	0	-0.000214511	2.43677e-05	2.94107e-05	0	0	0	0	0	0	1.23801e-05	0	0	0	6.08383e-05	0	0	7.93801e-07	0	3.36396e-05	0.000134662	0	0	0	-8.80848e-06	1.83793e-05	0	0	-8.49014e-06	0	0	0	0	0	0	0	-6.13804e-07	0	0	7.44073e-09	2.44034e-05
AKR1D1	0	0	0	8.34884e-06	0	0	0.000163123	5.35726e-06	0	0	8.16241e-08	9.13503e-05	0	-1.19224e-06	4.99197e-05	0	0	0	-1.61763e-05	0	0	-1.44128e-07	6.16393e-06	0	0	2.04541e-06	0	0	1.93661e-05	0	0	0	0	0	0	1.30644e-06	0	0	0	0	0	7.259e-05	0	0	-6.26681e-06	0	1.94632e-06	0	0
AKR7A2	0	0	0	-1.21257e-05	0	0	0	-3.08079e-06	0	-0.00010418	6.68604e-06	-1.00799e-05	0	-6.31753e-07	0	0	0	-7.99192e-07	0	-8.99626e-06	0	-3.3311e-07	0.000693098	0	0	0	7.50652e-09	7.33147e-06	8.4925e-06	0	0	1.11626e-08	0	0	0	0	-9.04613e-06	0	-0.000102435	0	2.37619e-05	2.64122e-05	0	0	7.22433e-06	0	0	-1.41668e-11	0
AKR7A3	0	0	-1.53587e-07	0	0	0	5.48033e-05	2.69876e-05	0	0	1.71613e-05	0.000122434	0	-2.63301e-06	0	0	0	0	0	0	0	0	0.000276884	-1.57338e-06	0	0	1.55257e-06	-4.06344e-05	0	0	0	0	0	0	0	-1.86067e-08	2.04163e-06	0	-5.03039e-05	0	0	5.37858e-05	0	0	-1.37562e-05	0	1.40193e-05	0	0
AKT1	0	0	-1.50177e-06	-8.75988e-06	0	0	0	2.37153e-06	0	0	0	-8.13573e-05	1.38461e-05	0	0	0	0	2.33556e-05	9.25034e-05	0	0	7.90678e-07	0	2.66061e-05	0	0	7.23028e-08	0	0	0	0	3.71094e-06	-3.34772e-05	-3.33888e-05	0	0	-4.71871e-06	0	1.77954e-09	0	0	0	0	0	0	0	-7.18217e-06	-3.53354e-15	0
AKT1S1	0	0	0.000120904	0	0	0	4.54003e-09	0	0	0	0	1.66953e-05	0	-1.81501e-07	0	0	0	-0.000132505	0	3.55947e-06	0.000177438	-4.80962e-07	9.47982e-05	4.14409e-05	0	3.37834e-07	0	3.74019e-06	0	0	0	0	7.38053e-05	0	0	0.000643859	7.63831e-06	0	0	0	0	0	9.77419e-05	0	0	0	0.00147186	2.37735e-18	0
AKT2	0	-0.000121766	1.04097e-05	3.25821e-05	0	0	-9.82418e-06	-9.95426e-05	0	0	-5.71318e-06	-0.00114431	0	-3.55989e-07	0	0	0	0	1.47095e-08	-3.57514e-05	0	0	-2.1898e-05	-4.60094e-07	0	0	-4.46985e-07	0	1.30124e-06	0	0	0	-5.35117e-05	0	-2.36789e-07	0	-1.53384e-06	0	0	0	5.8267e-06	-3.98167e-05	0	0	0	0	-2.442e-06	1.20284e-15	0
AKTIP	0	0	2.4826e-06	-2.85907e-05	0	0	-8.70652e-05	-2.31335e-06	0	0	0	0	0	3.14636e-08	-6.27518e-07	0	0	-1.37457e-05	0	0	0	2.00709e-08	0	-2.28949e-05	0	0	0	0	0	0	0	0	0	0	0	2.15582e-05	0	0	0	0	0	0	0	0	-2.83062e-07	0	2.74e-06	0	0
ALAD	0	-3.07112e-05	-8.08749e-08	0	0	0	0	1.71269e-07	0	0	0	0	0	-6.25146e-06	0	0	0	0	0	0	-7.08803e-06	-7.75341e-08	0	0	9.5476e-05	1.16177e-06	2.24301e-06	-2.03148e-05	-4.70401e-07	3.1148e-05	0	0	0	4.03527e-06	-1.26082e-07	1.95257e-07	-3.00078e-07	0	-0.0001365	0	2.92579e-05	6.59225e-05	0	0	-0.000496584	0	0	9.03889e-16	0
ALCAM	0	0	1.14126e-07	-2.99563e-06	0	0	0	0	0	0	0	0.0026319	0	0	0	0	0	-1.13781e-05	0	0	0	-7.75055e-08	1.27672e-05	0	0	0	1.24214e-07	2.13494e-06	-1.29005e-07	0	-1.25511e-06	0	4.06448e-05	0	0	2.8394e-06	2.82084e-05	0	0	0	-4.16093e-05	7.51881e-05	0	0	0	0	1.06475e-05	8.98204e-17	0
ALDH16A1	0	0	0	-9.12604e-06	0	0	-5.80103e-06	0	0	0	-4.11182e-06	-8.5749e-05	0	0	-1.61357e-05	0	0	-1.19139e-06	0	0	0	0	1.13557e-05	-1.11066e-05	0	0	-9.23672e-07	0	-2.56482e-06	0	0	0	2.50096e-06	9.87868e-05	2.36067e-07	2.30026e-05	4.3829e-05	0	-1.57882e-05	0	0	0	0	0	-9.24291e-06	0	2.45361e-05	0	0
ALDH18A1	0	0	-0.000174509	-8.08191e-07	-4.00184e-05	0	8.37328e-05	1.40893e-06	1.07538e-06	0	0	2.40884e-07	0	-1.9732e-07	-0.000204423	0	0	0	0	0	0	-2.00819e-06	-1.38033e-06	-2.99999e-05	-0.000196374	0	0	-2.51031e-05	-0.000149863	0	0	0	-1.43679e-05	0	-2.19273e-07	-2.41245e-05	0	0	3.62658e-08	-1.34425e-05	0	0	0	0	-8.59564e-06	0	-1.00062e-06	-1.75157e-17	0
ALDH1A1	0	0	1.26544e-06	8.52437e-06	0.000126318	0	0.000713504	8.52915e-06	0	0	6.02159e-07	0.000235805	3.74509e-07	-2.0297e-06	0	0	0	7.15212e-06	0	0	0	-6.95953e-07	1.50291e-05	-3.77828e-07	0	2.55761e-07	5.38815e-06	-1.08125e-05	0	0	0	1.39938e-05	4.71229e-06	0	0	3.67336e-06	8.9369e-07	0	-1.40632e-07	0	0	8.93375e-06	0	0	-4.62146e-06	0	8.13755e-05	0	0
ALDH1A2	0	0	-1.9152e-05	-1.57584e-05	0	0	3.4782e-06	-5.57526e-07	0	0	4.34107e-06	4.35285e-05	0	-4.22155e-07	0	0	0	-0.000256924	7.46026e-09	0	0	-3.06018e-06	8.95225e-05	-6.58886e-06	-3.47673e-06	9.22649e-08	2.2733e-07	1.12667e-05	2.33611e-05	-2.28454e-05	0	0	-7.64289e-05	0	0	9.36836e-07	0	0	0	0	-2.8311e-05	0	0	0	5.11233e-06	0	0	-1.42779e-19	0
ALDH1A3	0	0	1.87031e-05	0.000153339	0.000161219	0	0	-2.61563e-07	0	0	-3.69436e-05	3.46181e-05	0	6.51638e-09	5.4996e-05	0	0.000132473	3.2793e-06	0	0	0	1.06809e-06	3.51e-05	1.29751e-05	0.000173874	-2.33769e-07	-4.33307e-06	4.13707e-05	1.26867e-07	0	0	-5.58837e-06	2.6838e-06	0	4.62825e-05	-2.15436e-06	0	0	0	0	0	0	0	0	2.12864e-05	0	4.25098e-05	2.42388e-15	8.20775e-05
ALDH1B1	0	0	-0.000334397	-1.52367e-06	0	0	0.000111937	1.41097e-07	0	0	0	0	0	-3.60822e-07	-0.000135047	0	0	2.18803e-05	0	0	0	-4.1941e-08	-4.66695e-06	-0.000214289	0	9.26205e-08	0	-2.43085e-06	-0.00044894	0	0	0	0	0	-3.3104e-07	-1.10469e-05	3.43805e-06	0	0	0	0	0	0	0	-3.40051e-07	0	0	0	0
ALDH1L1	0	0	-1.77601e-06	2.58623e-07	0	0	1.57346e-07	1.19473e-07	4.3857e-05	0	0	-6.01543e-05	0	-3.05438e-06	0	0	0	0	0	0	-4.10646e-05	-7.90404e-10	6.61439e-05	0	-0.00235781	0	0	-4.63947e-05	0	-3.05233e-06	0	0	-1.37215e-07	0	0	-0.00031695	0	0	-1.06198e-05	0	0	0	0	0	0	0	-2.05983e-06	4.46956e-17	0
ALDH1L2	0	0	-0.000116973	1.66707e-07	0	0	1.4093e-06	0	0	0	0	0	0	0	-6.68234e-05	0	0	0	0	-1.30418e-05	-4.66082e-05	0	-1.09965e-05	0	-6.52152e-05	-1.4272e-06	0	-0.000999542	0	-6.99461e-06	0	0	-0.000188726	0	-7.93275e-06	-1.0115e-05	0	0	-0.00422114	-0.000226763	1.45789e-05	2.80726e-06	0	0	-0.000716848	0	-7.02383e-05	0	0
ALDH2	0	0	-1.35191e-06	0	2.07649e-06	0	0	4.2773e-05	0	0	3.33625e-05	0	5.6563e-06	-2.18118e-06	-7.046e-07	0	0	0	0	0	0	-2.14401e-06	1.3572e-05	-1.04542e-05	0	0	1.80845e-06	-7.03965e-05	-1.61245e-07	0	0	2.04258e-06	0	0	0	0	0	0	0	0	3.22061e-06	0	0	0	-4.42845e-05	0	0	-7.60459e-18	0
ALDH3A1	0	0	-2.36225e-06	1.9827e-06	0	0	0	0	0	0	0	0	0	-7.03682e-06	0	0	0	0	-4.96385e-07	0	-3.65868e-05	-4.19524e-09	6.27942e-07	-5.7066e-05	0	9.09998e-06	0	-1.4901e-05	-4.91833e-05	0	0	6.54225e-06	0	0	0	0	-4.74799e-05	0	-4.37939e-06	0	2.6924e-05	2.43308e-05	0	0	0	0	0	-1.337e-16	0
ALDH3A2	0	0	-5.00285e-07	9.59237e-06	0	0	0	5.15872e-07	-1.00818e-05	0	0	0	7.3801e-08	-6.38126e-06	0	0	0	0	-5.33154e-06	0	0	-1.24282e-06	-6.5195e-07	-4.88985e-06	0	1.97587e-08	2.35258e-06	-1.3657e-06	-5.83561e-06	0	-2.53657e-05	6.88351e-05	0	0	-8.25602e-08	0	-1.13198e-07	0	-6.55133e-06	0	0.000171144	7.61572e-05	0	0	0	0	0	-2.79436e-18	0
ALDH3B1	0	0	0	1.53958e-05	0	0	0	-2.32806e-06	0	0	0	0	-1.2365e-06	0	-7.6495e-07	0	-8.325e-05	0	0	0	0	0	-1.54279e-06	0	0.000193782	0	0	3.63883e-06	-4.71318e-05	1.91643e-06	0	0	0	0	-2.61216e-09	0	-9.49333e-06	0	0	0	0	0	0	0	-6.08587e-05	0	0	9.18148e-20	0
ALDH4A1	0	0	0	-2.27225e-05	0	0	0	2.01336e-06	0	0	0	-4.29278e-05	9.43152e-08	-2.87203e-07	3.6937e-06	0	0	2.40395e-05	0	0	0	-2.01702e-07	0.000211508	0	0	1.77128e-07	0	0	1.77249e-06	0	0	0	-1.54857e-05	0	0	0	0	0	-0.000151694	0	0	1.84662e-05	0	0	-5.28513e-05	0	7.20535e-05	-7.70631e-19	0
ALDH5A1	0	0	-3.27004e-05	-4.89662e-05	0	0	0	0	0.0016827	0	0	0	0	2.21693e-07	-0.000105586	0	0	0	0	-0.000463495	0	0	-2.2248e-06	-0.000608901	-0.000240076	8.57814e-07	4.39094e-07	1.05906e-06	-0.000201817	0	0	0	-0.000273085	0	-5.65008e-08	0	0	0	7.69025e-05	0	-6.31283e-06	-2.48143e-05	0	0	0	0	-1.68594e-06	-3.73522e-19	0
ALDH6A1	0	0	0	0	0	0	0	0	0	0	0	0	0	-7.21154e-08	-6.36314e-06	0	0	-8.36432e-06	0	0	0	-1.58017e-05	0	-1.99313e-05	0	8.91805e-08	1.42037e-07	0	-1.22674e-05	0	0	0	0	0	0	2.01772e-05	-4.44502e-06	0	0	0	0	0.000212516	0	0	1.45694e-06	0	0	0	0
ALDH7A1	0	0	-9.74586e-05	-0.00011262	-4.94208e-08	0	0	0	0	0	0	-7.11331e-05	0	2.98546e-07	0	0	0	0	0	0	0	0	-0.000266236	-4.29251e-05	-1.20156e-05	1.00577e-07	0	1.26444e-07	-7.9921e-05	0	0	0	0.000124668	0	0	0.000162132	-0.000134663	0	0	0	0	0	0	0	-3.7364e-05	0	-0.000266474	0	0
ALDH9A1	0	0	-6.14601e-06	-0.000131421	0	0	0	5.51771e-06	0	0	3.29934e-05	-1.67275e-05	0	-2.58566e-08	-7.13523e-05	0	0	0	0	0	0	-1.06488e-06	-7.62679e-07	-0.000129535	0	4.40941e-06	9.08693e-06	-7.04102e-07	-1.30467e-05	0	0	1.19659e-05	-9.48736e-06	7.7392e-06	0	7.06456e-06	0	0	0	0	0	4.34335e-06	0	0	2.3783e-06	0	-6.48799e-06	-1.28449e-05	0
ALDOA	0	0	3.80936e-06	-0.000101794	0	0	8.97809e-06	0	0	0	0.00016318	0.0126978	0	9.66452e-08	1.85128e-05	0	0.000297837	0	0	0	0.000596183	-1.34262e-07	0.000554782	2.01567e-06	0	2.46327e-07	7.83862e-08	0.000275735	0.000251602	0	0	0	0	0	1.33964e-05	0	0.000306648	0	1.26692e-05	2.86382e-05	-0.000124986	0	0	0	0.000287317	0	5.90181e-05	0	0
ALDOB	0	0	0	0	0	0	-6.77054e-07	1.34641e-05	0	0	0	0	0	0	0	0	0	0	1.05114e-05	0	0	0	1.43544e-05	-2.50339e-05	0	2.24303e-06	0	7.1837e-05	-3.42585e-06	0	0	0	0	0	0	2.75859e-06	2.32631e-06	0	0	0	0	0	0	0	-4.18291e-05	0	2.16048e-05	1.77726e-20	0
ALDOC	0	0	1.32321e-06	-2.42118e-05	0	0	2.26607e-05	2.16189e-05	0	0	0	0.000274995	5.32277e-07	-2.49486e-07	0	0	5.60462e-06	0	0	0	0	0	0.000250725	0	1.43232e-05	-2.07988e-08	1.06867e-06	6.2982e-07	0	0	0	5.60668e-07	0	0	1.44583e-07	9.01243e-06	2.28807e-05	0	0	0	0	1.02757e-05	0	0	0	0	1.31317e-05	-8.59769e-18	0
ALG1	0	0	-2.98166e-06	1.73107e-05	0	0	0	0	0	0	0	4.17053e-06	0	-9.23538e-07	0	0	-4.1391e-06	0	0	-6.33156e-05	-1.58642e-05	0	3.39352e-06	0	0	0	0	0	-1.62498e-05	-4.83394e-07	0	0	0	0	-4.98773e-07	0	-0.000106293	0	-0.00137812	-0.000298557	1.37253e-05	0	0	0	0	0	0	0	1.40771e-06
ALG11	0	0	-3.70514e-08	-9.07698e-06	0	0	0	1.67142e-05	0	0	7.58103e-06	-3.02433e-06	0	-8.08983e-07	-2.4761e-05	0	0	0	0	0	0	-3.67482e-07	0	-4.12528e-05	0.00202013	1.94641e-06	0	0	-0.000150099	5.13005e-06	0	0.000103118	0	0	0	0.000102883	0	0	0	0	0.000303848	0	0	0	-1.63822e-05	0	0	0	0
ALG12	0	0	0	-6.89287e-06	0	0	5.87797e-06	0	0	0	0	0	0	-6.19337e-08	1.55731e-05	0	0	0	0	0	0	0	-1.73477e-05	1.18112e-07	0	0	8.49326e-06	2.72648e-06	-8.31856e-06	0	0	0	2.72563e-05	0	0	2.27305e-05	0	0	-0.000157361	0	7.63151e-06	0.000709886	0	0	1.6229e-05	0	0	0	7.01254e-05
ALG13	0	0	6.48396e-06	0	0	0	-1.42859e-06	-1.32571e-07	0	0	0	0	0	0	0	0	0	0	0	0	0	0	0	0	0	-1.69392e-06	-1.2634e-06	5.86367e-07	0	0	0	0	5.0644e-08	0	0	1.67136e-05	1.59752e-05	0	0	0	0	0	0	0	0	0	1.63988e-05	0	0
ALG2	0	0	-2.64432e-06	-5.73004e-06	-4.82612e-06	0	0	2.88152e-05	0	0	-3.0303e-09	0	0	-5.9654e-06	-1.63548e-05	0	-2.8123e-06	-2.59719e-05	0	0	-3.41491e-05	0	0	1.10268e-07	2.73053e-06	-4.22981e-06	1.24131e-06	-1.79397e-05	-2.59436e-05	0	0	0	-6.99396e-06	-0.000103781	-8.93346e-07	3.3203e-06	0	0	-7.40574e-06	0	1.69173e-05	6.52459e-05	0	0	-1.39031e-05	0	-0.000107469	0	0
ALG3	0	0	1.19422e-05	1.34193e-06	0	0	0	0	0	0	-0.000103759	0	-1.92383e-08	0	0	0	0	0	0	0	1.02586e-05	-6.42705e-07	-0.000100801	9.74827e-06	0.000110635	-2.34253e-05	0	2.3217e-06	-4.95246e-06	0	0	0	0	4.27031e-05	0	0	0	0	0	0	2.60223e-05	0	0	0	2.49363e-06	0	1.86753e-05	0	0
ALG5	0	0	0	-1.07886e-06	-1.65783e-06	0	0	0	0	0	0	0	0	-8.15855e-07	0	0	0	0	0	0	-2.25217e-06	0	0	4.78678e-07	0.00189858	1.60751e-07	0	0	0	0.000127028	0	0	0	0	0	2.17987e-05	0	0	0	0	3.55558e-05	0.000129259	0	0	-9.32057e-08	0	0	3.79541e-15	0
ALK	0	0	7.52603e-08	4.72658e-07	1.18272e-05	0	-1.72452e-05	-1.16338e-06	-0.000283571	0	1.28361e-05	0	0	-3.27973e-07	0	0	0.00014847	-1.29872e-06	0	0	0	-1.08479e-06	0	-1.50278e-05	0.000114412	1.70545e-07	-5.04192e-08	0	0	0	0	0	3.42563e-06	8.20882e-07	2.15405e-07	4.62105e-06	0	0	2.24954e-05	0	-7.66398e-07	0	0	0	0	0	0	4.40957e-12	0
ALKBH7	0	0	-3.50957e-09	4.27511e-06	0	0	0	0	0	0	0	0	0	0	0	0.00017396	0	-4.17823e-06	0	0	0	0	-9.30087e-06	-3.62489e-06	-4.47737e-06	-5.51649e-09	0	0	-3.86686e-06	0	0	0	-4.3148e-05	0	0	-3.63331e-05	5.15071e-05	0	0.00206316	0	0.000122345	-9.16145e-05	0	0	1.97282e-06	0	0	0	-0.000118801
ALOX15B	0	0	0	0	0	0	1.73644e-05	-1.50685e-06	0	0	2.23063e-05	4.75233e-06	6.18323e-06	0	0	0	0	6.01105e-06	0	0	0	0	0.000125751	0	0	0	0	9.41256e-06	0	0	0	1.31387e-05	0	-7.68302e-05	9.50222e-09	0	0	0	0	0	0	0	0	0	4.556e-06	0	6.03264e-06	0	0
ALOX5	0	0	1.6958e-06	0	-5.38199e-06	0	0	0.000106673	0	0	-8.21926e-06	6.38795e-08	-1.13318e-06	-1.32103e-07	0	0	-5.01248e-06	0	0	0	0	3.56575e-07	5.65313e-06	5.01629e-06	1.72154e-05	2.13842e-07	0	-4.57028e-08	-1.71544e-06	0	0	-2.86696e-05	4.6658e-05	0	0	4.51344e-06	7.00282e-05	0	0	0	-3.09564e-05	1.376e-05	0	0	0	0	2.23947e-06	1.3776e-16	0
ALOX5AP	0	0	0	1.45021e-05	0	0	-2.21453e-05	-6.01575e-06	0	0	0	0	0	0	-1.90011e-05	0	0	0	0	0	0	-1.19729e-06	0	-0.000226604	0	0	0	-1.55693e-06	6.07262e-07	0	0	0	0	0	0	0	1.29312e-05	0	0	0	-3.12986e-06	-3.05316e-05	0	0	-5.13681e-05	0	1.48506e-08	2.99184e-13	0
ALYREF	-0.000177269	0	1.02202e-05	4.27533e-06	0	0	0	0	0	0	0	0	0	1.20016e-06	0	0	3.47341e-07	-2.11296e-06	0	0	0	-2.67459e-07	1.97416e-05	0	0	0	0	1.06883e-05	0	0	0	0	-8.15755e-06	0	0	7.0368e-07	-2.24191e-06	0	0	0	-3.91529e-06	0	0	0	0	0	-3.36067e-06	0	0
AMACR	0	0	-1.3429e-06	9.8675e-06	0	0	0	4.14324e-05	0	0	9.84389e-05	0	3.59935e-07	5.12375e-07	-1.74523e-05	0	0	7.89265e-07	0	0	0	0	0	-6.53528e-06	0	3.40746e-07	1.75357e-06	-9.23801e-06	-7.33515e-05	0	0	0.000302316	0	0	0	0	1.03406e-05	0	0	0	2.50437e-06	1.89488e-05	0	0	0	0	6.53332e-07	-3.07789e-15	0
AMBP	0	0	8.61526e-08	1.26013e-06	0	0	4.71061e-06	0	0	0	8.16934e-05	8.34362e-06	0	-8.40027e-07	0	0	0	-1.5327e-07	0	0	0	-1.67301e-06	0.00019567	0	-5.29586e-06	2.56292e-07	0	-7.7765e-06	0.000248011	-2.62223e-06	0	0	0	-3.60542e-05	0	0	1.75296e-06	0	0	0	0	0	0	0	0	0	4.8417e-06	-0.000712877	0
AMDHD2	0	0	-1.37745e-07	0	-2.02832e-06	0	0	-3.78602e-06	0	0	0	0	6.84622e-09	-6.72243e-07	1.0602e-05	0	-2.54926e-05	0	0	0	0	2.27392e-07	0	5.32974e-07	0	0	0	6.8477e-06	4.87508e-08	0	0	0	4.85944e-06	-7.04842e-08	-2.89861e-08	-3.44209e-07	0	0	0	0	-1.73571e-05	0	0	0	2.83183e-07	0	-4.03793e-07	2.37571e-17	0
AMPD2	0	0	-3.79888e-06	-0.000148177	0	0	6.43817e-05	0	0	0	0	0	0	0	1.12841e-05	0	0	7.34998e-06	0	0	0	0	-4.80857e-06	1.51098e-06	0	-5.49898e-07	0	1.77074e-05	1.01656e-05	0	0	0	-1.48823e-05	0	0	1.43317e-05	-6.20805e-05	0	0	0	-1.54519e-07	0	0	0	6.45888e-06	0	-4.41982e-05	0	0
AMPD3	0	0	-2.54647e-07	6.51675e-05	3.55902e-06	0	-6.6469e-05	-1.17463e-05	0	0	0	0	0	0	0	0	0	0	0	0	0	0	-7.53692e-06	0	-5.18698e-06	0	-2.31846e-07	0	1.13124e-05	0	0	0	0	8.16114e-06	6.63209e-07	-1.05058e-06	0	0	0.000206643	0	4.09574e-08	0	0	0	0	0	0	1.49301e-05	0
AMT	0	0	-4.36785e-07	0	0	0	0	-6.59052e-05	0	0	0	-0.000220908	-6.04647e-06	0	-2.22407e-05	0	-1.89254e-05	-9.40501e-05	0	0	0	0	-3.35735e-06	-7.17648e-06	-1.07949e-05	0	-5.02071e-07	-1.13752e-05	-1.10876e-06	-7.75584e-06	0	-1.61176e-06	0	0	-1.66137e-06	-1.45403e-06	-0.000213153	0	0	0	0	-4.87563e-06	0	0	2.91043e-06	0	-5.96143e-08	1.74077e-07	0
ANAPC1	0	0	-9.93773e-05	3.69032e-06	0	0	0	-3.02115e-08	-5.10641e-06	0	0	-0.000245088	0	-2.50365e-07	-0.000343047	0	0	-5.47192e-06	0	0	-0.000781309	0	-4.44893e-05	-1.76696e-05	0	0	-4.06902e-07	0	-0.000300809	0	0	0	0	0	-4.74199e-07	0	0	0	0.000149498	0	0	0	0	0	0	0	-0.000282424	6.69599e-06	-1.37189e-05
ANAPC4	0	0	0	-8.14115e-08	0	0	0	-7.22431e-07	-3.67204e-05	0	0	-6.92399e-06	0	4.31204e-07	-0.000264112	0	0	-7.86213e-06	-5.94281e-06	0	-0.000311856	0	-4.8938e-06	-2.25496e-05	0	-4.58053e-08	-2.21413e-07	3.70345e-05	-9.95635e-05	0	0	0	0.000180129	0	0	0	-7.43378e-08	0	6.52739e-05	0	0	0	0	0	0	0	-0.000142501	0	0
ANAPC7	0	0	-1.48775e-06	-4.00162e-05	0	0	0	-1.85682e-06	0	0	0	0	0	-3.53914e-07	0	0	0	0	0	0	0	6.04893e-08	2.38642e-06	1.01082e-07	0	0	0	2.9386e-06	0	0	0	0	0	0	0	0	0	0	0	0	0	-2.86494e-07	0	0	4.5767e-07	0	-2.76881e-06	0	0
ANG	0	0	1.20847e-07	2.37217e-06	0	0	9.67197e-07	4.33459e-05	0	0	0	9.49588e-10	0	-4.8561e-07	0	0	0	0	0	0	0	0	3.26865e-06	2.25523e-06	4.71363e-06	0	0	-5.59908e-06	0	4.88385e-06	0	1.17613e-05	5.40731e-05	0	0	0	0	0	-0.000222007	0	0	0.00164836	0	0	-2.38866e-06	0	0	0	0
ANGEL2	0	0	5.06281e-06	0	0	0.00022701	0	-8.2328e-06	0	0	0	0	0	-1.11331e-05	0	0	0	-0.000277246	0	-2.66791e-06	0	0	0.000205433	4.47863e-05	2.10199e-05	1.30697e-07	0	5.91131e-06	0	0	0	0	0	0	-1.83921e-07	2.77892e-05	-0.000219452	0	-0.000325468	0	0	0	0	0	2.28012e-07	0	7.72483e-06	1.23847e-07	0
ANGPTL2	0	0	0	-5.2591e-05	0	0	-4.16359e-06	-3.32347e-06	0	0	0	0	0	0	0	0	-3.87397e-05	0	0	0	0	-5.30479e-08	5.84944e-07	-0.000146996	0	1.93141e-06	0	-1.77573e-05	8.63033e-06	0	0	0	-1.96789e-06	0	0	-0.000415962	-1.41945e-05	0	0	0	-8.83058e-05	-5.46671e-05	0	0	-5.48789e-05	0	0	3.25625e-08	0
ANK1	0	0	1.8166e-05	0	0	0	-4.00514e-06	0	0.000184371	0	-7.99043e-05	0	-6.5788e-05	-3.53227e-07	1.17759e-05	0	0	-3.74707e-06	0	0	0	1.17846e-06	6.95003e-06	0	-0.000114844	0	-1.54175e-05	0	2.5967e-05	0	0	-0.00361745	0	0	0	-4.46891e-05	0	0	0	0	-0.000101651	0	0	0	0	0	4.38447e-06	1.22217e-08	0
ANK2	0	0	0	3.80432e-05	0	0.000207955	0	0	0	0	-2.00209e-05	-2.86273e-05	0	8.71085e-07	0	0	0	4.18533e-06	0.00118869	0	0	2.17772e-06	-0.000373406	3.39116e-05	0.00646147	-6.36191e-08	-2.79472e-07	2.95217e-06	0	2.01754e-05	0	0	-0.000365432	0	0	0.000719188	0	0	7.43708e-06	0	1.3673e-05	1.72384e-06	0	0	-7.36181e-05	0.000116043	-7.33611e-05	-3.19592e-09	0
ANK3	0	0	0	-2.23187e-07	0	0	2.12303e-07	-6.05852e-06	1.24439e-05	0	-9.05619e-06	0	5.57383e-06	0	-9.50276e-07	0	0	-3.69036e-05	0	0	0	-1.89348e-06	4.25619e-05	0	2.91888e-05	4.11236e-07	1.05741e-07	1.83498e-06	-5.45277e-05	9.98834e-05	0	5.4822e-06	0	0	0	0.000343877	0	0	0	0	7.73435e-06	3.72175e-05	0	0	1.61463e-06	0	0	-5.03775e-12	0
ANKFY1	0	0	0	-2.78556e-05	0	0	2.87796e-05	2.70955e-07	0	0	0.000302392	-0.00025415	0	0	-2.45535e-05	0	0	0	0	0	0	-3.4346e-07	0	-0.000340309	0	1.03441e-06	0	-8.00075e-06	-4.21916e-06	0	-7.30858e-05	0	-1.34023e-05	0	-4.56386e-07	0	-2.80668e-05	0	0	0	0	0	0	0	-3.09102e-06	0	-4.15518e-05	-2.68284e-12	-0.000300858
ANKHD1	0	0	0	4.13197e-05	-4.85798e-11	0	0	-6.05331e-07	0	0	0	4.7537e-06	0	0	0	0	0	-4.26296e-05	-9.87834e-06	0.000168817	0	0	2.0219e-05	-3.81312e-06	0	0	-1.58809e-05	0	0	0	0	-6.29586e-05	7.93999e-05	0.00200312	5.9582e-08	-7.26302e-06	6.94041e-06	0	7.25093e-06	0	0	0	0	0	0	0	8.84791e-06	3.36548e-17	0
ANKLE2	0	-0.000384677	-3.21574e-06	0	0	0	0	0	0	0	-1.43633e-05	0	0	-2.24192e-08	0	0	0	2.10821e-05	2.8428e-06	0	0	8.17296e-10	-5.91611e-05	7.55224e-06	-1.10941e-05	-5.67588e-07	0	-0.000876331	-1.21069e-06	0	0	-6.19533e-07	-0.000106539	0	-4.22261e-07	0	0	0	0	0	6.10776e-05	0	0	0	0	0	-8.54442e-09	6.77357e-13	-4.25763e-05
ANKMY2	0	0	-7.68721e-06	-2.32203e-06	0	0	0	-4.64789e-06	0	0	0	-9.20965e-06	0	0	-2.80381e-05	0	0	-4.44189e-06	8.52368e-05	0	0	2.13978e-07	-0.000103762	0	2.10585e-05	0	3.38629e-07	0	-2.13947e-05	0	0	0	0	0	-2.05081e-07	-2.50353e-07	-0.00017483	0	0	0	0	0	0	0	9.34205e-06	0	-0.0003962	-3.31679e-07	0
ANKRD10	0	0	2.01816e-05	-5.60169e-06	5.31214e-06	0	3.96018e-05	6.69502e-09	0	0	0	5.08073e-05	1.85299e-08	-8.0438e-07	3.59339e-05	0	9.3268e-05	0	0	0	0	-6.4265e-08	0.00231356	-6.50891e-06	0.000122411	4.03629e-06	6.5933e-08	0.000145687	3.78554e-05	0	0	0	6.64852e-05	0	7.56821e-06	3.35172e-06	9.45669e-05	0	0	1.7852e-05	7.90674e-07	0	0	0	3.10669e-05	0	0.00110188	-4.55921e-05	0
ANKRD13A	0	0	0	4.63158e-05	0	0	0	-8.06625e-05	-0.000369212	0	-0.000297397	0	-3.01961e-05	0	0	0	0	0	0	0	0	-3.94314e-07	-0.000161219	0	0.000161921	1.37612e-06	0	0	9.00719e-07	0	0	0	0	0	-8.87957e-08	0	-0.000253579	0	0	0	0	1.7586e-05	0	0	0	0	-1.17981e-05	1.34419e-19	0
ANKRD17	0	0	5.37892e-07	0.000242597	0	0	0	0	0	0	0	1.17608e-05	0	0	9.66829e-06	0	1.72077e-05	0	0	0	0	0	0	0.000118411	0	-8.97947e-06	0	0	4.27471e-06	0	0	0	0	-6.28288e-06	3.12361e-06	-3.74269e-06	0	0	0	0	0	0	0	0	6.25857e-06	0	0	0	0
ANKRD22	0	0	-1.64278e-05	1.75389e-05	0	0	1.46243e-06	4.33922e-06	0	0	0	0	0	2.29438e-07	-9.29697e-06	0	0	9.98034e-05	0	0	-0.000180966	-6.56557e-07	-3.06227e-06	-3.25004e-06	0	0	0	-4.38052e-05	-0.000416638	0	0	0	0	5.08413e-06	-2.78466e-06	-3.3895e-06	9.19448e-05	0	0	0	1.11567e-07	0	0	0	-2.44884e-05	0	0	-2.56957e-17	0
ANKRD28	0	0	0	-1.32339e-05	0	0	0	0	0	0	-2.25319e-05	-2.9151e-05	0	6.28514e-08	-2.89059e-05	0	0	0	0	0	0	0	-2.35945e-05	0	0	-3.69534e-07	-3.47418e-06	3.73325e-07	-0.000467239	0	0	0	0	2.27284e-05	0	7.99218e-06	5.44948e-05	0	6.76414e-05	0	0	-0.000270217	0	0	6.89073e-06	0	0	-1.20438e-09	0
ANKRD44	0	0	0	-0.000233974	0	0	0	0	0	0	0	0	0	-2.74086e-07	0	0	0	-2.05325e-06	0	0	0	0	2.40016e-07	5.59866e-05	0	0	0	0	5.96557e-07	0	0	0	0	0	-2.248e-07	0	0	0	0	0	0	0	0	0	1.76025e-06	0	-1.68816e-05	0	-2.34341e-05
ANKRD52	0	0	0	1.28425e-05	0	0	0	-8.3471e-09	0.000345237	0	0	7.58274e-06	0	0	0	0	0	0.000223474	0	0	0	0	0.000163881	0	-0.000242459	0	-1.34329e-07	-7.54573e-08	0	0	0	0	0	0	0	0	0	0	4.38261e-05	0	1.0151e-06	-0.000265557	0	0	2.06068e-06	0	4.29973e-07	0	0
ANKS1A	0	0	-2.12157e-05	-0.000155586	0	0	-2.30308e-06	0.000263701	0	0	0	0	0	0	-9.26183e-05	0	0	0	3.71743e-06	0	0	5.14824e-09	-2.9422e-05	3.10499e-07	0.000144848	0	0	-5.08244e-06	-0.000556045	0	0	0	0	0	-1.39372e-07	0	0	0	0	0	0	0	0	0	-1.49705e-05	0	-3.6819e-06	0	0
ANKS4B	0	-3.48435e-05	-3.21555e-07	0	0	0	6.38028e-05	1.74313e-05	0	0	3.06398e-06	1.47607e-05	0	-2.34397e-06	0	0	0	0	-9.65103e-07	0	0	-1.60283e-06	1.52103e-05	0	0	1.97049e-07	3.85999e-09	-3.01616e-05	-4.6866e-06	0	0	0	0	0	0	2.8026e-07	8.12622e-07	0	0	0	0	0	0	0	0	0	0	0	0
ANO10	0	0	-1.01503e-06	0	0	0	0	4.24643e-06	-3.01655e-06	0	0	0	0	0	0	0	0	0	0	-0.000122061	0	-5.14097e-07	-1.93944e-05	0	1.6199e-05	1.22125e-06	0	0	-8.1696e-06	3.52231e-06	0	2.96489e-06	-1.63226e-05	0	-7.15459e-07	0	0	0	0	-0.000149845	0	2.63793e-05	0	0	-0.000459781	0	0	-5.0676e-05	0
ANO6	0	0	7.89741e-06	1.62811e-05	0	0	0	-1.10241e-07	0	0	0	3.91929e-05	0	0	0	0	0	0	0	0	0	0	2.47606e-05	-6.52292e-07	0	0	0	-1.70265e-06	1.11097e-07	0	0	0	0	0	0	0	0	0	-1.82989e-05	0	-1.89935e-07	0	0	0	-1.8622e-05	0	0	0	0
ANP32A	0	0	4.88953e-07	-2.63485e-05	0	0	0	1.66597e-06	-3.48457e-05	0	0	2.95364e-05	-4.17628e-08	0	6.4758e-05	0	0	0	0	0	0	-1.95476e-07	0	6.52627e-06	0	2.24892e-07	4.22889e-06	2.97738e-05	2.46092e-05	0	0	0	1.55649e-05	0	0	7.76284e-05	0	0	-2.28594e-05	0	0	0	0	0	4.22588e-07	0	3.48076e-06	0	0
ANP32B	0	0	-1.26958e-06	-9.51047e-07	-3.06551e-06	0	-8.98611e-06	0	0	0	0	0	0	-5.04758e-07	0	0	0	6.62829e-06	0	0	0	3.7977e-06	-3.88086e-06	0	0	-1.58572e-07	9.31771e-07	1.32696e-05	0	0	0	0	0	0	0	5.05418e-05	0	0	0	0	1.22909e-06	0	0	0	-3.29422e-06	0	0	0	0
ANP32E	0	-0.000496965	8.91749e-07	0	0	0	0	0	0	0	6.22829e-07	0	0	0	1.6421e-05	0	0	0	0	0	3.13559e-05	0	0	1.97504e-06	0	0	0	3.92492e-06	-3.01757e-08	0	0	0	7.1418e-06	0	3.44134e-07	0	2.55609e-06	0	0	0	0	0	0	0	0.000332034	0	0	0	-3.16158e-05
ANPEP	0	0	-9.60785e-07	0	0.00604492	0	0	1.15689e-07	0	0	0	0	0	0	0	0	1.96362e-05	-6.36233e-05	0	0	0	-2.20809e-06	7.84672e-06	0	0.000112269	3.15735e-07	0	0.000517321	0	0	0	0	0	0	1.19045e-06	0.000459921	0	0	0	0	-7.36447e-06	9.79857e-06	0	0	1.09081e-06	0	1.50343e-05	-2.51274e-13	8.1294e-05
ANTXR1	0	0	2.88983e-06	0.000108756	0	0	0	-2.05116e-05	0	0	2.01642e-05	0	1.51899e-08	-2.45083e-08	0	0	2.60784e-05	1.81552e-05	0	0	0	-1.58098e-05	4.40105e-05	0	0	0	0	3.27077e-05	3.93487e-07	0	0	0	0	-3.39984e-06	1.00589e-07	0	0	0	0	0	0	0	0	0	7.27856e-05	0	9.13522e-07	0	0
ANTXR2	0	0	5.05149e-08	-0.000254851	0	0	0	0	0	0	3.85198e-06	0.0042075	0	0	0	0	0	-2.1728e-05	0	0	1.38696e-05	-5.07081e-07	2.42539e-05	0	-3.27612e-05	2.08371e-07	0	0	0	0	0	0	0	4.823e-05	0	-7.87188e-05	0.000202349	0	0	-2.56359e-06	-0.00018418	1.15494e-06	0	0	0	0	7.28325e-05	0	3.62433e-05
ANXA1	0	0	-1.18738e-07	0	0	0	0	0	-2.58626e-05	0	-9.24831e-07	-0.000179336	-1.30971e-07	0	0	0	-3.36513e-06	0	0	0	0	2.18524e-07	-4.12085e-05	1.32409e-06	0	-1.3125e-06	-2.66829e-06	-1.9898e-05	-1.8768e-05	0	0	0	0	0	-3.93047e-07	0	-0.000104234	0	-1.53031e-05	-8.01733e-05	1.57128e-05	0	0	0	0	0	-2.64292e-05	1.92808e-16	0
ANXA10	0	1.16472e-05	0	8.90011e-05	0	0	8.96736e-07	6.97141e-07	0	0	0	0.00012276	0	9.07521e-08	0.000244958	0	0	0	-1.1506e-05	0	4.66993e-06	-1.87826e-06	4.48063e-07	0.000357518	-1.0977e-05	0	-2.66961e-07	-2.96188e-06	0.0003026	0	0	0	3.787e-07	0	0	-0.000101552	6.08208e-06	0	0	0	0	0	0	0	4.42492e-05	0	6.27249e-07	0	0
ANXA11	0	0	4.19642e-08	1.04427e-05	0	0	0	0	0	0	0	0	0	0	-9.76759e-08	-0.000141927	0	4.62691e-06	0	0	0	-5.5973e-07	2.0777e-06	0	-2.81136e-05	0	-4.85735e-08	0	-2.70574e-05	0	0	0	4.44275e-07	0	0	3.49183e-07	0	0	0	0	0	0	0	0	-3.3718e-05	0	0	5.12657e-18	0
ANXA13	0	0	1.2296e-06	4.34059e-06	0	0	0	0	0	0	0	0	-2.33332e-08	-8.72008e-08	6.83301e-07	0	0	0	0	0	0	6.1928e-09	4.02056e-06	0	1.65637e-05	0	0	-1.05299e-06	0	0	0	0	0	0	0	0	-1.27227e-05	0	-8.02061e-05	0	3.72122e-06	0.000743678	0	0	-0.000228672	0	0	1.32208e-19	0
ANXA2	0	0	-3.7331e-06	0	0	0	0	0	0	0	0	0	0	0	0	0	0	0	0	0.00100488	0	2.03054e-07	0	-1.63673e-06	0	0	0	6.47719e-06	-1.68381e-07	0	0	0	0.000114628	0	0	-4.83168e-09	8.42339e-06	0	0	0	0	0	0	0	-1.36809e-05	0	0	-2.58549e-19	6.93315e-05
ANXA3	0	0	0	5.95059e-06	0	0	-3.08455e-07	-4.32181e-07	0	0	0	0	0	0	1.72864e-07	0	0	1.69754e-05	0	0	0	3.13809e-08	-7.32208e-06	-4.01315e-06	0	-3.25456e-06	0	0	-3.49645e-05	0	0	0	0	6.47897e-06	0	1.77425e-06	0	0	0	0	0	0	0	0	-7.32051e-06	0	0	-2.65686e-09	0
ANXA4	0	0	0	0	0	0	0.000398573	3.88552e-06	0	0	0	0	0	0	1.09631e-08	0	0	0	0	0	0	-2.01153e-07	8.29437e-06	-3.96805e-07	0	3.88942e-08	3.38888e-07	-5.52412e-07	-1.51985e-06	0	0	0	0	0	0	0	2.57406e-07	0	0	0	0	9.84089e-05	0	0	-5.38672e-06	0	7.81653e-06	-1.85534e-11	0
ANXA5	0	1.07432e-05	0.000640683	-2.62537e-05	0	0	0	0	0	0	3.61482e-06	1.04242e-05	0	6.03531e-07	0.000355335	0	2.33916e-05	0	0	1.20594e-05	0.00369131	0	0	8.05414e-05	0	0	8.63268e-08	7.52096e-05	0.000428731	0	0	0	4.03651e-05	0	3.96563e-06	0	0	0	0	5.32084e-06	-1.14135e-05	7.69676e-06	0	0	0.000170428	0	9.07547e-05	-1.65871e-12	0
ANXA6	0	0	-6.90452e-06	-1.72126e-05	0	0	0	0	-8.55511e-06	0	-1.7432e-07	0	0	1.02037e-08	0	0	0	-3.32019e-06	0	1.12673e-06	0	3.5446e-08	-0.000155682	0	1.05364e-05	0	3.19709e-07	3.05082e-07	-4.79729e-07	0	0	0	0	0	0	0	0	0	0	5.59018e-06	0	1.72209e-06	0	0	-5.3128e-05	0	-1.00112e-05	0	0.000176161
ANXA7	0	0	5.53749e-06	0	0	0	-0.000109835	0	0	0	5.84568e-07	0	0	0	-2.12337e-06	-0.000175237	0	-1.58344e-06	0	0	0	3.52433e-08	0.00113284	-3.35597e-07	0	0	-4.40478e-07	1.27704e-05	0	0	0	-2.00826e-05	0	0	2.17033e-07	0	0	0	0	0	-1.37993e-05	-5.28876e-05	0	0	9.05645e-07	0	3.83119e-05	-3.41089e-15	0
ANXA9	0	0	0	1.03481e-05	0	0	0	0	0	0	0	0	0	0	0	0	0	0	-1.60909e-05	0	0	1.82055e-07	6.19659e-07	-6.39052e-05	5.98521e-06	1.06759e-06	0	6.28018e-06	-1.57523e-06	1.10819e-05	0	4.80677e-06	1.41779e-05	0	0	0	0	0	0	0	-8.80997e-06	0	0	0	-1.37927e-05	0	0	0	0
AOC1	0	0	-4.41075e-06	2.39859e-06	0	0	4.3088e-07	4.69841e-06	0.000166729	0	0	0	0	-5.9967e-09	0	0	0	4.72274e-05	0	0	0	0	1.30714e-05	-7.75575e-06	6.36046e-06	-8.29808e-08	1.10381e-09	-3.38057e-06	-1.34738e-07	0	0	3.78759e-05	-6.1477e-06	0	0	0	1.83369e-06	0	0	0	0.000213062	0	0	0	-0.000142793	0	0	0	-7.11884e-05
AP1B1	0.000182472	0	1.35471e-06	1.97741e-06	0	0	0	0	-0.000247705	0	0	0	1.78864e-07	-2.55521e-07	0	0	0	0	0	0	-8.06087e-05	-4.92224e-07	-2.15413e-06	0	0	2.94374e-07	1.20915e-08	-3.0527e-06	0	0	0	1.49712e-05	0	0	0	0	-3.80894e-06	0	-1.85488e-05	0	0	9.4849e-05	0	0	0	0	1.81881e-05	-1.33924e-14	0
AP1G1	0	0	0	-1.21064e-05	0	0	0	0	-0.000267867	0	1.01228e-05	7.05328e-06	0	-8.90473e-07	0	0	0	0	0	0	0	-2.17339e-07	3.95613e-06	1.7763e-07	0	-3.65116e-07	4.08685e-06	7.98425e-07	0	-1.47894e-05	0	0	0.000136938	0	0	5.28337e-05	0	0	-0.000284886	0	2.2807e-06	0	0	0	0	0	9.36095e-07	0	0
AP1G2	0	0	-3.85219e-06	3.33275e-06	0	0	0	0	0	0	-1.48883e-06	0	4.98714e-07	3.27947e-08	1.19487e-07	0	0	0	0	0	0	1.38739e-05	-1.9794e-05	0	4.481e-05	3.9646e-08	2.43849e-08	-1.43841e-05	-5.12478e-05	0	1.92913e-05	0	0	0	0	0	0	0	0	0	3.2356e-05	3.15467e-05	0	0	-2.91419e-05	0	0	-1.55181e-17	0
AP1M1	0	0	2.64328e-06	0.000528858	0	0	0.000258238	-1.48128e-05	0	0	-2.39717e-06	0	0	0	6.52276e-05	0	0	0	1.75733e-05	0	0	0	-2.38524e-05	3.40118e-05	6.71376e-05	0	0	6.75458e-05	4.84297e-06	0	0	4.5864e-05	-9.35008e-06	0	0	1.1164e-05	-0.000456149	0	0	0	0.00050746	7.5426e-06	0	0	0	0	0	0	5.25955e-06
AP1M2	0	0	0	0	0	0	0	3.56382e-06	0	0	0	0	0	-8.02548e-08	-1.90515e-06	0	0	4.4911e-06	0	0	0	0	4.56464e-05	-6.40457e-06	0	0	0	-4.22825e-06	-0.00018609	0	0	0	0.000188125	9.17069e-06	0	-7.1782e-06	1.47471e-05	0	-0.000132285	0	0	0	0	0	-4.88582e-06	0	0	1.68757e-18	0
AP1S1	0	0	0	-2.6406e-05	0	0	0	-3.92714e-07	-2.09582e-05	0	0	-3.80428e-06	0	-1.75348e-05	0	0	-0.000372851	-1.68152e-05	0	0	-3.53959e-05	-5.30835e-07	-2.97661e-05	2.91631e-06	0	3.9693e-07	4.64107e-07	-4.47549e-05	1.66199e-06	0	0	0	0	0	-1.49659e-05	1.30774e-06	-0.000215799	0	-3.05381e-05	0	0	1.0673e-05	0	0	-4.01962e-05	0	-8.15509e-06	0	0
AP1S2	0	0	8.33797e-08	-1.62975e-06	-0.000130055	0	0	-1.43229e-06	0	0	0	-7.83851e-05	0	7.5068e-08	-2.74145e-05	0	0	0	0.00178176	0	0	0	0	-2.55913e-06	0	-1.37395e-06	-3.89091e-06	1.19298e-06	4.73512e-06	0	1.36137e-06	0	-0.00330623	0	0	7.59258e-05	1.28014e-05	0	0	-0.000263231	5.76348e-06	-0.000751828	0	0	-7.77206e-05	0	0	0	0
AP2A1	0	0	0	-7.53692e-05	0	0	-1.80988e-08	0	0	0	-4.45223e-06	-2.72771e-05	-3.14771e-07	0	-5.19127e-05	0	0	-1.90222e-05	0	0	0	0	-4.45956e-06	0	5.08824e-06	0	-1.79242e-06	0	0	0	0	0	0	0	-1.39208e-07	0	6.78718e-06	0	0	0	-4.43147e-07	0	0	0	-5.92457e-07	0	0	0	0
AP2A2	0	0	-8.1929e-07	1.72163e-05	5.72938e-05	0	0	6.14634e-06	-5.4797e-05	0	3.3306e-06	0.000222942	0	2.28004e-07	0	0	6.72278e-06	0	0	0	0	-1.83042e-09	-1.11389e-05	-3.40453e-06	0.00028942	5.67358e-06	9.66334e-07	0	-2.04108e-05	0	0	4.7397e-05	1.77089e-05	1.14768e-07	1.07268e-07	0	0	0	0	1.0974e-05	0	0.00118086	0	0	0	0	1.2905e-05	-3.74111e-10	0.000378778
AP2B1	0	0	0	0	0	0	0	0	-6.37241e-06	0	0	0	-2.32931e-07	0	-6.96552e-08	0	0	-6.88184e-05	0	0	0	6.78244e-09	-9.35272e-06	0	2.61671e-06	2.97601e-08	1.35234e-08	0	0	0	0	0	0	0	0	0	0	0	0	0	-1.02806e-05	0	0	0	-2.62069e-06	0	0	6.2567e-12	0
AP2M1	0	0	2.60441e-07	0	0	0	0	0	0	0	0	0	-9.43911e-07	1.33351e-06	-1.9919e-05	0	0	-4.97534e-05	0	0	0	-4.90642e-08	-1.59615e-05	-9.4301e-07	7.59675e-05	4.49993e-07	-1.14821e-07	1.98151e-05	7.4182e-07	0	-9.41644e-06	7.51606e-07	-1.46039e-06	8.25284e-06	0	3.06298e-05	0	0	0	0	-5.41984e-05	7.61722e-06	0	0	-1.14832e-05	0	0	0	0
AP2S1	0	0	0	0.00046272	0	0	0	0	0	0	0	0	-4.16852e-07	3.64843e-07	-2.87578e-06	0.000140226	0	0	0	0	0	7.34633e-08	-6.23196e-05	0	0.000312986	0	0	1.39554e-06	-4.66301e-05	0	0	0	0	4.34641e-06	0	0	0	0	0	0	0.000492663	2.82612e-05	0	0	-1.74304e-05	0	0	1.10966e-12	0
AP3B1	0	0	3.09399e-06	0	0	0	0	0	0	0	-3.39951e-06	-2.68023e-05	-3.44189e-06	0	-1.99359e-06	0	0	0	0	0	-1.97447e-05	1.78594e-07	0	0	0	0	-1.90433e-06	-2.23009e-07	-3.11948e-05	0	0	-2.80604e-06	0	0	-7.09146e-07	0	6.74938e-07	0	0	0	0.000265707	0	0	0	0	0	0	2.59023e-14	0
AP3D1	0	0	4.1397e-06	1.75352e-05	0	0	5.93595e-06	0	0	0	0	0	0	0	0	0	0	0	0	0	0	0	1.35769e-05	1.36654e-05	0.000333644	0	0	0	0	0	0	0	-1.11183e-05	0	0	0	0	0	-6.5921e-07	-2.90489e-06	9.2023e-05	3.33135e-05	0	0	-7.06194e-05	0	3.58225e-06	1.51836e-16	0
AP3M1	0	0	2.94252e-06	0	0	0	0	6.34489e-07	0	0	0	-0.000152975	-1.30958e-07	-1.05194e-06	0	0	0	0	0	0	0	0	3.284e-06	0	3.109e-07	-3.45632e-07	0	-2.15187e-07	-1.64367e-06	7.30912e-06	0	7.19873e-08	-2.99217e-07	0	-3.00193e-08	8.37559e-05	2.28967e-05	0	1.39516e-05	0	9.99663e-06	0	0	0	0	0	7.3066e-06	0	-1.03082e-05
AP3S1	0	0	1.93777e-06	1.09541e-05	0	0	0	-1.26494e-07	0	0	-1.1749e-05	0	-6.52993e-06	0	0	0	0	-1.03941e-07	3.52319e-05	-6.49106e-05	0	0	0	3.38909e-06	1.35368e-06	0	-3.04661e-06	0	3.59627e-07	0	0	0	-5.36362e-05	0	8.00594e-09	0	0	0	0	-7.41792e-05	-2.89726e-06	0	0	0	0	0	0	0	0
AP5B1	0	0	-4.54237e-06	-5.83748e-05	0	0	0	1.28784e-06	0	0	0	0	0	0	0	0	0	0	0	0	0	1.30559e-08	-8.11743e-06	0	-1.23195e-05	0	1.03865e-06	0	0	0	0	0	0	0	0	0	-1.87862e-05	0	0	0	-1.93358e-06	0	0	0	-4.56115e-07	0	-0.000109441	0	3.1843e-05
AP5Z1	0	9.36729e-06	-4.16291e-05	0	-1.32834e-06	0	-3.62269e-06	0	0	0	0	0	0	-1.0606e-07	0	0	0	0	2.4778e-07	0	0	6.61174e-08	-8.55041e-06	-5.7955e-07	0	0	0	0	-3.41871e-06	0	0	0	0	0	-6.68019e-08	0	0	0	0	0	-6.10277e-06	0	0	0	0	0	0	2.60545e-15	0
APAF1	0	0	0	1.11194e-06	-5.9313e-05	0	0	9.28005e-06	0	0	0	0	0	6.70673e-07	1.70552e-06	0	0	0	0	0	0	0	-2.21002e-05	0	1.69767e-05	0	6.04822e-09	0	0	0	0	8.08821e-06	-6.68444e-05	0	0	0	0	0	4.11114e-05	0	3.13301e-05	0	0	0	0	0	0	-1.0262e-17	0
APBB1IP	0	0	0	-1.87328e-05	0	0	0	-1.12735e-07	-1.93746e-05	0	0	-1.24679e-05	0	-1.1033e-07	-1.41202e-05	0	0	-0.00307917	0	0	0	-1.12492e-05	0	-2.0756e-06	-1.46115e-06	0	0	2.42241e-06	-9.38377e-06	-7.1726e-07	-1.54649e-05	0	0	0	0	0.000222505	-7.83763e-05	0	-8.55675e-05	0	-1.38932e-06	4.28237e-05	0	0	0	0	-1.11638e-06	2.30548e-07	0
APCDD1	0	0	0	-4.50238e-07	0	0	5.41712e-06	5.03441e-07	2.39148e-05	0	-5.16065e-06	0	0	-1.20482e-07	0	0	0	-1.17884e-05	0	0	0	0	0	-9.54638e-07	0.000367277	0	2.60274e-07	5.88948e-06	-1.38895e-05	0	0	0	0	0	0	0.000182488	-2.26487e-06	0	0	0	0	0	0	0	-2.63143e-05	0	5.28735e-05	0	0
APEH	0	0	0	-1.10154e-05	-8.51868e-10	0	0	4.80662e-05	0	0	0	0	1.00904e-06	0	-9.42042e-05	0	0	0	0	0	0	-2.50593e-07	0	-6.89076e-07	0	0	7.47915e-08	0	-7.40184e-05	0	0	0	0	0	0	3.0624e-06	-5.49661e-07	0	0	0	1.14138e-05	0	0	0	-5.97135e-05	0	0	-0.000405639	-3.67322e-05
APEX1	0	0	0	-8.40046e-06	0	0	-7.5707e-07	0	0	0	0	0	2.60589e-07	5.12337e-07	0	0	0	0	0	0	0	0	2.58477e-06	4.27031e-07	0	0	2.66793e-07	1.96674e-05	0	0	0	0	0	0	0	3.52181e-06	0	0	0	0	-3.25836e-06	0	0	0	0	0	2.99642e-07	0	0
API5	0	0	-5.45996e-06	1.03014e-05	0	0	0	-4.09285e-07	0	0	1.87051e-05	2.93346e-05	-2.35845e-08	1.11916e-06	-4.31658e-05	0	0	0	0	0	0	-5.05871e-06	-1.33765e-05	-0.000153618	-8.52656e-06	1.95707e-06	0	-8.56088e-07	-6.94953e-06	0	-0.000513452	0	0	3.8437e-05	0	-8.03832e-06	0	0	1.11625e-05	-5.88095e-07	-3.309e-07	4.77146e-06	0	0	0	0	0	-1.8611e-10	0
APIP	0	0	-1.303e-06	0.001467	0	0	0	-2.17867e-06	0	0	1.31698e-05	2.14645e-08	0	6.75892e-09	2.92755e-06	0	0	7.70957e-06	0	0	0	0	0	2.01927e-06	0	0	0	0	3.08905e-05	0	0	0	0	0	0	-8.30187e-06	0	0	0	0	2.07298e-06	0	0	0	5.27495e-06	0	0	0	0
APLP2	0	0	1.2701e-05	0.000235164	0	0	-6.59602e-07	0	6.70152e-05	0	-1.53395e-05	0	0	1.80991e-08	1.52115e-05	0	0	0	0	0	0	2.31896e-07	-2.36396e-05	0	3.98451e-05	0	-3.158e-09	0	2.37686e-07	5.02931e-06	0	0	9.66679e-06	0	2.78518e-07	-2.44627e-06	0	0	0	0	0	2.8965e-05	0	0	0	0	0	5.3656e-12	0
APMAP	0	0	0	6.69105e-06	0	0	0	4.53097e-07	0	0	0	0	2.96241e-08	3.96703e-07	-3.76787e-05	0.000193397	1.75771e-05	0	0	0	0	-1.78914e-07	-2.95444e-06	-2.93762e-06	7.91701e-07	0	0	0	3.75562e-06	2.17873e-07	0	5.00868e-07	-1.16727e-05	9.9881e-06	4.61073e-09	7.75269e-07	0	0	0	0	0	2.50398e-06	0	0	0	0	0	-3.2233e-13	0
APOA1	0	-0.00354	0.00046667	0	0	0	0	0	0	0	0	0	-8.65745e-07	0	0	0	0	0	0	0	0	0	1.51208e-05	-9.0556e-07	0	0	-4.87945e-06	2.5462e-06	0	0	0	-1.80396e-06	-5.73028e-06	0	3.27003e-08	0	3.37346e-05	0	0	-0.000197529	1.39941e-05	0	0	0	0	0	5.33307e-05	0	0
APOA1BP	0	0	-4.3812e-06	4.63507e-06	0	0	0	-1.17139e-05	0	0	-1.94072e-05	-1.80606e-06	-1.06489e-08	0	-4.27384e-05	0	0	1.89264e-05	0	0	0	0	-0.000271466	-1.05039e-06	7.09619e-06	0	0	0	-0.000435223	1.38544e-05	0	0	0	0	0	0	0	0	-4.17796e-07	0	1.55708e-05	-9.54412e-06	0	0	0	0	-1.35333e-06	0	0
APOA4	0	0	-1.01747e-06	0	0	0	1.06428e-05	-4.69541e-06	-4.477e-05	0	0.000338168	4.04544e-05	-1.96977e-07	2.51889e-07	-2.57306e-05	0	0	-1.18755e-06	0	0	0	-3.05355e-07	-5.38775e-05	-0.00045926	-3.43375e-07	1.33087e-06	0	-1.03882e-06	-6.07595e-07	-3.91314e-05	0	0	-1.61932e-06	1.67919e-05	-1.27371e-06	-0.000355284	-3.28263e-06	0	0	0	-2.65709e-05	0	0	0	-6.08914e-06	0	-7.6499e-05	4.22371e-15	0
APOB	0	0	-1.1401e-06	7.24881e-07	0	0	-9.68307e-08	-1.29959e-05	5.14828e-06	0	0	-1.36967e-05	1.74074e-07	-1.18236e-05	2.59297e-05	0	0	8.02121e-06	0	0	0	9.34161e-08	3.87507e-05	-1.62693e-05	0	0	0	-4.31206e-10	0	0	0	0	5.21944e-07	0	0	-5.12854e-05	0	0	0	0	0	0	0	0	1.33704e-05	0	0	0	0
APOBEC3B	0	0	0	0	0	0	-2.20901e-06	6.11124e-07	0	0	7.16568e-06	0	0	4.53501e-07	4.69486e-06	0	0	-4.87795e-07	0	0	0	8.01235e-06	-0.000436512	0	0	-1.29397e-09	0	0	0	0	0	0	-5.58653e-05	0	0	0	6.95928e-06	0	1.87152e-05	0	-1.52723e-05	0	0	0	0	0	-2.12467e-05	0	0
APOBEC3C	0	0	3.75672e-06	-4.83114e-07	0	0	-3.75835e-06	-2.70163e-06	0	0	0	0	0	4.74438e-06	2.48455e-05	0	0	0	0	0	0	6.71139e-06	-1.51283e-06	0	0	3.17698e-07	0	2.73817e-06	1.79845e-05	0	0	0	0	0	0	0	0	0	0	0	-2.18651e-06	0	0	0	3.02546e-07	0	0	0	0
APOBR	0	0	0	-2.57798e-05	0	0	-3.50685e-05	0	0	0	0	0	0	3.18614e-06	-1.00967e-05	0	0	0	0	0	0	0	2.14097e-06	0	0	0	0	1.07231e-06	-4.45973e-06	0	1.28517e-07	0	0	1.32655e-05	0	1.29299e-06	0	0	0	0	0.000693094	0	0	0	1.04349e-06	0	0	0	0
APOC1	0	0	0	0	0	0	5.37071e-05	7.50944e-07	0	0	3.84315e-05	0	3.58446e-05	0	2.32846e-08	0	0	1.42512e-07	0	0	0	0	6.60298e-06	-2.54388e-07	0	0	2.39751e-07	-6.22397e-06	1.69505e-06	0	0	4.97637e-06	0	0	0	5.08368e-06	-6.98238e-07	0	-1.56863e-05	0	1.82829e-06	0	0	0	-5.09835e-07	0	0	0	0
APOC2	0	0	2.96325e-07	0	0	0	0	-4.8327e-05	0	0	-1.5851e-06	-4.61423e-05	0	-1.27739e-06	-1.89597e-05	0	0	-9.71633e-06	0	-5.43593e-06	0	0	0	0	0.000110023	1.20529e-09	0	1.71913e-05	0	0	0	1.44302e-05	0	0	-3.25799e-08	0	-0.000312292	0	0	0	4.10195e-05	0	0	0	4.63518e-06	0	0	0	0
APOC3	0	0	3.86728e-07	-2.32009e-05	0.000118941	0	0	4.49338e-07	0	0	0	1.2654e-05	0	0	1.29455e-05	0	0	0	0	0	0	0	0	8.71693e-06	0	5.41346e-07	1.12023e-05	6.50697e-05	1.53532e-05	0	0	0	0.000159424	-1.49793e-05	0	-3.42365e-06	-6.26123e-07	0	0	0	0	0	0	0	0	0	0	0	3.63018e-05
APOD	0	0	5.74975e-07	6.17509e-06	0	0	2.23352e-05	-8.91368e-08	0	0	1.59638e-05	1.53175e-05	6.41154e-07	1.84393e-05	0	0	2.52534e-06	1.77587e-07	-8.04272e-06	0	0	-9.42155e-07	8.17475e-05	-1.39419e-05	-9.42047e-06	1.45045e-06	0	0	5.13244e-09	0	0	0	0	3.10706e-06	0	-2.33914e-06	-1.36065e-05	0	0	0	0	0	0	0	5.29382e-07	0	1.05327e-05	-3.28935e-11	0
APOE	0	0	3.53297e-05	0	0	0	-1.20031e-05	1.59592e-06	0	0	8.12931e-07	5.46799e-05	8.85342e-07	0	5.52258e-05	0	0.00154012	0.000330838	0	0	8.2955e-05	1.92578e-06	0.000130186	0	0	0	0	0.000179959	1.74093e-05	0	0	-4.3356e-07	0	0	1.35863e-05	0	0.000236042	0	0	0	0	0	0	0	0	0	4.80533e-05	0	2.07696e-05
APOL1	0	-8.84339e-05	3.85535e-06	0	0	0	0	0	0	0	1.35271e-05	0.000146165	0	0	0	0	0	0	0	0	0	-1.25454e-06	2.66841e-05	-5.78314e-05	-0.000461442	1.86328e-06	0	-5.27445e-07	7.81037e-06	0	-7.82518e-05	0	0	0	0	7.32605e-05	5.98642e-05	0	0	0	-0.000607448	4.89811e-06	0	0	0	0	7.47876e-05	-4.00695e-13	0
APOL2	0	0	0	0	0	0	0	2.02308e-05	0	0	9.30825e-06	0	-1.48994e-07	-2.89968e-07	0	0	0	0	0	0	0	-6.96448e-08	-0.000183685	-3.40584e-05	-0.000302844	4.21259e-07	0	-1.35406e-05	0	0	0	0	0	2.1392e-05	-8.48657e-08	8.73685e-07	1.06197e-05	0	-1.97643e-05	0	-0.000551751	0	0	0	-0.000541362	0	0	-1.23909e-12	0
APOL3	0	0	2.84e-06	-4.75184e-05	0	0	0	2.58017e-07	0	0	0	0	-1.68598e-05	-5.68346e-07	-8.6123e-07	0	0	0	0	0	0	-3.08378e-09	0	-0.000321782	0	9.48892e-07	-2.97354e-06	-4.67455e-06	4.32614e-06	0	0	-0.00112585	0	0	0	0	0.000101269	0	0	0	-0.000297267	0	0	0	-5.779e-05	0	0	1.59965e-14	0
APOO	0	0	-1.39482e-06	0	0	0	0	0	-1.84489e-05	0	0	0	0	0	-9.04086e-06	0	0	0	0	0	0	-8.29293e-06	0	-5.50953e-05	0	3.26273e-08	0	-2.87327e-05	-1.08697e-07	0	-0.000144095	0	0	0	0	-6.00068e-06	0	0	0	0	0	0	0	0	0	0	0	0	0
APOOL	0	0	0	1.08042e-05	0	0	0	-3.65528e-07	0	0	0	0.0039209	6.91223e-09	0	2.55445e-05	0	0	5.50286e-05	0	0	0	0	1.2915e-05	0	-4.27827e-05	7.98606e-08	1.21369e-06	6.77239e-06	-1.75825e-06	0	0	0	0.00140771	0.000178325	0	-7.36374e-05	-1.78976e-06	0	-1.37393e-05	0	0	0	0	0	1.66618e-06	0	0	0	0
APP	0	0	-7.681e-06	0	0	0	0	-3.16027e-07	0	0	-3.27715e-06	0	0	0	0	0	-3.20185e-05	1.08852e-05	0	0	-0.000196263	6.70149e-07	-0.000155983	-2.42535e-06	0	-3.86632e-08	0	-1.01849e-06	-2.49921e-05	0	0	0	0	0	-1.94626e-07	-0.000219329	0	0	0	0	0	0	0	0	-1.6666e-05	0	-2.29391e-05	5.11277e-16	0
APPL1	0	0	-5.12866e-05	-3.58954e-05	-0.000155244	0	0	0	0	0	0	-0.00022949	1.17635e-06	0	-0.000210235	0	0	-2.1695e-05	0	-1.78364e-06	-3.57843e-06	-2.91288e-07	-4.60637e-05	-4.78572e-05	-1.39032e-05	0	0	-0.000171621	-8.17679e-05	-1.95841e-05	0	1.49841e-05	-9.27596e-05	0	-5.01685e-06	3.10833e-06	0	0	0	0	2.65182e-05	0	0	0	-2.72847e-06	0	-1.13182e-05	-1.21815e-05	-4.37407e-05
APPL2	0	0	-2.40944e-06	2.51228e-07	0	0	0	1.41881e-05	0	0	0	-1.8908e-05	0	-2.56628e-06	-3.41526e-05	0	-9.62482e-07	1.23214e-06	0	-2.26205e-05	0	-4.35515e-07	0	0	0	-8.48899e-08	3.00456e-07	-8.06622e-06	-4.53923e-05	0	-4.28451e-06	0	0	0	-5.13619e-07	8.28496e-05	-1.04938e-06	0	0	0	4.18532e-05	0	0	0	-0.000286211	0	0	-7.1224e-18	0
APRT	0	0	1.80668e-05	7.17618e-06	0	0	3.42647e-07	1.48704e-06	0	0	0	0	0	0	0	0	0	0	0	0	0	0	6.08399e-06	2.63836e-06	4.19333e-05	0	1.34558e-06	3.13283e-05	-4.61698e-06	0	0	2.80176e-06	0.000159752	0	0	0.000120108	0	0	-5.28246e-06	0	0	6.55304e-05	0	0	-1.14778e-05	0	1.84313e-05	3.70342e-19	0
APTX	0	0	-2.24375e-06	1.28943e-05	0	0	0	8.91719e-06	0	0	-5.21699e-06	-5.35766e-05	-1.64536e-06	2.22055e-08	-7.96695e-05	0	-1.74845e-05	0	0	0	0	2.14505e-07	-2.51775e-05	-2.87108e-06	0	1.35872e-08	-4.5902e-06	-5.40168e-06	-0.000103671	0	0	-1.93064e-06	0	0	-4.63056e-08	-1.08206e-06	4.32647e-06	0	0	0	0	0	0	0	-2.24851e-05	0	0	2.00527e-19	0
AQP1	0	0	1.37988e-06	0	0.000187398	0	-6.36901e-06	0	7.31247e-05	0	0	0	0	0	2.74968e-05	0	0	1.90358e-06	0	0	0	1.45141e-06	0.000669001	0	0.000666116	0	0	0.000550617	0	0	0	1.37966e-07	0.000107446	0	3.26886e-07	0	0	0	0	0	0	0	0	0	0.000134751	0	0.000236816	0	0
AQR	0	0	1.42548e-05	-4.64662e-07	0	0	0	-4.23175e-05	0	0	0	0	0	0	4.33803e-06	0	0	-3.34392e-05	0	0	1.00246e-05	0	8.75839e-06	0	0	2.46548e-07	0	0.000159657	6.3999e-09	0	0	0	7.2586e-06	0	1.31341e-08	0	-2.37303e-05	0	0	0	0	0	0	0	8.72333e-05	0	2.32932e-07	3.86674e-20	2.7195e-05
ARAF	0	0	2.59986e-07	-2.42613e-07	0.000601295	0	0	-3.71662e-05	0	0	1.90978e-06	9.91723e-06	-3.99993e-06	5.60749e-08	0	0	0	-4.09034e-06	0	0	0	-2.03592e-06	0	1.83079e-05	-4.22872e-05	6.14469e-07	0	0.000315581	0	-6.71296e-06	-0.000104941	-1.75984e-05	1.25541e-05	0.000397174	0	0	0	0	-5.41664e-07	0	-1.89463e-06	0	0	0	0	0	0	0	0.00104464
ARAP1	0	0	0	2.91523e-05	0	0	0	5.09897e-06	0	0	0	-4.83027e-05	1.02009e-06	1.39374e-06	0	0	0	6.6767e-05	0	0	0	4.9833e-06	-0.000526967	8.96963e-06	0	0	9.24335e-07	7.16163e-06	0	0	0	4.16403e-05	0	0	2.42063e-09	0	-1.01656e-05	0	4.26142e-05	2.75178e-06	6.93788e-05	0	0	0	0	0	-1.43849e-05	0	0
ARAP2	0	0	-7.26796e-07	-4.95719e-07	-0.000300653	0	0	4.41138e-07	0	0	0	0	0	0	-2.02614e-05	0	-0.000655859	0	0	0	0	0	0	0	-3.41391e-06	0	0	-5.46208e-05	-4.83489e-05	0	0	0	0	0	-1.05653e-06	9.90622e-07	0	0	0	0	6.46481e-06	0	0	0	-2.46037e-05	0	0	-0.000182151	-7.54256e-06
ARCN1	0	4.68376e-05	0.000237733	3.28738e-06	0.000241112	0	0	0	0	0	0	0	-1.97908e-06	-8.33749e-08	7.22217e-05	0	0	0	0	0	2.45866e-05	-2.45893e-08	0	2.88594e-05	0	0	-1.62004e-06	0	2.21016e-05	0	0	0	0	0	1.63115e-06	0	0	0	0	0	0	7.24223e-05	0	0	0	0	0.000359131	9.91394e-08	0
ARF1	0	0	0	1.03332e-05	0	0	0	1.46666e-06	0	0	-5.80778e-06	0	-3.82084e-06	-8.59496e-07	0	0	0	1.42772e-05	0	0	0	0	-1.07581e-06	0	0	-3.35878e-06	-2.53331e-07	0	-1.5962e-07	0	0	-1.51566e-06	0	0	-5.86409e-09	-1.0767e-06	0	0	0	0	2.87542e-05	0	0	0	-1.66694e-05	0	0	3.86416e-08	0
ARF3	0	-1.19008e-05	1.86576e-07	0.000276363	0	0	-1.13066e-05	-5.64873e-06	0	0	-1.07364e-06	-2.33327e-05	-9.28915e-06	0	-1.02632e-05	0	0	0	0	0	-1.03734e-05	-1.17129e-06	0	-0.000172555	0	1.1297e-07	-7.56284e-07	-1.87433e-06	1.37947e-08	0	0	-1.49438e-05	0	0	0	4.51913e-07	0	0	0	0	-9.87155e-06	0	0	0	0	0	-1.29633e-05	1.09233e-08	0
ARF4	0	0	0	0	0	0	0	3.85092e-06	0	0	2.2181e-05	0	0	7.13976e-07	1.70438e-05	0	0	7.97541e-05	-4.98191e-06	0	5.16845e-06	0	0	0	-1.25493e-05	0	3.10888e-09	2.04242e-05	0	0	0	1.00949e-05	4.01243e-06	0	4.17282e-07	0	0	0	0	0	5.35752e-06	0	0	0	1.23583e-06	0	0	-1.15554e-10	0
ARF5	0	0	0	-1.44735e-07	0	0	-1.1753e-06	-1.56915e-05	0	0	0	0	0	0	-1.32993e-05	0	-9.58088e-06	5.0487e-05	0	0	0	-9.7815e-07	3.2308e-05	-7.90509e-06	0	9.27731e-07	0	-4.24843e-06	2.07726e-07	0	-7.25119e-05	0	0	0	0	-9.70796e-05	0	0	0	0	-4.40124e-06	0	0	0	0	0	0	0	0
ARF6	0	0	1.70688e-05	0	0	0	0	3.69047e-06	-3.4901e-05	0	4.06117e-06	2.81763e-06	0	0	8.25877e-07	0	0	6.86673e-06	0	0	0	0	2.0332e-05	0	0	0	0	-5.02824e-07	0	0	0	0	0	0	0	0	0	0	-0.00144573	0	-2.20115e-05	9.74366e-06	0	0	-9.93023e-05	0	5.12004e-06	0	0
ARFGAP1	0	0	3.81407e-06	1.58597e-06	-6.58638e-05	0	0	0	0	0	-9.01334e-05	0	0	0	1.49189e-06	0	0	0	9.60226e-05	0	1.18295e-05	4.16838e-05	2.59332e-06	0	1.88266e-06	0	-1.09852e-07	5.37013e-06	3.70322e-07	0	0	0	-9.98797e-07	0	0	0	-1.45096e-07	0	0	0	-1.292e-06	0	0	0	-2.80566e-06	0	0	1.46277e-11	0
ARFGAP2	0	0	0	0.000194668	-1.76252e-05	0	0	0	0	0	0	0	0	0	5.85898e-07	0	0	0	0	0	0	4.86811e-08	9.9749e-07	-1.09201e-05	0	4.12218e-07	0	0	-1.05322e-06	0	0	0	0	0	0	0	-2.14154e-05	0	0	0	1.25767e-05	4.87642e-08	0	0	-1.91768e-05	0	0	1.79207e-09	0
ARFGAP3	0	0	-2.59659e-06	-8.92087e-05	0	0	0	0	0	0	0	0	1.0628e-06	-1.47728e-05	-8.53262e-06	0	0	-2.94792e-06	0	0	0	0	0	0	0	-2.11949e-07	-2.56634e-07	-4.24642e-05	1.262e-06	0	0	-3.06271e-05	-3.23692e-05	0	-3.59258e-07	0	0.000293235	0	0	0	0	-0.000123105	0	0	-1.76192e-05	0	3.08896e-05	0	0
ARFGEF1	0	0	-6.19725e-07	-1.52344e-06	0	0	0	0	0.000117987	0	0	0	2.10571e-07	-1.75424e-06	1.24647e-06	0	0	1.62082e-05	0	0	0	1.78301e-06	0.000143872	-3.95948e-07	0	0	3.42456e-07	1.45088e-05	-6.79244e-06	0	0	0	3.87081e-07	0	0	0	0	0	0	0	1.10047e-05	0	0	0	-0.000191036	0	4.17868e-06	3.95847e-12	0
ARFGEF2	0	0	1.18872e-07	2.74206e-06	0	0	0	3.13153e-06	0	0	0	0	0	0	0	0	0	6.97294e-09	0	0	5.1097e-06	3.22475e-06	-1.28657e-06	0	8.29941e-05	0	0	4.7567e-05	-1.0556e-06	1.09655e-05	0	5.32387e-07	0	0	0	0	0	0	0	0	6.93993e-05	0	0	0	-8.44466e-05	0	3.31239e-05	0	0
ARFGEF3	0	0	0	0	0	0	3.51202e-06	0	0	0	2.52642e-05	1.24888e-05	0	-3.14324e-07	-1.26006e-05	0	0	0	0	0	0	0	0.000179847	-1.39143e-06	0	3.04609e-07	-5.80584e-09	-0.000159133	0	0	-4.38702e-05	-5.74221e-07	-1.4752e-06	0	-2.63864e-07	-2.51351e-05	6.02981e-07	0	-0.000107687	0	-6.18105e-06	0	0	0	-5.80803e-10	0	0	0	0
ARFIP1	0	0	0	0	0	0	1.02539e-05	4.35775e-06	0	0	3.24539e-06	0	1.96515e-07	0	1.11326e-07	0	0	4.41465e-05	0	0	0	0	0.000170077	0	0	9.28655e-08	2.16177e-07	0	-1.56385e-07	0	-8.4709e-06	0	0	0	0	0	1.59123e-06	0	0	0	9.75424e-07	0	0	0	0	0	9.76539e-06	-1.00236e-14	0
ARFIP2	0	0	0.000188268	7.29324e-05	0	0	0	1.79369e-05	0	0	0	0.000445033	0	0	0.00030013	0	0.00085612	0	-0.000190497	5.38766e-06	0.000176825	8.49678e-08	1.46695e-05	3.73168e-09	3.97939e-07	1.42267e-06	1.54475e-07	2.50523e-05	0	0	0	0	0.000156679	0	7.504e-06	0	0.000273871	0	2.45119e-06	4.67928e-05	-2.20035e-08	0.000904126	0	0	0	0	0.00240943	0	3.55357e-05
ARFRP1	0	-1.10701e-05	-1.28809e-08	0	0	0	-1.44828e-06	0	0	0	-0.000453391	0	-2.52306e-05	0	0	0	-4.06976e-06	0	0	0	0	0	-7.75608e-05	-1.71436e-05	0	4.34609e-07	-2.19224e-07	-0.000310968	-1.04265e-08	0	0	-3.96806e-05	5.82881e-07	0	-7.23783e-06	0	0	0	0	-1.65399e-05	-4.63564e-05	3.52627e-05	0	0	-0.000627935	0	0	1.73824e-12	0
ARG2	0	0	-4.81366e-05	0	0	0	0	7.7612e-08	0	0	8.39786e-06	0	0	1.65606e-06	0	0	1.14996e-05	-1.41909e-05	0	0	0	-7.7983e-07	6.53601e-06	-5.94292e-06	-3.09746e-06	0	0	0	0	0	0	0	-3.51382e-06	0	0	0	0	0	0	0	0	-1.94398e-05	0	0	0	0	-9.25022e-06	0	0
ARHGAP1	0	0	3.09279e-06	3.03241e-06	0	0	-1.64548e-06	-8.82117e-06	0	0	6.05715e-06	-1.00579e-05	0	-8.52139e-08	7.48714e-07	0	0	0	0	0	0	-6.7615e-10	0	0	0	0	0	-4.12577e-06	2.02645e-06	0	0	0	0	0	-3.02013e-07	0	-5.44061e-06	0	-2.164e-05	-3.07731e-05	1.90932e-07	0	0	0	-0.000234452	0	0	2.69102e-13	0
ARHGAP12	0	0	1.29386e-06	0.000182762	0	0	0	0	0	0	0	0	0	3.62343e-06	1.15637e-05	0	8.79259e-05	0	0	0	0	0	7.0844e-05	0	-5.60395e-09	0	-3.87732e-06	1.39398e-05	2.21032e-06	0	0	0	2.97726e-06	0	5.99455e-06	2.67238e-06	2.59002e-05	0	-3.04997e-06	0	1.41254e-06	0	0	0	0	0	2.28523e-05	0	0
ARHGAP17	0	0	0	-5.19228e-05	0	0	0	7.88036e-06	-8.96652e-05	0	5.47171e-06	0	0	-5.82087e-09	0	0	0	-7.039e-05	0	0	0	-4.10318e-07	-7.06505e-06	0	0	0	0	0	-9.88432e-07	0	0	0	0	0	0	0.000374385	0	0	-4.49451e-05	0	0	0	0	0	-5.16759e-05	0	0	0	0
ARHGAP18	0	0	5.08395e-07	1.71706e-05	0	0	1.43543e-06	1.57232e-05	-6.22194e-05	0	1.2182e-07	6.47728e-05	0	0	0	0	0	0	0	0	0	-2.03422e-06	0	0	4.63876e-06	1.4948e-07	0	0	-1.41161e-05	3.98748e-05	0	0	0	0	1.81626e-07	0	0	0	0	0	0	0.000496326	0	0	-1.3786e-05	0	0	0	0
ARHGAP25	0	0	0	0	0	0	-1.1946e-06	0	-5.16618e-05	0	2.62159e-06	0	0	0	0	0	0	0	0	0	0	0	1.37665e-06	0	0	0	0	0	-3.84221e-08	-5.94129e-09	0	0	-8.98416e-06	0	0	0	0	0	0	0	0	0	0	0	-1.3353e-06	0	-2.07247e-06	0	0
ARHGAP26	0	0	-7.58766e-06	9.68153e-06	0	0	6.65194e-07	0	0	0	0	0	0	5.44064e-07	8.52144e-07	0	0	3.05762e-05	0	0	0	0	7.5008e-06	-1.20859e-07	0	-2.65619e-09	0	-9.94036e-06	8.27598e-07	0	0	0	0	0	0	-4.93083e-05	0	0	0	0	0	0	0	0	-7.12883e-06	0	0	-7.1543e-14	0
ARHGAP27	0	0	0	0	0.000119102	0	0	0	0	0	0	0	0	-7.87823e-09	0	0	0	1.36744e-06	0	0	0	-1.63299e-07	1.89128e-05	-1.90009e-06	0	1.02637e-07	0	4.67395e-06	-4.91004e-06	0	0	0	0.000289921	6.98658e-05	4.63158e-07	0	0.000175087	0	0	0	0	1.00044e-07	0	0	0	0	0.000128365	0	0
ARHGAP35	0	0	6.42782e-06	-8.55978e-07	0	0	0	2.42926e-06	0	0	1.43881e-05	0	0	-3.90062e-07	0	0	0	-3.97041e-07	-7.30007e-06	0	0	-1.05803e-06	8.42042e-06	0	-1.08059e-05	2.48717e-06	0	0	5.99023e-08	1.40718e-05	-0.000479118	0	0	0	0	6.26653e-05	-2.70728e-06	0	-3.32622e-05	-6.24254e-05	0	1.85694e-05	0	0	0	0	0	-2.42074e-13	0
ARHGAP4	0	0	0	3.75227e-05	0	0	1.99548e-07	-1.62764e-05	-6.93317e-06	0	0	0	0	-3.524e-06	1.09566e-05	0	0	0	-3.12714e-06	0	-2.42352e-05	-1.67713e-07	0.000451786	0	2.97042e-05	8.58604e-08	0	0	2.5026e-05	0	-4.30201e-05	0	0	0	0	0	0	0	-0.00037766	0	0.000237835	0.000128368	0	0	0	0	6.95696e-05	1.564e-20	0
ARHGAP5	0	0	0	-3.08717e-06	0	0	0	4.1936e-05	0	0	2.41966e-05	0	1.34073e-06	-1.62325e-07	5.12998e-07	0	0	2.94192e-07	0	-5.75386e-05	0	-4.43606e-07	-1.82681e-06	1.06704e-05	-1.51683e-06	0	1.2365e-05	-9.20125e-06	0	0	0	5.77291e-05	0	0	-2.95875e-09	9.31999e-07	0	0	-0.000316765	-0.00036391	0	0	0	0	-0.00051287	0	0	-1.20928e-15	0
ARHGAP6	0	0	-2.75163e-06	6.17369e-06	0	0	0	-9.96224e-06	0	0	0	-0.000153418	0	-1.06751e-06	-2.58849e-05	0	-0.000198972	0	0	-1.22809e-05	-5.49209e-06	0	0	-5.10799e-06	0	0	-7.49697e-07	-0.000153889	0	0	0	0	-0.000127443	-3.60891e-05	-5.73328e-06	0	-9.50946e-05	0	-1.13579e-05	-5.30744e-05	1.25128e-05	0	0	0	-4.13547e-05	0	-3.49232e-06	0	-4.36444e-05
ARHGAP8	0	0	-1.58318e-06	0	0	0	-7.38189e-06	4.41556e-05	-1.39165e-05	0	4.77691e-05	0	1.61545e-05	0	-4.26995e-05	0	0	-4.57651e-06	0	0	0	0	0	0	0	0	9.55297e-07	0	-1.53952e-05	0	0	0.000305064	0	0	0	0	0	0	0	0	1.3707e-05	0	0	0	0	0	0	0	0
ARHGAP9	0	0	0	-1.14571e-05	0	0	0	-1.76369e-06	-4.90959e-08	0	0	-0.00020595	0	0	-4.89577e-05	0	0	-4.84782e-06	0	0	-4.49696e-06	0	-8.95652e-06	0	-7.37661e-06	-2.42749e-09	-2.18806e-06	-0.000216975	3.28958e-06	0	0	-3.51973e-07	-0.000144319	0	0	0	9.68045e-06	0	0	0	0	-0.000134476	-0.000119831	0	-1.12257e-06	0	-0.000164531	0	0
ARHGDIA	0	0	0	5.62124e-05	0	0	0	-2.44281e-06	0	-0.000212762	0	1.81929e-08	-3.51162e-07	0	0	0	0	0	6.3098e-06	0	0	0	3.53156e-06	0	0	0	1.38814e-08	0	4.16424e-06	0	0	0	-5.685e-05	0	0	0	-1.30532e-05	0	0	0	0	0	0	0	-0.00010142	0	0	3.92107e-16	0
ARHGDIB	0	-1.83499e-06	0	2.30678e-05	0	0	-1.47746e-05	0	-0.000710441	0	0	0	-6.85295e-05	0	-0.000162386	0	0	0	-4.92276e-06	0	-1.62645e-05	-8.74784e-08	-2.44173e-05	-2.16814e-06	-2.00193e-05	0	-1.82299e-05	-0.000593134	-2.75181e-06	0	0	-5.13854e-05	0	0	-1.36427e-06	0	2.96894e-05	0	0	0	0	0	0	0	-0.000135604	0	0	1.35597e-15	0
ARHGEF1	0	0	6.41856e-05	-8.74386e-06	0	0	3.5214e-05	1.47672e-05	0	0	-2.67404e-08	0	1.30046e-06	-2.63535e-06	0	0	0	4.36574e-07	5.60775e-06	0	0	5.92407e-06	0	0.00028552	5.16024e-05	-1.44811e-08	-2.04648e-09	-9.73739e-06	3.71658e-05	0	0	0	-3.39751e-05	0	3.43285e-08	0	1.92001e-05	0	0	0	0	7.57971e-07	0	0	-1.42288e-05	0	2.85692e-05	1.38348e-11	0
ARHGEF10	0	0	-1.61728e-05	0	0	0	0	-0.000123765	0	0	-5.40076e-05	0	-7.05521e-07	2.30813e-06	-6.03453e-05	0	0	0	0	0	0	0	-8.7038e-06	-3.02777e-06	0	-2.63024e-06	-2.0071e-05	0	0	0	0	-0.000208583	0	0	-3.97753e-07	1.70055e-06	0	0	-2.91872e-06	-0.000453298	-7.82447e-07	-0.000267982	0	0	0	0	-2.97638e-07	2.08727e-13	0
ARHGEF10L	0	0	0	5.90969e-06	0	0	4.11674e-05	6.77329e-07	0	0	4.89734e-05	2.75134e-05	0	0	0	0	0	1.32136e-05	-5.33773e-06	0	0	-2.95043e-06	1.80886e-05	-4.39761e-05	0	2.17923e-07	1.94473e-08	-3.05689e-06	-4.53335e-07	1.91472e-06	-0.000122447	0	0	0	0	0	0	0	0	0	0	0	0	0	-1.86665e-08	0	1.67312e-06	-4.20478e-14	0
ARHGEF12	0	0	-1.87464e-08	7.44639e-05	0	0	0	0	0	0	0	-4.47832e-07	0	0	-5.55247e-07	0	0	1.09303e-07	0	0	0	0	-2.47521e-05	-5.01222e-07	0	1.00129e-06	0	-9.73167e-06	-1.56261e-06	0	0	1.72446e-05	0	0	-1.55687e-08	0	-1.60071e-05	0	0	0	1.25421e-05	0	0	0	-1.47324e-05	0	0	2.06524e-16	0
ARHGEF16	0	0	0	1.52546e-05	0	0	0	1.36522e-05	0	0	0.000114983	0	3.92708e-06	-2.17763e-07	-1.66464e-06	0	0	5.4516e-07	0	0	0	5.47288e-08	0.000796436	-7.2341e-07	0	0	9.48656e-08	0	-1.06744e-06	0	0	3.73723e-05	1.36723e-05	0	0	0	1.78499e-05	0	0	0	6.376e-06	0	0	0	0	0	3.20965e-05	-5.31494e-18	0
ARHGEF17	0	0	5.91253e-07	7.36516e-05	0	0	0	-1.94365e-05	0	0	0	-0.000222083	-3.04806e-07	0	5.00451e-08	0	0	0	0	0	0	0	-1.61638e-05	0	0	-6.41908e-08	-1.42706e-06	4.78466e-06	0	0	0	0	0	0	0	1.91861e-06	-0.000481097	0	0	0	0.000146362	5.76198e-06	0	0	4.02177e-07	0	0	0	0
ARHGEF18	0	0	-1.16876e-07	0	0	0	0	-7.93834e-07	0	0	0	0	0	1.30039e-06	-0.000196724	0	0	0	0	0	-1.69251e-05	0	0	-1.24122e-05	0	0	-2.59791e-07	-0.000302794	-0.000124004	0	0	0	0	0	-1.30752e-09	-2.60974e-05	0	0	0	0	0	0	0	0	0	0	-1.68605e-05	0	0
ARHGEF2	0	0	0.000171911	-7.91869e-06	0	0	0	0	0	0	0.000151381	0	6.72133e-07	-1.49929e-07	0	0	1.48259e-06	2.63966e-06	2.84154e-07	0	9.73958e-06	0	0.000241798	0	4.89545e-06	0	0	2.48686e-06	0.000609949	0	0	-1.64386e-06	-1.79688e-05	0	2.01272e-07	2.03357e-05	2.00386e-05	-0.000137782	0	4.53916e-05	0	0	0	0	0	0	0.000170333	-2.0178e-19	0
ARHGEF37	0	0	-4.26422e-06	0	0	0	0	0	-6.99938e-05	0	-7.37669e-07	0	-5.85186e-07	0	0	0	0	-2.08997e-05	2.40754e-05	0	-4.01066e-05	0	-0.000645259	5.79612e-06	-2.23368e-05	-7.64347e-08	-1.45361e-06	-7.44561e-05	-9.15869e-06	0	0	0	-1.59738e-05	0	0	-3.80919e-06	-3.65369e-06	0	-1.35764e-06	0	0	0	0	0	0	0	-7.68216e-05	0	0
ARHGEF40	0	0	0	-5.28538e-07	0	0	1.09797e-05	5.72734e-06	0	0	0	0.000159798	4.33084e-09	-1.45055e-08	0	0	0.000167005	0	0	0	0	0	0.000228969	0	7.22647e-06	8.2001e-07	0	0	0	7.12129e-05	0	0	-1.57598e-05	0	1.9973e-06	0	3.20459e-05	0	0	5.45036e-05	0	0	0	0	0	0	0.000189522	-1.1977e-19	0
ARHGEF5	0	0	-4.24291e-07	0	0	0	0	8.27363e-07	0	0	0	0	0	0	0	-0.000110345	0	0.000123816	0	0	0	6.77177e-08	3.30913e-06	0	0	0	0	0	-7.94961e-05	0	0	0	3.53452e-05	0	0	0	0	0	0	0	3.08218e-06	0	0	0	-5.22055e-05	0	0	7.0815e-18	0
ARHGEF6	0	0	-2.35394e-05	-8.15962e-06	0	0	4.62732e-06	1.1803e-05	0	0	0	0	0	1.0057e-07	0	0	7.10652e-07	0	4.96475e-06	0	-1.30984e-05	0	-0.000270226	1.1522e-06	1.39581e-05	0	0	4.97004e-06	-3.86268e-05	0	0	-7.8694e-07	2.31688e-05	0	0	5.50689e-06	0	0	-2.35012e-05	0	0	0	0	0	-3.77043e-05	0	-5.17601e-06	0	0.00130972
ARHGEF7	0	0	-3.14555e-08	-7.8131e-06	0	0	0	0	0	0	0	-4.31628e-07	0	-4.59695e-06	0	0	-3.98367e-05	-6.80045e-06	0	-0.000153376	0	-1.41336e-06	5.89431e-05	-1.76058e-05	0.000373044	3.99424e-07	0	0	0	1.5027e-05	0	0.000202521	-6.75224e-05	0	-4.93378e-07	6.29338e-06	-0.000282722	0	0	0	2.06449e-06	4.65621e-05	0	0	0	0	0	0	-0.000202546
ARID1A	0	0	0.000127608	4.13963e-06	0.000391046	0.00017729	0	-3.20937e-06	-1.38234e-05	0	0	3.08787e-05	0	0	0.000134358	0	0.000168322	7.14922e-06	0	0	0	0	2.07324e-05	5.06145e-07	0.000732233	0	2.17546e-05	0.00146141	0	0	0	1.24685e-05	9.32036e-05	0	1.30459e-05	0	0	0	1.04183e-05	1.26493e-05	5.65541e-07	1.48893e-05	0	0	0	0	3.83946e-05	-4.14866e-20	3.80269e-05
ARID1B	0	0	0	8.31017e-06	0	0	0	-8.8396e-06	0	0	0	4.69187e-05	0	8.78878e-07	0	0	0	2.59037e-05	0	0	0	-2.61267e-07	0	-9.54838e-07	0	5.04452e-07	3.18314e-07	2.94426e-06	-4.7436e-06	0	0	0	0	0	-1.90069e-07	-1.33676e-06	0	0	0	0	0	0	0	0	-2.9352e-06	0	-3.0755e-05	0	0
ARID3A	0	0	2.47523e-06	0	0	0	0	1.42169e-05	0.000202797	0	5.23752e-05	0	0	4.0386e-07	-5.99468e-07	0	2.34007e-05	0	0	0	0	0	8.48838e-06	-5.36339e-07	6.79454e-07	0	0	8.51708e-05	-3.669e-06	0	0	0	5.83021e-06	0	1.14842e-06	0	0	0	0	0	0	0	0	0	8.06206e-06	0	0	-3.67919e-17	0
ARIH1	0	0	0	-4.86803e-05	0	0	0	7.93547e-06	0	0	2.61993e-05	0	2.09847e-06	0	5.69405e-05	0	0	0	0	0	0	0	0	0.000199524	0	0	2.88483e-06	8.86991e-06	1.91627e-06	0	5.29286e-05	0	0	0	3.00556e-08	5.97337e-07	-0.000286899	0	-0.000532703	0	0	6.0745e-07	0	0	5.4771e-06	0	0	-5.47964e-19	0
ARIH2	0	0	0	-0.00029809	0	0	0	0	0	0	0.000261876	0	5.72151e-05	0	0	0	0	0	0	0	0	0	4.48836e-05	0	0	4.99166e-10	1.49687e-06	1.3232e-06	1.98146e-09	0	0	0	0	0	9.18005e-09	0	0	0	-8.77279e-06	0	2.95593e-06	0	0	0	2.2574e-05	0	0	-3.91814e-09	0
ARL1	0	0	0	-4.15837e-06	2.71076e-07	0	0	0	-7.82338e-05	0	3.20315e-06	8.59903e-05	0	-1.19203e-09	3.38184e-05	0	0	0	-4.3925e-06	1.18677e-05	0	0	1.31217e-05	9.50573e-08	0	-1.46708e-07	0	-7.71463e-07	3.06472e-06	0	0	0	2.34095e-05	0	5.11829e-07	0	0.000103737	0	-1.07103e-05	1.65046e-05	0	0	0	0	0	0	0.000127957	-1.06239e-10	0
ARL15	0	0	0	-1.75255e-05	0	0	1.12146e-05	-2.98381e-06	0	0	1.45123e-05	0	5.16033e-06	-2.60901e-07	-9.04694e-06	0	-2.56598e-06	-1.0999e-06	0	0	0	0	0.000101301	-5.97355e-05	4.18232e-06	4.92556e-06	1.72919e-07	1.56306e-05	-2.81019e-05	0	0	1.87984e-05	0	0	0	4.93847e-05	0	0	0	0	1.24563e-05	0	0	0	0	0	4.73722e-06	-6.37312e-12	0
ARL2	0	0	-5.75712e-06	8.24914e-07	0	0	0	0	0	0	0	0	0	0	0	0	0	0	8.34834e-05	0	0	7.36912e-07	1.76505e-06	0	3.49661e-06	8.64772e-08	-1.71751e-07	0	-0.000155091	0	9.70969e-05	0	1.49211e-05	0	1.1045e-07	0	0	0	0	0	0	0	0	0	-2.89996e-06	0	1.87366e-05	4.19405e-14	0
ARL2BP	0	0	5.5447e-07	-4.79013e-07	0	0	-3.75901e-07	-4.0769e-07	0	0	2.26686e-06	0	0	-1.39648e-07	9.7355e-08	0	0	-6.70247e-06	0	0	0	-5.32254e-08	2.44049e-06	0	0	0	0	6.49918e-06	2.02302e-06	0	0	0	0	0	0	0	-4.72821e-05	0	0	0	0	0	0	0	7.81026e-07	0	0	8.42682e-14	0
ARL3	0	0	1.02166e-05	0	0	0	0	-2.505e-05	-1.06036e-06	0	0	0	0	-3.65372e-06	6.00486e-05	0	0	-3.16803e-05	0	0	0	0	0	0	0	0	0	5.71587e-05	4.46216e-05	0	0	0	0	0	2.83543e-07	0	-4.7839e-05	0	0	7.3056e-05	0	0	0	0	6.02762e-05	0	0	-4.19252e-17	0
ARL6IP4	-0.00015242	-1.33498e-05	-6.37637e-05	5.03172e-06	0	0	0	-5.42074e-07	0	0	-2.38189e-06	-3.12908e-06	0	2.61348e-07	-0.00013398	0	0	-1.05702e-05	2.2045e-05	-7.15291e-05	-0.00106121	-2.00153e-06	-3.81408e-05	-2.5442e-05	1.40487e-05	0	0	0	0	0	0	1.09257e-06	-8.60379e-05	0	-5.45646e-07	8.71758e-05	-6.16463e-06	0	0	0	0	0	0	0.000343809	-6.53979e-05	0	-6.29963e-05	8.01804e-15	0
ARL6IP5	0	0	0	0	0	0	0	0	0	0	3.32069e-05	0	0	0	0	0	0	0	0	0	0	-4.2888e-06	-1.23919e-05	0	1.26393e-05	0	0	1.62913e-06	-2.94934e-07	0	0	0	0	2.4747e-06	0	0	0	0	-6.40824e-05	-1.15155e-05	0	0	0	0	-0.000128603	0	0	-4.19724e-14	0
ARL6IP6	0	0	0	1.49038e-05	0	0	0	2.4748e-06	-0.000619918	0	0	0	0	0	0	0	0	0	0	0	0	0	-3.76801e-06	0	0.000128609	-2.66357e-07	0	-1.56185e-05	2.19301e-06	-1.63669e-07	0	0	0	0	0	1.23147e-06	0	0	0	0	1.31465e-05	0	0	0	0	0	0	0	0
ARL8A	0	0	-9.7702e-07	-5.50716e-06	-7.40262e-10	0	0	0	5.91903e-05	0	0	-4.82774e-05	3.54667e-05	-7.37282e-06	-3.62053e-06	0	-1.91077e-05	4.28588e-09	0	0	0	-3.09237e-08	2.56209e-05	0	5.08928e-05	0	1.4e-07	0	-1.20975e-05	0	0	5.72882e-06	0	-8.42359e-06	-2.2948e-07	0	0	0	-3.95245e-05	0	0.000103125	0	0	0	-3.10823e-06	0	0	0	-0.000308837
ARL8B	0	0	-1.82181e-06	-8.48453e-05	0	0	0	0	1.25894e-06	0	0	7.26179e-05	0	0	0	0	0	0	0	0	0	5.79644e-10	0	4.71229e-06	0	1.89641e-07	8.44695e-07	7.84875e-06	-9.25516e-06	1.84376e-05	0	0	5.49322e-05	0	0	0	-8.1816e-07	0	0	0	0	0	0	0	1.81516e-08	0	-1.88299e-06	-6.03819e-17	0
ARMC1	0	0	4.57875e-07	1.0051e-05	0	0	0	1.63953e-06	0	-6.09809e-05	0	0	4.99688e-08	-1.97233e-06	1.27506e-06	0	0	0	0	0	0	0	0.00015274	0	0.000163169	0	4.77834e-07	5.42923e-05	-0.000218037	0	0	0	9.01271e-05	0	0	0.00016321	0	0	0	0	0.000392907	0	0.000112796	0	-4.2846e-06	0	0.000136964	1.29226e-18	0
ARMC10	0	0	-4.22884e-05	1.38718e-06	3.70328e-06	0	0	7.05047e-08	0	0	0	0	0	2.8193e-07	-8.52593e-05	0	0	0.00263513	0	0	0	-1.42181e-08	-3.70827e-06	-2.59234e-05	-3.25911e-06	0	0	-2.56434e-05	-0.000269528	-2.62488e-05	0	0	0	3.53735e-05	-1.40394e-07	-0.000162879	0	0	0	0	0	-6.36025e-06	0	0	-4.37292e-06	0	-1.27226e-05	0	0
ARMC6	0	0	-5.31272e-06	0	-1.27706e-05	0	0	2.45127e-06	-2.62551e-05	0	0	-2.41092e-05	3.08026e-07	0	0	0	0	0	0	0	0	0	-7.11692e-05	0	0	-1.97909e-07	-3.64974e-07	-0.000456493	0	0	0	0	-0.000757519	-3.57504e-05	-1.12456e-06	-1.21429e-05	0	0	0.000719876	0	0	0	0	0	-4.79035e-06	0	-0.00118842	0	-0.000294051
ARMC8	0	0	0	-7.80803e-06	1.20831e-08	0	0	0	0	0	0	0	0	0	0	0	0	1.72238e-05	0	0	0	6.32139e-08	0.000301255	0	0	0	0	0	0	0	0	0	8.48108e-05	0	5.67114e-06	2.05043e-05	1.34518e-06	0	0	0	0	0	0	0	0	0	1.26206e-05	0	0
ARMC9	0	0	3.3891e-06	-0.00030195	-4.67676e-06	0	0	0	0	0	0	-2.02249e-05	0	-1.10938e-07	2.21247e-06	0	0	0	0	0	0	1.11273e-06	0	3.48576e-06	0	1.36791e-08	0	-3.95401e-06	1.68322e-05	0	0	-4.34809e-05	0	-1.34134e-05	-2.59047e-09	0	0	0	0	0	-0.00010078	-1.74995e-05	0	0	1.42213e-05	0	0	-2.16206e-19	0
ARMCX3	0	0	3.35366e-07	3.8125e-06	0	0	0	-2.21877e-05	0	0	0	0	0	0	5.42532e-05	0	0	-0.000349338	0	0	0	0	0	0	6.01643e-07	4.04254e-08	0	6.54922e-05	3.67692e-05	0	0	0	0	0	2.91583e-08	1.82558e-05	0	0	5.02716e-06	9.67734e-06	0	5.18938e-06	0	0	1.98653e-06	0	0	0	0
ARMT1	0	0	0	-2.28745e-07	0	0	0	5.15172e-07	0	0	1.25664e-05	0	0	1.03237e-07	-1.3836e-05	0	0	3.57435e-05	0	0	0	-7.90751e-08	4.42509e-06	0	0	3.86654e-07	0	0	-5.55223e-05	0	0	0	0	0	0	0	-2.30321e-06	0	0	0	0	0	0	0	-6.08801e-06	0	0	-8.0889e-20	0
ARPC1A	0	0	-3.68535e-06	-8.36448e-05	1.67825e-06	0	0	4.79043e-05	0	0	0	-1.71911e-05	0	-2.75313e-08	-1.71069e-06	0	0	4.87829e-06	0	-3.30285e-05	0	-4.71153e-07	-1.77008e-06	8.84041e-06	0	0	5.54247e-07	-2.91379e-05	0	0	0	0	-0.000160593	0	-1.59221e-07	3.12416e-05	0	0	-3.96184e-06	-0.000725305	1.79083e-05	0	0	0	0	0	-2.28614e-06	-1.10849e-15	0
ARPC1B	0	-1.32188e-05	0	0	-2.99463e-08	0	0	0	-3.3234e-05	0	0	0	0	9.654e-08	0	0	0	0.000184552	0	0	0	1.6357e-06	0	0	0	0	4.3376e-07	0	0	0	0	1.28214e-05	0	0	-2.55485e-09	-2.16195e-06	-5.46492e-05	0	0	0	6.57841e-08	0	0	0	0	0	-4.89444e-05	-3.51858e-18	0
ARPC2	0	0	0	1.28871e-06	0	0	-9.58796e-07	-1.23872e-06	0	0	1.3571e-06	7.22775e-06	0	-1.40913e-07	4.78671e-05	0	0	0.000239084	0	0	0	0	-6.49425e-07	0	0	0	0	-3.80276e-06	1.3303e-06	0	0	4.42014e-06	1.26205e-05	0	-6.3602e-07	-2.00791e-07	0	0	0	0	9.29917e-05	0	0	0	0	0	-7.72563e-06	-1.69888e-16	0
ARPC3	0	0	-1.02993e-05	0	0	0	-4.81005e-06	-1.64091e-07	0	0	0	-1.63979e-06	-3.49467e-07	2.30959e-07	0	0	0	1.25946e-05	0	-1.06661e-05	0	0	-0.000231731	0	2.54075e-06	-3.88614e-06	0	-9.03233e-06	0	0	0	0	-0.000144223	0	-9.19735e-08	0	0	0	2.08718e-05	-1.45535e-05	0	0	0	0	0	0	-0.000152653	0	0
ARPC4	0	0	0	1.05906e-07	0	0	0	6.4692e-06	0	0	1.3807e-05	-1.98731e-07	0	6.87456e-07	0	0	0	3.33968e-05	0	0	9.84501e-06	0	-9.48486e-05	5.17076e-07	0	-1.52903e-06	0	0	0	0	0	0	-2.50198e-05	0	-2.7254e-07	0	0	0	0	0	0.000363753	0	0	0	0	0	-7.30886e-05	0	0
ARPC5	0	-4.88685e-05	-2.08853e-06	2.87403e-05	0	0	0	9.56106e-07	0	0	0	-1.42382e-05	0	7.1425e-09	0	0	0	0.000132471	0	0	-3.55194e-05	0	-1.32813e-05	0	0	0	0	0	2.72428e-06	0	0	0	-0.000224041	0	-5.1988e-07	0	1.03973e-05	0	0	-6.17694e-06	1.15872e-05	0	0	0	-0.000124186	0	-1.19952e-05	1.94739e-16	0
ARPC5L	0	0	-5.49428e-06	1.1083e-05	0	0	0	5.36297e-06	0	0	0	0	0	1.87157e-07	-3.26433e-05	0	0	1.38186e-06	0	0	0	0	-0.00162505	-3.08623e-07	-1.12991e-05	0	0	-2.40392e-05	0	0	0	0	-1.86599e-05	0.00372255	-2.00939e-07	-8.82717e-06	-1.52833e-05	0	0	0	0	1.92525e-05	0	0	-1.49386e-05	0	-7.77914e-05	1.36332e-18	0
ARPIN	0	0	-1.59441e-08	-2.6485e-07	0.00012503	0	0	2.51371e-06	0	0	0.000795801	0	8.76197e-07	0	0	0	0	2.28032e-05	0	0	0	-7.24424e-08	0.000108373	-0.000611668	0	1.97438e-06	1.28913e-07	3.16148e-06	-0.000153254	0	0	1.85305e-05	1.95588e-06	3.12009e-05	0	1.28498e-06	-2.99096e-06	0	0	0	6.78367e-06	0	0	0	-5.61178e-05	0	0	-1.07651e-19	0
ARRB1	0	0	0	3.86999e-05	0	0	9.94146e-06	1.88386e-07	0	0	0	0	0	0	4.41275e-07	0	0	0.000196421	0	0	0	-2.6804e-07	0	0	0	8.61391e-06	0	-8.81054e-06	-1.90627e-07	0	0	0	0	0	0	0	0	0	0	0	9.40625e-06	0	0	0.000214737	0	0	0	0	0
ARRB2	0	0	0	-2.82394e-05	0	0	0.000100583	-1.06485e-06	0	0	-1.65647e-06	9.10261e-06	8.83461e-06	0	-3.80972e-08	0	0	0	0	0	0	0	3.00614e-05	9.29501e-07	0	-5.98344e-07	3.74158e-07	7.48055e-07	1.33916e-05	0	0	0	-1.2211e-05	-3.23632e-05	0	2.80326e-06	-3.24885e-07	0	0	0	2.06211e-06	0	0	0	2.72683e-05	0	0	-9.86494e-20	0
ARRDC1	0	0	-3.69913e-06	0.00020415	0	0	0	0	0	0	-3.56725e-06	0	0	0	-5.69631e-06	0	0	1.48867e-05	0	0	0	-1.74736e-07	-8.43617e-06	0	0	0	0	-4.74302e-06	-3.35962e-05	0	0	1.95602e-05	0	1.02557e-05	0	-1.50659e-07	0	0	0	0	2.46759e-05	0	0	0	-3.9364e-05	0	0	0	0
ARSA	0	0	-0.000448902	-9.29043e-05	0	0	0	9.96526e-05	0	0	0	-4.53609e-05	6.6756e-06	-7.70013e-06	-0.000374997	0	-1.45777e-06	1.72413e-05	0	0	-0.0016294	3.30458e-07	0	0	3.24017e-05	0	0	-1.05415e-05	-0.000503597	0	0	1.53802e-05	-5.85223e-06	-7.21923e-05	-9.35323e-06	1.76562e-06	0	0	0	0	5.86586e-05	-4.40912e-05	0	0	-3.38475e-05	0	-8.3937e-05	0	0
ARSD	0	0	-4.01714e-08	4.42881e-05	0	0	8.7595e-05	1.51808e-06	0	0	4.933e-05	0	0	0	-2.12108e-06	0	0	0	0	0	-6.29105e-09	-2.37435e-07	3.65602e-08	-2.27996e-06	2.69552e-05	3.46901e-07	0	7.65356e-07	-2.70208e-05	0	0	3.05656e-07	0	4.15444e-06	0	0	0	0	0	0	7.33422e-07	6.67599e-05	0	0	0	0	0	0	0
ARSE	0	0	1.81448e-05	8.87498e-06	0.000293722	0	0	0.000417345	0	0	3.81768e-06	0.000347942	2.19629e-06	2.06086e-06	0	0	0.000171888	2.92248e-05	0	1.06227e-05	0	-1.06722e-07	2.61412e-05	1.87051e-06	0.000272527	0	2.59477e-09	-1.19504e-05	0	0.000234809	0	0	3.38494e-06	0	1.26184e-05	0	0	0	0	0	0	0.00120825	0	0	0	0	0.00013176	0	1.64136e-06
ASAH1	0	0	-6.82587e-06	-5.94878e-06	0	0	0	5.08181e-07	0	0	0	0	0	0	-1.65758e-05	0	0	0	0	0	-0.000193958	0	-2.5141e-05	-1.19152e-05	0	3.09553e-06	0	-5.78755e-06	-0.000851469	0	-5.13711e-07	1.93232e-06	0	2.20272e-05	-4.48213e-07	1.1938e-05	0	0	0	0	2.37118e-05	0	0	0	-4.50032e-05	0	0	0	0
ASAP1	0	0	3.09603e-07	0.000113198	0	0	0	0	0	0	0	0	0	0	1.92343e-06	0	0	4.25775e-06	0	0	0	0	-1.76037e-05	6.64258e-08	0	1.15802e-08	-2.31478e-07	-1.00918e-05	2.06925e-07	0	0	0	0	0	0	-3.23058e-07	-1.76253e-06	0	0	0	0	0	0	0	-7.29058e-06	0	0	1.85596e-18	0
ASAP2	0	0	1.35683e-06	4.93315e-06	0	0	0	-1.24146e-06	0	0	-2.88786e-05	-0.000145443	0	-9.61053e-07	0	0	0	0	9.37026e-06	0	-7.99188e-05	1.34979e-07	-3.18441e-06	0	0	0	-5.75624e-07	-2.95865e-05	-1.20698e-06	0	0	-3.76626e-06	-3.42025e-05	0	-8.13159e-08	0	-1.545e-06	0	-9.50428e-06	0	8.54562e-05	1.29862e-05	0	0	-4.63525e-05	0	0	0	0
ASB9	0	0	-1.52023e-05	5.74576e-05	1.3998e-05	0	2.70519e-05	6.46582e-07	-0.000376165	0	0	0	0	7.23241e-05	-8.43721e-05	0	4.1516e-06	0	0	0	-0.000478346	0	-4.7962e-05	-2.81828e-07	2.21042e-05	-6.47325e-09	0	-1.40614e-05	-8.89781e-05	0	0	0	-6.49738e-06	0	0	0	0	0	6.14378e-06	0	1.11954e-05	0	0	0.000309184	-7.46323e-06	0	-2.6744e-05	0	0
ASCC2	0	0	3.80475e-05	3.09594e-06	0	0	0	1.6913e-07	0	0	0	0	0	0	0.000243441	0	0	0	-6.00747e-05	0	0	1.09227e-05	4.79251e-05	5.20793e-06	2.49919e-05	0	0	0	6.8832e-06	0	0	0	3.338e-05	-1.59844e-05	1.84845e-06	0	-2.51763e-06	0	0	0	0	0.000217601	0	0	0	0	1.00148e-05	0	0
ASCC3	0	0	2.57891e-06	0	0	0	2.47151e-06	3.32419e-09	0	0	0.000107593	0	0	0	0	0	0	0	-2.67339e-05	0	0	6.69024e-07	4.73572e-05	3.82192e-05	0	-1.04389e-05	0	-8.17743e-06	0	-2.68684e-06	0	0	0	-4.37093e-05	0	0	0	0	-2.17694e-05	0	0	0	0	0	8.31227e-06	0	1.53442e-05	3.02173e-19	0
ASF1A	0	0	0	0	0	0	3.03045e-05	2.93881e-05	0	0	0.000495576	0.00193131	1.63996e-05	7.94772e-06	8.99378e-06	0	0.00344463	0	0	0	5.75141e-06	0	9.27365e-06	6.61257e-06	0	0	9.04449e-06	7.64163e-05	7.46379e-07	0	0	0.000181504	0	0	1.10811e-06	5.42456e-06	0	0	0	0	0	0	0	0	3.77235e-05	0	0	0	0
ASF1B	0	0	0	0.000248296	0	0	0	0	0	0	0	4.46063e-05	0	-4.12019e-08	2.75132e-05	0	0	0	0	0	0	0	3.2354e-06	6.55144e-07	0	0	1.04075e-05	-6.16417e-07	0	0	-2.40258e-05	0	1.23565e-05	0	0	0	-1.14604e-06	0	4.407e-06	0	0	0	0	0	7.59492e-05	0	0	0	0
ASH2L	0	0	9.16404e-08	2.74188e-05	-9.50134e-08	0	0	0	-0.000145465	0	-1.66584e-06	0	0	2.59493e-07	-2.3775e-05	0	0	0	0	0	0	0	-3.66921e-05	0	8.10055e-05	0	0	6.96464e-06	-6.65705e-05	0	0	4.81654e-06	2.92558e-05	0	0	1.02736e-05	-3.25043e-06	0	3.32981e-05	0	0	0	0	0.000316099	0	0	-3.68128e-06	0	0
ASL	0	0	1.81096e-05	3.69304e-05	0	0	0	1.14081e-06	0	0	0	0	0	0	9.89572e-06	0	0	0.000220293	0	0	0	0	3.50458e-05	1.4649e-06	3.19779e-05	0	1.37283e-06	0	0	6.34715e-06	0	0	0	0	0	0	-5.5249e-06	0	0	0	7.5477e-06	0.000114524	0	0	-2.30049e-06	0.000154548	4.56885e-05	0	0
ASMTL	0	0	-4.99603e-06	-9.21054e-07	0	0	0	0	0	0	0	0	8.09361e-08	0	-1.02155e-05	0	0	-9.20566e-07	0	0	0	0	2.0794e-05	0	2.15738e-05	-1.48014e-08	0	0	0	0	0	1.00128e-05	-0.000209624	-0.000215034	0	-8.4284e-05	0	0	0.00108783	0	0	0	0	0	0	0	0	0	-8.79334e-05
ASNA1	0	0.000100963	-6.26689e-05	0	0	0	-2.57685e-05	-1.20346e-05	0	0	-4.52024e-06	0	-2.17976e-08	0	-1.84333e-05	0	0	0	0	0	0	0	-4.78421e-05	8.86333e-07	0	-2.90587e-08	2.38017e-06	3.33441e-06	-1.03179e-05	0	0	0	0	0	0	-0.000124802	0	0	0	0	5.65996e-06	-6.15725e-06	0	0	0	0	-4.62748e-05	0	0
ASNS	0	0	-4.06669e-07	0	0	0	7.14655e-06	0	0	0	0	0	0	0	5.66444e-07	0	0	0	0	0	0	6.20958e-07	-2.77804e-05	5.47106e-07	0	-2.38391e-07	0	3.67592e-06	1.46329e-07	0	0	0	0	0	1.93841e-09	0	-8.53314e-06	0	0	0	0	0	0	0	0.000730719	0	-5.97686e-05	0	0
ASPH	0	0	0	7.09418e-05	1.42582e-07	0	2.4426e-06	0	0	0	0	0.000106694	0	-4.84764e-06	0.000500756	0	0	0	-0.000124987	1.13068e-05	5.06136e-05	0	0	0.000323978	0	0	2.60641e-08	2.81387e-05	0.000361603	0	0	0	0.000177693	0	3.24133e-07	-1.29424e-06	0	0	0	0.000141219	-2.29501e-06	7.79718e-06	0	0	0.000422382	0	0.000741391	0	0
ASPSCR1	0	0	-1.42924e-06	1.50012e-05	0	0	0	-5.08939e-05	0	-2.30757e-05	-1.49922e-06	-7.99248e-06	-1.09374e-06	-6.58144e-07	0	0	-0.000114101	0	0	0	0	0	-3.41126e-06	0	0	0	1.61313e-06	0.000111002	-2.72124e-05	0	0	2.89273e-06	6.51445e-05	0	-7.61749e-07	2.64092e-06	-5.15624e-05	0	0	-5.03676e-06	0	0	0	0	-5.89906e-05	0	0	0	0
ASRGL1	0	0	6.83246e-05	-1.21533e-06	0	0	-3.67192e-06	2.36765e-06	-1.29782e-05	0	0	0	0	2.01372e-06	1.78967e-05	0	0	0	0	0	0	5.76978e-06	0	8.21737e-05	0	1.86019e-10	0	0	0	0	0	0	4.39484e-05	-0.000547006	0	2.65039e-05	-0.00017851	0	-0.000151169	0	0	1.59494e-05	0	0	1.84041e-05	0	0	0	0
ASS1	0	0	-9.33124e-06	-6.34166e-07	0	0	0	2.19183e-06	0	0	2.97593e-05	0	-5.04861e-08	0	-6.97487e-05	0	-2.53521e-08	0	0	0	0	-6.09407e-06	1.11642e-05	-9.99523e-07	0	0	0	-1.83959e-07	-4.34707e-05	0	-0.000124832	4.13224e-07	0	0	0	0	1.54769e-06	0	-1.92008e-05	-4.47725e-05	-5.13528e-06	0	0	0	-0.000171057	0	0	0	0
ASUN	0	0	0	0	0	0	0	0	0	0	5.35761e-05	0	1.72245e-05	-2.8298e-09	0	0	0	-5.30347e-06	4.63209e-06	0	0	-1.45774e-07	0	0	0	0	0	0	-1.17244e-07	0	0	-8.42813e-07	0	0	2.15993e-07	3.80617e-05	0	0	0	0	0	0	0	-0.000328679	0	0	0	0	0
ATAD1	0	0	0	0.000273515	0	0	0	0	0	0	0	0	0	0	3.62363e-10	0	0	6.10406e-05	0	0	0	0	-1.20905e-06	-1.09488e-05	-5.74292e-06	3.92045e-07	-1.81988e-06	-4.48388e-05	0	0	0	0	0	0	0	-0.000192948	0	0	0	0	0	-8.11952e-07	0	0	-9.10489e-06	0	0	0	0
ATAD2	0	-6.18218e-07	0	4.48482e-05	0	0	-4.55129e-06	-2.50433e-06	0	0	0	0	0	0	1.44467e-05	0	0	0	-0.000107462	4.40003e-05	0	-3.41597e-07	1.50239e-05	-4.45995e-07	0	5.19222e-07	-2.57903e-07	-3.85353e-07	1.15451e-05	0	0	0	2.04482e-06	0	0	-3.73251e-05	-1.01769e-07	0	1.36306e-05	0	0	0	0	0	7.0064e-05	0	0	0	0
ATAD3A	0	0	-1.05933e-05	0	0	0	0.000157512	-2.11099e-06	0	0	0	6.67517e-05	3.97382e-07	-1.47339e-08	0	0	3.02367e-09	0	0	0	0	-5.57471e-09	8.77485e-06	0	0	0	2.21289e-09	0	2.61556e-05	0	0	0	0	0	0	-3.44538e-06	8.67434e-07	0	0	0	-3.95693e-05	0	0	0	0	0	0	-1.22835e-17	0
ATAD3B	0	1.30302e-05	0	0	0	0	2.90639e-05	-2.24686e-06	0	0	0	0.00116637	0	0	3.37593e-05	0	8.91722e-05	0	0	0	0.00273944	-2.97213e-06	3.65268e-06	2.55597e-06	0	-7.53483e-09	0	9.61471e-06	0.000139207	0	0	0	0	0	1.16541e-05	0	7.01989e-05	0	0	0	-4.50723e-05	0	0	0	2.7485e-05	0	3.23027e-05	0	3.107e-05
ATE1	0	0	0	-1.39689e-05	0	0	0	0	0	0	0	0	0	2.83875e-07	0	0	0	0	0	0	-0.00033776	0	0.000621161	-7.03714e-05	0	-4.96011e-07	1.24616e-07	0	-2.90398e-05	0	0	0	0	0	0	1.45575e-06	5.48882e-06	0	0	0	0	0	0	0	0	0	0	0	0
ATF7IP	0	0	0	0.000304051	0	0	0	0	-7.21859e-06	0	-2.28658e-06	0	0	4.88162e-07	4.76862e-07	0	0	-5.91885e-06	0	0	0	-3.70706e-07	0	0	1.16918e-05	0	0	-7.09437e-07	-1.09748e-07	0	0	-4.55558e-07	0	0	0	1.17504e-05	3.71398e-07	0	0	0	-1.74205e-07	6.06764e-05	0	0	6.80196e-07	0	0	0	0
ATG13	0	0	0	0	0	0	-8.31824e-06	-5.08303e-07	0	0	0	-2.04086e-05	-1.03288e-06	2.74894e-08	-2.68779e-05	0	0	0	0.000116309	0	0	0	-1.5462e-05	-5.92507e-06	-3.02006e-05	6.23481e-08	-2.09898e-07	-3.99048e-05	-4.71978e-06	0	0	-9.74165e-06	-1.74125e-05	0	-3.20083e-07	0	0	0	0	-4.90964e-05	0	-4.52587e-05	0	0	-0.000337375	0	0	0	0
ATG16L1	0	0	-7.09543e-06	-4.42849e-05	0	0	0	4.08659e-05	-2.20817e-07	0	0	0	0	2.11542e-07	-4.65741e-05	0	0	0	0	0	0	-4.46677e-08	0	0	0	-1.04893e-06	1.08764e-07	-1.30824e-05	-6.36304e-05	0	0	-2.59579e-07	0	0	0	0	4.82799e-05	0	-3.80524e-05	0	1.06763e-06	0	0	0	-6.28467e-05	0	-8.36759e-06	-6.67222e-20	0
ATG2A	0	0	-2.13938e-06	0	0	0	0	2.01123e-05	0	0	0	-2.24019e-05	0	0	-6.60151e-05	0	0	8.00804e-06	0	0	0	0	0	-4.82424e-06	-1.85145e-06	5.74632e-10	0	-0.000759269	-9.71259e-08	0	0	0	-0.000518248	0	-5.29845e-07	0	7.0656e-06	0	0	-9.11575e-05	0	0	0	0	-0.000794671	0	0	0	0
ATG3	0	-1.63918e-05	5.79234e-05	5.06131e-05	0	0	0	0	0	0	-0.000282093	0	-6.34723e-06	0	0	0	0	6.19079e-05	0	0	1.94054e-05	0	-0.000105838	2.7996e-06	0	0	-5.36361e-09	9.78835e-07	0	0	0	0	0	0	0	0	0	0	0	0	6.79483e-06	0	0	0	0	0	-1.65811e-06	1.96047e-07	0
ATG4B	0	0	3.96532e-05	0.000112671	0	0	1.04539e-06	6.26667e-06	0	0	0	0	7.56741e-07	-2.10044e-05	0	0	1.1658e-05	0	-2.99229e-06	0	-8.77238e-06	-3.01129e-07	0.000172741	-8.83933e-06	-3.85115e-05	0	0	0	0	0	0	3.89428e-07	3.34639e-06	-0.000207134	6.33021e-07	0	5.37475e-05	0	0	0	3.30826e-06	0	0	0	0	0	0.00032409	0	-1.59195e-05
ATG5	0	0	0	-2.54848e-06	0	0	0	2.7542e-06	0	0	0	0	0	6.43722e-07	-6.33187e-07	0	0	0	0	0	0	-1.76168e-07	1.11812e-05	0	0	-4.82096e-08	5.135e-07	4.412e-07	-5.30329e-06	0	0	0	0	0	0	0	0	0	-7.82088e-05	0	4.90283e-07	3.18454e-05	0	0	-3.35632e-07	0	0	-0.000233981	0
ATG7	0	0	-4.50558e-05	-8.58289e-05	0	0	0	5.02665e-06	0	0	-1.35141e-06	0	0	-4.24534e-06	0	0	-2.78171e-05	0	0	0	0	6.10699e-10	-3.86213e-05	-5.76403e-07	0.00220816	0	1.88442e-07	2.23608e-05	-9.77739e-05	0	0	0	0	0	0	3.60162e-07	0	0	0	0	0	0	0	0	-3.23561e-05	0	-2.54655e-05	1.33852e-19	0
ATG9A	0	0	1.19868e-06	-4.95329e-06	0	0	5.31195e-05	-2.53136e-07	0	0	0	-8.3704e-05	3.84948e-06	-4.67941e-06	0	0	0	-3.00429e-05	0	0	0	-6.85634e-07	0	0	0.000260518	7.42272e-07	0	1.01812e-05	0	5.10511e-05	0	4.7013e-06	4.78319e-05	0	0	5.59339e-05	-6.46531e-05	0	-3.88377e-05	0	8.93002e-06	0.000185875	0	0	0	0	0	-1.79085e-11	0
ATIC	0	0	-9.80111e-07	1.95636e-06	0	0	-9.24437e-08	1.06603e-06	0	0	-2.28589e-07	-3.60758e-05	0	9.12317e-08	-3.89446e-06	0	0	-1.23455e-05	0	0	0	8.21206e-06	-1.33626e-05	-2.64457e-06	6.594e-05	-3.86022e-07	0	0	0	0	0	0	0	0	0	9.92086e-06	0	0	0	0	-9.61293e-06	0	0	0	-9.78344e-06	0	0	-5.79051e-13	0
ATL1	0	0	-0.000185349	-3.43755e-06	0	0	0	-9.78702e-05	0	0	0	-0.000148687	0	0	0	0	-1.50603e-05	0	0	-0.000396421	-0.00349287	0	0	-0.000250635	0	3.18987e-10	-6.95918e-08	-7.53416e-07	0	0	0	0	-0.000101155	0	-7.34905e-07	9.84304e-06	0	0	0	-0.000101242	0	-2.29461e-05	0	0	0	0	-0.000120589	0	0
ATL2	0	0	0	5.73629e-08	0	0	-9.28543e-06	0	0.000674308	0	0	0	0	-1.25121e-07	0	0	0	0	0	0	0	0	0	4.50685e-05	1.48736e-06	-1.78459e-06	0	1.71865e-05	5.36878e-08	0	0	0	0	0	0	4.89703e-07	0	0	1.34662e-05	0	0	0	0	0	0	0	0	0	0
ATL3	0	0	0	0	0	0	0	0	0	0	-6.11663e-07	0	0	0	-3.82732e-06	0	0	0	0	0	0	0	-2.05667e-05	-7.12801e-07	0	-9.21163e-08	0	-3.25715e-05	-9.38414e-06	0	0	0	0	0	0	-1.19867e-06	0	0	-2.27043e-05	0	4.77054e-06	5.8707e-06	0	0	-6.51408e-06	0	0	0	0
ATM	0	0	0	-1.59203e-05	0	0	-2.7439e-07	-5.38848e-06	0	0	0	0	0	0	0	0	-1.40465e-06	0	0.00158698	-5.01923e-06	-9.65657e-07	9.54208e-06	-2.44977e-05	-3.46837e-06	0	1.12996e-07	3.92108e-07	2.93974e-05	0	0	0	0	-5.7202e-05	0	7.02721e-07	8.03459e-05	-2.96767e-05	0	0	2.01716e-05	0	0	0	0	-0.000188884	0	0	0	0
ATOX1	0	0	-2.08167e-07	5.59963e-08	0	0	0	-4.35913e-08	0	0	-0.000125124	-2.68883e-06	0	0	0	0	-7.05996e-05	0	0.000878812	0	0	1.73288e-06	-0.00106155	1.37205e-05	0.000286314	0	1.64232e-07	9.45177e-06	-9.426e-06	2.04943e-05	5.00209e-05	2.35464e-07	0	4.53897e-06	-1.35248e-07	0	-6.18384e-08	0.000141089	0	0	2.10074e-06	0	0	0	-0.000232567	0	0	3.99338e-15	0
ATP11A	0	0	0	0	0	0	-3.13523e-05	0	0	0	0	-3.88031e-05	1.68567e-06	0	0	0	0	5.40952e-05	0	0	0	1.90868e-06	-9.22309e-05	-6.57202e-06	0	0	1.18161e-07	0	2.15125e-05	0	0	7.36546e-06	0	-1.8604e-06	0	-9.36913e-06	0	0	1.63924e-05	0	-3.90994e-06	-2.11177e-07	0	0	-6.27231e-06	0	-1.21542e-06	-2.66508e-15	0
ATP13A1	0	0	-0.00016569	-5.22475e-06	3.74929e-09	0	0.000199649	3.12703e-06	0	0	1.69515e-05	0.000101562	0	4.45553e-07	0	0	2.14422e-06	3.83216e-06	0	0	-7.28024e-05	-2.00976e-07	-1.70726e-05	3.60965e-06	0	0	1.20568e-06	-3.8308e-05	-7.04791e-05	0	0	0	-2.91012e-05	2.52356e-05	-1.78458e-06	0	0	0	3.89426e-06	0	0	0	0	0	-8.87496e-06	0	-1.38364e-05	-2.55142e-17	0
ATP1A1	0	0	-1.83278e-06	0	0	0	6.57946e-05	7.03574e-05	8.72624e-06	0	0	5.38018e-06	0	1.85822e-06	6.26006e-07	0	0	0.000579542	0	0	0	-3.32731e-08	0	0	0	-1.37486e-08	0	0	-6.68713e-07	0	0	0	0	0	2.5551e-07	-7.49333e-07	5.91269e-05	0	0	0	1.22298e-05	0	0	0	4.42529e-08	0	3.03978e-06	-1.13454e-18	0
ATP1B1	0	0	-2.13478e-06	1.65053e-06	0	0	1.02974e-05	1.26457e-05	0	0	8.91079e-06	0	0	-1.33246e-07	-3.01722e-06	0	4.29058e-05	0	0	0	0	-9.06763e-07	1.34469e-06	-1.79093e-07	7.41017e-06	0	0	-9.91471e-07	-9.06744e-06	0	0	0	0	0	-4.55619e-08	0	2.22294e-05	0	0	0	1.41188e-08	5.30347e-06	0	0	-8.95109e-08	0	0	-1.79778e-15	0
ATP1B3	0	0	-5.63725e-05	-6.2389e-08	0	0	0	5.0552e-05	5.78913e-05	0	7.10224e-07	9.02637e-06	-3.26017e-08	1.15815e-05	0	0	0	0.000478063	0	0	8.33311e-05	1.33325e-10	0	-7.42098e-05	0	-1.18331e-07	0	0	-6.75547e-05	0	0	0	-0.000194017	0	0	-1.00172e-06	0	0	0	2.79166e-07	1.39192e-05	0	0	0	0	0	-0.000192898	-1.66674e-17	0
ATP2A2	0	0	0	-2.97061e-05	0	0	2.47093e-05	0	0	0	0	0.000135084	0	1.51858e-07	0	0	0	3.6884e-07	0	0	0	0	2.18751e-05	1.24189e-05	-2.23178e-05	1.23201e-06	0	-1.03021e-06	-2.6893e-08	0	0	0	2.83853e-05	4.82991e-06	0	-1.91706e-06	0	0	-0.00022431	0	0	0	0	0	1.80967e-05	0	1.6336e-05	4.17132e-18	0
ATP2A3	0	0	3.74005e-07	-1.46744e-06	0	0	1.97337e-06	0	0	0	0	-1.23032e-05	0	0	-3.75355e-06	0	0	-5.499e-06	-6.10736e-05	0	0	-5.17114e-06	1.6453e-05	-9.65894e-05	0	0	0	-4.11048e-06	1.67792e-07	0	-3.48907e-05	0	-1.96181e-06	0	0	4.82276e-05	-6.72599e-08	-0.000128774	0	0	1.70911e-06	0	0	0	-2.34306e-07	0	0	0	-1.91421e-05
ATP2B1	0	0	-3.71208e-07	-1.15074e-05	0	0	5.00178e-06	1.95525e-05	0	0	0	6.10409e-06	0	0	-2.10319e-06	0	0	0	0	0	0	0	0	0	0	0	2.84225e-07	0	-4.41878e-05	0	0	0	0	0	0	1.0286e-05	1.12591e-05	0	0	0	0	5.81323e-05	0	0	0	0	0	-4.30749e-20	0
ATP2B4	0	0	1.4223e-07	-1.05902e-06	0	0	-4.72401e-07	4.63825e-07	-0.00104814	0	0	-0.000125955	0	0	-1.03539e-05	0	0	-4.95925e-05	0	0	0	0	-1.29271e-05	6.61897e-06	0	0	-4.03745e-07	-1.12982e-05	7.33592e-07	1.99645e-05	0	0	0	0	0	9.9529e-05	2.80147e-05	0	0	0	0	0	0	0	-1.09662e-05	0	0	0	0
ATP2C1	0	-4.80178e-06	-4.14906e-05	0	0	0	0	0	0	-6.75612e-05	0	-0.00026772	-2.10542e-06	0	-1.53826e-05	0	-0.000108655	1.87674e-06	0	0	-0.000123698	0	-0.000355204	0	0	0	0	-6.44904e-06	-0.00024452	0	0	0	0	0	-4.32558e-06	-2.79621e-06	0	0	0	0	-6.15395e-06	3.0938e-06	0	0	0	0	-6.54313e-05	-4.58437e-19	0
ATP5A1	0	0	-1.80264e-06	-0.000119115	2.18232e-06	0	4.22267e-08	1.59514e-05	0	0	1.1267e-05	0	2.98703e-05	0	0	0	0	0	0	0	0	-1.55194e-07	8.9914e-06	-6.60377e-07	0	0	1.29915e-05	0	0	0	0	7.69694e-06	0	0	0	1.8487e-06	1.21079e-05	0	-9.58263e-07	0	1.6543e-05	0	0	0	5.25218e-07	0	0	-6.67468e-20	0
ATP5B	0	0	0	-0.000120943	0	0	3.97193e-06	2.27022e-05	0	0	9.2926e-05	3.74561e-05	8.03951e-05	-3.01391e-08	2.67034e-07	0	4.76297e-05	0	0	0	0	-9.596e-07	0.000539386	0	0	5.77376e-07	7.33596e-06	0	-6.25694e-07	0	0	4.39525e-05	0	0	3.10683e-07	9.47359e-07	2.02641e-05	0	0	0	1.81313e-06	0	0	-0.000232924	2.05994e-05	0	0	-1.14326e-19	0
ATP5C1	0	0	-2.59287e-05	-6.16496e-05	0	0	0	3.54394e-05	0	0	0	1.1587e-05	0	0	0	0	0	0	0	0	0	0	4.47073e-05	0	0	0	-3.89985e-09	-6.17083e-06	0	0	0	0	-8.88735e-06	0	2.11396e-07	-8.47873e-06	7.10245e-06	0	0	0	-6.20697e-07	0	0	0	-9.22732e-06	0	0	-7.4477e-15	0
ATP5D	0	0	-1.07758e-06	0	0.000361768	0	0	5.38072e-05	0	0	0	9.51144e-05	0	2.68875e-08	0	0	4.43402e-05	1.88074e-06	0	0	0	0	0	0	0	0	0	0	-7.56933e-06	0	0	0	2.46307e-06	0	2.01046e-06	-1.37847e-05	0.000124824	0	0	8.17141e-06	1.94952e-07	0	0	0	2.28329e-07	0	0	-1.16877e-16	0
ATP5F1	0	0	0	-2.2154e-05	0	0	-3.6639e-06	1.61178e-05	7.905e-06	0	0	0.000131592	1.22623e-07	-1.36067e-07	3.63367e-06	0	7.44623e-05	0	0	0	2.01251e-05	0	3.0895e-05	1.28938e-06	0	0	1.38957e-06	7.17726e-07	0	0	0	0	0	0	5.27726e-07	0	0	0	-0.00015366	0	0	0.000297165	0	0	1.03257e-06	0	8.86777e-07	-4.09114e-11	0
ATP5H	0	0	0	-0.000857717	0	0	3.96134e-05	0	0	0	0.000254957	9.08744e-06	8.16655e-05	-1.57365e-07	1.64116e-06	0	0	0	0	0	0	-9.67574e-07	0.000238352	-1.21629e-06	0	7.69324e-07	2.63537e-05	-8.53455e-06	0	0	0	1.32007e-05	0	0	0	1.69578e-06	0	0	-0.00287501	0	0	0	0	0	-1.19718e-06	0	4.07934e-06	-2.05031e-12	0
ATP5I	0	0	0	-0.000600722	0	0	0	0.000108862	0	0	-1.48958e-05	0	1.22237e-06	0	-1.09525e-06	0	0	0	1.43991e-05	0	0	0	0	0	0	0	5.68982e-08	-5.42944e-06	0	0	0	-5.22872e-05	-4.18263e-05	0	-4.86542e-07	0.000360343	1.9419e-05	0	0	0	2.05443e-05	0	0	0	-1.71712e-06	0	0	0	0
ATP5J	0	0	0	-0.000449191	0	0	0	5.52508e-05	0	0	0	0.000216085	4.7235e-06	-1.09599e-07	3.19813e-05	0	0	0	0	0	0	1.17308e-10	0	8.49648e-05	0	0	2.16828e-05	1.15654e-06	3.09152e-05	0	0	0	2.21819e-05	0	6.47557e-08	5.17369e-07	0	0	-0.000166289	0	-1.82209e-05	0.000408153	0	0	0	0	0	0	0
ATP5J2	0	0	-3.78757e-07	-6.48877e-05	0	0	0.000100233	-8.08772e-06	0	0	0	1.07895e-05	0	-5.23384e-07	0	0	0	0	0	0	0	-1.4075e-07	1.14382e-06	0	-4.18898e-06	0	0	-0.000113501	4.5826e-06	-1.64898e-05	0	-6.02515e-06	0	0	0	-2.74716e-05	-6.08249e-05	0	-0.00144045	0	1.64985e-05	0	0	0	0	0	0	4.66119e-17	0
ATP5L	0	0	-0.000195351	-0.000650381	0	0	0	0	0	0	0	0	1.2744e-05	-1.30704e-07	-2.22582e-05	0	0	0	0	0	0	1.09374e-07	-1.48202e-05	0	0	-5.70497e-07	3.65364e-05	-5.18755e-07	-2.13894e-05	0	0	7.6111e-06	-4.75266e-06	0	0	0	-9.8106e-07	0	2.14791e-05	0	6.35937e-06	2.48763e-07	0	0	0	0	-0.000125001	0	0
ATP5O	0	0	-3.52977e-06	-0.000519666	0	0	1.26392e-07	7.44374e-05	3.05951e-05	0	1.53394e-05	0	0.000105437	-6.69085e-08	0	0	0	0	0	0	0	-4.9308e-08	0	0	0	0	6.5219e-06	-1.41115e-06	-7.27359e-08	0	0	2.38831e-06	0	0	1.81796e-08	3.67637e-06	2.54443e-05	0	0	0	5.25577e-06	0	0	-0.000242152	7.62528e-06	0	0	0	0
ATP5S	0	0	-4.2886e-06	0	0	0	0	7.5443e-06	2.33845e-05	0	-2.45927e-05	0	0	-4.35781e-07	-3.55842e-05	0	-8.78531e-05	0	0	0	0	-2.01113e-07	-0.000244316	-9.30249e-08	9.50948e-05	1.68339e-07	0	0	-0.000150181	0	0	0	0	0	-5.43489e-08	0.000159586	0	0	0	0	1.33877e-05	4.12964e-06	0	0	-0.000273008	0	-1.0816e-05	-6.99999e-19	0
ATP6AP1	0	0	8.02967e-07	0.000174898	0	0	3.68933e-06	-9.95785e-05	0	0	0	0	-1.59218e-07	0	3.74631e-06	0	0	0	3.59686e-05	0	0	-2.66544e-06	4.90892e-06	2.5141e-06	0	0	0	0.000127046	0	0	0	1.34285e-06	0	0	0	3.468e-05	-0.000207196	0	-5.64261e-06	0	0.000187574	0	0.000125133	0	2.87e-06	0	0	0	0.000232601
ATP6AP2	0	0	1.09208e-06	0.00143771	0	0	1.53189e-07	-0.00022482	0	0	0	6.28981e-06	-1.6226e-06	1.68338e-06	0	0	3.88279e-05	0	0	0	0	0	0	2.57003e-06	0	0	0	0	0	0	0	9.33149e-07	5.18613e-05	0	0	4.99055e-06	0	0	0	0	2.76459e-05	0	0	0	5.97542e-05	0	1.30125e-05	0	0.000322073
ATP6V0A1	0	0	0	-6.31851e-06	0	0	0	-5.5101e-07	0	0	-1.54607e-06	0	0	-1.04563e-08	0	0	0	0	1.00867e-05	0	0	-3.3936e-08	0	2.17036e-05	4.32848e-05	0	0	-8.34307e-07	-1.71624e-06	0	0	0	0	0	-3.64578e-07	0	0	0	-8.71312e-05	0	0	4.51902e-05	0	0	-3.83227e-08	0	0	1.1512e-17	0
ATP6V0A2	0	0	-1.25923e-05	1.82576e-06	0	0	0	0	-3.43603e-05	0	-2.72046e-07	-0.00020698	0	-1.68535e-07	-5.52751e-05	0	-1.33402e-05	0	0.000377535	0	-6.69476e-05	5.39012e-11	-0.000652205	-1.12881e-06	8.08655e-05	-3.0362e-07	0	-0.000426392	-1.35215e-05	0	0	0	0	0	-8.71785e-07	0.000274681	-5.88605e-06	0	0	-2.39626e-05	2.54136e-06	0	0	0	-0.00063504	0	-4.68703e-05	1.39925e-18	0
ATP6V0C	0	0	0	0.000111468	0	0	0	-1.09275e-05	0	0	0	0	0	-6.29516e-08	0	0	0	-2.48222e-06	7.53841e-06	0	0	-2.42551e-09	1.29344e-05	1.80145e-05	0	5.60048e-07	-1.97253e-07	3.68626e-06	4.43589e-07	0	-2.79889e-06	0	0	5.75251e-05	0	0	-1.31302e-05	0	-1.58314e-05	0	1.72932e-05	0	0	0	7.3032e-07	0	1.13369e-05	0	0
ATP6V0D1	0	3.07112e-06	0	2.80646e-05	0	0	0	-2.50331e-07	-1.18572e-05	0	-3.32865e-06	3.29832e-07	-8.83843e-06	0	0	0	0	4.95264e-06	0	0	0	1.08372e-07	-5.18418e-05	8.10372e-09	0	-8.53212e-08	9.40073e-07	0	0	0	0	-1.97078e-05	0	0	-2.1483e-06	0	0	0	-0.000519122	0	2.30164e-06	0	0	0	-3.9603e-05	0	0	0	0
ATP6V0D2	0	0	1.46942e-06	0	0	0	0	0	0	0	0	0.00147641	0	0	9.00667e-05	0	0	5.62297e-06	0	0	0	4.05586e-07	1.15911e-06	4.88225e-06	8.71024e-05	-2.3101e-06	1.13371e-05	0.000269525	0	0	0	0	0.000380813	0	4.24355e-06	-2.65399e-06	0	0	-2.41576e-05	6.5664e-07	0	3.03416e-05	0	0	-7.54119e-08	0	0	0	0.000892753
ATP6V1A	0	0	4.55544e-06	3.04776e-07	-0.00110325	0	0	-5.67995e-07	0	0	0	3.87891e-07	-5.35359e-06	0	1.93327e-05	0	-2.45714e-06	0	0	0	0	2.58719e-07	-2.02833e-05	0.000267531	0	-2.74752e-08	0	5.62779e-05	2.58022e-07	0	0	0	0	0	-2.64869e-07	4.0932e-06	-1.7705e-05	0	0	0	0	0	0	0	1.11411e-06	0	0	1.04521e-18	0
ATP6V1B2	0	0	-7.42272e-07	-7.09502e-07	0	0	0	-2.56494e-07	0	0	0	-3.9528e-06	0	0	-3.90439e-05	0	0	-9.568e-05	0	0	0	1.55765e-07	-2.46295e-06	0	0	-1.6788e-06	0	2.04129e-06	0	0	0	-5.90747e-08	0	0	-1.05931e-07	2.19559e-05	-5.24921e-05	0	0	0	0	0	0	0	7.58268e-06	0	-3.49988e-05	0	0
ATP6V1C1	0	0	4.5343e-06	0	0	0	-5.25505e-06	0	0	0	-6.79393e-05	0	-2.85327e-06	0	5.44399e-06	0	0	0	0	0	0	1.05117e-05	0	7.44553e-06	0	0	0	0	1.47609e-05	0	0	-6.06273e-06	1.19777e-05	4.70261e-06	0	0	1.45524e-06	0	0	4.66723e-05	-3.20577e-06	0	0	0	0	0	2.39357e-07	0	0
ATP6V1D	0	0	-6.60351e-08	-1.75585e-05	0	0	0	1.03803e-06	0	0	0	-1.62244e-05	0	0	0	0	0	-2.04588e-06	0	0	0	4.89604e-08	0	4.96158e-08	0	0	4.21659e-07	-6.95567e-06	2.99442e-06	0	0	0	-8.47184e-05	0	-4.55766e-07	5.18336e-06	0	0	0	6.54586e-05	4.06219e-06	0	0	0	0	0	-9.12177e-07	0	0
ATP6V1E1	0	0	0	-1.71325e-06	0	0	0	-3.23572e-07	0	0	0	0	0	4.68181e-07	0	0	0	-0.000146152	0	0	0	9.84994e-07	-2.39024e-05	1.86704e-07	0	-1.74979e-07	1.36718e-08	4.466e-07	0	0	0	0	0	0	0	8.2904e-06	-2.47794e-05	0	0	0	0	0	0	0	-8.30927e-08	0	-1.90918e-06	0	0
ATP6V1F	0	0	0	-1.48506e-05	0	0	-6.41701e-05	-2.92489e-06	0	0	-1.04079e-05	0	0	0	1.04538e-05	0	0	0	0	0	0	8.16138e-06	0	3.98748e-05	5.43252e-06	1.46901e-09	0	0.000190342	0	0	1.30064e-05	1.12382e-05	0	0	0	0	-0.000118361	0	0	0	8.12592e-06	0	0	0	1.60059e-05	0	0	0	0
ATP6V1G1	0	0	4.47404e-07	8.95971e-07	0	0	0	-9.73332e-08	0	0	-9.26021e-06	0	0	9.27052e-08	0	0	-1.81587e-06	-2.18875e-06	4.37364e-05	0	0	0	-6.02756e-05	1.61873e-10	2.85414e-05	-3.60514e-07	0	0	0	0	0	0	0	0	0	1.09544e-05	-8.64643e-06	0	0	0	4.26329e-07	0	0	0	-8.8778e-07	0	-2.73437e-07	7.26073e-10	0
ATP6V1H	0	0	0	-9.61515e-09	0	0	0	1.41754e-07	0	0	2.58523e-06	-6.69151e-06	0	0	-3.76298e-06	0.000167536	0	-3.78096e-05	0.000166934	-9.35983e-05	0	0	-2.54802e-05	1.97773e-05	0	-6.17819e-07	0	0	-3.64294e-07	0	0	0	-8.09849e-05	0	-2.86788e-07	0	-4.0229e-05	0	0	0	4.71894e-05	0	0	0	0	0	0	-8.67449e-11	0
ATP8B1	0	0	-8.55602e-07	0	5.93027e-08	0	0	0.000114334	0	0	0	0	0	0	0	0	0	9.03346e-07	0	0	0	-1.87962e-07	0	0	0	0	5.82417e-07	0	-1.12149e-05	0	0	0	0	0	-3.44121e-08	0	0	0	0	0	0	3.47042e-05	0	0	-3.93442e-05	0	0	-9.92941e-13	0
ATP9A	0	0	1.02796e-05	0.000410807	0	0	0	-1.09356e-07	0	0	0	0	0	3.32256e-07	3.9765e-05	0	3.15746e-06	4.72986e-06	0	0	0	0	0	1.15065e-06	0	0	0	2.11773e-06	1.93766e-06	8.81425e-05	0	0	0	0	7.99366e-07	0	0	0	0	0	0	0	0	0	-2.41721e-07	0	1.28455e-06	0	3.07113e-05
ATPAF1	0	0	-1.32868e-06	7.03046e-06	0	0	4.88822e-05	1.73461e-06	0	0	0	9.22886e-06	0	-4.73961e-09	-4.31596e-05	0	0	0	0	0	0	-8.92419e-07	-5.86736e-06	0	0	0	0	-2.70668e-06	-6.83654e-05	0	0	0	0	0	0	-5.83497e-05	1.78073e-05	0	0	0	5.42977e-05	0	0	0	0	0	0	0	0
ATPAF2	0	-8.95564e-06	-1.72605e-05	-4.05747e-07	0	0	0	2.28642e-07	-3.43521e-05	0	0	0	0	0	-1.32647e-05	0	-2.19916e-05	0	0	0	-1.37726e-05	-2.10117e-07	-0.000161731	-4.32704e-07	0	0	5.55701e-07	-6.08605e-05	-4.1426e-06	0	0	0	0	0	-3.74332e-08	0	2.36782e-05	0	2.05983e-06	0	-9.28517e-07	0	0	0	-1.23654e-05	0	-9.3145e-07	-1.46847e-13	0
ATRIP	0	0	7.13529e-05	0	0	0	3.78362e-07	1.67957e-06	0	0	1.57603e-06	0	0	-5.13279e-06	0.000130542	0	0	-6.95157e-06	-1.34912e-05	0	2.88715e-06	0	0.000103181	5.62725e-06	0	2.84121e-07	1.2296e-06	9.98718e-05	2.95068e-05	0	0	0	0.00015609	-3.01565e-06	4.19947e-06	8.82547e-06	0	0	0	8.21732e-06	-3.42969e-05	1.95751e-05	0	0	0	0	2.22502e-05	0	0.000515761
ATRX	-0.000201531	0	0	0	0	0	9.9017e-08	-3.69193e-05	0	0	-0.000742491	-7.6135e-06	-1.34713e-05	7.35098e-07	3.92561e-06	0	-4.68797e-06	0	7.72574e-06	0	0	5.00393e-07	-6.62073e-05	0	1.9567e-05	0	9.41647e-08	6.13715e-05	-4.70491e-06	0	0	-7.42093e-06	3.63393e-06	0	-8.4662e-08	0.000137605	-0.000146382	0	0	0	-4.28457e-06	0	0	0	0	0	0	0	0
ATXN10	0	0	0	-8.16954e-08	0	0	-4.589e-05	-5.45313e-07	0	0	0	0	0	0	0	0	0	-0.000946069	0	0	0	0	0	0	0	0	-2.06692e-08	2.70863e-05	1.37823e-07	0	0	0	0	-4.72414e-07	0	0	-4.08881e-07	0	0	0	0	0	0	0	3.38956e-06	0	-7.59029e-06	-6.60518e-15	0
ATXN2	0	0	-2.30442e-09	-1.00283e-05	0	0	7.36736e-08	0	0	0	0	0	0	0	-2.28721e-06	0	0	0	0	0	0	-1.2612e-09	7.9095e-07	1.12884e-06	0	1.09645e-06	0	-8.85499e-06	-4.54312e-06	0	0	0	0	0	0	-7.66325e-06	0	0	0	0	1.86071e-06	0	0	0	0	0	0	1.32231e-14	0
ATXN2L	0	0	5.30902e-07	9.92573e-05	0	0	2.6996e-06	-1.32824e-05	0	0	0	0	0	4.77022e-07	1.93623e-05	0	0	0	0	0	0	6.47026e-07	-4.48186e-07	1.30404e-05	1.03681e-05	0	-7.82371e-08	9.01411e-06	4.36571e-05	0	0	0	0	0	1.38898e-07	0	-2.41573e-05	0	0	0	0	0	0	0	3.1941e-06	0	0	2.12915e-16	1.25585e-05
AUH	0	0	0	-6.41955e-07	0	0	0	5.48906e-07	0	0	0	0	0	0	-8.22436e-06	0	0	2.10001e-06	-2.08035e-05	0	0	0	4.91866e-05	-8.70819e-06	0	3.12626e-07	5.09226e-08	0	-4.21254e-06	0	-1.01065e-05	0	0	3.06464e-05	0	-3.03822e-06	1.30593e-05	0	8.09831e-06	0	0	1.69383e-05	0	0	-9.24586e-07	0	4.26936e-07	-2.25458e-17	0
AUP1	0	0	0	4.73804e-07	0	0	-1.4836e-06	-6.03903e-07	0	0	0	-1.02604e-05	0	0	-8.86695e-06	0	0	0	1.08639e-06	0	0	-6.07179e-08	-3.06389e-05	1.01658e-05	2.22996e-05	-8.18779e-06	0	0	0	0	0	0	-5.02989e-07	0	0	8.52865e-05	0	0	0	0	5.24901e-08	0	0	0	-8.62659e-06	0	6.62989e-07	2.49863e-17	0
AURKA	0	0	2.78106e-05	0.000400662	0	0	-1.10859e-05	0	0	0	0	-3.09321e-06	0	1.87942e-07	7.70922e-06	0	0	0	9.68279e-07	0	0	9.7822e-06	-4.43463e-06	1.63296e-05	0.000170293	6.16627e-09	-7.79721e-07	2.90769e-05	3.70236e-08	0	0	0	0	0	0	0	1.39328e-06	0	0	0	0	0	9.95559e-05	0	0	0	0	3.50602e-06	1.31188e-05
AURKB	0	0	0	0.000239599	0	0	0	-4.93879e-07	0	0	0	-6.56171e-07	0	0	8.27927e-07	0.000139883	0	0	6.56756e-06	0	0	4.21555e-06	-2.24482e-05	0	0	-7.48353e-10	0	0	2.63014e-06	0	0	0	-4.03905e-05	0	0	-5.26436e-06	-6.36347e-05	0	0	0	0	0	0	0	-0.000138276	0	0	3.37516e-20	1.73094e-06
AVEN	0	7.24617e-05	0	0	0	0	0	8.32601e-05	0	0	2.3617e-06	0	8.55076e-06	-1.00672e-06	1.62731e-06	0	0	1.66717e-05	0	0	0	1.57322e-07	5.61399e-07	1.48161e-07	0	1.24217e-07	1.64444e-05	6.40707e-06	-0.000116688	0	0	1.10767e-06	0.000238194	0	0	2.65245e-07	-1.99286e-06	0	-7.96406e-05	0	-4.78523e-06	0	0	0	-8.87333e-06	0	0	0	0
AVL9	0	0	9.97744e-07	7.26929e-06	0	0	3.30535e-08	0.000145324	0	0	5.04691e-06	5.94149e-06	0	-1.16116e-06	0	0	4.19535e-06	0	0	0	0	-1.55542e-07	0.00054336	0	0	0	0	-1.55422e-06	-6.98538e-06	0	0	0	0	0	5.26593e-08	-2.1226e-06	0.000134367	0	0	0	3.57403e-06	6.12616e-05	0	0	0	0	0.000166052	-3.02334e-05	0
AZGP1	0	0	-1.85771e-06	2.11307e-05	0	0	0	0	0	0	9.50338e-07	8.90687e-06	0	0	0	0	0	7.95036e-05	0	0	0	-2.64899e-07	5.52725e-06	-0.000274112	0	4.0104e-09	3.32831e-07	-2.38621e-06	0	0	0	1.93698e-05	0	0	0	-1.74474e-05	4.7411e-08	0	0	3.54654e-06	2.39937e-06	0	0	0	-3.59818e-05	0	1.27579e-06	-5.08461e-11	0
B2M	0	0	0	0.000252418	0.000356186	0	0	-4.42355e-06	-2.78931e-05	0	0	0	0	2.68382e-07	1.34804e-05	0	0	0	0	0	0	0	-2.54597e-05	0	0.000397034	0	0	-1.71393e-07	3.28373e-07	0	0	1.14484e-06	0	3.10405e-06	1.75161e-07	0	0	0	-9.75916e-06	0	3.33474e-05	6.51136e-06	0	0	-1.18955e-05	0	0	2.53991e-11	2.66227e-06
B3GALT5	0	0	4.79955e-06	-2.64456e-06	1.09789e-06	0	0	1.39976e-06	0	0	7.04567e-06	3.41019e-05	0	-3.54061e-07	1.15315e-05	0	0	2.56862e-09	-9.86263e-06	0	0	0	9.29997e-05	-5.54962e-05	0	1.05613e-06	0	2.75742e-05	0	0	0	0	0	0.000133206	2.50618e-06	0	0.000336573	0	0	0	0	0	0	0	-9.34674e-06	0	0.000248684	2.5113e-13	9.08257e-05
B3GAT3	0	0	1.15675e-06	0	0	0	1.76768e-05	-7.53088e-06	-5.348e-06	0	-1.37343e-05	9.32222e-07	0	-1.05396e-07	1.28276e-05	0	0	0	0	0	0	0	-7.00737e-06	7.78976e-06	0.000122288	0	0	1.23426e-05	0	0	0	1.12539e-05	5.41007e-05	0	0	0	-0.000148318	0	0	0	0.000204123	8.58867e-05	0	0	0	0	0	1.39646e-15	0
B3GLCT	0	0	0	7.77558e-05	0	0	-2.78919e-05	-1.59169e-06	-5.81489e-06	0	0	-1.92562e-05	-7.74648e-07	0	-7.83793e-05	0	0	0	0	0	-4.18351e-05	-3.47349e-08	0	0	0	0	-1.00785e-05	-2.95524e-05	-5.79597e-06	0	0	0	-8.24209e-06	0	0	0	3.24206e-05	0	0	0	0.00055904	-8.46182e-05	0	0	-1.49682e-05	0	1.25341e-05	0	0
B3GNT3	0	0	-2.99785e-07	4.86367e-05	0	0	0	4.90586e-07	0	0	0	0	0	0	-4.63968e-09	0	0	0	0	0	0	-8.99943e-08	0	-2.49134e-07	0	0	0	-1.69196e-06	-1.44697e-05	0	0	0	0	2.82213e-06	0	-2.2278e-06	1.69387e-06	0	0	0	9.4748e-05	0	0	0	-2.73457e-05	0	0	1.28398e-10	0
B3GNT6	0	0	1.99978e-05	0	2.88742e-05	0	-6.60584e-05	3.73208e-06	9.8435e-05	0	-7.2628e-07	-0.000117374	-7.8827e-07	0	0	0	-6.93438e-06	5.23105e-05	0	0	0	0	-3.43604e-06	4.40798e-07	4.04462e-05	0	-4.8712e-07	0	0	0	0	-3.57568e-05	-9.09472e-05	-2.60842e-06	0	0	8.27527e-05	0	-3.73084e-05	-4.02343e-05	-3.55487e-06	0	0	0	0	0	0	0	0
B3GNT7	0	0	4.04322e-07	-5.1802e-06	0	0	-0.000873072	7.84721e-08	6.14203e-05	0	0	0	0	2.47557e-06	0	0	0	-9.9022e-07	0	0	0	0	1.78703e-05	7.05265e-07	0	1.65718e-06	-2.71831e-08	3.72391e-05	0	0	0	0	2.09045e-05	0	0	-5.46335e-06	0.000615934	0	0.000606941	0	-0.000111079	0	0	0	6.84713e-06	0	1.94027e-05	0	0
B4GALT1	0	0	1.29844e-07	0.000112435	0	0	0	0	-1.17376e-09	0	7.52567e-06	0	0	0	0	0	0	0	0	0	-6.60214e-07	2.3147e-07	0	-3.29798e-06	1.36489e-05	2.08602e-06	-5.33164e-08	-3.01896e-09	-3.34409e-07	2.43509e-05	-1.74158e-05	0	0	0	0	0	0	0	0	0	2.95377e-05	0	0	0	-1.17481e-05	0	0	7.42034e-14	0
B4GALT4	0	0	0.00021116	6.20281e-05	0	0	-8.91243e-08	1.22815e-06	-1.59865e-06	0	0	0	-4.96488e-06	2.17718e-06	0	0	2.19096e-06	0	0	0	0	0	0	3.84133e-06	0	1.32571e-06	0	-2.11591e-06	6.02794e-05	0	0	0	9.76575e-06	0.000213895	2.08103e-08	-7.10011e-06	0	0	-2.77904e-06	0	0	0.000178968	0	0	0	0	5.96523e-05	0	0
B4GAT1	0	0	2.89272e-07	-1.05656e-05	0	0	0	0	0	0	0	-6.29182e-07	1.0921e-05	0	1.20781e-05	0	0	0	0.000252258	0	0	1.33463e-06	0	1.11749e-06	0.00123212	0	0	2.2077e-05	9.67149e-06	0	0	0	0	0	0	0	-1.04411e-05	0	-1.83433e-05	0	0	0	0	0	0	0	0	-6.60686e-14	0
BABAM1	0	-1.88381e-05	2.04111e-06	-0.000325402	0	0	-1.74424e-05	-3.31127e-05	0	0	0	0	0	0	-4.40125e-06	0	0	-1.51502e-06	0	1.04985e-06	0	1.99632e-08	4.26319e-05	-1.76768e-06	0	0	-1.91842e-09	0	1.99216e-05	0	0	-1.75877e-05	-2.531e-06	0	0	0	2.89764e-05	0	0	-6.435e-05	-0.00196564	-0.000363529	0	0	0	0	0	9.04839e-14	0
BAG1	0	0	-5.6685e-06	0	0	0	9.95419e-06	3.66404e-07	0	0	0.000535859	0	0	0	0	-0.000138329	0	2.56249e-06	0	0	0	-2.22602e-07	1.54832e-05	-0.000570065	0	1.73337e-06	0	0	-3.43078e-05	0	-0.000256756	0	0	2.06878e-06	0	0	0	0	-2.0713e-05	0	0	0	0	0	-1.22321e-05	0	0	0	0
BAG2	0	0	-6.46776e-08	0	0	0	0	1.35963e-05	0	0	0	0	0	0	0	0	0	0	0	0	0	0	-1.41884e-06	2.05999e-05	0	-3.30315e-06	0	0	0	0	0	0	0	0	0	8.76567e-06	-3.08717e-07	0	0	0	0	0	0	0	1.57676e-06	0	-1.84073e-05	0	0
BAG3	0	7.0238e-05	9.72911e-07	0	0	0	0	1.25156e-06	0	2.00607e-06	0	2.05972e-05	0	0	0	0	2.89328e-05	-3.38455e-05	-7.62538e-05	6.48721e-05	9.49214e-06	2.59996e-06	4.99849e-05	5.51675e-06	0	0	-3.09155e-09	4.88382e-05	3.55579e-07	0	0	-8.36371e-06	0.000426031	0	5.30076e-07	0	6.06131e-05	0	8.57886e-07	7.21187e-05	-2.14728e-06	0	0	0	0.000315042	0	5.34764e-06	6.45784e-16	4.81882e-06
BAG5	0	0	-0.000865135	-6.62079e-06	0	0	0	4.52307e-06	0	0	0	-4.83357e-06	0	3.36393e-07	-9.45136e-05	0	-1.96484e-05	3.15766e-05	2.20345e-05	0	0	1.31321e-06	-0.000138801	-7.49321e-07	0	-2.2593e-06	0	-5.56732e-05	-0.000230525	0	0	0	0	0	-1.0433e-05	-5.07868e-06	-5.92744e-06	0	0	-0.000215519	0	0	0	0	-0.000216987	0	-0.000195587	-9.29446e-17	0
BAG6	0	0	0	0.000125055	0	0	0	-7.71024e-05	0	0	-4.19689e-05	0	-1.14836e-05	8.82949e-07	7.04193e-06	0	0	0	0	0	0	2.35953e-06	-0.000173217	0	0	1.89562e-08	-1.10511e-06	2.34122e-06	2.56482e-06	0	0	0	0	0	0	-2.12444e-07	-0.000275753	0	0	0	0	0	0	0	1.54007e-05	0	0	5.87799e-19	0
BAIAP2	0	0	1.10446e-05	2.10115e-05	0	0	-6.04422e-08	-3.63814e-05	0	0	0	-1.12043e-05	-1.95244e-07	0	1.61957e-05	0	0	-8.12095e-06	0	0	0	2.0366e-06	3.45032e-06	0	0	0	-2.67915e-07	2.13202e-05	0	0	0	0	0	0	0	0	0	0	0	0	0	0	0	0	0	0	1.23678e-06	0	0
BAIAP2L1	0	0	5.74327e-06	2.29753e-05	0	0	0	6.76229e-06	0	0	0	0	0	-1.94008e-07	0	0	0	0.000144324	0	4.07322e-06	0	0	0	-4.25702e-06	0	0	0	0	-0.000201667	0	0	0	0.000488559	0.000118645	0	0	0	0	-1.71401e-05	0	0	0.00312537	0	0	-2.02522e-05	0	0	0	0
BAK1	0	0	-6.44924e-07	-6.50122e-05	0	0	0	-1.6817e-07	0	0	0	0	-1.12684e-07	0	-0.000225914	0	0	0	0	0	0	-9.54147e-07	-3.32963e-05	-2.59605e-05	-5.16564e-05	5.93594e-07	0	-4.98613e-06	-8.26426e-06	0	-4.34972e-05	0	-1.5658e-05	6.55119e-05	-7.50099e-07	-1.65787e-05	0.000205172	0	3.14156e-06	0	-2.90541e-05	-5.29431e-05	0	0	0	0	-1.78004e-05	3.94045e-20	0
BANF1	0	0	-8.22371e-06	0	0	0	0	-1.03112e-05	0	0	-2.47607e-06	-7.87387e-05	1.09191e-06	3.69648e-06	-2.52248e-05	0	0	0	1.10961e-05	0	0	3.22051e-07	-0.000885888	-1.47517e-05	0	-6.28179e-07	4.0736e-07	9.9814e-07	-8.05054e-05	0	0	3.52412e-06	0	0	0	1.48204e-05	-7.1337e-05	0	2.56388e-05	0	0	0	0	0	6.37928e-07	0	-0.0011449	0	0
BAP1	0	2.86781e-06	-3.17226e-05	0	-8.99288e-11	0	0	9.29989e-05	0	0	0	-8.46825e-06	0	1.55888e-08	-3.01157e-05	0	0	0	6.04159e-05	-2.63854e-06	0	0	-9.75572e-05	0	-0.000195687	0	2.08165e-07	0	-1.24921e-05	0	0	5.62776e-06	-0.000191272	0	-1.96464e-06	0	-0.000224458	0	0	-2.2304e-06	5.09376e-06	0	0	0	-0.000514026	0	-0.000143789	0	0
BASP1	0	0	1.32569e-05	0	0	0	-1.02694e-08	2.88434e-07	0	0	-0.000212061	0	0	3.53538e-07	1.70986e-05	0	0	0	0	0	0	8.04353e-06	-9.70013e-06	0.00015325	0.000230752	-1.49327e-06	0	1.18916e-05	0	0	0	0	0	0	0	7.11931e-07	1.84814e-05	0	1.8126e-05	0	-1.49224e-06	0	0	0	-7.33268e-07	0	0	0	0
BAX	0	0	-1.65403e-07	2.58769e-05	0	0	0	-1.04399e-05	2.34142e-05	0	0	-8.78273e-06	0	0	-1.57255e-06	0	0	0	6.12635e-06	0	0	1.62834e-08	-1.31444e-07	-5.78369e-06	0	9.85392e-06	0	-4.47294e-06	1.33161e-06	0	0	0	-4.80566e-05	0	-3.11795e-08	0	-0.000500541	0	-1.97312e-05	0	2.68992e-05	0	0	0	-7.48395e-05	0	-1.03235e-06	0	0
BAZ1A	0	0	0	-6.40886e-07	0	0	0	0	0	0	9.38982e-07	2.69543e-05	0	8.49779e-07	0	0	0	4.41024e-05	0	0	0	0	0	1.50158e-06	0	-1.93581e-07	-4.68052e-08	-3.27509e-06	9.12277e-09	0	0	-1.58678e-06	0	0	0	-5.64956e-05	1.7994e-06	0	0	0	4.00035e-07	-3.61826e-06	0	0	3.0513e-06	0	0	0	-2.64537e-05
BAZ1B	0	0	0	2.60178e-06	0	0	0	-4.75889e-06	0	0	4.24047e-06	0	0	0	0	0	0	6.61966e-06	1.07305e-06	0	0	5.60727e-07	0	7.11381e-06	-0.000890048	-1.95511e-06	-1.66207e-07	-0.000196265	0	0	0	-2.67044e-06	-2.53515e-05	0	-7.24184e-09	0	0	0	-1.43841e-05	0	6.61658e-06	0	0	0	0	0	0	0	0
BAZ2A	0	0	0	-0.000122032	0	0	0	4.71798e-06	0	0	7.62367e-06	0	0	0	0	0	0	-3.53407e-06	0	0	0	0	0.000522899	0	0	0	-6.55914e-08	-1.15022e-05	1.03573e-05	0	0	-0.000389121	1.85774e-06	0	0	-2.86086e-05	0.000131907	0	0	0	-2.90006e-05	0	0	0	1.52809e-06	0	5.80026e-06	0	0
BCAM	0	0	1.18175e-05	3.31022e-05	0	0	-5.12536e-05	-4.52833e-06	-7.16353e-06	0	0	-0.000202481	0	0	3.43584e-07	0	0	0	0	0	-4.6527e-06	6.13429e-07	-3.68651e-06	0	0	2.91072e-07	0	2.9513e-06	0	0	0	0	0	0	0	0	-0.000245693	0	0	0	0	0	0	0	-2.52777e-07	0	-2.69834e-05	-1.61404e-07	0
BCAP29	0	0	-1.62951e-06	0	0	0	0	0	0	0	0	0	0	0	0	0	0	6.77511e-06	0	0	0	0	-0.000548731	0	0	-2.11262e-05	0	-1.23593e-06	-3.39735e-06	-8.23191e-06	0	0	-1.15418e-05	0	-4.13024e-09	0	-6.16723e-05	0	0	0	0	0	0	0	-4.99639e-05	0	-0.000146713	-1.52562e-09	0
BCAP31	0	0	1.25186e-06	2.46057e-05	0	0	0	0	4.36701e-05	0	0	0	-5.78396e-06	4.83228e-07	0	0	0	0	0	0	0	5.46509e-10	1.19532e-05	3.03173e-06	0	0	-1.31902e-07	7.42804e-06	0	0	0	-4.30602e-05	6.11287e-05	0	2.2365e-07	0	0	0	0	0	0	-4.39314e-07	0	0	0	0	5.59908e-05	0	0
BCAR1	0	0	3.94596e-06	1.88556e-05	0	0	0	0	0	0	0	0	-8.62647e-07	3.50192e-08	7.61634e-07	0	0	0	0	0	0	2.78212e-06	0	3.33881e-06	0	-1.38869e-08	-3.19698e-07	8.87202e-07	0	0	0	0	0	0	0	0	-4.28597e-06	0	0	0	3.87721e-07	0	0	0	-7.86598e-06	0	0	0	0
BCAS1	0	0	0	3.78998e-06	0	0	0	0	0	0	6.89569e-06	2.84003e-06	0	-3.14964e-06	7.36155e-05	0	0	0	-0.0006711	0	0	-3.38081e-06	1.83959e-06	0	0	1.52028e-07	0	-8.33611e-06	1.02263e-06	0	0	0	0	0	0	1.23146e-06	-1.22119e-07	0	-2.64917e-05	0	0	0	0	0	0	0	1.04706e-07	0	0
BCAS2	0	0	7.50523e-08	0	0	0	0	-1.44725e-07	0	0	0	4.81977e-05	0	-7.7474e-09	3.80997e-06	0	0	-3.05247e-06	0	0	0	4.39514e-07	7.15312e-07	4.84464e-05	0	0	0	4.51334e-06	3.55712e-07	0	0	-1.04558e-05	0	0	0	0	8.75428e-06	0	0	0	-7.78929e-05	0	0	0	0	0	0	4.86975e-11	0
BCAS3	0	0	2.06841e-05	0	0	0	0	0	0	0	-9.822e-06	-1.83903e-06	-4.47576e-07	0	4.96462e-06	0	0	0	0	0	0	0	-5.89318e-06	0	0.00063508	0	2.89794e-07	7.08824e-05	0	0.000527287	0	0	0	0	0	8.43331e-05	-6.019e-06	0	0	0	2.66362e-06	2.01952e-05	0	0	0	0	0	3.88479e-11	0
BCAT1	0	0	3.81911e-07	0	0	0	-0.000659143	-1.21314e-06	0	0	-1.79299e-05	0	-1.18568e-06	1.14323e-07	-0.000101034	0	0	-1.11729e-05	0	0	0	-8.22032e-06	-9.04121e-06	-0.000160736	-7.88041e-05	0	-6.40519e-06	-3.69271e-06	0	0	0	-8.32308e-05	0	0	-1.57424e-06	5.24621e-07	6.51482e-06	0	0	-1.16734e-06	-0.000959855	-5.31119e-06	0	0	-0.000101453	0	-7.09708e-06	2.08429e-13	0
BCAT2	0	0	0	-4.32327e-05	0	0	0	3.31594e-06	0	0	2.55992e-05	1.14287e-05	0	0	-6.92823e-06	0	0	-1.54643e-06	-2.86276e-06	0	0	-7.98598e-08	3.10461e-06	0	-2.27628e-06	1.7698e-06	6.14925e-07	0	0	0	-0.000100749	0	0	7.91557e-07	0	0	0	0	-9.21295e-05	0	-0.000263079	0	0	0	-1.20928e-06	0	0	-1.0059e-15	0
BCCIP	0	0.00017177	1.96612e-07	1.35937e-05	0	0	0	-2.86061e-05	0	0	-2.9192e-05	5.9519e-05	-8.77569e-07	5.04113e-07	3.17117e-05	0	0	0	0	0.000425275	0.000972925	2.91665e-07	0	3.32832e-05	-1.22128e-06	-5.05504e-07	6.20179e-07	0.000593221	9.17794e-06	0	0	0	0.000835758	0	4.45083e-07	0	4.40572e-07	0	4.59047e-05	5.37993e-05	-5.15745e-05	0	0	0	0.000827507	0	0	-3.12953e-17	0.000175695
BCKDHA	0	-0.000119024	-3.74283e-05	9.97291e-06	0	0	3.65411e-07	0	0	0	5.95571e-06	0	0	-4.2912e-06	-5.52799e-06	0	0	0	0	-8.40747e-05	0	-1.58328e-06	-6.10437e-06	-1.0827e-06	0	-1.0237e-07	8.39809e-07	-2.0462e-05	-7.52771e-06	0	0	4.78068e-05	-3.61729e-05	0	-4.64198e-07	1.86447e-06	0	0	0	-1.93474e-06	0.000254495	6.13886e-06	0	0	0	0	0	1.84851e-19	0
BCKDHB	0	0	-7.57919e-05	-4.0195e-07	0	0	6.67945e-06	3.02927e-06	-6.23703e-05	0	1.91971e-06	0	0	-4.14935e-06	-5.89219e-06	0	0	0	0	-1.75118e-07	0	-2.25024e-06	-6.51538e-06	-1.72086e-07	0	-4.1926e-08	8.6044e-07	-2.54677e-05	-3.92502e-05	0	0	1.12305e-05	-5.41372e-06	0	-3.03525e-07	0	-5.56247e-07	0	0	-2.78981e-05	0.000125181	0	0	0	0	0	0	1.27275e-17	0
BCKDK	0	0	0	6.30542e-05	0	0	0	-4.71742e-05	0	0	0	0	0	0	-8.7668e-06	0	0	-1.31757e-06	0	0	0	0	-1.64322e-05	0	6.78616e-05	0	0	5.62551e-06	-1.48275e-05	0	0	0	2.42638e-05	0	-1.92867e-07	0	0	0	0.00026642	0	-7.49987e-06	-9.09215e-06	0	0	3.52384e-05	0	0	1.40977e-19	0
BCL10	0	0	0	-2.92185e-05	0	0	-6.47758e-07	0	1.03893e-05	0	0	0	0	0	-5.61607e-05	0	0	0	0	0	0	0	-1.04235e-06	-1.42673e-06	-1.48229e-05	0	0	-6.43171e-06	0	0	0	7.79273e-07	-2.64137e-06	0	0	0	3.95408e-06	0	5.68534e-05	0	-4.27632e-05	-9.44109e-05	0	0	0	0	0	0	0
BCL2L1	0	0	4.56586e-06	1.64029e-05	0	0	0	-2.17482e-07	0	0	0	0	0	0	3.92828e-06	0	0	2.84957e-08	0	0	0	7.15642e-07	6.11634e-07	8.34776e-07	0	0	0	0	4.69388e-07	0	0	0	0	0	0	0	-2.74795e-07	0	0	0	0	0	0	0	-1.50931e-05	0	0	-6.12183e-20	0
BCL2L13	0	0	-2.85484e-05	-1.36499e-06	0	0	0	0	0	0	-5.85245e-06	0	0	0	0	0	0	0	0.00017605	-7.41528e-06	0	0	-2.31076e-05	0	4.43634e-05	0	0	3.42727e-07	-2.38325e-05	0	0	0	-1.43167e-06	0	0	0	-2.57379e-07	0	0	0	0	0	0	0	-7.62344e-06	0	-5.60944e-05	0	0
BCL2L14	0	0	0	0	0	0	0	0	5.21941e-06	0	3.67188e-06	0	0	-2.01157e-07	-7.85994e-06	0	0	8.91663e-05	0	0	0	-4.22722e-08	2.36476e-06	-7.81665e-05	-6.86287e-06	6.0729e-06	0	-1.35721e-05	-0.000162289	0	0	0	0	3.57074e-06	0	-4.5014e-06	0	0	0	0	4.7859e-05	0	0	0	-1.86051e-05	0	0	-6.11614e-18	0
BCL2L15	0	0	-3.25834e-06	1.82514e-05	0	0	0	2.06077e-05	0	0	0	0	0	0	0	0	0	0.000189221	0	0	0	4.95006e-07	-2.96969e-05	-2.00369e-06	0	0	8.45291e-07	-1.18912e-05	-4.60888e-06	0	0	1.08255e-07	0	0	0	0	0	0	0	0	3.06084e-06	0	0	0	-2.40595e-05	0	0	-1.58166e-06	0
BCL7B	0	0	-7.0007e-07	5.74725e-05	0	0	0	4.07457e-07	-1.67636e-05	0	0	-1.48865e-05	0	-7.49655e-07	-1.26271e-05	0	-5.7555e-06	0	0	0	-0.000394251	-5.34212e-08	0	-1.15557e-05	-0.000230438	7.14009e-08	-1.48691e-06	-0.000575844	1.50592e-06	0	0	0	-8.71005e-05	0	-9.03879e-07	-2.33464e-06	0	0	0	0	-1.29188e-05	1.39269e-05	0	0	-0.000212835	0	-7.46987e-06	1.58659e-19	0
BCLAF1	0	0	-0.000117757	-3.47825e-06	0	0	-4.28634e-06	0	0	0	0	-2.81502e-06	0	1.18538e-05	-0.000219235	0	0	0	0	0	-1.39454e-05	3.08736e-06	-0.000201999	-9.31103e-06	-9.66048e-05	0	-6.51954e-07	-2.1924e-07	-5.97678e-06	0	0	0	-0.000115049	0	-1.64094e-06	0	0	0	6.89859e-06	0	-6.51318e-06	-1.27371e-05	0	0	-0.000332898	0	-0.00074004	0	0
BCS1L	0	0	0	0	0	0	0	6.12624e-06	0	0	0	0	0	-5.21576e-08	-1.39953e-05	0	0	0	0	0	0	-2.58691e-06	2.08737e-05	-1.36658e-05	0	0	0	-2.80664e-05	-4.63787e-06	0	-7.16956e-06	0	0	0	0	0	0	0	-8.29803e-05	0	0	2.5543e-06	0	0	-2.1416e-06	0	0	0	0
BDH1	0	0	0	-6.73973e-06	0	0	1.03658e-05	6.17977e-06	0	0	8.72902e-05	0	2.37874e-08	2.04194e-07	-1.11907e-05	0	0	0	0	0	0	-5.54362e-07	0	-3.82617e-05	0	2.73105e-07	0	-9.88218e-06	-8.06637e-08	0	0	0	-1.86624e-05	1.26331e-05	0	-5.33677e-07	0	0	0	0	1.26269e-06	0	0	0	0	0	1.50126e-06	0	0
BDH2	0	0	-1.24681e-06	-3.60758e-06	0	0	0	0	0	0	0	0	0	0	9.18034e-07	0	0	-1.15375e-05	0	0	0	7.32546e-07	-0.000237714	0	0	0	0	2.15919e-06	0	0	0	0	-8.41102e-06	-2.89479e-05	0	-1.70836e-06	-3.39907e-06	0	0	0	-6.49554e-07	0	0	0	2.30109e-06	0	-0.000105646	0	0
BET1	0	0	4.08886e-06	0.000656429	0	0	0	0	-3.65225e-05	0	0	0.00083299	-3.77505e-08	0	2.02872e-05	0	0.000191416	0	0	0.000139848	0	0	-1.08146e-05	1.2157e-05	3.83511e-05	0	2.36356e-06	1.48693e-05	0	0	0	1.3635e-07	0.000168341	1.51134e-06	1.29804e-06	-9.63151e-05	0	0	0	0.000153194	0	4.302e-05	0	0	4.56296e-06	0	5.53738e-06	0	0.00215914
[truncated: 5,693 more rows]
[truncated: 660 more columns]

## Sheet: Table EV3C
Mean effect-size for all proteins from Kinobeads experiments across the CRC65 cell line panel as determined by elastic net regression
[truncated: 1,171 more rows]
[truncated: 659 more columns]

## Sheet: Table EV3D
Mean effect-size for Kinases from Kinobeads experiments across the CRC65 cell line panel as determined by elastic net regression
[truncated: 139 more rows]
[truncated: 611 more columns]
