# Supplementary material for: Pharmacoproteomic characterisation of human colon and rectal cancer
Source: Mol Syst Biol. 2017 Nov 3;13(11):951. doi: 10.15252/msb.20177701 (PMC5731344; doi:10.15252/msb.20177701)
Supplement: Supplementary file 6 — Table EV4 [file MSB-13-951-s006.zip › Table_EV4/README.txt]

Table EV4 – Kinases differentially expressed between the different Kinobeads Subtypes

Standardized mean difference between subtype-specific kinase expression versus overall mean expression and the corresponding local FDR (q-value) as computed using SAM for KSs.
