# Supplementary material for: Pharmacoproteomic characterisation of human colon and rectal cancer
Source: Mol Syst Biol. 2017 Nov 3;13(11):951. doi: 10.15252/msb.20177701 (PMC5731344; doi:10.15252/msb.20177701)
Supplement: Supplementary file 6 — Table EV4 [file MSB-13-951-s006.zip › Table_EV4/Table_EV4.xlsx]

## Sheet: Table EV4
Standardized mean difference between class-specific kinase expression versus overall mean expression and the corresponding local FDR (q-value) as computed using SAM
Kinase	KB	KA	KC	q-value
CDK7	-2.181	1.094	3.05	0
SYK	2.255	-1.707	-2.616	0
ACVR2A	1.985	-2.762	-1.129	0
STK24	1.643	-3.31	0.022	0
TGFBR2	1.829	-2.782	-0.818	0
MARK2	1.867	-2.12	-1.507	0
LIMK2	1.726	-0.623	-2.641	0
PKN1	-1.529	-0.039	2.89	0
EPHB2	1.299	0.542	-2.93	0
MAPK8	-1.714	2.248	1.1	0
SRC	1.711	-1.076	-2.19	0
NUAK2	1.692	-0.983	-2.24	0
FRK	1.457	-0.104	-2.623	0
STK4	-0.17	-2.213	2.382	0
NEK3	1.633	-1.277	-1.856	0
CDK1	-1.599	1.63	1.463	0
TAOK3	1.519	-0.917	-1.979	0
FGFR2	0.218	1.947	-2.224	0
CHEK1	-1.311	0.146	2.311	0
PRKG1	1.433	-1.001	-1.74	0
CSNK1E	-1.425	1.591	1.175	0
CDK17	-0.807	-0.881	2.328	0
MAPK3	1.358	-1.687	-0.96	0
PRKCD	1.312	-1.724	-0.84	0
TNK2	-0.115	-1.789	1.884	0
PTK6	1.244	-1.887	-0.56	0
ACVR1B	1.22	-1.92	-0.485	0
EPHA1	0.56	1.171	-2.139	0
STK10	-0.078	-1.809	1.834	0
INSR	1.124	-0.202	-1.909	0
EPHB3	0.512	1.157	-2.036	0
MAP2K6	1.109	-0.221	-1.864	0
MAP3K1	-0.772	-0.643	2.042	0
CDK2	-1.214	0.851	1.471	0
STK16	1.086	-0.298	-1.749	0
EPHA2	-1.089	0.325	1.73	0
ACVR1	-1.07	1.715	0.397	0
FER	-1.145	1.444	0.791	0
PTK2B	0.976	-1.844	-0.1	0
PAK6	-0.553	1.968	-0.805	0
IRAK4	1.08	-1.553	-0.566	0
PRKAA1	0.919	0.064	-1.774	0
OXSR1	1.028	-0.361	-1.582	0
PKMYT1	-1.095	0.893	1.21	0
ABL2	-0.786	-0.309	1.756	0
CIT	-0.566	-0.765	1.77	0
PRKCI	-0.853	-0.119	1.704	0
MAP3K6	0.12	1.365	-1.497	0.00532
RPS6KA1	0.943	-0.357	-1.427	0.00532
WEE1	-0.088	1.483	-1.22	0.00932
MAP3K5	0.043	1.356	-1.345	0.00932
CDK10	-0.1	-1.291	1.391	0.00932
LYN	0.632	0.45	-1.601	0.00932
CLK1	-0.955	0.78	1.055	0.00932
MERTK	0.824	-0.097	-1.448	0.00932
SIK2	0.495	-1.642	0.609	0.00932
DYRK1A	-0.904	0.488	1.233	0.00932
SLK	-0.922	1.139	0.658	0.00932
EPHA4	-0.72	1.514	-0.069	0.00932
PDPK1	0.917	-0.765	-0.998	0.00932
FYN	-0.248	-1.007	1.404	0.01383
CDK12	-0.101	-1.19	1.298	0.01383
PTK2	0.847	-0.423	-1.186	0.01383
TNIK	0.875	-0.683	-0.996	0.01383
PRKCA	0.753	-0.084	-1.328	0.01383
STK3	-0.683	-0.119	1.387	0.01383
