# Supplementary material for: Pharmacoproteomic characterisation of human colon and rectal cancer
Source: Mol Syst Biol. 2017 Nov 3;13(11):951. doi: 10.15252/msb.20177701 (PMC5731344; doi:10.15252/msb.20177701)
Supplement: Supplementary file 7 — Table EV5 [file MSB-13-951-s007.zip]

Archive with 3 entries (2 files):
- Table_EV5/
- Table_EV5/README.txt
- Table_EV5/Table_EV5.xlsx
