# Supplementary material for: Pharmacoproteomic characterisation of human colon and rectal cancer
Source: Mol Syst Biol. 2017 Nov 3;13(11):951. doi: 10.15252/msb.20177701 (PMC5731344; doi:10.15252/msb.20177701)
Supplement: Supplementary file 7 — Table EV5 [file MSB-13-951-s007.zip › Table_EV5/README.txt]

Table EV5 – Univariate and Multivariate Cox proportional hazards regression

Results of the
(left table) univariate and
(right table) multivariate Cox proportional hazards regression.
Regression coefficients (“coef”), hazard ratios (“exp(coef)”), standard errors of coefficients (“se(coef)”), Wald statistics (“z”) and its p-values (“Pr(>|z|)”) are listed.
Red colour highlights significant p-values. See also Supplemental Experimental Procedures.
