# Supplementary material for: Pharmacoproteomic characterisation of human colon and rectal cancer
Source: Mol Syst Biol. 2017 Nov 3;13(11):951. doi: 10.15252/msb.20177701 (PMC5731344; doi:10.15252/msb.20177701)
Supplement: Supplementary file 7 — Table EV5 [file MSB-13-951-s007.zip › Table_EV5/Table_EV5.xlsx]

## Sheet: Table EV5
Red colour highlights significant p-values
Univariate Cox proportional hazards regression								Multivariate Cox proportional hazards regression
Overall survival								Overall survival
category	values	coef	exp(coef)	se(coef)	z	Pr(>|z|)		category	values	coef	exp(coef)	se(coef)	z	Pr(>|z|)
Gender (Ref: Female)	Male	-0.0409	0.96	0.146	-0.279	0.78		T (Ref: T2/T3)	T4	0.677	1.97	0.163	4.15	3.29e-05
Age		0.0184	1.02	0.00823	2.24	0.025		N (Ref: N0)	N1	0.299	1.35	0.209	1.43	0.152
BMI		-0.0279	0.972	0.0167	-1.67	0.0941			N2	1.62	5.05	0.203	8	1.33e-15
Treatment (Ref: CAP)	CAPBEV	0.337	1.4	0.145	2.32	0.0206		MERTK (Ref: <= 5% (n=809))	> 5% (n=146)	0.476	1.61	0.196	2.43	0.015
Location (Ref: Right colon)	Left colon	-0.351	0.704	0.152	-2.31	0.0207		Disease-free survival
T (Ref: T2/T3)	T4	0.595	1.81	0.144	4.13	3.61e-05		T (Ref: T2/T3)	T4	0.721	2.06	0.134	5.4	6.81e-08
N (Ref: N0)	N1	0.338	1.4	0.19	1.78	0.0749		N (Ref: N0)	N1	0.516	1.68	0.165	3.12	0.00179
	N2	1.64	5.13	0.19	8.62	0			N2	1.49	4.42	0.172	8.65	0
MSI (Ref: MSS)	MSI	-0.0869	0.917	0.219	-0.397	0.691		MERTK (Ref: <= 5% (n=809))	> 5% (n=146)	0.531	1.7	0.161	3.31	0.000939
CIN (Ref: Negative)	Positive	0.0763	1.08	0.159	0.479	0.632		Recurrence-free survival
MERTK (Ref: <= 5% (n=809))	> 5% (n=146)	0.393	1.48	0.192	2.05	0.0407		T (Ref: T2/T3)	T4	0.734	2.08	0.144	5.09	3.65e-07
Disease-free survival								N (Ref: N0)	N1	0.586	1.8	0.182	3.21	0.00132
Gender (Ref: Female)	Male	0.0165	1.02	0.121	0.136	0.892			N2	1.51	4.53	0.19	7.93	2.11e-15
Age		0.00926	1.01	0.00672	1.38	0.168		MSI (Ref: MSS)	MSI	-0.573	0.564	0.271	-2.12	0.0343
BMI		-0.0291	0.971	0.0138	-2.11	0.0347		MERTK (Ref: <= 5% (n=809))	> 5% (n=146)	0.571	1.77	0.172	3.33	0.00087
Treatment (Ref: CAP)	CAPBEV	0.298	1.35	0.12	2.49	0.0128
Location (Ref: Right colon)	Left colon	-0.062	0.94	0.127	-0.489	0.625
T (Ref: T2/T3)	T4	0.611	1.84	0.119	5.14	2.69e-07
N (Ref: N0)	N1	0.417	1.52	0.152	2.75	0.00594
	N2	1.43	4.17	0.161	8.85	0
MSI (Ref: MSS)	MSI	-0.339	0.712	0.2	-1.7	0.089
CIN (Ref: Negative)	Positive	0.189	1.21	0.133	1.42	0.155
MERTK (Ref: <= 5% (n=809))	> 5% (n=146)	0.463	1.59	0.158	2.93	0.00335
Recurrence-free survival
Gender (Ref: Female)	Male	0.0416	1.04	0.13	0.321	0.748
Age		0.00362	1	0.00708	0.511	0.609
BMI		-0.0269	0.974	0.0146	-1.84	0.0665
Treatment (Ref: CAP)	CAPBEV	0.338	1.4	0.128	2.64	0.00834
Location (Ref: Right colon)	Left colon	0.0394	1.04	0.137	0.288	0.773
T (Ref: T2/T3)	T4	0.602	1.83	0.127	4.75	2.05e-06
N (Ref: N0)	N1	0.491	1.63	0.165	2.97	0.00297
	N2	1.54	4.64	0.174	8.81	0
MSI (Ref: MSS)	MSI	-0.512	0.599	0.229	-2.24	0.025
CIN (Ref: Negative)	Positive	0.194	1.21	0.141	1.37	0.17
MERTK (Ref: <= 5% (n=809))	> 5% (n=146)	0.491	1.63	0.167	2.94	0.00325
