# Supplementary material for: Pharmacoproteomic characterisation of human colon and rectal cancer
Source: Mol Syst Biol. 2017 Nov 3;13(11):951. doi: 10.15252/msb.20177701 (PMC5731344; doi:10.15252/msb.20177701)
Supplement: Supplementary file 8 — Table EV6 [file MSB-13-951-s008.zip]

Archive with 6 entries (3 files):
- Table_EV6/
- Table_EV6/README.txt
- Table_EV6/Table_EV6.xlsx
- __MACOSX/
- __MACOSX/Table_EV6/
- __MACOSX/Table_EV6/._Table_EV6.xlsx
