# Supplementary material for: Pharmacoproteomic characterisation of human colon and rectal cancer
Source: Mol Syst Biol. 2017 Nov 3;13(11):951. doi: 10.15252/msb.20177701 (PMC5731344; doi:10.15252/msb.20177701)
Supplement: Supplementary file 8 — Table EV6 [file MSB-13-951-s008.zip › Table_EV6/README.txt]

Table EV6 – Annotation information regarding the CRC65, CPTAC and drug sensitivity datasets

(A) Annotation information with respect to the CRC65 and CPTAC datasets, compiled from several publications (see Expanded View Methods). These annotations were used in Fisher’s exact tests for association with FPSs/KSs.
(B) Annotation information with respect to drugs from the different drug sensitivity datasets, compiled from several publications (see Expanded View Methods). These annotations were used in Fisher’s exact tests for target space enrichment.
