# Supplementary material for: Pharmacoproteomic characterisation of human colon and rectal cancer
Source: Mol Syst Biol. 2017 Nov 3;13(11):951. doi: 10.15252/msb.20177701 (PMC5731344; doi:10.15252/msb.20177701)
Supplement: Supplementary file 8 — Table EV6 [file MSB-13-951-s008.zip › Table_EV6/Table_EV6.xlsx]

## Sheet: Table EV6A
Annotation of the CRC65 and CPTAC datasets
Sample name	Alternative Cell line name	Reference/Commercial Source	TCGA Patient ID	TCGA mRNA Source ID	CPTAC sample ID	Dataset	CPTAC subtype	Transcriptomic subtype	Methylation subtype	CMS	Full Proteome subtype	Kinobeads subtype	Marisa subtype	Budinska subtype	Roepman subtype	Sadanandam subtype	De Sousa E Melo subtype	POLE wt	18q loss	MSI stable	CIMP Pos	MLH1 methylation Pos	MLH1 wt	MLH3 wt	MSH3 wt	MSH6 wt	APC wt	SOX9 wt	BCL9L wt	AXIN2 wt	FBXW7 wt	FAT1 wt	CREBBP wt	CTNNB1 wt	TCF7L2 wt	RNF43 wt	DKK2 wt	DKK3 wt	DKK4 wt	FZD10 wt	FAM123B wt	KRAS wt	NRAS wt	BRAF wt	ERBB2 wt	ERBB3 wt	IGF2 wt	IRS2 wt	PIK3CA wt
0A	NA	Zhang, B., Wang, J., Wang, X., Zhu, J., Liu, Q., Shi, Z., et al. (2014). Proteogenomic characterization of human colon and rectal cancer. Nature, 513(7518), 382–387. http://doi.org/10.1038/nature13438	TCGA-AA-A02O	TCGA-AA-A02O-01A-21R-A16W-07	TCGA-AA-A02O-01A-23	Tumours	D	NA	CIMP-high	CMS3	FPC	NA	NA	NA	NA	NA	CCS1	TRUE	FALSE	TRUE	NA	NA	NA	NA	NA	NA	NA	NA	NA	NA	NA	NA	NA	NA	NA	NA	NA	NA	NA	NA	NA	FALSE	NA	TRUE	NA	NA	NA	NA	NA
0B	NA	Zhang, B., Wang, J., Wang, X., Zhu, J., Liu, Q., Shi, Z., et al. (2014). Proteogenomic characterization of human colon and rectal cancer. Nature, 513(7518), 382–387. http://doi.org/10.1038/nature13439	TCGA-AA-3534	TCGA-AA-3534-01A-01R-0821-07	TCGA-AA-3534-01A-22	Tumours	C	CIN	Cluster 3	CMS2	NA	NA	NA	NA	NA	TA	CCS1	TRUE	FALSE	TRUE	NA	NA	NA	NA	NA	NA	TRUE	TRUE	NA	TRUE	TRUE	NA	NA	FALSE	TRUE	NA	TRUE	TRUE	TRUE	FALSE	TRUE	TRUE	TRUE	TRUE	TRUE	TRUE	FALSE	TRUE	TRUE
0C	NA	Zhang, B., Wang, J., Wang, X., Zhu, J., Liu, Q., Shi, Z., et al. (2014). Proteogenomic characterization of human colon and rectal cancer. Nature, 513(7518), 382–387. http://doi.org/10.1038/nature13440	TCGA-AA-3818	TCGA-AA-3818-01A-01R-0905-07	TCGA-AA-3818-01A-22	Tumours	C	Invasive	CIMP-low	CMS3	FPD	NA	NA	NA	NA	Enterocyte/Goblet-like	CCS1	TRUE	FALSE	TRUE	NA	NA	NA	NA	NA	NA	FALSE	TRUE	NA	TRUE	TRUE	NA	NA	TRUE	FALSE	NA	TRUE	TRUE	TRUE	TRUE	TRUE	FALSE	TRUE	TRUE	TRUE	TRUE	TRUE	TRUE	FALSE
0D	NA	Zhang, B., Wang, J., Wang, X., Zhu, J., Liu, Q., Shi, Z., et al. (2014). Proteogenomic characterization of human colon and rectal cancer. Nature, 513(7518), 382–387. http://doi.org/10.1038/nature13441	TCGA-AG-A02X	TCGA-AG-A02X-01A-01R-A00A-07	TCGA-AG-A02X-01A-32	Tumours	D	Invasive	CIMP-high	CMS3	FPC	NA	NA	NA	NA	Enterocyte/Goblet-like	CCS2	TRUE	TRUE	TRUE	NA	NA	NA	NA	NA	NA	FALSE	TRUE	NA	TRUE	TRUE	NA	NA	TRUE	TRUE	NA	TRUE	TRUE	TRUE	TRUE	TRUE	FALSE	TRUE	TRUE	TRUE	TRUE	TRUE	TRUE	FALSE
0E	NA	Zhang, B., Wang, J., Wang, X., Zhu, J., Liu, Q., Shi, Z., et al. (2014). Proteogenomic characterization of human colon and rectal cancer. Nature, 513(7518), 382–387. http://doi.org/10.1038/nature13442	TCGA-AG-A020	TCGA-AG-A020-01A-21R-A083-07	TCGA-AG-A020-01A-23	Tumours	D	NA	NA	CMS3	FPC	NA	NA	NA	NA	NA	CCS1	TRUE	TRUE	TRUE	NA	NA	NA	NA	NA	NA	NA	NA	NA	NA	NA	NA	NA	NA	NA	NA	NA	NA	NA	NA	NA	FALSE	NA	TRUE	NA	NA	NA	NA	NA
1A	NA	Zhang, B., Wang, J., Wang, X., Zhu, J., Liu, Q., Shi, Z., et al. (2014). Proteogenomic characterization of human colon and rectal cancer. Nature, 513(7518), 382–387. http://doi.org/10.1038/nature13443	TCGA-AF-2691	TCGA-AF-2691-01A-01R-0821-07	TCGA-AF-2691-01A-41	Tumours	E	Invasive	CIMP-low	CMS4	NA	NA	NA	NA	NA	Enterocyte/Goblet-like	CCS3	TRUE	TRUE	TRUE	NA	NA	NA	NA	NA	NA	FALSE	TRUE	NA	TRUE	TRUE	NA	NA	TRUE	TRUE	NA	TRUE	TRUE	TRUE	TRUE	TRUE	FALSE	FALSE	TRUE	TRUE	TRUE	TRUE	TRUE	TRUE
1B	NA	Zhang, B., Wang, J., Wang, X., Zhu, J., Liu, Q., Shi, Z., et al. (2014). Proteogenomic characterization of human colon and rectal cancer. Nature, 513(7518), 382–387. http://doi.org/10.1038/nature13444	TCGA-AA-A01F	TCGA-AA-A01F-01A-01R-A002-07	TCGA-AA-A01F-01A-23	Tumours	E	CIN	Cluster 3	CMS2	FPA	NA	NA	NA	NA	Enterocyte/Goblet-like	CCS1	TRUE	TRUE	TRUE	NA	NA	NA	NA	NA	NA	FALSE	TRUE	NA	TRUE	TRUE	NA	NA	TRUE	TRUE	NA	TRUE	FALSE	TRUE	TRUE	TRUE	FALSE	TRUE	TRUE	TRUE	TRUE	TRUE	TRUE	TRUE
1C	NA	Zhang, B., Wang, J., Wang, X., Zhu, J., Liu, Q., Shi, Z., et al. (2014). Proteogenomic characterization of human colon and rectal cancer. Nature, 513(7518), 382–387. http://doi.org/10.1038/nature13445	TCGA-AG-A00C	TCGA-AG-A00C-01A-01R-A002-07	TCGA-AG-A00C-01A-23	Tumours	E	Invasive	Cluster 3	CMS2	FPA	NA	NA	NA	NA	TA	CCS1	TRUE	TRUE	TRUE	NA	NA	NA	NA	NA	NA	FALSE	TRUE	NA	TRUE	TRUE	NA	NA	TRUE	TRUE	NA	TRUE	TRUE	TRUE	TRUE	TRUE	FALSE	TRUE	TRUE	TRUE	TRUE	FALSE	TRUE	TRUE
1D	NA	Zhang, B., Wang, J., Wang, X., Zhu, J., Liu, Q., Shi, Z., et al. (2014). Proteogenomic characterization of human colon and rectal cancer. Nature, 513(7518), 382–387. http://doi.org/10.1038/nature13446	TCGA-AG-A016	TCGA-AG-A016-01A-01R-A002-07	TCGA-AG-A016-01A-23	Tumours	NA	CIN	Cluster 3	CMS2	FPA	NA	NA	NA	NA	TA	CCS1	NA	TRUE	TRUE	NA	NA	NA	NA	NA	NA	TRUE	TRUE	NA	TRUE	TRUE	NA	NA	TRUE	FALSE	NA	TRUE	TRUE	TRUE	TRUE	TRUE	TRUE	TRUE	TRUE	TRUE	TRUE	TRUE	TRUE	FALSE
1E	NA	Zhang, B., Wang, J., Wang, X., Zhu, J., Liu, Q., Shi, Z., et al. (2014). Proteogenomic characterization of human colon and rectal cancer. Nature, 513(7518), 382–387. http://doi.org/10.1038/nature13447	TCGA-AG-4007	TCGA-AG-4007-01A-01R-1119-07	TCGA-AG-4007-01A-22	Tumours	NA	CIN	CIMP-low	NA	FPA	NA	NA	NA	NA	TA	CCS1	NA	TRUE	TRUE	NA	NA	NA	NA	NA	NA	NA	NA	NA	NA	NA	NA	NA	NA	NA	NA	NA	NA	NA	NA	NA	NA	NA	NA	NA	NA	NA	NA	NA
1F	NA	Zhang, B., Wang, J., Wang, X., Zhu, J., Liu, Q., Shi, Z., et al. (2014). Proteogenomic characterization of human colon and rectal cancer. Nature, 513(7518), 382–387. http://doi.org/10.1038/nature13448	TCGA-AA-A00J	TCGA-AA-A00J-01A-02R-A002-07	TCGA-AA-A00J-01A-12	Tumours	NA	MSI/CIMP	CIMP-high	CMS1	FPA	NA	NA	NA	NA	Enterocyte/Goblet-like	CCS2	NA	FALSE	FALSE	NA	NA	NA	NA	NA	NA	FALSE	TRUE	NA	TRUE	TRUE	NA	NA	TRUE	TRUE	NA	TRUE	TRUE	TRUE	TRUE	TRUE	TRUE	TRUE	FALSE	TRUE	TRUE	TRUE	TRUE	TRUE
1G	NA	Zhang, B., Wang, J., Wang, X., Zhu, J., Liu, Q., Shi, Z., et al. (2014). Proteogenomic characterization of human colon and rectal cancer. Nature, 513(7518), 382–387. http://doi.org/10.1038/nature13449	TCGA-AG-A036	TCGA-AG-A036-01A-12R-A083-07	TCGA-AG-A036-01A-22	Tumours	NA	NA	NA	CMS2	NA	NA	NA	NA	NA	NA	CCS1	NA	NA	TRUE	NA	NA	NA	NA	NA	NA	NA	NA	NA	NA	NA	NA	NA	NA	NA	NA	NA	NA	NA	NA	NA	NA	NA	NA	NA	NA	NA	NA	NA
1H	NA	Zhang, B., Wang, J., Wang, X., Zhu, J., Liu, Q., Shi, Z., et al. (2014). Proteogenomic characterization of human colon and rectal cancer. Nature, 513(7518), 382–387. http://doi.org/10.1038/nature13450	TCGA-AA-A01X	TCGA-AA-A01X-01A-21R-A083-07	TCGA-AA-A01X-01A-23	Tumours	E	NA	Cluster 3	CMS2	FPA	NA	NA	NA	NA	NA	CCS1	TRUE	TRUE	TRUE	NA	NA	NA	NA	NA	NA	NA	NA	NA	NA	NA	NA	NA	NA	NA	NA	NA	NA	NA	NA	NA	FALSE	NA	TRUE	NA	NA	NA	NA	NA
1I	NA	Zhang, B., Wang, J., Wang, X., Zhu, J., Liu, Q., Shi, Z., et al. (2014). Proteogenomic characterization of human colon and rectal cancer. Nature, 513(7518), 382–387. http://doi.org/10.1038/nature13451	TCGA-AA-3561	TCGA-AA-3561-01A-01R-0821-07	TCGA-AA-3561-01A-22	Tumours	E	Invasive	Cluster 3	CMS2	FPA	NA	NA	NA	NA	Stem-like	CCS1	TRUE	TRUE	TRUE	NA	NA	NA	NA	NA	NA	FALSE	TRUE	NA	TRUE	TRUE	NA	NA	TRUE	TRUE	NA	TRUE	TRUE	TRUE	TRUE	TRUE	FALSE	TRUE	TRUE	TRUE	TRUE	TRUE	TRUE	TRUE
1J	NA	Zhang, B., Wang, J., Wang, X., Zhu, J., Liu, Q., Shi, Z., et al. (2014). Proteogenomic characterization of human colon and rectal cancer. Nature, 513(7518), 382–387. http://doi.org/10.1038/nature13452	TCGA-AA-A03J	TCGA-AA-A03J-01A-21R-A16W-07	TCGA-AA-A03J-01A-23	Tumours	E	NA	CIMP-low	CMS2	FPA	NA	NA	NA	NA	NA	CCS1	TRUE	TRUE	TRUE	NA	NA	NA	NA	NA	NA	NA	NA	NA	NA	NA	NA	NA	NA	NA	NA	NA	NA	NA	NA	NA	FALSE	NA	TRUE	NA	NA	NA	NA	NA
2A	NA	Zhang, B., Wang, J., Wang, X., Zhu, J., Liu, Q., Shi, Z., et al. (2014). Proteogenomic characterization of human colon and rectal cancer. Nature, 513(7518), 382–387. http://doi.org/10.1038/nature13453	TCGA-AA-A00O	TCGA-AA-A00O-01A-02R-A089-07	TCGA-AA-A00O-01A-13	Tumours	NA	CIN	Cluster 4	CMS4	FPA	NA	NA	NA	NA	Stem-like	CCS3	NA	FALSE	TRUE	NA	NA	NA	NA	NA	NA	FALSE	TRUE	NA	TRUE	TRUE	NA	NA	TRUE	TRUE	NA	TRUE	TRUE	TRUE	TRUE	TRUE	TRUE	TRUE	TRUE	TRUE	TRUE	FALSE	TRUE	TRUE
2B	NA	Zhang, B., Wang, J., Wang, X., Zhu, J., Liu, Q., Shi, Z., et al. (2014). Proteogenomic characterization of human colon and rectal cancer. Nature, 513(7518), 382–387. http://doi.org/10.1038/nature13454	TCGA-AA-A017	TCGA-AA-A017-01A-01R-A00A-07	TCGA-AA-A017-01A-22	Tumours	NA	CIN	Cluster 4	CMS2	FPA	NA	NA	NA	NA	Stem-like	CCS1	NA	TRUE	TRUE	NA	NA	NA	NA	NA	NA	FALSE	TRUE	NA	TRUE	TRUE	NA	NA	TRUE	TRUE	NA	TRUE	TRUE	TRUE	TRUE	TRUE	TRUE	TRUE	TRUE	TRUE	TRUE	TRUE	FALSE	TRUE
2C	NA	Zhang, B., Wang, J., Wang, X., Zhu, J., Liu, Q., Shi, Z., et al. (2014). Proteogenomic characterization of human colon and rectal cancer. Nature, 513(7518), 382–387. http://doi.org/10.1038/nature13455	TCGA-AG-A02N	TCGA-AG-A02N-01A-11R-A083-07	TCGA-AG-A02N-01A-31	Tumours	E	NA	NA	CMS3	FPC	NA	NA	NA	NA	NA	CCS2	TRUE	FALSE	FALSE	NA	NA	NA	NA	NA	NA	NA	NA	NA	NA	NA	NA	NA	NA	NA	NA	NA	NA	NA	NA	NA	FALSE	NA	TRUE	NA	NA	NA	NA	NA
2D	NA	Zhang, B., Wang, J., Wang, X., Zhu, J., Liu, Q., Shi, Z., et al. (2014). Proteogenomic characterization of human colon and rectal cancer. Nature, 513(7518), 382–387. http://doi.org/10.1038/nature13456	TCGA-AF-3400	TCGA-AF-3400-01A-01R-0821-07	TCGA-AF-3400-01A-41	Tumours	C	MSI/CIMP	Cluster 4	CMS4	FPB	NA	NA	NA	NA	Stem-like	CCS3	TRUE	TRUE	TRUE	NA	NA	NA	NA	NA	NA	FALSE	TRUE	NA	TRUE	TRUE	NA	NA	TRUE	TRUE	NA	TRUE	TRUE	TRUE	TRUE	TRUE	TRUE	TRUE	TRUE	TRUE	TRUE	TRUE	TRUE	TRUE
2E	NA	Zhang, B., Wang, J., Wang, X., Zhu, J., Liu, Q., Shi, Z., et al. (2014). Proteogenomic characterization of human colon and rectal cancer. Nature, 513(7518), 382–387. http://doi.org/10.1038/nature13457	TCGA-AA-3715	TCGA-AA-3715-01A-01R-0905-07	TCGA-AA-3715-01A-22	Tumours	C	MSI/CIMP	CIMP-high	CMS1	FPB	NA	NA	NA	NA	Inflammatory	CCS3	TRUE	FALSE	FALSE	NA	NA	NA	NA	NA	NA	FALSE	TRUE	NA	FALSE	TRUE	NA	NA	TRUE	FALSE	NA	FALSE	TRUE	FALSE	TRUE	TRUE	FALSE	TRUE	FALSE	TRUE	FALSE	TRUE	TRUE	FALSE
2F	NA	Zhang, B., Wang, J., Wang, X., Zhu, J., Liu, Q., Shi, Z., et al. (2014). Proteogenomic characterization of human colon and rectal cancer. Nature, 513(7518), 382–387. http://doi.org/10.1038/nature13458	TCGA-AG-A014	TCGA-AG-A014-01A-02R-A002-07	TCGA-AG-A014-01A-12	Tumours	E	CIN	Cluster 4	CMS2	FPA	NA	NA	NA	NA	TA	CCS1	TRUE	TRUE	TRUE	NA	NA	NA	NA	NA	NA	FALSE	TRUE	NA	TRUE	TRUE	NA	NA	TRUE	TRUE	NA	TRUE	TRUE	TRUE	TRUE	TRUE	FALSE	TRUE	TRUE	TRUE	TRUE	TRUE	TRUE	TRUE
2G	NA	Zhang, B., Wang, J., Wang, X., Zhu, J., Liu, Q., Shi, Z., et al. (2014). Proteogenomic characterization of human colon and rectal cancer. Nature, 513(7518), 382–387. http://doi.org/10.1038/nature13459	TCGA-AG-A01Y	TCGA-AG-A01Y-01A-41R-A083-07	TCGA-AG-A01Y-01A-43	Tumours	C	NA	NA	CMS4	NA	NA	NA	NA	NA	NA	CCS3	TRUE	TRUE	TRUE	NA	NA	NA	NA	NA	NA	NA	NA	NA	NA	NA	NA	NA	NA	NA	NA	NA	NA	NA	NA	NA	TRUE	NA	TRUE	NA	NA	NA	NA	NA
2H	NA	Zhang, B., Wang, J., Wang, X., Zhu, J., Liu, Q., Shi, Z., et al. (2014). Proteogenomic characterization of human colon and rectal cancer. Nature, 513(7518), 382–387. http://doi.org/10.1038/nature13460	TCGA-AA-3710	TCGA-AA-3710-01A-01R-1022-07	TCGA-AA-3710-01A-22	Tumours	B	MSI/CIMP	CIMP-high	CMS1	FPA	NA	NA	NA	NA	Inflammatory	CCS2	FALSE	FALSE	FALSE	NA	NA	NA	NA	NA	NA	FALSE	TRUE	NA	TRUE	TRUE	NA	NA	TRUE	TRUE	NA	TRUE	TRUE	TRUE	TRUE	TRUE	TRUE	TRUE	TRUE	TRUE	TRUE	TRUE	TRUE	TRUE
2I	NA	Zhang, B., Wang, J., Wang, X., Zhu, J., Liu, Q., Shi, Z., et al. (2014). Proteogenomic characterization of human colon and rectal cancer. Nature, 513(7518), 382–387. http://doi.org/10.1038/nature13461	TCGA-AG-A011	TCGA-AG-A011-01A-01R-A002-07	TCGA-AG-A011-01A-32	Tumours	E	Invasive	CIMP-low	CMS2	FPA	NA	NA	NA	NA	Enterocyte/Goblet-like	CCS1	TRUE	TRUE	TRUE	NA	NA	NA	NA	NA	NA	FALSE	TRUE	NA	TRUE	FALSE	NA	NA	TRUE	TRUE	NA	TRUE	TRUE	TRUE	TRUE	TRUE	TRUE	TRUE	TRUE	TRUE	TRUE	TRUE	TRUE	TRUE
2J	NA	Zhang, B., Wang, J., Wang, X., Zhu, J., Liu, Q., Shi, Z., et al. (2014). Proteogenomic characterization of human colon and rectal cancer. Nature, 513(7518), 382–387. http://doi.org/10.1038/nature13462	TCGA-AA-A01R	TCGA-AA-A01R-01A-21R-A083-07	TCGA-AA-A01R-01A-23	Tumours	B	NA	CIMP-low	CMS1	FPB	NA	NA	NA	NA	NA	CCS2	TRUE	FALSE	FALSE	NA	NA	NA	NA	NA	NA	NA	NA	NA	NA	NA	NA	NA	NA	NA	NA	NA	NA	NA	NA	NA	FALSE	NA	TRUE	NA	NA	NA	NA	NA
3A	NA	Zhang, B., Wang, J., Wang, X., Zhu, J., Liu, Q., Shi, Z., et al. (2014). Proteogenomic characterization of human colon and rectal cancer. Nature, 513(7518), 382–387. http://doi.org/10.1038/nature13463	TCGA-AA-A01Z	TCGA-AA-A01Z-01A-11R-A083-07	TCGA-AA-A01Z-01A-13	Tumours	A	NA	CIMP-low	NA	NA	NA	NA	NA	NA	NA	CCS1	TRUE	TRUE	TRUE	NA	NA	NA	NA	NA	NA	NA	NA	NA	NA	NA	NA	NA	NA	NA	NA	NA	NA	NA	NA	NA	FALSE	NA	TRUE	NA	NA	NA	NA	NA
3B	NA	Zhang, B., Wang, J., Wang, X., Zhu, J., Liu, Q., Shi, Z., et al. (2014). Proteogenomic characterization of human colon and rectal cancer. Nature, 513(7518), 382–387. http://doi.org/10.1038/nature13464	TCGA-AA-A02E	TCGA-AA-A02E-01A-01R-A00A-07	TCGA-AA-A02E-01A-23	Tumours	A	CIN	Cluster 3	CMS2	FPA	NA	NA	NA	NA	Stem-like	CCS1	NA	TRUE	TRUE	NA	NA	NA	NA	NA	NA	NA	NA	NA	NA	NA	NA	NA	NA	NA	NA	NA	NA	NA	NA	NA	NA	NA	NA	NA	NA	NA	NA	NA
3C	NA	Zhang, B., Wang, J., Wang, X., Zhu, J., Liu, Q., Shi, Z., et al. (2014). Proteogenomic characterization of human colon and rectal cancer. Nature, 513(7518), 382–387. http://doi.org/10.1038/nature13465	TCGA-AA-A02Y	NA	TCGA-AA-A02Y-01A-31	Tumours	A	NA	CIMP-low	NA	NA	NA	NA	NA	NA	NA	NA	TRUE	FALSE	TRUE	NA	NA	NA	NA	NA	NA	NA	NA	NA	NA	NA	NA	NA	NA	NA	NA	NA	NA	NA	NA	NA	FALSE	NA	TRUE	NA	NA	NA	NA	NA
3D	NA	Zhang, B., Wang, J., Wang, X., Zhu, J., Liu, Q., Shi, Z., et al. (2014). Proteogenomic characterization of human colon and rectal cancer. Nature, 513(7518), 382–387. http://doi.org/10.1038/nature13466	TCGA-AF-2692	TCGA-AF-2692-01A-01R-0821-07	TCGA-AF-2692-01A-41	Tumours	C	CIN	Cluster 4	CMS2	FPA	NA	NA	NA	NA	TA	CCS1	TRUE	TRUE	TRUE	NA	NA	NA	NA	NA	NA	FALSE	TRUE	NA	TRUE	TRUE	NA	NA	TRUE	FALSE	NA	TRUE	TRUE	TRUE	TRUE	TRUE	FALSE	TRUE	TRUE	TRUE	TRUE	FALSE	TRUE	TRUE
3F	NA	Zhang, B., Wang, J., Wang, X., Zhu, J., Liu, Q., Shi, Z., et al. (2014). Proteogenomic characterization of human colon and rectal cancer. Nature, 513(7518), 382–387. http://doi.org/10.1038/nature13467	TCGA-AA-3518	TCGA-AA-3518-01A-02R-0826-07	TCGA-AA-3518-01A-11	Tumours	C	MSI/CIMP	CIMP-high	CMS1	FPA	NA	NA	NA	NA	Enterocyte/Goblet-like	CCS2	FALSE	FALSE	FALSE	NA	NA	NA	NA	NA	NA	TRUE	TRUE	NA	TRUE	FALSE	NA	NA	TRUE	TRUE	NA	TRUE	TRUE	TRUE	TRUE	TRUE	TRUE	TRUE	TRUE	TRUE	TRUE	TRUE	TRUE	TRUE
3G	NA	Zhang, B., Wang, J., Wang, X., Zhu, J., Liu, Q., Shi, Z., et al. (2014). Proteogenomic characterization of human colon and rectal cancer. Nature, 513(7518), 382–387. http://doi.org/10.1038/nature13468	TCGA-AG-3593	TCGA-AG-3593-01A-01R-0821-07	TCGA-AG-3593-01A-22	Tumours	E	CIN	Cluster 3	CMS2	FPA	NA	NA	NA	NA	TA	CCS1	TRUE	TRUE	TRUE	NA	NA	NA	NA	NA	NA	FALSE	TRUE	NA	TRUE	TRUE	NA	NA	TRUE	TRUE	NA	TRUE	TRUE	TRUE	TRUE	TRUE	TRUE	TRUE	TRUE	TRUE	TRUE	FALSE	TRUE	TRUE
3H	NA	Zhang, B., Wang, J., Wang, X., Zhu, J., Liu, Q., Shi, Z., et al. (2014). Proteogenomic characterization of human colon and rectal cancer. Nature, 513(7518), 382–387. http://doi.org/10.1038/nature13469	TCGA-AG-A015	TCGA-AG-A015-01A-01R-A002-07	TCGA-AG-A015-01A-51	Tumours	A	Invasive	Cluster 3	CMS3	FPA	NA	NA	NA	NA	Enterocyte/Goblet-like	CCS1	TRUE	FALSE	TRUE	NA	NA	NA	NA	NA	NA	FALSE	TRUE	NA	TRUE	TRUE	NA	NA	TRUE	TRUE	NA	TRUE	TRUE	TRUE	FALSE	TRUE	FALSE	TRUE	TRUE	TRUE	TRUE	TRUE	TRUE	FALSE
3I	NA	Zhang, B., Wang, J., Wang, X., Zhu, J., Liu, Q., Shi, Z., et al. (2014). Proteogenomic characterization of human colon and rectal cancer. Nature, 513(7518), 382–387. http://doi.org/10.1038/nature13470	TCGA-AA-A03F	TCGA-AA-A03F-01A-11R-A16W-07	TCGA-AA-A03F-01A-41	Tumours	A	NA	CIMP-high	CMS3	FPA	NA	NA	NA	NA	NA	CCS1	TRUE	FALSE	TRUE	NA	NA	NA	NA	NA	NA	NA	NA	NA	NA	NA	NA	NA	NA	NA	NA	NA	NA	NA	NA	NA	FALSE	NA	TRUE	NA	NA	NA	NA	NA
3J	NA	Zhang, B., Wang, J., Wang, X., Zhu, J., Liu, Q., Shi, Z., et al. (2014). Proteogenomic characterization of human colon and rectal cancer. Nature, 513(7518), 382–387. http://doi.org/10.1038/nature13471	TCGA-AA-A010	TCGA-AA-A010-01A-01R-A089-07	TCGA-AA-A010-01A-31	Tumours	C	MSI/CIMP	Cluster 4	NA	FPD	NA	NA	NA	NA	Enterocyte/Goblet-like	CCS1	FALSE	FALSE	TRUE	NA	NA	NA	NA	NA	NA	FALSE	TRUE	NA	FALSE	TRUE	NA	NA	TRUE	FALSE	NA	TRUE	TRUE	TRUE	TRUE	FALSE	TRUE	TRUE	TRUE	TRUE	FALSE	TRUE	TRUE	FALSE
4A	NA	Zhang, B., Wang, J., Wang, X., Zhu, J., Liu, Q., Shi, Z., et al. (2014). Proteogenomic characterization of human colon and rectal cancer. Nature, 513(7518), 382–387. http://doi.org/10.1038/nature13472	TCGA-AG-3584	TCGA-AG-3584-01A-01R-0821-07	TCGA-AG-3584-01A-22	Tumours	A	CIN	CIMP-low	CMS2	FPA	NA	NA	NA	NA	TA	CCS1	TRUE	TRUE	TRUE	NA	NA	NA	NA	NA	NA	FALSE	TRUE	NA	TRUE	TRUE	NA	NA	TRUE	TRUE	NA	TRUE	TRUE	TRUE	TRUE	FALSE	TRUE	TRUE	TRUE	TRUE	TRUE	TRUE	TRUE	TRUE
4C	NA	Zhang, B., Wang, J., Wang, X., Zhu, J., Liu, Q., Shi, Z., et al. (2014). Proteogenomic characterization of human colon and rectal cancer. Nature, 513(7518), 382–387. http://doi.org/10.1038/nature13473	TCGA-AA-A029	TCGA-AA-A029-01A-01R-A00A-07	TCGA-AA-A029-01A-41	Tumours	A	Invasive	CIMP-high	CMS3	FPA	NA	NA	NA	NA	Enterocyte/Goblet-like	CCS1	TRUE	FALSE	TRUE	NA	NA	NA	NA	NA	NA	FALSE	TRUE	NA	TRUE	TRUE	NA	NA	TRUE	TRUE	NA	TRUE	TRUE	TRUE	TRUE	TRUE	FALSE	TRUE	TRUE	TRUE	TRUE	TRUE	TRUE	TRUE
4D	NA	Zhang, B., Wang, J., Wang, X., Zhu, J., Liu, Q., Shi, Z., et al. (2014). Proteogenomic characterization of human colon and rectal cancer. Nature, 513(7518), 382–387. http://doi.org/10.1038/nature13474	TCGA-AG-3594	TCGA-AG-3594-01A-02R-0821-07	TCGA-AG-3594-01A-12	Tumours	NA	MSI/CIMP	Cluster 3	CMS3	FPA	NA	NA	NA	NA	Inflammatory	CCS2	NA	TRUE	TRUE	NA	NA	NA	NA	NA	NA	FALSE	TRUE	NA	TRUE	FALSE	NA	NA	TRUE	FALSE	NA	TRUE	TRUE	TRUE	TRUE	TRUE	FALSE	TRUE	TRUE	TRUE	TRUE	TRUE	TRUE	TRUE
4E	NA	Zhang, B., Wang, J., Wang, X., Zhu, J., Liu, Q., Shi, Z., et al. (2014). Proteogenomic characterization of human colon and rectal cancer. Nature, 513(7518), 382–387. http://doi.org/10.1038/nature13475	TCGA-AA-A00E	TCGA-AA-A00E-01A-01R-A002-07	TCGA-AA-A00E-01A-31	Tumours	NA	MSI/CIMP	CIMP-high	CMS1	FPA	NA	NA	NA	NA	Inflammatory	CCS2	NA	FALSE	FALSE	NA	NA	NA	NA	NA	NA	TRUE	TRUE	NA	FALSE	TRUE	NA	NA	TRUE	TRUE	NA	TRUE	TRUE	TRUE	TRUE	TRUE	TRUE	TRUE	TRUE	TRUE	TRUE	TRUE	TRUE	TRUE
4F	NA	Zhang, B., Wang, J., Wang, X., Zhu, J., Liu, Q., Shi, Z., et al. (2014). Proteogenomic characterization of human colon and rectal cancer. Nature, 513(7518), 382–387. http://doi.org/10.1038/nature13476	TCGA-AA-A01C	TCGA-AA-A01C-01A-01R-A00A-07	TCGA-AA-A01C-01A-22	Tumours	A	CIN	Cluster 4	CMS4	FPA	NA	NA	NA	NA	Stem-like	CCS1	NA	TRUE	TRUE	NA	NA	NA	NA	NA	NA	NA	NA	NA	NA	NA	NA	NA	NA	NA	NA	NA	NA	NA	NA	NA	NA	NA	NA	NA	NA	NA	NA	NA
4G	NA	Zhang, B., Wang, J., Wang, X., Zhu, J., Liu, Q., Shi, Z., et al. (2014). Proteogenomic characterization of human colon and rectal cancer. Nature, 513(7518), 382–387. http://doi.org/10.1038/nature13477	TCGA-AG-A00Y	TCGA-AG-A00Y-01A-02R-A002-07	TCGA-AG-A00Y-01A-12	Tumours	A	Invasive	Cluster 3	CMS2	FPA	NA	NA	NA	NA	Inflammatory	CCS1	TRUE	TRUE	TRUE	NA	NA	NA	NA	NA	NA	NA	NA	NA	NA	NA	NA	NA	NA	NA	NA	NA	NA	NA	NA	NA	FALSE	NA	TRUE	NA	NA	NA	NA	NA
4H	NA	Zhang, B., Wang, J., Wang, X., Zhu, J., Liu, Q., Shi, Z., et al. (2014). Proteogenomic characterization of human colon and rectal cancer. Nature, 513(7518), 382–387. http://doi.org/10.1038/nature13478	TCGA-AA-3684	TCGA-AA-3684-01A-02R-0905-07	TCGA-AA-3684-01A-31	Tumours	C	MSI/CIMP	CIMP-low	CMS4	FPA	NA	NA	NA	NA	Stem-like	CCS3	TRUE	FALSE	TRUE	NA	NA	NA	NA	NA	NA	FALSE	TRUE	NA	TRUE	TRUE	NA	NA	TRUE	TRUE	NA	TRUE	TRUE	TRUE	TRUE	TRUE	TRUE	TRUE	FALSE	TRUE	TRUE	TRUE	TRUE	TRUE
4I	NA	Zhang, B., Wang, J., Wang, X., Zhu, J., Liu, Q., Shi, Z., et al. (2014). Proteogenomic characterization of human colon and rectal cancer. Nature, 513(7518), 382–387. http://doi.org/10.1038/nature13479	TCGA-A6-3807	TCGA-A6-3807-01A-01R-1022-07	TCGA-A6-3807-01A-22	Tumours	C	MSI/CIMP	Cluster 4	CMS4	FPD	NA	NA	NA	NA	Stem-like	CCS3	TRUE	TRUE	TRUE	NA	NA	NA	NA	NA	NA	FALSE	TRUE	NA	TRUE	FALSE	NA	NA	TRUE	TRUE	NA	TRUE	TRUE	TRUE	TRUE	TRUE	TRUE	TRUE	TRUE	TRUE	TRUE	TRUE	TRUE	TRUE
4J	NA	Zhang, B., Wang, J., Wang, X., Zhu, J., Liu, Q., Shi, Z., et al. (2014). Proteogenomic characterization of human colon and rectal cancer. Nature, 513(7518), 382–387. http://doi.org/10.1038/nature13480	TCGA-AA-A004	TCGA-AA-A004-01A-01R-A00A-07	TCGA-AA-A004-01A-22	Tumours	C	MSI/CIMP	CIMP-low	NA	FPD	NA	NA	NA	NA	Inflammatory	CCS1	TRUE	FALSE	TRUE	NA	NA	NA	NA	NA	NA	TRUE	TRUE	NA	TRUE	TRUE	NA	NA	TRUE	TRUE	NA	TRUE	TRUE	TRUE	TRUE	TRUE	TRUE	TRUE	TRUE	TRUE	TRUE	TRUE	TRUE	TRUE
5A	NA	Zhang, B., Wang, J., Wang, X., Zhu, J., Liu, Q., Shi, Z., et al. (2014). Proteogenomic characterization of human colon and rectal cancer. Nature, 513(7518), 382–387. http://doi.org/10.1038/nature13481	TCGA-AG-A026	TCGA-AG-A026-01A-01R-A00A-07	TCGA-AG-A026-01A-71	Tumours	E	NA	Cluster 3	CMS2	FPA	NA	NA	NA	NA	NA	CCS1	TRUE	TRUE	TRUE	NA	NA	NA	NA	NA	NA	NA	NA	NA	NA	NA	NA	NA	NA	NA	NA	NA	NA	NA	NA	NA	TRUE	NA	TRUE	NA	NA	NA	NA	NA
5B	NA	Zhang, B., Wang, J., Wang, X., Zhu, J., Liu, Q., Shi, Z., et al. (2014). Proteogenomic characterization of human colon and rectal cancer. Nature, 513(7518), 382–387. http://doi.org/10.1038/nature13482	TCGA-AA-A02H	TCGA-AA-A02H-01A-01R-A089-07	TCGA-AA-A02H-01A-32	Tumours	E	CIN	Cluster 3	CMS2	FPA	NA	NA	NA	NA	TA	CCS1	TRUE	TRUE	TRUE	NA	NA	NA	NA	NA	NA	FALSE	TRUE	NA	TRUE	TRUE	NA	NA	TRUE	TRUE	NA	TRUE	TRUE	TRUE	TRUE	TRUE	TRUE	TRUE	TRUE	TRUE	TRUE	TRUE	FALSE	TRUE
5C	NA	Zhang, B., Wang, J., Wang, X., Zhu, J., Liu, Q., Shi, Z., et al. (2014). Proteogenomic characterization of human colon and rectal cancer. Nature, 513(7518), 382–387. http://doi.org/10.1038/nature13483	TCGA-AF-3913	TCGA-AF-3913-01A-02R-1119-07	TCGA-AF-3913-01A-12	Tumours	C	CIN	Cluster 4	CMS4	FPA	NA	NA	NA	NA	Stem-like	CCS1	TRUE	TRUE	TRUE	NA	NA	NA	NA	NA	NA	FALSE	TRUE	NA	TRUE	TRUE	NA	NA	TRUE	TRUE	NA	TRUE	TRUE	TRUE	TRUE	TRUE	TRUE	FALSE	TRUE	TRUE	TRUE	TRUE	TRUE	TRUE
5D	NA	Zhang, B., Wang, J., Wang, X., Zhu, J., Liu, Q., Shi, Z., et al. (2014). Proteogenomic characterization of human colon and rectal cancer. Nature, 513(7518), 382–387. http://doi.org/10.1038/nature13484	TCGA-AA-A00N	TCGA-AA-A00N-01A-02R-A00A-07	TCGA-AA-A00N-01A-32	Tumours	C	MSI/CIMP	Cluster 4	CMS4	FPB	NA	NA	NA	NA	Stem-like	CCS3	FALSE	FALSE	TRUE	NA	NA	NA	NA	NA	NA	FALSE	TRUE	NA	TRUE	TRUE	NA	NA	FALSE	TRUE	NA	TRUE	TRUE	FALSE	TRUE	TRUE	FALSE	FALSE	TRUE	TRUE	TRUE	TRUE	TRUE	FALSE
5E	NA	Zhang, B., Wang, J., Wang, X., Zhu, J., Liu, Q., Shi, Z., et al. (2014). Proteogenomic characterization of human colon and rectal cancer. Nature, 513(7518), 382–387. http://doi.org/10.1038/nature13485	TCGA-A6-3810	TCGA-A6-3810-01A-01R-1022-07	TCGA-A6-3810-01A-22	Tumours	C	MSI/CIMP	Cluster 4	CMS4	FPA	NA	NA	NA	NA	Stem-like	CCS3	TRUE	TRUE	TRUE	NA	NA	NA	NA	NA	NA	NA	NA	NA	NA	NA	NA	NA	NA	NA	NA	NA	NA	NA	NA	NA	TRUE	NA	TRUE	NA	NA	NA	NA	NA
5F	NA	Zhang, B., Wang, J., Wang, X., Zhu, J., Liu, Q., Shi, Z., et al. (2014). Proteogenomic characterization of human colon and rectal cancer. Nature, 513(7518), 382–387. http://doi.org/10.1038/nature13486	TCGA-AA-3666	TCGA-AA-3666-01A-02R-0905-07	TCGA-AA-3666-01A-31	Tumours	E	Invasive	Cluster 4	NA	FPA	NA	NA	NA	NA	Enterocyte/Goblet-like	CCS1	TRUE	TRUE	TRUE	NA	NA	NA	NA	NA	NA	FALSE	TRUE	NA	TRUE	TRUE	NA	NA	TRUE	TRUE	NA	TRUE	TRUE	TRUE	TRUE	FALSE	TRUE	FALSE	TRUE	TRUE	TRUE	TRUE	FALSE	TRUE
5G	NA	Zhang, B., Wang, J., Wang, X., Zhu, J., Liu, Q., Shi, Z., et al. (2014). Proteogenomic characterization of human colon and rectal cancer. Nature, 513(7518), 382–387. http://doi.org/10.1038/nature13487	TCGA-AA-A00R	TCGA-AA-A00R-01A-01R-A002-07	TCGA-AA-A00R-01A-22	Tumours	NA	MSI/CIMP	CIMP-low	CMS1	FPB	NA	NA	NA	NA	Inflammatory	CCS2	NA	FALSE	FALSE	NA	NA	NA	NA	NA	NA	FALSE	TRUE	NA	TRUE	TRUE	NA	NA	TRUE	FALSE	NA	TRUE	TRUE	TRUE	TRUE	TRUE	TRUE	TRUE	TRUE	TRUE	FALSE	TRUE	FALSE	TRUE
5H	NA	Zhang, B., Wang, J., Wang, X., Zhu, J., Liu, Q., Shi, Z., et al. (2014). Proteogenomic characterization of human colon and rectal cancer. Nature, 513(7518), 382–387. http://doi.org/10.1038/nature13488	TCGA-AA-A02R	TCGA-AA-A02R-01A-01R-A00A-07	TCGA-AA-A02R-01A-23	Tumours	C	MSI/CIMP	CIMP-high	CMS1	FPB	NA	NA	NA	NA	Inflammatory	CCS2	NA	FALSE	FALSE	NA	NA	NA	NA	NA	NA	NA	NA	NA	NA	NA	NA	NA	NA	NA	NA	NA	NA	NA	NA	NA	NA	NA	NA	NA	NA	NA	NA	NA
5I	NA	Zhang, B., Wang, J., Wang, X., Zhu, J., Liu, Q., Shi, Z., et al. (2014). Proteogenomic characterization of human colon and rectal cancer. Nature, 513(7518), 382–387. http://doi.org/10.1038/nature13489	TCGA-AA-A01D	TCGA-AA-A01D-01A-01R-A00A-07	TCGA-AA-A01D-01A-23	Tumours	C	MSI/CIMP	CIMP-low	CMS4	FPB	NA	NA	NA	NA	Stem-like	CCS3	TRUE	TRUE	TRUE	NA	NA	NA	NA	NA	NA	TRUE	TRUE	NA	TRUE	TRUE	NA	NA	TRUE	TRUE	NA	TRUE	TRUE	TRUE	TRUE	FALSE	TRUE	TRUE	FALSE	TRUE	TRUE	TRUE	FALSE	TRUE
5J	NA	Zhang, B., Wang, J., Wang, X., Zhu, J., Liu, Q., Shi, Z., et al. (2014). Proteogenomic characterization of human colon and rectal cancer. Nature, 513(7518), 382–387. http://doi.org/10.1038/nature13490	TCGA-AG-A032	TCGA-AG-A032-01A-01R-A00A-07	TCGA-AG-A032-01A-31	Tumours	E	CIN	Cluster 4	CMS2	FPA	NA	NA	NA	NA	TA	CCS1	TRUE	TRUE	TRUE	NA	NA	NA	NA	NA	NA	FALSE	TRUE	NA	TRUE	TRUE	NA	NA	TRUE	FALSE	NA	TRUE	TRUE	TRUE	TRUE	TRUE	FALSE	TRUE	TRUE	TRUE	TRUE	TRUE	TRUE	TRUE
6A	NA	Zhang, B., Wang, J., Wang, X., Zhu, J., Liu, Q., Shi, Z., et al. (2014). Proteogenomic characterization of human colon and rectal cancer. Nature, 513(7518), 382–387. http://doi.org/10.1038/nature13491	TCGA-AA-3558	NA	TCGA-AA-3558-01A-22	Tumours	E	Invasive	CIMP-low	NA	FPC	NA	NA	NA	NA	TA	CCS1	TRUE	FALSE	TRUE	NA	NA	NA	NA	NA	NA	FALSE	TRUE	NA	TRUE	TRUE	NA	NA	TRUE	TRUE	NA	TRUE	TRUE	TRUE	TRUE	TRUE	FALSE	FALSE	TRUE	TRUE	TRUE	TRUE	TRUE	TRUE
6B	NA	Zhang, B., Wang, J., Wang, X., Zhu, J., Liu, Q., Shi, Z., et al. (2014). Proteogenomic characterization of human colon and rectal cancer. Nature, 513(7518), 382–387. http://doi.org/10.1038/nature13492	TCGA-AA-3989	TCGA-AA-3989-01A-01R-1022-07	TCGA-AA-3989-01A-22	Tumours	E	Invasive	CIMP-low	CMS2	FPC	NA	NA	NA	NA	TA	CCS1	TRUE	TRUE	TRUE	NA	NA	NA	NA	NA	NA	FALSE	FALSE	NA	TRUE	TRUE	NA	NA	TRUE	TRUE	NA	TRUE	TRUE	TRUE	TRUE	TRUE	TRUE	TRUE	TRUE	TRUE	TRUE	FALSE	TRUE	TRUE
6C	NA	Zhang, B., Wang, J., Wang, X., Zhu, J., Liu, Q., Shi, Z., et al. (2014). Proteogenomic characterization of human colon and rectal cancer. Nature, 513(7518), 382–387. http://doi.org/10.1038/nature13493	TCGA-AG-A01W	TCGA-AG-A01W-01A-21R-A083-07	TCGA-AG-A01W-01A-23	Tumours	E	NA	NA	CMS2	FPC	NA	NA	NA	NA	NA	CCS1	FALSE	TRUE	TRUE	NA	NA	NA	NA	NA	NA	NA	NA	NA	NA	NA	NA	NA	NA	NA	NA	NA	NA	NA	NA	NA	FALSE	NA	TRUE	NA	NA	NA	NA	NA
6D	NA	Zhang, B., Wang, J., Wang, X., Zhu, J., Liu, Q., Shi, Z., et al. (2014). Proteogenomic characterization of human colon and rectal cancer. Nature, 513(7518), 382–387. http://doi.org/10.1038/nature13494	TCGA-AA-A01K	TCGA-AA-A01K-01A-01R-A00A-07	TCGA-AA-A01K-01A-31	Tumours	C	MSI/CIMP	Cluster 3	CMS4	FPC	NA	NA	NA	NA	Stem-like	CCS3	TRUE	TRUE	TRUE	NA	NA	NA	NA	NA	NA	FALSE	TRUE	NA	TRUE	FALSE	NA	NA	FALSE	TRUE	NA	TRUE	TRUE	TRUE	TRUE	TRUE	FALSE	TRUE	TRUE	TRUE	TRUE	TRUE	TRUE	FALSE
6E	NA	Zhang, B., Wang, J., Wang, X., Zhu, J., Liu, Q., Shi, Z., et al. (2014). Proteogenomic characterization of human colon and rectal cancer. Nature, 513(7518), 382–387. http://doi.org/10.1038/nature13495	TCGA-AA-A01I	TCGA-AA-A01I-01A-02R-A089-07	TCGA-AA-A01I-01A-12	Tumours	A	Invasive	CIMP-low	CMS2	FPC	NA	NA	NA	NA	TA	CCS1	TRUE	FALSE	TRUE	NA	NA	NA	NA	NA	NA	FALSE	TRUE	NA	TRUE	TRUE	NA	NA	TRUE	FALSE	NA	TRUE	TRUE	TRUE	TRUE	TRUE	FALSE	TRUE	TRUE	TRUE	TRUE	TRUE	TRUE	FALSE
6F	NA	Zhang, B., Wang, J., Wang, X., Zhu, J., Liu, Q., Shi, Z., et al. (2014). Proteogenomic characterization of human colon and rectal cancer. Nature, 513(7518), 382–387. http://doi.org/10.1038/nature13496	TCGA-AA-A01S	TCGA-AA-A01S-01A-21R-A083-07	TCGA-AA-A01S-01A-23	Tumours	A	NA	Cluster 4	CMS2	FPC	NA	NA	NA	NA	NA	CCS1	TRUE	TRUE	TRUE	NA	NA	NA	NA	NA	NA	NA	NA	NA	NA	NA	NA	NA	NA	NA	NA	NA	NA	NA	NA	NA	TRUE	NA	TRUE	NA	NA	NA	NA	NA
6G	NA	Zhang, B., Wang, J., Wang, X., Zhu, J., Liu, Q., Shi, Z., et al. (2014). Proteogenomic characterization of human colon and rectal cancer. Nature, 513(7518), 382–387. http://doi.org/10.1038/nature13497	TCGA-AA-3554	TCGA-AA-3554-01A-01R-0826-07	TCGA-AA-3554-01A-22	Tumours	C	MSI/CIMP	Cluster 4	CMS1	FPC	NA	NA	NA	NA	Inflammatory	CCS3	TRUE	FALSE	FALSE	NA	NA	NA	NA	NA	NA	FALSE	TRUE	NA	TRUE	TRUE	NA	NA	TRUE	TRUE	NA	FALSE	TRUE	TRUE	TRUE	FALSE	TRUE	TRUE	TRUE	TRUE	TRUE	TRUE	TRUE	FALSE
6H	NA	Zhang, B., Wang, J., Wang, X., Zhu, J., Liu, Q., Shi, Z., et al. (2014). Proteogenomic characterization of human colon and rectal cancer. Nature, 513(7518), 382–387. http://doi.org/10.1038/nature13498	TCGA-AA-A01V	TCGA-AA-A01V-01A-23R-A083-07	TCGA-AA-A01V-01A-24	Tumours	C	NA	CIMP-low	CMS3	FPD	NA	NA	NA	NA	NA	CCS1	TRUE	FALSE	TRUE	NA	NA	NA	NA	NA	NA	NA	NA	NA	NA	NA	NA	NA	NA	NA	NA	NA	NA	NA	NA	NA	TRUE	NA	TRUE	NA	NA	NA	NA	NA
6I	NA	Zhang, B., Wang, J., Wang, X., Zhu, J., Liu, Q., Shi, Z., et al. (2014). Proteogenomic characterization of human colon and rectal cancer. Nature, 513(7518), 382–387. http://doi.org/10.1038/nature13499	TCGA-AA-A02J	TCGA-AA-A02J-01A-01R-A00A-07	TCGA-AA-A02J-01A-23	Tumours	NA	CIN	Cluster 4	CMS2	FPC	NA	NA	NA	NA	TA	CCS1	NA	TRUE	TRUE	NA	NA	NA	NA	NA	NA	FALSE	TRUE	NA	TRUE	TRUE	NA	NA	TRUE	TRUE	NA	TRUE	TRUE	TRUE	TRUE	TRUE	TRUE	TRUE	TRUE	TRUE	TRUE	FALSE	TRUE	TRUE
7A	NA	Zhang, B., Wang, J., Wang, X., Zhu, J., Liu, Q., Shi, Z., et al. (2014). Proteogenomic characterization of human colon and rectal cancer. Nature, 513(7518), 382–387. http://doi.org/10.1038/nature13500	TCGA-AG-A00H	TCGA-AG-A00H-01A-01R-A00A-07	TCGA-AG-A00H-01A-22	Tumours	C	Invasive	Cluster 4	CMS4	FPD	NA	NA	NA	NA	Enterocyte/Goblet-like	CCS3	TRUE	TRUE	TRUE	NA	NA	NA	NA	NA	NA	TRUE	TRUE	NA	TRUE	TRUE	NA	NA	TRUE	TRUE	NA	TRUE	TRUE	TRUE	TRUE	TRUE	FALSE	TRUE	TRUE	TRUE	TRUE	TRUE	TRUE	FALSE
7B	NA	Zhang, B., Wang, J., Wang, X., Zhu, J., Liu, Q., Shi, Z., et al. (2014). Proteogenomic characterization of human colon and rectal cancer. Nature, 513(7518), 382–387. http://doi.org/10.1038/nature13501	TCGA-AA-3529	TCGA-AA-3529-01A-02R-0821-07	TCGA-AA-3529-01A-12	Tumours	C	CIN	Cluster 4	CMS2	FPC	NA	NA	NA	NA	TA	CCS1	TRUE	FALSE	TRUE	NA	NA	NA	NA	NA	NA	FALSE	TRUE	NA	TRUE	TRUE	NA	NA	TRUE	TRUE	NA	TRUE	TRUE	TRUE	FALSE	TRUE	TRUE	TRUE	TRUE	TRUE	TRUE	FALSE	TRUE	TRUE
7C	NA	Zhang, B., Wang, J., Wang, X., Zhu, J., Liu, Q., Shi, Z., et al. (2014). Proteogenomic characterization of human colon and rectal cancer. Nature, 513(7518), 382–387. http://doi.org/10.1038/nature13502	TCGA-AA-3848	TCGA-AA-3848-01A-01R-0905-07	TCGA-AA-3848-01A-22	Tumours	E	CIN	CIMP-low	CMS2	FPC	NA	NA	NA	NA	TA	CCS1	TRUE	TRUE	TRUE	NA	NA	NA	NA	NA	NA	FALSE	TRUE	NA	TRUE	FALSE	NA	NA	TRUE	TRUE	NA	TRUE	TRUE	TRUE	TRUE	TRUE	FALSE	TRUE	TRUE	TRUE	TRUE	TRUE	TRUE	FALSE
7D	NA	Zhang, B., Wang, J., Wang, X., Zhu, J., Liu, Q., Shi, Z., et al. (2014). Proteogenomic characterization of human colon and rectal cancer. Nature, 513(7518), 382–387. http://doi.org/10.1038/nature13503	TCGA-A6-3808	TCGA-A6-3808-01A-01R-1022-07	TCGA-A6-3808-01A-22	Tumours	C	MSI/CIMP	Cluster 3	CMS4	FPB	NA	NA	NA	NA	Stem-like	CCS3	TRUE	NA	TRUE	NA	NA	NA	NA	NA	NA	NA	NA	NA	NA	NA	NA	NA	NA	NA	NA	NA	NA	NA	NA	NA	FALSE	NA	TRUE	NA	NA	NA	NA	NA
7E	NA	Zhang, B., Wang, J., Wang, X., Zhu, J., Liu, Q., Shi, Z., et al. (2014). Proteogenomic characterization of human colon and rectal cancer. Nature, 513(7518), 382–387. http://doi.org/10.1038/nature13504	TCGA-AG-3574	TCGA-AG-3574-01A-01R-0821-07	TCGA-AG-3574-01A-22	Tumours	C	CIN	Cluster 3	CMS2	NA	NA	NA	NA	NA	TA	CCS1	TRUE	TRUE	TRUE	NA	NA	NA	NA	NA	NA	TRUE	TRUE	NA	TRUE	TRUE	NA	NA	TRUE	TRUE	NA	TRUE	TRUE	TRUE	FALSE	TRUE	TRUE	TRUE	TRUE	TRUE	TRUE	FALSE	TRUE	TRUE
7F	NA	Zhang, B., Wang, J., Wang, X., Zhu, J., Liu, Q., Shi, Z., et al. (2014). Proteogenomic characterization of human colon and rectal cancer. Nature, 513(7518), 382–387. http://doi.org/10.1038/nature13505	TCGA-AA-3525	TCGA-AA-3525-01A-02R-0826-07	TCGA-AA-3525-01A-12	Tumours	B	MSI/CIMP	CIMP-high	CMS1	NA	NA	NA	NA	NA	Enterocyte/Goblet-like	CCS2	FALSE	FALSE	FALSE	NA	NA	NA	NA	NA	NA	TRUE	TRUE	NA	FALSE	TRUE	NA	NA	TRUE	TRUE	NA	TRUE	TRUE	TRUE	TRUE	TRUE	TRUE	TRUE	FALSE	TRUE	TRUE	TRUE	TRUE	TRUE
7G	NA	Zhang, B., Wang, J., Wang, X., Zhu, J., Liu, Q., Shi, Z., et al. (2014). Proteogenomic characterization of human colon and rectal cancer. Nature, 513(7518), 382–387. http://doi.org/10.1038/nature13506	TCGA-AG-A002	TCGA-AG-A002-01A-01R-A002-07	TCGA-AG-A002-01A-23	Tumours	B	MSI/CIMP	Cluster 3	CMS1	FPB	NA	NA	NA	NA	Enterocyte/Goblet-like	CCS2	FALSE	FALSE	TRUE	NA	NA	NA	NA	NA	NA	FALSE	TRUE	NA	FALSE	FALSE	NA	NA	TRUE	TRUE	NA	TRUE	TRUE	TRUE	TRUE	FALSE	TRUE	TRUE	FALSE	FALSE	TRUE	TRUE	TRUE	TRUE
7H	NA	Zhang, B., Wang, J., Wang, X., Zhu, J., Liu, Q., Shi, Z., et al. (2014). Proteogenomic characterization of human colon and rectal cancer. Nature, 513(7518), 382–387. http://doi.org/10.1038/nature13507	TCGA-AA-A00K	TCGA-AA-A00K-01A-02R-A002-07	TCGA-AA-A00K-01A-12	Tumours	B	Invasive	Cluster 3	CMS3	NA	NA	NA	NA	NA	TA	CCS1	TRUE	FALSE	TRUE	NA	NA	NA	NA	NA	NA	FALSE	TRUE	NA	TRUE	TRUE	NA	NA	TRUE	FALSE	NA	TRUE	TRUE	TRUE	TRUE	TRUE	FALSE	TRUE	TRUE	TRUE	TRUE	TRUE	TRUE	TRUE
7I	NA	Zhang, B., Wang, J., Wang, X., Zhu, J., Liu, Q., Shi, Z., et al. (2014). Proteogenomic characterization of human colon and rectal cancer. Nature, 513(7518), 382–387. http://doi.org/10.1038/nature13508	TCGA-AA-A01P	TCGA-AA-A01P-01A-21R-A083-07	TCGA-AA-A01P-01A-23	Tumours	B	NA	CIMP-high	CMS1	FPB	NA	NA	NA	NA	NA	CCS3	TRUE	FALSE	FALSE	NA	NA	NA	NA	NA	NA	NA	NA	NA	NA	NA	NA	NA	NA	NA	NA	NA	NA	NA	NA	NA	TRUE	NA	FALSE	NA	NA	NA	NA	NA
7J	NA	Zhang, B., Wang, J., Wang, X., Zhu, J., Liu, Q., Shi, Z., et al. (2014). Proteogenomic characterization of human colon and rectal cancer. Nature, 513(7518), 382–387. http://doi.org/10.1038/nature13509	TCGA-AA-3672	TCGA-AA-3672-01A-01R-0905-07	TCGA-AA-3672-01A-22	Tumours	B	MSI/CIMP	CIMP-high	CMS1	FPB	NA	NA	NA	NA	Inflammatory	CCS2	TRUE	FALSE	FALSE	NA	NA	NA	NA	NA	NA	TRUE	FALSE	NA	FALSE	FALSE	NA	NA	TRUE	FALSE	NA	FALSE	TRUE	TRUE	TRUE	TRUE	FALSE	TRUE	TRUE	TRUE	FALSE	TRUE	TRUE	TRUE
8A	NA	Zhang, B., Wang, J., Wang, X., Zhu, J., Liu, Q., Shi, Z., et al. (2014). Proteogenomic characterization of human colon and rectal cancer. Nature, 513(7518), 382–387. http://doi.org/10.1038/nature13510	TCGA-AA-A00A	TCGA-AA-A00A-01A-01R-A002-07	TCGA-AA-A00A-01A-22	Tumours	B	MSI/CIMP	CIMP-high	CMS1	FPC	NA	NA	NA	NA	Inflammatory	CCS2	TRUE	FALSE	FALSE	NA	NA	NA	NA	NA	NA	FALSE	TRUE	NA	TRUE	TRUE	NA	NA	TRUE	TRUE	NA	TRUE	TRUE	TRUE	TRUE	FALSE	FALSE	TRUE	TRUE	TRUE	FALSE	TRUE	TRUE	TRUE
8B	NA	Zhang, B., Wang, J., Wang, X., Zhu, J., Liu, Q., Shi, Z., et al. (2014). Proteogenomic characterization of human colon and rectal cancer. Nature, 513(7518), 382–387. http://doi.org/10.1038/nature13511	TCGA-AA-A00F	TCGA-AA-A00F-01A-01R-A002-07	TCGA-AA-A00F-01A-31	Tumours	D	CIN	Cluster 3	CMS4	FPC	NA	NA	NA	NA	Stem-like	CCS3	TRUE	TRUE	TRUE	NA	NA	NA	NA	NA	NA	TRUE	TRUE	NA	TRUE	TRUE	NA	NA	TRUE	TRUE	NA	TRUE	TRUE	TRUE	TRUE	TRUE	TRUE	FALSE	TRUE	TRUE	TRUE	TRUE	FALSE	TRUE
8C	NA	Zhang, B., Wang, J., Wang, X., Zhu, J., Liu, Q., Shi, Z., et al. (2014). Proteogenomic characterization of human colon and rectal cancer. Nature, 513(7518), 382–387. http://doi.org/10.1038/nature13512	TCGA-AG-3580	TCGA-AG-3580-01A-01R-0821-07	TCGA-AG-3580-01A-22	Tumours	E	Invasive	Cluster 3	CMS2	FPC	NA	NA	NA	NA	TA	CCS1	TRUE	FALSE	TRUE	NA	NA	NA	NA	NA	NA	FALSE	TRUE	NA	TRUE	TRUE	NA	NA	TRUE	TRUE	NA	TRUE	TRUE	TRUE	FALSE	TRUE	FALSE	TRUE	TRUE	TRUE	TRUE	FALSE	TRUE	TRUE
8D	NA	Zhang, B., Wang, J., Wang, X., Zhu, J., Liu, Q., Shi, Z., et al. (2014). Proteogenomic characterization of human colon and rectal cancer. Nature, 513(7518), 382–387. http://doi.org/10.1038/nature13513	TCGA-AA-3864	TCGA-AA-3864-01A-01R-1022-07	TCGA-AA-3864-01A-22	Tumours	NA	MSI/CIMP	Cluster 3	CMS1	FPC	NA	NA	NA	NA	Enterocyte/Goblet-like	CCS3	NA	FALSE	FALSE	NA	NA	NA	NA	NA	NA	FALSE	TRUE	NA	TRUE	TRUE	NA	NA	TRUE	FALSE	NA	TRUE	TRUE	TRUE	TRUE	FALSE	FALSE	FALSE	TRUE	FALSE	FALSE	TRUE	TRUE	FALSE
8F	NA	Zhang, B., Wang, J., Wang, X., Zhu, J., Liu, Q., Shi, Z., et al. (2014). Proteogenomic characterization of human colon and rectal cancer. Nature, 513(7518), 382–387. http://doi.org/10.1038/nature13514	TCGA-AG-A01J	TCGA-AG-A01J-01A-01R-A00A-07	TCGA-AG-A01J-01A-22	Tumours	C	CIN	Cluster 4	CMS2	FPD	NA	NA	NA	NA	TA	CCS1	NA	TRUE	TRUE	NA	NA	NA	NA	NA	NA	NA	NA	NA	NA	NA	NA	NA	NA	NA	NA	NA	NA	NA	NA	NA	NA	NA	NA	NA	NA	NA	NA	NA
8G	NA	Zhang, B., Wang, J., Wang, X., Zhu, J., Liu, Q., Shi, Z., et al. (2014). Proteogenomic characterization of human colon and rectal cancer. Nature, 513(7518), 382–387. http://doi.org/10.1038/nature13515	TCGA-AA-3531	TCGA-AA-3531-01A-01R-0821-07	TCGA-AA-3531-01A-22	Tumours	A	CIN	Cluster 4	CMS2	FPA	NA	NA	NA	NA	TA	CCS1	TRUE	TRUE	TRUE	NA	NA	NA	NA	NA	NA	FALSE	TRUE	NA	TRUE	TRUE	NA	NA	TRUE	TRUE	NA	TRUE	TRUE	TRUE	TRUE	TRUE	TRUE	TRUE	TRUE	TRUE	TRUE	FALSE	TRUE	TRUE
8H	NA	Zhang, B., Wang, J., Wang, X., Zhu, J., Liu, Q., Shi, Z., et al. (2014). Proteogenomic characterization of human colon and rectal cancer. Nature, 513(7518), 382–387. http://doi.org/10.1038/nature13516	TCGA-AA-A01T	TCGA-AA-A01T-01A-21R-A16W-07	TCGA-AA-A01T-01A-23	Tumours	A	NA	Cluster 3	CMS2	FPA	NA	NA	NA	NA	NA	CCS1	TRUE	TRUE	TRUE	NA	NA	NA	NA	NA	NA	NA	NA	NA	NA	NA	NA	NA	NA	NA	NA	NA	NA	NA	NA	NA	TRUE	NA	TRUE	NA	NA	NA	NA	NA
8I	NA	Zhang, B., Wang, J., Wang, X., Zhu, J., Liu, Q., Shi, Z., et al. (2014). Proteogenomic characterization of human colon and rectal cancer. Nature, 513(7518), 382–387. http://doi.org/10.1038/nature13517	TCGA-AG-A01N	TCGA-AG-A01N-01A-01R-A00A-07	TCGA-AG-A01N-01A-23	Tumours	A	CIN	Cluster 4	CMS2	FPA	NA	NA	NA	NA	TA	CCS1	NA	TRUE	TRUE	NA	NA	NA	NA	NA	NA	NA	NA	NA	NA	NA	NA	NA	NA	NA	NA	NA	NA	NA	NA	NA	NA	NA	NA	NA	NA	NA	NA	NA
8J	NA	Zhang, B., Wang, J., Wang, X., Zhu, J., Liu, Q., Shi, Z., et al. (2014). Proteogenomic characterization of human colon and rectal cancer. Nature, 513(7518), 382–387. http://doi.org/10.1038/nature13518	TCGA-AA-3526	NA	TCGA-AA-3526-01A-11	Tumours	A	MSI/CIMP	Cluster 3	NA	NA	NA	NA	NA	NA	Enterocyte/Goblet-like	NA	TRUE	TRUE	TRUE	NA	NA	NA	NA	NA	NA	TRUE	TRUE	NA	TRUE	TRUE	NA	NA	TRUE	TRUE	NA	TRUE	TRUE	TRUE	TRUE	TRUE	TRUE	TRUE	TRUE	TRUE	TRUE	TRUE	TRUE	TRUE
9A	NA	Zhang, B., Wang, J., Wang, X., Zhu, J., Liu, Q., Shi, Z., et al. (2014). Proteogenomic characterization of human colon and rectal cancer. Nature, 513(7518), 382–387. http://doi.org/10.1038/nature13519	TCGA-AA-A024	TCGA-AA-A024-01A-02R-A00A-07	TCGA-AA-A024-01A-32	Tumours	D	Invasive	Cluster 3	CMS3	FPC	NA	NA	NA	NA	Enterocyte/Goblet-like	CCS1	TRUE	FALSE	TRUE	NA	NA	NA	NA	NA	NA	FALSE	TRUE	NA	TRUE	FALSE	NA	NA	TRUE	FALSE	NA	TRUE	TRUE	TRUE	TRUE	TRUE	TRUE	FALSE	TRUE	TRUE	TRUE	TRUE	TRUE	TRUE
9B	NA	Zhang, B., Wang, J., Wang, X., Zhu, J., Liu, Q., Shi, Z., et al. (2014). Proteogenomic characterization of human colon and rectal cancer. Nature, 513(7518), 382–387. http://doi.org/10.1038/nature13520	TCGA-AA-3986	TCGA-AA-3986-01A-02R-1022-07	TCGA-AA-3986-01A-12	Tumours	C	Invasive	Cluster 3	CMS2	FPC	NA	NA	NA	NA	Inflammatory	CCS1	TRUE	FALSE	TRUE	NA	NA	NA	NA	NA	NA	FALSE	TRUE	NA	TRUE	TRUE	NA	NA	TRUE	TRUE	NA	TRUE	TRUE	TRUE	FALSE	TRUE	FALSE	TRUE	TRUE	TRUE	TRUE	FALSE	TRUE	TRUE
9C	NA	Zhang, B., Wang, J., Wang, X., Zhu, J., Liu, Q., Shi, Z., et al. (2014). Proteogenomic characterization of human colon and rectal cancer. Nature, 513(7518), 382–387. http://doi.org/10.1038/nature13521	TCGA-AA-3664	TCGA-AA-3664-01A-01R-0905-07	TCGA-AA-3664-01A-22	Tumours	D	MSI/CIMP	CIMP-high	CMS1	FPC	NA	NA	NA	NA	Enterocyte/Goblet-like	CCS2	TRUE	FALSE	TRUE	NA	NA	NA	NA	NA	NA	TRUE	TRUE	NA	TRUE	TRUE	NA	NA	TRUE	TRUE	NA	TRUE	TRUE	TRUE	FALSE	TRUE	TRUE	TRUE	FALSE	TRUE	TRUE	TRUE	TRUE	TRUE
9D	NA	Zhang, B., Wang, J., Wang, X., Zhu, J., Liu, Q., Shi, Z., et al. (2014). Proteogenomic characterization of human colon and rectal cancer. Nature, 513(7518), 382–387. http://doi.org/10.1038/nature13522	TCGA-AA-A022	TCGA-AA-A022-01A-21R-A16W-07	TCGA-AA-A022-01A-23	Tumours	B	NA	CIMP-high	CMS1	FPB	NA	NA	NA	NA	NA	CCS2	TRUE	FALSE	FALSE	NA	NA	NA	NA	NA	NA	NA	NA	NA	NA	NA	NA	NA	NA	NA	NA	NA	NA	NA	NA	NA	TRUE	NA	FALSE	NA	NA	NA	NA	NA
9F	NA	Zhang, B., Wang, J., Wang, X., Zhu, J., Liu, Q., Shi, Z., et al. (2014). Proteogenomic characterization of human colon and rectal cancer. Nature, 513(7518), 382–387. http://doi.org/10.1038/nature13523	TCGA-AA-3552	TCGA-AA-3552-01A-01R-0821-07	TCGA-AA-3552-01A-22	Tumours	D	Invasive	Cluster 3	CMS2	FPC	NA	NA	NA	NA	TA	CCS1	TRUE	TRUE	TRUE	NA	NA	NA	NA	NA	NA	FALSE	TRUE	NA	TRUE	TRUE	NA	NA	TRUE	TRUE	NA	TRUE	TRUE	TRUE	TRUE	TRUE	TRUE	TRUE	TRUE	TRUE	TRUE	TRUE	TRUE	TRUE
9G	NA	Zhang, B., Wang, J., Wang, X., Zhu, J., Liu, Q., Shi, Z., et al. (2014). Proteogenomic characterization of human colon and rectal cancer. Nature, 513(7518), 382–387. http://doi.org/10.1038/nature13524	TCGA-AG-A008	TCGA-AG-A008-01A-01R-A002-07	TCGA-AG-A008-01A-23	Tumours	D	Invasive	Cluster 4	CMS3	FPC	NA	NA	NA	NA	Enterocyte/Goblet-like	CCS1	TRUE	TRUE	TRUE	NA	NA	NA	NA	NA	NA	FALSE	TRUE	NA	TRUE	TRUE	NA	NA	TRUE	FALSE	NA	TRUE	TRUE	TRUE	TRUE	TRUE	FALSE	TRUE	TRUE	TRUE	TRUE	TRUE	TRUE	FALSE
9H	NA	Zhang, B., Wang, J., Wang, X., Zhu, J., Liu, Q., Shi, Z., et al. (2014). Proteogenomic characterization of human colon and rectal cancer. Nature, 513(7518), 382–387. http://doi.org/10.1038/nature13525	TCGA-AG-A01L	TCGA-AG-A01L-01A-01R-A002-07	TCGA-AG-A01L-01A-22	Tumours	D	Invasive	Cluster 3	CMS2	FPC	NA	NA	NA	NA	Enterocyte/Goblet-like	CCS1	TRUE	TRUE	TRUE	NA	NA	NA	NA	NA	NA	FALSE	TRUE	NA	TRUE	TRUE	NA	NA	TRUE	TRUE	NA	TRUE	TRUE	TRUE	TRUE	TRUE	TRUE	FALSE	TRUE	TRUE	TRUE	TRUE	FALSE	TRUE
9I	NA	Zhang, B., Wang, J., Wang, X., Zhu, J., Liu, Q., Shi, Z., et al. (2014). Proteogenomic characterization of human colon and rectal cancer. Nature, 513(7518), 382–387. http://doi.org/10.1038/nature13526	TCGA-AA-3695	TCGA-AA-3695-01A-01R-0905-07	TCGA-AA-3695-01A-22	Tumours	D	CIN	CIMP-low	NA	FPC	NA	NA	NA	NA	TA	CCS2	TRUE	TRUE	TRUE	NA	NA	NA	NA	NA	NA	FALSE	TRUE	NA	TRUE	TRUE	NA	NA	TRUE	FALSE	NA	TRUE	TRUE	TRUE	TRUE	TRUE	FALSE	TRUE	TRUE	TRUE	FALSE	FALSE	TRUE	TRUE
9J	NA	Zhang, B., Wang, J., Wang, X., Zhu, J., Liu, Q., Shi, Z., et al. (2014). Proteogenomic characterization of human colon and rectal cancer. Nature, 513(7518), 382–387. http://doi.org/10.1038/nature13527	TCGA-AA-A00U	TCGA-AA-A00U-01A-01R-A002-07	TCGA-AA-A00U-01A-41	Tumours	D	Invasive	CIMP-low	CMS3	FPC	NA	NA	NA	NA	Enterocyte/Goblet-like	CCS1	TRUE	TRUE	TRUE	NA	NA	NA	NA	NA	NA	FALSE	TRUE	NA	TRUE	TRUE	NA	NA	FALSE	TRUE	NA	TRUE	TRUE	TRUE	TRUE	TRUE	TRUE	TRUE	TRUE	TRUE	TRUE	FALSE	TRUE	TRUE
C10	NA	Browning, M. J., Krausa, P., Rowan, A., Bicknell, D. C., Bodmer, J. G., & Bodmer, W. F. (1993). Tissue typing the HLA-A locus from genomic DNA by sequence-specific PCR: comparison of HLA genotype and surface expression on colorectal tumor cell lines. Pnas, 90(7), 2842–2845.	NA	NA	NA	Cell lines	NA	NA	NA	CMS1	FPB	KA	C4	Subtype D	C-Type	Stem-like	CCS3	NA	NA	FALSE	FALSE	FALSE	TRUE	TRUE	TRUE	TRUE	TRUE	TRUE	FALSE	TRUE	TRUE	TRUE	TRUE	TRUE	TRUE	TRUE	NA	NA	NA	NA	NA	TRUE	NA	TRUE	NA	FALSE	NA	NA	TRUE
C106	NA	Wheeler, J. M., Beck, N. E., Kim, H. C., Tomlinson, I. P., Mortensen, N. J., & Bodmer, W. F. (1999). Mechanisms of inactivation of mismatch repair genes in human colorectal cancer cell lines: the predominant role of hMLH1. Pnas, 96(18), 10296–10301.	NA	NA	NA	Cell lines	NA	NA	NA	CMS2	FPA	KB	C1	Subtype E	B-Type	TA	CCS1	NA	NA	TRUE	FALSE	FALSE	TRUE	TRUE	TRUE	TRUE	FALSE	TRUE	TRUE	TRUE	TRUE	TRUE	TRUE	TRUE	TRUE	TRUE	NA	NA	NA	NA	NA	FALSE	NA	TRUE	NA	FALSE	NA	NA	TRUE
C125-PM	C125PM	Liu, Y., & Bodmer, W. F. (2006). Analysis of P53 mutations and their expression in 56 colorectal cancer cell lines. Pnas, 103(4), 976–981. http://doi.org/10.1073/pnas.0510146103	NA	NA	NA	Cell lines	NA	NA	NA	NA	FPA	KB	C5	Subtype B	B-Type	Enterocyte/Goblet-like	CCS1	NA	NA	TRUE	FALSE	FALSE	TRUE	TRUE	TRUE	TRUE	FALSE	TRUE	TRUE	TRUE	TRUE	TRUE	TRUE	TRUE	TRUE	TRUE	NA	NA	NA	NA	NA	FALSE	NA	TRUE	NA	TRUE	NA	NA	TRUE
C32	NA	Browning, M. J., Krausa, P., Rowan, A., Bicknell, D. C., Bodmer, J. G., & Bodmer, W. F. (1993). Tissue typing the HLA-A locus from genomic DNA by sequence-specific PCR: comparison of HLA genotype and surface expression on colorectal tumor cell lines. Pnas, 90(7), 2842–2845.	NA	NA	NA	Cell lines	NA	NA	NA	CMS4	FPB	KC	C6	Subtype E	B-Type	Enterocyte/Goblet-like	CCS1	NA	NA	TRUE	FALSE	FALSE	TRUE	TRUE	TRUE	TRUE	FALSE	TRUE	TRUE	TRUE	TRUE	TRUE	FALSE	TRUE	TRUE	TRUE	NA	NA	NA	NA	NA	TRUE	NA	TRUE	NA	TRUE	NA	NA	TRUE
C70	NA	Browning, M. J., Krausa, P., Rowan, A., Bicknell, D. C., Bodmer, J. G., & Bodmer, W. F. (1993). Tissue typing the HLA-A locus from genomic DNA by sequence-specific PCR: comparison of HLA genotype and surface expression on colorectal tumor cell lines. Pnas, 90(7), 2842–2845.	NA	NA	NA	Cell lines	NA	NA	NA	CMS2	FPA	KB	C1	Subtype B	B-Type	TA	CCS1	NA	NA	TRUE	FALSE	FALSE	TRUE	TRUE	TRUE	TRUE	FALSE	TRUE	TRUE	TRUE	TRUE	TRUE	TRUE	TRUE	TRUE	TRUE	NA	NA	NA	NA	NA	TRUE	NA	TRUE	NA	TRUE	NA	NA	TRUE
C75	NA	Browning, M. J., Krausa, P., Rowan, A., Bicknell, D. C., Bodmer, J. G., & Bodmer, W. F. (1993). Tissue typing the HLA-A locus from genomic DNA by sequence-specific PCR: comparison of HLA genotype and surface expression on colorectal tumor cell lines. Pnas, 90(7), 2842–2845.	NA	NA	NA	Cell lines	NA	NA	NA	CMS2	FPA	KB	C1	Subtype B	B-Type	TA	CCS1	NA	NA	TRUE	NA	NA	NA	NA	NA	NA	NA	NA	NA	NA	NA	NA	NA	NA	NA	NA	NA	NA	NA	NA	NA	NA	NA	NA	NA	NA	NA	NA	NA
C80	NA	Browning, M. J., Krausa, P., Rowan, A., Bicknell, D. C., Bodmer, J. G., & Bodmer, W. F. (1993). Tissue typing the HLA-A locus from genomic DNA by sequence-specific PCR: comparison of HLA genotype and surface expression on colorectal tumor cell lines. Pnas, 90(7), 2842–2845.	NA	NA	NA	Cell lines	NA	NA	NA	CMS2	FPA	KB	C3	Subtype B	B-Type	Enterocyte/Goblet-like	CCS1	NA	NA	TRUE	FALSE	FALSE	TRUE	TRUE	TRUE	TRUE	FALSE	TRUE	TRUE	TRUE	TRUE	TRUE	TRUE	TRUE	TRUE	TRUE	NA	NA	NA	NA	NA	FALSE	NA	TRUE	NA	TRUE	NA	NA	TRUE
C84	NA	Browning, M. J., Krausa, P., Rowan, A., Bicknell, D. C., Bodmer, J. G., & Bodmer, W. F. (1993). Tissue typing the HLA-A locus from genomic DNA by sequence-specific PCR: comparison of HLA genotype and surface expression on colorectal tumor cell lines. Pnas, 90(7), 2842–2845.	NA	NA	NA	Cell lines	NA	NA	NA	NA	FPA	KB	C1	Subtype E	B-Type	Enterocyte/Goblet-like	CCS1	NA	NA	TRUE	FALSE	FALSE	TRUE	TRUE	TRUE	TRUE	FALSE	TRUE	TRUE	TRUE	TRUE	TRUE	TRUE	TRUE	TRUE	TRUE	NA	NA	NA	NA	NA	FALSE	NA	TRUE	NA	TRUE	NA	NA	TRUE
C99	NA	Wheeler, J. M., Beck, N. E., Kim, H. C., Tomlinson, I. P., Mortensen, N. J., & Bodmer, W. F. (1999). Mechanisms of inactivation of mismatch repair genes in human colorectal cancer cell lines: the predominant role of hMLH1. Pnas, 96(18), 10296–10301.	NA	NA	NA	Cell lines	NA	NA	NA	CMS2	FPA	KB	C3	Subtype A	B-Type	Enterocyte/Goblet-like	CCS1	NA	NA	TRUE	FALSE	FALSE	TRUE	TRUE	TRUE	TRUE	TRUE	TRUE	TRUE	TRUE	TRUE	TRUE	TRUE	TRUE	TRUE	TRUE	NA	NA	NA	NA	NA	TRUE	NA	TRUE	NA	TRUE	NA	NA	TRUE
CaCo-2	C2BBe1; Caco-2; CACO2	ATCC, USA (www.atcc.org)	NA	NA	NA	Cell lines	NA	NA	NA	NA	FPB	KA	C4	Subtype D	B-Type	Stem-like	CCS1	NA	NA	TRUE	FALSE	FALSE	TRUE	TRUE	TRUE	TRUE	FALSE	TRUE	TRUE	TRUE	TRUE	TRUE	TRUE	FALSE	TRUE	TRUE	NA	NA	NA	NA	NA	TRUE	NA	TRUE	NA	FALSE	NA	NA	TRUE
CaR-1	CAR1	Health Science Research Resource Bank (HSRRB), Japan (www.jhsf.or.jp)	NA	NA	NA	Cell lines	NA	NA	NA	CMS1	FPB	KA	C4	Subtype E	C-Type	Stem-like	CCS3	NA	NA	TRUE	NA	NA	NA	NA	NA	NA	NA	NA	NA	NA	NA	NA	NA	NA	NA	NA	NA	NA	NA	NA	NA	NA	NA	NA	NA	NA	NA	NA	NA
CC07	CCO7	Browning, M. J., Krausa, P., Rowan, A., Bicknell, D. C., Bodmer, J. G., & Bodmer, W. F. (1993). Tissue typing the HLA-A locus from genomic DNA by sequence-specific PCR: comparison of HLA genotype and surface expression on colorectal tumor cell lines. Pnas, 90(7), 2842–2845.	NA	NA	NA	Cell lines	NA	NA	NA	NA	NA	KC	NA	NA	NA	NA	NA	NA	NA	TRUE	NA	NA	NA	NA	NA	NA	NA	NA	NA	NA	NA	NA	NA	NA	NA	NA	NA	NA	NA	NA	NA	NA	NA	NA	NA	NA	NA	NA	NA
CC20	CC2O	Greenhalgh, D. A., & Kinsella, A. R. (1985). c-Ha-ras not c-Ki-ras activation in three colon tumour cell lines. Carcinogenesis, 6(10), 1533–1535.	NA	NA	NA	Cell lines	NA	NA	NA	CMS4	FPB	KC	NA	NA	NA	NA	NA	NA	NA	TRUE	NA	NA	NA	NA	NA	NA	NA	NA	NA	NA	NA	NA	NA	NA	NA	NA	NA	NA	NA	NA	NA	NA	NA	NA	NA	NA	NA	NA	NA
CCK-81	CCK81	Health Science Research Resource Bank (HSRRB), Japan (www.jhsf.or.jp)	NA	NA	NA	Cell lines	NA	NA	NA	CMS2	FPA	KA	C1	Subtype B	B-Type	TA	CCS2	NA	NA	FALSE	FALSE	FALSE	TRUE	FALSE	FALSE	TRUE	FALSE	FALSE	TRUE	TRUE	FALSE	TRUE	FALSE	FALSE	FALSE	FALSE	NA	NA	NA	NA	NA	TRUE	NA	TRUE	NA	TRUE	NA	NA	FALSE
CoCM-1	COCM1	Health Science Research Resource Bank (HSRRB), Japan (www.jhsf.or.jp)	NA	NA	NA	Cell lines	NA	NA	NA	CMS2	NA	KC	C6	Subtype B	B-Type	TA	CCS1	NA	NA	TRUE	FALSE	FALSE	TRUE	TRUE	TRUE	TRUE	FALSE	TRUE	TRUE	FALSE	TRUE	TRUE	FALSE	TRUE	TRUE	TRUE	NA	NA	NA	NA	NA	TRUE	NA	TRUE	NA	TRUE	NA	NA	FALSE
Colo 320DM	Colo 320; COLO320; COLO-320; COLO320DM; COLO 320DM; COLO320-DM; COLO320HSR; COLO-320-HSR	ATCC, USA (www.atcc.org)	NA	NA	NA	Cell lines	NA	NA	NA	NA	FPB	NA	C4	Subtype D	C-Type	Stem-like	CCS3	NA	NA	TRUE	FALSE	FALSE	TRUE	TRUE	TRUE	TRUE	FALSE	TRUE	FALSE	TRUE	TRUE	TRUE	TRUE	TRUE	TRUE	TRUE	NA	NA	NA	NA	NA	TRUE	NA	TRUE	NA	TRUE	NA	NA	TRUE
Colo-678	COLO 678; COLO678; COLO-678	DSMZ, Germany (www.dsmz.de)	NA	NA	NA	Cell lines	NA	NA	NA	CMS4	FPB	KA	C4	Subtype D	B-Type	Inflammatory	CCS3	NA	NA	TRUE	TRUE	FALSE	TRUE	TRUE	TRUE	TRUE	FALSE	TRUE	TRUE	TRUE	TRUE	TRUE	TRUE	TRUE	TRUE	TRUE	NA	NA	NA	NA	NA	FALSE	NA	TRUE	NA	FALSE	NA	NA	TRUE
Colo 741	COLO 741; COLO741; COLO-741	ECACC, UK (www.ecacc.org.uk)	NA	NA	NA	Cell lines	NA	NA	NA	CMS4	FPB	NA	NA	NA	NA	NA	NA	NA	NA	TRUE	NA	NA	NA	NA	NA	NA	NA	NA	NA	NA	NA	NA	NA	NA	NA	NA	NA	NA	NA	NA	NA	NA	NA	NA	NA	NA	NA	NA	NA
DLD-1	DLD1; DLD-1 DKO1; DLD-1 DKO3; DLD-1 DKO4; C170; HCT-8; HCT8; HCT-15; HCT15; C146; MIP101	ATCC, USA (www.atcc.org)	NA	NA	NA	Cell lines	NA	NA	NA	CMS1	FPC	KA	C4	Subtype D	C-Type	Stem-like	CCS3	NA	NA	FALSE	TRUE	FALSE	FALSE	TRUE	FALSE	FALSE	FALSE	FALSE	FALSE	FALSE	FALSE	FALSE	TRUE	TRUE	TRUE	FALSE	NA	NA	NA	NA	NA	FALSE	NA	TRUE	NA	FALSE	NA	NA	FALSE
GP2d	GP2D; GP5d; Gp5D	Solic, N., Collins, J. E., Richter, A., Holt, S. J., Campbell, I., Alexander, P., & Davies, D. E. (1995). Two newly established cell lines derived from the same colonic adenocarcinoma exhibit differences in EGF-receptor ligand and adhesion molecule expression. International Journal of Cancer. Journal International Du Cancer, 62(1), 48–57.	NA	NA	NA	Cell lines	NA	NA	NA	NA	FPC	KA	C2	Subtype B	A-Type	TA	CCS1	NA	NA	FALSE	FALSE	FALSE	TRUE	FALSE	FALSE	TRUE	FALSE	TRUE	FALSE	TRUE	FALSE	FALSE	FALSE	FALSE	FALSE	FALSE	NA	NA	NA	NA	NA	FALSE	NA	FALSE	NA	TRUE	NA	NA	FALSE
HCA-46	HCA46	Kirkland, S. C., & Bailey, I. G. (1986). Establishment and characterisation of six human colorectal adenocarcinoma cell lines. British Journal of Cancer, 53(6), 779–785.	NA	NA	NA	Cell lines	NA	NA	NA	CMS2	FPA	KB	C1	Subtype A	B-Type	TA	CCS1	NA	NA	TRUE	FALSE	FALSE	TRUE	TRUE	TRUE	TRUE	FALSE	FALSE	TRUE	TRUE	TRUE	TRUE	TRUE	TRUE	TRUE	TRUE	NA	NA	NA	NA	NA	TRUE	NA	TRUE	NA	TRUE	NA	NA	FALSE
HCA-7	HCA7	Kirkland, S. C. (1985). Dome formation by a human colonic adenocarcinoma cell line (HCA-7). Cancer Research, 45(8), 3790–3795.	NA	NA	NA	Cell lines	NA	NA	NA	CMS1	FPB	KC	C2	Subtype D	C-Type	Stem-like	CCS2	NA	NA	FALSE	TRUE	TRUE	TRUE	TRUE	FALSE	TRUE	FALSE	TRUE	FALSE	TRUE	FALSE	TRUE	TRUE	TRUE	TRUE	TRUE	NA	NA	NA	NA	NA	TRUE	NA	TRUE	NA	FALSE	NA	NA	TRUE
HCT 116	ATRFLOX; HCT116; HCT 116 HKH2; HCT 116 TSP531026; HCT-116	ATCC, USA (www.atcc.org)	NA	NA	NA	Cell lines	NA	NA	NA	CMS1	FPB	KA	C4	Subtype D	C-Type	Stem-like	CCS3	NA	NA	FALSE	TRUE	FALSE	TRUE	TRUE	FALSE	TRUE	TRUE	TRUE	TRUE	FALSE	TRUE	FALSE	TRUE	FALSE	TRUE	FALSE	NA	NA	NA	NA	NA	FALSE	NA	TRUE	NA	FALSE	NA	NA	FALSE
HDC-111	NA	Brüderlein, S., van der Bosch, K., Schlag, P., & Schwab, M. (1990). Cytogenetics and DNA amplification in colorectal cancers. Genes, Chromosomes & Cancer, 2(1), 63–70.	NA	NA	NA	Cell lines	NA	NA	NA	NA	NA	KB	NA	NA	NA	NA	NA	NA	NA	TRUE	NA	NA	NA	NA	NA	NA	NA	NA	NA	NA	NA	NA	NA	NA	NA	NA	NA	NA	NA	NA	NA	NA	NA	NA	NA	NA	NA	NA	NA
HDC-114	HDC114	Brüderlein, S., van der Bosch, K., Schlag, P., & Schwab, M. (1990). Cytogenetics and DNA amplification in colorectal cancers. Genes, Chromosomes & Cancer, 2(1), 63–70.	NA	NA	NA	Cell lines	NA	NA	NA	CMS1	FPA	KA	C2	Subtype C	A-Type	Inflammatory	CCS2	NA	NA	TRUE	NA	NA	NA	NA	NA	NA	NA	NA	NA	NA	NA	NA	NA	NA	NA	NA	NA	NA	NA	NA	NA	NA	NA	NA	NA	NA	NA	NA	NA
HDC-135	HDC135	Brüderlein, S., van der Bosch, K., Schlag, P., & Schwab, M. (1990). Cytogenetics and DNA amplification in colorectal cancers. Genes, Chromosomes & Cancer, 2(1), 63–70.	NA	NA	NA	Cell lines	NA	NA	NA	CMS1	FPB	KA	C2	Subtype C	A-Type	Inflammatory	CCS2	NA	NA	FALSE	NA	NA	NA	NA	NA	NA	NA	NA	NA	NA	NA	NA	NA	NA	NA	NA	NA	NA	NA	NA	NA	NA	NA	NA	NA	NA	NA	NA	NA
HDC-142	HDC142	Brüderlein, S., van der Bosch, K., Schlag, P., & Schwab, M. (1990). Cytogenetics and DNA amplification in colorectal cancers. Genes, Chromosomes & Cancer, 2(1), 63–70.	NA	NA	NA	Cell lines	NA	NA	NA	CMS2	NA	KB	C5	Subtype B	B-Type	TA	CCS1	NA	NA	TRUE	NA	NA	NA	NA	NA	NA	NA	NA	NA	NA	NA	NA	NA	NA	NA	NA	NA	NA	NA	NA	NA	NA	NA	NA	NA	NA	NA	NA	NA
HDC-143	HDC143	Brüderlein, S., van der Bosch, K., Schlag, P., & Schwab, M. (1990). Cytogenetics and DNA amplification in colorectal cancers. Genes, Chromosomes & Cancer, 2(1), 63–70.	NA	NA	NA	Cell lines	NA	NA	NA	CMS3	FPA	KB	C6	Subtype B	B-Type	Enterocyte/Goblet-like	CCS3	NA	NA	FALSE	NA	NA	NA	NA	NA	NA	NA	NA	NA	NA	NA	NA	NA	NA	NA	NA	NA	NA	NA	NA	NA	NA	NA	NA	NA	NA	NA	NA	NA
HDC-54	HDC54; HDC-57	Brüderlein, S., van der Bosch, K., Schlag, P., & Schwab, M. (1990). Cytogenetics and DNA amplification in colorectal cancers. Genes, Chromosomes & Cancer, 2(1), 63–70.	NA	NA	NA	Cell lines	NA	NA	NA	CMS2	FPA	KB	C6	Subtype B	B-Type	Enterocyte/Goblet-like	CCS1	NA	NA	TRUE	FALSE	FALSE	TRUE	FALSE	TRUE	TRUE	FALSE	TRUE	TRUE	TRUE	TRUE	TRUE	TRUE	FALSE	TRUE	TRUE	NA	NA	NA	NA	NA	TRUE	NA	TRUE	NA	TRUE	NA	NA	TRUE
HDC-57	HDC-54; HDC54	Brüderlein, S., van der Bosch, K., Schlag, P., & Schwab, M. (1990). Cytogenetics and DNA amplification in colorectal cancers. Genes, Chromosomes & Cancer, 2(1), 63–70.	NA	NA	NA	Cell lines	NA	NA	NA	NA	NA	NA	NA	NA	NA	NA	NA	NA	NA	TRUE	NA	NA	NA	NA	NA	NA	NA	NA	NA	NA	NA	NA	NA	NA	NA	NA	NA	NA	NA	NA	NA	NA	NA	NA	NA	NA	NA	NA	NA
HDC-73	NA	Brüderlein, S., van der Bosch, K., Schlag, P., & Schwab, M. (1990). Cytogenetics and DNA amplification in colorectal cancers. Genes, Chromosomes & Cancer, 2(1), 63–70.	NA	NA	NA	Cell lines	NA	NA	NA	NA	NA	KB	NA	NA	NA	NA	NA	NA	NA	TRUE	NA	NA	NA	NA	NA	NA	NA	NA	NA	NA	NA	NA	NA	NA	NA	NA	NA	NA	NA	NA	NA	NA	NA	NA	NA	NA	NA	NA	NA
HDC-8	HDC8	Brüderlein, S., van der Bosch, K., Schlag, P., & Schwab, M. (1990). Cytogenetics and DNA amplification in colorectal cancers. Genes, Chromosomes & Cancer, 2(1), 63–70.	NA	NA	NA	Cell lines	NA	NA	NA	CMS1	FPB	KC	C4	Subtype C	A-Type	Stem-like	CCS3	NA	NA	TRUE	NA	NA	NA	NA	NA	NA	NA	NA	NA	NA	NA	NA	NA	NA	NA	NA	NA	NA	NA	NA	NA	NA	NA	NA	NA	NA	NA	NA	NA
HDC-82	HDC82	Brüderlein, S., van der Bosch, K., Schlag, P., & Schwab, M. (1990). Cytogenetics and DNA amplification in colorectal cancers. Genes, Chromosomes & Cancer, 2(1), 63–70.	NA	NA	NA	Cell lines	NA	NA	NA	CMS2	FPA	KB	C5	Subtype B	B-Type	TA	CCS1	NA	NA	TRUE	FALSE	FALSE	TRUE	TRUE	TRUE	TRUE	FALSE	TRUE	TRUE	TRUE	TRUE	FALSE	TRUE	TRUE	TRUE	TRUE	NA	NA	NA	NA	NA	TRUE	NA	TRUE	NA	TRUE	NA	NA	TRUE
HDC-9	HDC9	Brüderlein, S., van der Bosch, K., Schlag, P., & Schwab, M. (1990). Cytogenetics and DNA amplification in colorectal cancers. Genes, Chromosomes & Cancer, 2(1), 63–70.	NA	NA	NA	Cell lines	NA	NA	NA	CMS3	FPC	KA	C3	Subtype A	C-Type	Enterocyte/Goblet-like	CCS2	NA	NA	FALSE	NA	NA	NA	NA	NA	NA	NA	NA	NA	NA	NA	NA	NA	NA	NA	NA	NA	NA	NA	NA	NA	NA	NA	NA	NA	NA	NA	NA	NA
HRA-19	NA	Kirkland, S. C. (1986). Endocrine differentiation by a human rectal adenocarcinoma cell line (HRA-19). Differentiation, 33(2), 148–155.	NA	NA	NA	Cell lines	NA	NA	NA	CMS2	FPA	KB	NA	NA	NA	NA	NA	NA	NA	TRUE	FALSE	FALSE	TRUE	TRUE	TRUE	TRUE	FALSE	TRUE	TRUE	TRUE	TRUE	TRUE	TRUE	TRUE	TRUE	TRUE	NA	NA	NA	NA	NA	TRUE	NA	TRUE	NA	TRUE	NA	NA	TRUE
HT-29	HT-29 GLUCC1; CX-1; CX1; WiDr; WIDR; KM20	ATCC, USA (www.atcc.org)	NA	NA	NA	Cell lines	NA	NA	NA	NA	FPC	KC	C1	Subtype C	A-Type	Enterocyte/Goblet-like	CCS3	NA	NA	TRUE	TRUE	TRUE	TRUE	TRUE	TRUE	TRUE	FALSE	TRUE	TRUE	TRUE	TRUE	TRUE	TRUE	TRUE	TRUE	TRUE	NA	NA	NA	NA	NA	TRUE	NA	FALSE	NA	TRUE	NA	NA	FALSE
HT55	HT-55	Watkins, J. F., & Sanger, C. (1977). Properties of a cell line from human adenocarcinoma of the rectum. British Journal of Cancer, 35(6), 785–794.	NA	NA	NA	Cell lines	NA	NA	NA	CMS2	FPA	KB	C1	Subtype B	B-Type	TA	CCS1	NA	NA	TRUE	FALSE	FALSE	TRUE	TRUE	TRUE	TRUE	FALSE	TRUE	TRUE	FALSE	FALSE	TRUE	TRUE	FALSE	FALSE	TRUE	NA	NA	NA	NA	NA	TRUE	NA	FALSE	NA	TRUE	NA	NA	TRUE
LIM1863	NA	Whitehead, R. H., Jones, J. K., Gabriel, A., & Lukies, R. E. (1987). A new colon carcinoma cell line (LIM1863) that grows as organoids with spontaneous differentiation into crypt-like structures in vitro. Cancer Research, 47(10), 2683–2689.	NA	NA	NA	Cell lines	NA	NA	NA	CMS2	FPA	KB	NA	NA	NA	NA	NA	NA	NA	TRUE	NA	NA	NA	NA	NA	NA	NA	NA	NA	NA	NA	NA	NA	NA	NA	NA	NA	NA	NA	NA	NA	NA	NA	NA	NA	NA	NA	NA	NA
LoVo	LOVO	ATCC, USA (www.atcc.org)	NA	NA	NA	Cell lines	NA	NA	NA	CMS1	FPC	KA	C2	Subtype E	A-Type	Inflammatory	CCS2	NA	NA	FALSE	FALSE	FALSE	TRUE	TRUE	FALSE	TRUE	FALSE	TRUE	TRUE	FALSE	TRUE	TRUE	FALSE	TRUE	FALSE	TRUE	NA	NA	NA	NA	NA	FALSE	NA	TRUE	NA	TRUE	NA	NA	TRUE
LS1034	LS-1034	ATCC, USA (www.atcc.org)	NA	NA	NA	Cell lines	NA	NA	NA	CMS2	FPA	KB	C1	Subtype B	B-Type	TA	CCS1	NA	NA	TRUE	NA	NA	NA	NA	NA	NA	NA	NA	NA	NA	NA	NA	NA	NA	NA	NA	NA	NA	NA	NA	NA	NA	NA	NA	NA	NA	NA	NA	NA
LS123	LS-123	ATCC, USA (www.atcc.org)	NA	NA	NA	Cell lines	NA	NA	NA	NA	FPB	KC	C4	Subtype C	C-Type	Inflammatory	CCS3	NA	NA	TRUE	NA	NA	NA	NA	NA	NA	NA	NA	NA	NA	NA	NA	NA	NA	NA	NA	NA	NA	NA	NA	NA	NA	NA	NA	NA	NA	NA	NA	NA
LS 174T	LS174T; LS 180; LS180; HM7	ATCC, USA (www.atcc.org)	NA	NA	NA	Cell lines	NA	NA	NA	NA	NA	NA	C3	Subtype A	A-Type	Enterocyte/Goblet-like	CCS2	NA	NA	FALSE	FALSE	TRUE	TRUE	FALSE	TRUE	TRUE	TRUE	TRUE	FALSE	FALSE	TRUE	TRUE	TRUE	FALSE	FALSE	FALSE	NA	NA	NA	NA	NA	FALSE	NA	FALSE	NA	TRUE	NA	NA	FALSE
LS 180	LS180; LS 174T; LS174T; HM7	ATCC, USA (www.atcc.org)	NA	NA	NA	Cell lines	NA	NA	NA	CMS3	FPC	KA	C2	Subtype A	C-Type	Enterocyte/Goblet-like	CCS2	NA	NA	FALSE	FALSE	TRUE	TRUE	FALSE	TRUE	TRUE	TRUE	TRUE	FALSE	FALSE	TRUE	TRUE	TRUE	FALSE	FALSE	FALSE	NA	NA	NA	NA	NA	FALSE	NA	FALSE	NA	TRUE	NA	NA	FALSE
LS411	LS411N; LS-411N	ATCC, USA (www.atcc.org)	NA	NA	NA	Cell lines	NA	NA	NA	CMS1	FPC	KA	C2	Subtype B	A-Type	Inflammatory	CCS2	NA	NA	FALSE	TRUE	TRUE	FALSE	TRUE	FALSE	TRUE	FALSE	TRUE	FALSE	TRUE	TRUE	FALSE	TRUE	TRUE	TRUE	FALSE	NA	NA	NA	NA	NA	TRUE	NA	FALSE	NA	TRUE	NA	NA	TRUE
LS513	LS-513	ATCC, USA (www.atcc.org)	NA	NA	NA	Cell lines	NA	NA	NA	CMS3	FPA	KB	C3	Subtype A	B-Type	Enterocyte/Goblet-like	CCS1	NA	NA	TRUE	TRUE	FALSE	TRUE	TRUE	TRUE	TRUE	TRUE	FALSE	TRUE	TRUE	TRUE	TRUE	TRUE	TRUE	TRUE	TRUE	NA	NA	NA	NA	NA	FALSE	NA	TRUE	NA	TRUE	NA	NA	TRUE
NCI-H548	COLO 201; COLO201; COLO 205; COLO205; COLO-205; COLO 206F	ATCC, USA (www.atcc.org)	NA	NA	NA	Cell lines	NA	NA	NA	NA	FPA	KB	C5	Subtype C	C-Type	TA	CCS2	NA	NA	TRUE	NA	NA	NA	NA	NA	NA	NA	NA	NA	NA	NA	NA	NA	NA	NA	NA	NA	NA	NA	NA	NA	NA	NA	NA	NA	NA	NA	NA	NA
NCI-H716	NCIH716	ATCC, USA (www.atcc.org)	NA	NA	NA	Cell lines	NA	NA	NA	NA	FPB	NA	C4	Subtype D	C-Type	Stem-like	CCS3	NA	NA	TRUE	FALSE	FALSE	TRUE	TRUE	TRUE	TRUE	TRUE	TRUE	TRUE	TRUE	TRUE	TRUE	TRUE	TRUE	TRUE	FALSE	NA	NA	NA	NA	NA	FALSE	NA	TRUE	NA	TRUE	NA	NA	TRUE
NCI-H747	NCIH747	ATCC, USA (www.atcc.org)	NA	NA	NA	Cell lines	NA	NA	NA	NA	FPB	KC	C4	Subtype D	C-Type	Inflammatory	CCS3	NA	NA	FALSE	FALSE	FALSE	TRUE	TRUE	TRUE	TRUE	FALSE	TRUE	TRUE	TRUE	TRUE	FALSE	TRUE	TRUE	TRUE	TRUE	NA	NA	NA	NA	NA	FALSE	NA	TRUE	NA	TRUE	NA	NA	TRUE
OXCO-1	OXCO1	Vincenzo Cerundolo and Khoon Lin Ling, WIMM, Oxford, UK	NA	NA	NA	Cell lines	NA	NA	NA	NA	FPB	KC	C4	Subtype D	C-Type	Stem-like	CCS3	NA	NA	TRUE	NA	NA	NA	NA	NA	NA	NA	NA	NA	NA	NA	NA	NA	NA	NA	NA	NA	NA	NA	NA	NA	NA	NA	NA	NA	NA	NA	NA	NA
OXCO-3	OXCO3	Vincenzo Cerundolo and Khoon Lin Ling, WIMM, Oxford, UK	NA	NA	NA	Cell lines	NA	NA	NA	CMS1	NA	KC	C5	Subtype C	A-Type	Inflammatory	CCS3	NA	NA	TRUE	NA	NA	NA	NA	NA	NA	NA	NA	NA	NA	NA	NA	NA	NA	NA	NA	NA	NA	NA	NA	NA	NA	NA	NA	NA	NA	NA	NA	NA
PC/JW	NA	Berry, R. D., & Paraskeva, C. (1988). Expression of carcinoembryonic antigen by adenoma and carcinoma derived epithelial cell lines: Possible marker of tumour progression and modulation of expression by sodium butyrate. Carcinogenesis, 9(3), 447–450.	NA	NA	NA	Cell lines	NA	NA	NA	NA	FPA	KB	NA	NA	NA	NA	NA	NA	NA	TRUE	NA	NA	NA	NA	NA	NA	NA	NA	NA	NA	NA	NA	NA	NA	NA	NA	NA	NA	NA	NA	NA	NA	NA	NA	NA	NA	NA	NA	NA
RCM-1	RCM1	Health Science Research Resource Bank (HSRRB), Japan (www.jhsf.or.jp)	NA	NA	NA	Cell lines	NA	NA	NA	CMS2	FPA	KB	C1	Subtype E	B-Type	TA	CCS1	NA	NA	TRUE	NA	NA	NA	NA	NA	NA	NA	NA	NA	NA	NA	NA	NA	NA	NA	NA	NA	NA	NA	NA	NA	NA	NA	NA	NA	NA	NA	NA	NA
RKO	RKO-E6; RKO AS451; RKO E6; RKO AS45	ATCC, USA (www.atcc.org)	NA	NA	NA	Cell lines	NA	NA	NA	CMS1	FPB	KC	C2	Subtype E	C-Type	Inflammatory	CCS2	NA	NA	FALSE	TRUE	TRUE	FALSE	FALSE	FALSE	TRUE	TRUE	FALSE	FALSE	TRUE	TRUE	FALSE	FALSE	FALSE	FALSE	FALSE	NA	NA	NA	NA	NA	TRUE	NA	FALSE	NA	TRUE	NA	NA	FALSE
SK-CO-1	SKCO1	ATCC, USA (www.atcc.org)	NA	NA	NA	Cell lines	NA	NA	NA	CMS3	FPC	KB	C3	Subtype A	C-Type	Enterocyte/Goblet-like	CCS1	NA	NA	TRUE	TRUE	FALSE	TRUE	TRUE	TRUE	TRUE	FALSE	TRUE	TRUE	TRUE	TRUE	TRUE	TRUE	TRUE	TRUE	TRUE	NA	NA	NA	NA	NA	FALSE	NA	TRUE	NA	TRUE	NA	NA	TRUE
SNU-C2B	SNUC2B	ATCC, USA (www.atcc.org)	NA	NA	NA	Cell lines	NA	NA	NA	CMS1	FPC	KA	C2	Subtype C	A-Type	Enterocyte/Goblet-like	CCS2	NA	NA	FALSE	FALSE	FALSE	TRUE	TRUE	TRUE	TRUE	TRUE	TRUE	FALSE	TRUE	FALSE	TRUE	FALSE	TRUE	FALSE	FALSE	NA	NA	NA	NA	NA	FALSE	NA	TRUE	NA	TRUE	NA	NA	FALSE
SW1116	SW 1116	ATCC, USA (www.atcc.org)	NA	NA	NA	Cell lines	NA	NA	NA	NA	FPA	KB	C5	Subtype B	B-Type	TA	CCS1	NA	NA	TRUE	FALSE	FALSE	TRUE	TRUE	TRUE	TRUE	FALSE	FALSE	TRUE	TRUE	TRUE	FALSE	TRUE	TRUE	TRUE	TRUE	NA	NA	NA	NA	NA	FALSE	NA	TRUE	NA	TRUE	NA	NA	TRUE
SW1417	SW 1417	ATCC, USA (www.atcc.org)	NA	NA	NA	Cell lines	NA	NA	NA	NA	FPA	KB	C5	Subtype C	B-Type	TA	CCS1	NA	NA	TRUE	FALSE	FALSE	TRUE	TRUE	TRUE	TRUE	FALSE	TRUE	TRUE	TRUE	TRUE	FALSE	TRUE	TRUE	TRUE	TRUE	NA	NA	NA	NA	NA	TRUE	NA	FALSE	NA	TRUE	NA	NA	TRUE
SW403	SW 403	ATCC, USA (www.atcc.org)	NA	NA	NA	Cell lines	NA	NA	NA	CMS2	FPA	KB	C5	Subtype B	B-Type	TA	CCS1	NA	NA	TRUE	FALSE	FALSE	TRUE	TRUE	TRUE	TRUE	FALSE	TRUE	TRUE	FALSE	TRUE	TRUE	FALSE	TRUE	TRUE	TRUE	NA	NA	NA	NA	NA	FALSE	NA	TRUE	NA	TRUE	NA	NA	FALSE
SW48	SW 48	ATCC, USA (www.atcc.org)	NA	NA	NA	Cell lines	NA	NA	NA	CMS1	FPB	KA	C2	Subtype C	A-Type	Inflammatory	CCS2	NA	NA	FALSE	TRUE	TRUE	TRUE	FALSE	TRUE	TRUE	FALSE	TRUE	TRUE	TRUE	FALSE	TRUE	TRUE	FALSE	FALSE	FALSE	NA	NA	NA	NA	NA	TRUE	NA	TRUE	NA	TRUE	NA	NA	FALSE
SW480	SW 480	Ulrike Stein, MDC, Berlin, Germany	NA	NA	NA	Cell lines	NA	NA	NA	NA	FPB	KC	C4	Subtype D	C-Type	Stem-like	CCS3	NA	NA	TRUE	FALSE	FALSE	TRUE	TRUE	TRUE	TRUE	FALSE	TRUE	TRUE	TRUE	TRUE	TRUE	TRUE	TRUE	TRUE	TRUE	NA	NA	NA	NA	NA	FALSE	NA	TRUE	NA	TRUE	NA	NA	TRUE
SW620	NA	ATCC, USA (www.atcc.org)	NA	NA	NA	Cell lines	NA	NA	NA	NA	FPB	KC	C5	Subtype D	C-Type	TA	CCS3	NA	NA	TRUE	FALSE	FALSE	TRUE	TRUE	TRUE	TRUE	FALSE	TRUE	TRUE	TRUE	TRUE	TRUE	TRUE	TRUE	TRUE	TRUE	NA	NA	NA	NA	NA	FALSE	NA	TRUE	NA	TRUE	NA	NA	TRUE
SW837	SW 837	ATCC, USA (www.atcc.org)	NA	NA	NA	Cell lines	NA	NA	NA	CMS1	FPB	KC	C5	Subtype C	C-Type	Inflammatory	CCS3	NA	NA	TRUE	TRUE	FALSE	TRUE	TRUE	TRUE	TRUE	FALSE	TRUE	TRUE	TRUE	FALSE	TRUE	TRUE	TRUE	TRUE	TRUE	NA	NA	NA	NA	NA	FALSE	NA	TRUE	NA	TRUE	NA	NA	TRUE
SW948	SW 948	ATCC, USA (www.atcc.org)	NA	NA	NA	Cell lines	NA	NA	NA	CMS2	FPA	KB	C5	Subtype B	B-Type	TA	CCS1	NA	NA	TRUE	FALSE	FALSE	TRUE	TRUE	TRUE	TRUE	FALSE	TRUE	TRUE	TRUE	TRUE	TRUE	TRUE	TRUE	TRUE	TRUE	NA	NA	NA	NA	NA	FALSE	NA	TRUE	NA	TRUE	NA	NA	FALSE
T84	NA	ATCC, USA (www.atcc.org)	NA	NA	NA	Cell lines	NA	NA	NA	NA	FPA	KB	C2	Subtype C	B-Type	Inflammatory	CCS1	NA	NA	TRUE	FALSE	FALSE	TRUE	TRUE	TRUE	TRUE	FALSE	TRUE	FALSE	FALSE	TRUE	TRUE	TRUE	TRUE	TRUE	TRUE	NA	NA	NA	NA	NA	FALSE	NA	TRUE	NA	TRUE	NA	NA	FALSE
VACO 4A	NA	McBain, J. A., Weese, J. L., Meisner, L. F., Wolberg, W. H., & Willson, J. K. (1984). Establishment and characterization of human colorectal cancer cell lines. Cancer Research, 44(12 Pt 1), 5813–5821.	NA	NA	NA	Cell lines	NA	NA	NA	NA	NA	KB	NA	NA	NA	NA	NA	NA	NA	TRUE	FALSE	FALSE	TRUE	TRUE	TRUE	TRUE	FALSE	FALSE	TRUE	TRUE	TRUE	TRUE	TRUE	TRUE	TRUE	TRUE	NA	NA	NA	NA	NA	FALSE	NA	TRUE	NA	TRUE	NA	NA	TRUE
[truncated: 24 more columns]

## Sheet: Table EV6B
Annotation of drugs and drug combinations
Drug or Combination	Alternative name	Associated with Full Proteome Subtype	Target or activity	Targets used for Fisher's Exact test
palbociclib_GDSC	PD-0332991	FPB	CDK4/6	CDK4;CDK6
NVP-BEZ235_GDSC	NVP-BEZ235	FPB	MTOR;PIK3CA;PIK3CB;PIK3CD;PIK3CG	MTOR;PIK3CA;PIK3CB;PIK3CD;PIK3CG
temsirolimus_GDSC	Temsirolimus	FPB	MTOR	MTOR
Elesclomol_GDSC	Elesclomol	FPC;FPB	HSP70	HSP70
CIL41_CTRP	CIL41	FPB	screening hit	screening hit
AZD8055_GDSC	AZD8055	FPC;FPB	MTOR	MTOR
A-804598_CTRP	A-804598	FPB	P2RX7	P2RX7
hyperforin_CTRP	hyperforin	FPB	TRPC6	TRPC6
SID 26681509_CTRP	SID 26681509	FPB	CTSL1	CTSL1
ML083_CTRP	ML083	FPB	PKM	PKM
cyanoquinoline 11_CTRP	cyanoquinoline 11	FPA	MAP3K8	MAP3K8
PF-543_CTRP	PF-543	FPA	SPHK1	SPHK1
vandetanib_CCLE	ZD-6474	FPA	EGFR;KDR	EGFR;KDR
AICAR_GDSC	AICAR	FPB	AMPK agonist	PRKAA1;PRKAA2;PRKAB1
CIL70_CTRP	CIL70	FPB	screening hit	screening hit
curcumin_CTRP	curcumin	FPA	natural product; modulator of ROS; modulator of NF-kappa-B signaling	natural product;modulator of ROS;modulator of NF-kappa-B signaling
Vinblastine_GDSC	Vinblastine	FPC;FPB	Microtubules	Microtubules
LBH-589_CTRP	LBH-589	FPA	HDAC1;HDAC2;HDAC3;HDAC6;HDAC8	HDAC1;HDAC2;HDAC3;HDAC6;HDAC8
myriocin_CTRP	myriocin	FPB	SPTLC1;SPTLC2;SPTLC3	SPTLC1;SPTLC2;SPTLC3
Compound 23 citrate_CTRP	Compound 23 citrate	FPA	analog of natural product cortistatin	analog of natural product cortistatin
L-685458_CTRP	L-685458	FPA	APH1A;NCSTN;PSEN1;PSENEN	APH1A;NCSTN;PSEN1;PSENEN
belinostat_CTRP	belinostat	FPA	HDAC1;HDAC2;HDAC3;HDAC6;HDAC8	HDAC1;HDAC2;HDAC3;HDAC6;HDAC8
crizotinib_in_PLX-4032 (2_in_1)_CTRP	crizotinib_in_PLX-4032 (2_in_1)	FPA	ALK;MET;BRAF	ALK;MET;BRAF
compound 1B_CTRP	compound 1B	FPB	screening hit	screening hit
BMS-195614_CTRP	BMS-195614	FPB	RARA;RARB;RARG	RARA;RARB;RARG
niclosamide_CTRP	niclosamide	FPB	STAT3	STAT3
CMK_GDSC	CMK	FPB	RSK	RSK
IPA-3_GDSC	IPA-3	FPB	PAK	PAK
selumetinib_in_JQ-1 (4_in_1)_CTRP	selumetinib_in_JQ-1 (4_in_1)	FPA	MAP2K1;MAP2K2;BRDT	MAP2K1;MAP2K2;BRDT
ML334 diastereomer_CTRP	ML334 diastereomer	FPB	KEAP1;NFE2L2	KEAP1;NFE2L2
serdemetan_GDSC	JNJ-26854165	FPB	MDM2	MDM2
MLN2480_CTRP	MLN2480	FPB	ARAF;BRAF;RAF1	ARAF;BRAF;RAF1
bosutinib_GDSC	Bosutinib	FPC;FPB	ABL1;SRC	ABL1;SRC
austocystin D_CTRP	austocystin D	FPA	natural product; inducer of DNA damage	natural product;DNA damage
tacedinaline_CTRP	tacedinaline	FPA	HDAC1;HDAC2;HDAC3;HDAC6;HDAC8	HDAC1;HDAC2;HDAC3;HDAC6;HDAC8
BX-795_GDSC	BX-795	FPC;FPB	TBK1, PDK1, IKK, AURKB/C	TBK1;PDK1;IKK;AURKB;AURKC
dasatinib_GDSC	Dasatinib	FPB	EPHA2;KIT;LCK;SRC;YES1	EPHA2;KIT;LCK;SRC;YES1
entinostat_CTRP	entinostat	FPA	HDAC1;HDAC2;HDAC3;HDAC6;HDAC8	HDAC1;HDAC2;HDAC3;HDAC6;HDAC8
neratinib_CTRP	neratinib	FPA	EGFR;ERBB2	EGFR;ERBB2
bortezomib_GDSC	Bortezomib	FPB	PSMB1;PSMB2;PSMB5;PSMD1;PSMD2	PSMB1;PSMB2;PSMB5;PSMD1;PSMD2
WH-4-023_GDSC	WH-4-023	FPB	SRC family, ABL	BLK;FGR;FYN;HCK;LCK;LYN;SRC;YES1;ABL1
Ko-143_CTRP	Ko-143	FPA	ABCG2	ABCG2
navitoclax_in_pluripotin (1_in_1)_CTRP	navitoclax_in_pluripotin (1_in_1)	FPA	BCL2;BCL2L1;BCL2L2;MAPK1;RASAL1	BCL2;BCL2L1;BCL2L2;MAPK1;RASAL1
saracatinib_GDSC	AZD-0530	FPB	ABL1;SRC	ABL1;SRC
TW-37_GDSC	TW 37	FPC;FPB	BCL2;BCL2L1	BCL2;BCL2L1
NSC95397_CTRP	NSC95397	FPB	CDC25A;CDC25B;CDC25C	CDC25A;CDC25B;CDC25C
saracatinib_CCLE	AZD0530	FPA	ABL1;SRC	ABL1;SRC
manumycin A_CTRP	manumycin A	FPB	FNTA;FNTB	FNTA;FNTB
GDC-0941_CTRP	GDC-0941	FPA	PIK3CA;PIK3CB;PIK3CD;PIK3CG	PIK3CA;PIK3CB;PIK3CD;PIK3CG
thalidomide_CTRP	thalidomide	FPB	CRBN	CRBN
XL765_CTRP	XL765	FPB	MTOR;PIK3CA;PIK3CB;PIK3CD;PIK3CG;PRKDC	MTOR;PIK3CA;PIK3CB;PIK3CD;PIK3CG;PRKDC
abiraterone_CTRP	abiraterone	FPA	CYP17A1	CYP17A1
BRD1835_CTRP	BRD1835	FPB	EZH2	EZH2
MG-132_CTRP	MG-132	FPC;FPB	PSMB1;PSMB2;PSMB5;PSMD1;PSMD2	PSMB1;PSMB2;PSMB5;PSMD1;PSMD2
JQ-1_CTRP	JQ-1	FPA	BRDT	BRDT
sunitinib_GDSC	Sunitinib	FPB	FLT1;FLT3;KDR;KIT;PDGFRA;PDGFRB	FLT1;FLT3;KDR;KIT;PDGFRA;PDGFRB
AT-406_CTRP	AT-406	FPB	XIAP	IAP
selumetinib_in_UNC0638 (4_in_1)_CTRP	selumetinib_in_UNC0638 (4_in_1)	FPA	MAP2K1;MAP2K2;EHMT1;EHMT2	MAP2K1;MAP2K2;EHMT1;EHMT2
BIX-01294_CTRP	BIX-01294	FPA	EHMT2	EHMT2
navitoclax_in_sorafenib (1_in_1)_CTRP	navitoclax_in_sorafenib (1_in_1)	FPB	BCL2;BCL2L1;BCL2L2;BRAF;FLT3;KDR;RAF1	BCL2;BCL2L1;BCL2L2;BRAF;FLT3;KDR;RAF1
PL-DI_CTRP	PL-DI	FPA	dimer of piperlongumine; inducer of ROS	dimer of piperlongumine;inducer of ROS
GSK-J4_CTRP	GSK-J4	FPA	KDM6A;KDM6B	KDM6A;KDM6B
BRD-K41334119_CTRP	BRD-K41334119	FPB	product of diversity oriented synthesis	product of diversity oriented synthesis
AZD7545_CTRP	AZD7545	FPB	PDK2	PDK2
A-770041_GDSC	A-770041	FPB	SRC family	BLK;FGR;FYN;HCK;LCK;LYN;SRC;YES1
trifluoperazine_CTRP	trifluoperazine	FPA	DRD2	DRD2
CEP-701_GDSC	CEP-701	FPC;FPB	FLT3, JAK2, NTRK1, RET	FLT3;JAK2;NTRK1;RET
avrainvillamide_CTRP	avrainvillamide	FPB	NPM1	NPM1
MK-1775_CTRP	MK-1775	FPA	WEE1	WEE1
YM-155_CTRP	YM-155	FPB	BIRC5	BIRC5
neuronal differentiation inducer III_CTRP	neuronal differentiation inducer III	FPA	induction of rat HCN cell differentiation as judged by induction of neuronal reporter neuroD activity	induction of rat HCN cell differentiation as judged by induction of neuronal reporter neuroD activity
fingolimod_CTRP	fingolimod	FPA	S1PR1	S1PR1
LY-2157299_CTRP	LY-2157299	FPB	TGFBR1	TGFBR1
ZM-447439_GDSC	ZM-447439	FPB	AURKB	AURKB
azacitidine_CTRP	azacitidine	FPB	DNMT1	DNMT1
TG-100-115_CTRP	TG-100-115	FPB	PIK3CD;PIK3CG	PIK3CD;PIK3CG
indisulam_CTRP	indisulam	FPA	CA9	CA9
MG-132_GDSC	MG-132	FPB	PSMB1;PSMB2;PSMB5;PSMD1;PSMD2	PSMB1;PSMB2;PSMB5;PSMD1;PSMD2
ML312_CTRP	ML312	FPB	SCARB1	SCARB1
vorinostat_CTRP	vorinostat	FPA	HDAC1;HDAC2;HDAC3;HDAC6;HDAC8	HDAC1;HDAC2;HDAC3;HDAC6;HDAC8
tipifarnib-P1_GDSC	Tipifarnib	FPC;FPB	FNTA	FNTA
tretinoin_in_navitoclax (4_in_1)_CTRP	tretinoin_in_navitoclax (4_in_1)	FPB	RARA;RARB;RARG;BCL2;BCL2L1;BCL2L2	RARA;RARB;RARG;BCL2;BCL2L1;BCL2L2
RO-3306_GDSC	RO-3306	FPB	CDK1	CDK1
obatoclax_GDSC	Obatoclax Mesylate	FPC;FPB	BCL2;BCL2L1;MCL1	BCL2;BCL2L1;MCL1
decitabine_CTRP	decitabine	FPA	DNMT1	DNMT1
nutlin-3_GDSC	Nutlin-3a	FPB	MDM2	MDM2
ML031_CTRP	ML031	FPB	S1PR2	S1PR2
olaparib_GDSC	AZD-2281	FPC;FPB	PARP1;PARP2	PARP1;PARP2
GW-405833_CTRP	GW-405833	FPA	CNR2	CNR2
PHA-665752_CCLE	PHA-665752	FPA	MET	MET
BCL-LZH-4_CTRP	BCL-LZH-4	FPA	inhibitor of BCL2, BCL-xL, and MCL1	BCL2;BCL2L1;MCL1
BRD-K63431240_CTRP	BRD-K63431240	FPC;FPA	product of diversity oriented synthesis; screening hit	product of diversity oriented synthesis;screening hit
KU 0060648_CTRP	KU 0060648	FPA	PRKDC	PRKDC
BRD-K30019337_CTRP	BRD-K30019337	FPB	product of diversity oriented synthesis	product of diversity oriented synthesis
NSC23766_CTRP	NSC23766	FPB	RAC1;TIAM1;TRIO	RAC1;TIAM1;TRIO
968_CTRP	968	FPB	GLS	GLS
BRD-K02492147_CTRP	BRD-K02492147	FPB	product of diversity oriented synthesis	product of diversity oriented synthesis
daporinad_CTRP	daporinad	FPA	NAMPT	NAMPT
Bicalutamide_GDSC	Bicalutamide	FPA	Androgen receptor (ANDR)	AR
Embelin_GDSC	Embelin	FPC;FPB	XIAP	IAP
AZD6482_GDSC	AZD6482	FPB	PIK3CB;PIK3CD	PIK3CB;PIK3CD
SN-38_GDSC	Camptothecin	FPC;FPB	TOP1	TOP1
CCT018159_GDSC	CCT018159	FPB	NA	HSP90AA1
JW-74_CTRP	JW-74	FPB	inhibitor of WNT signaling	inhibitor of WNT signaling
AZD8055_CTRP	AZD8055	FPA	MTOR	MTOR
GSK-3 inhibitor IX_CTRP	GSK-3 inhibitor IX	FPA	inhibitor of JAK/STAT signaling	inhibitor of JAK/STAT signaling
LRRK2-IN-1_CTRP	LRRK2-IN-1	FPA	DCLK1;LRRK2	DCLK1;LRRK2
pifithrin-alpha_CTRP	pifithrin-alpha	FPB	inhibitor of p53-dependent signaling	inhibitor of p53-dependent signaling
PLX-4720_CTRP	PLX-4720	FPB	BRAF	BRAF
BRD-K27224038_CTRP	BRD-K27224038	FPB	product of diversity oriented synthesis	product of diversity oriented synthesis
RITA_CTRP	RITA	FPA	MDM2;TP53	MDM2;TP53
ML320_CTRP	ML320	FPA	GSK3B	GSK3B
PRIMA-1-Met_CTRP	PRIMA-1-Met	FPB	TP53	TP53
NPC-26_CTRP	NPC-26	FPB	induces cell death through a non-apoptotic, mitochondrial-dependent mechanism	induces cell death through a non-apoptotic and mitochondrial-dependent mechanism
BEC_CTRP	BEC	FPA	ARG1;ARG2	ARG1;ARG2
BRD-K48477130_CTRP	BRD-K48477130	FPB	screening hit	screening hit
JQ-1_in_vorinostat (2_in_1)_CTRP	JQ-1_in_vorinostat (2_in_1)	FPA	BRDT;HDAC1;HDAC2;HDAC3;HDAC6;HDAC8	BRDT;HDAC1;HDAC2;HDAC3;HDAC6;HDAC8
bardoxolone methyl_CTRP	bardoxolone methyl	FPA	electrophilic inducer of the NFE2L2-KEAP1 pathway	electrophilic inducer of the NFE2L2-KEAP1 pathway
WAY-362450_CTRP	WAY-362450	FPA	NR1H4	NR1H4
cetuximab_MEDICO	cetuximab_M	FPA	NA	EGFR
vismodegib_GDSC	GDC-0449	FPB	SMO	SMO
bleomycin A2_CTRP	bleomycin A2	FPA	inducer of DNA damage	DNA damage
Merck60_CTRP	Merck60	FPA	HDAC1;HDAC2	HDAC1;HDAC2
SB-743921_CTRP	SB-743921	FPA	KIF11	KIF11
RG-108_CTRP	RG-108	FPB	DNMT1	DNMT1
BRD9876_in_MK-1775 (4_in_1)_CTRP	BRD9876_in_MK-1775 (4_in_1)	FPA	WEE1	WEE1
DBeQ_CTRP	DBeQ	FPA	VCP	VCP
BRD-K34485477_CTRP	BRD-K34485477	FPB	product of diversity oriented synthesis	product of diversity oriented synthesis
sorafenib_CCLE	Sorafenib	FPB	BRAF;FLT3;KDR;RAF1	BRAF;FLT3;KDR;RAF1
PX-12_CTRP	PX-12	FPA	TXN	TXN
necrostatin-7_CTRP	necrostatin-7	FPB	inhibitor of necroptosis	inhibitor of necroptosis
JW-480_CTRP	JW-480	FPB	NCEH1	NCEH1
sorafenib_CTRP	sorafenib	FPB	BRAF;FLT3;KDR;RAF1	BRAF;FLT3;KDR;RAF1
KU-0063794_CTRP	KU-0063794	FPA	MTOR	MTOR
sirolimus_GDSC	Rapamycin	FPB	MTOR	MTOR
tanespimycin_CTRP	tanespimycin	FPA	HSP90AA1	HSP90AA1
B02_CTRP	B02	FPB	RAD51	RAD51
cyclophosphamide_CTRP	cyclophosphamide	FPB	DNA alkylator	DNA alkylator
JQ-1_in_carboplatin (1_in_1)_CTRP	JQ-1_in_carboplatin (1_in_1)	FPA	BRDT	BRDT
doxorubicin_GDSC	Doxorubicin	FPB	TOP2A	TOP2A
NSC48300_CTRP	NSC48300	FPB	TASP1	TASP1
PDMP_CTRP	PDMP	FPA	UGCG	UGCG
silmitasertib_CTRP	silmitasertib	FPB	CSNK2A1;CSNK2A2	CSNK2A1;CSNK2A2
skepinone-L_CTRP	skepinone-L	FPC;FPB	MAPK14	MAPK14
Salubrinal_GDSC	Salubrinal	FPC;FPB	GADD34-PP1C phosphatase	PPP1R15A
TGX-221_GDSC	TGX221	FPC;FPB	PIK3CB	PIK3CB
docetaxel_GDSC	Docetaxel	FPB	Microtubules	Microtubules
GW-843682X_CTRP	GW-843682X	FPA	PLK1;PLK3	PLK1;PLK3
BRD-K51490254_CTRP	BRD-K51490254	FPB	HDAC6;HDAC8	HDAC6;HDAC8
NSC 74859_CTRP	NSC 74859	FPB	STAT3	STAT3
GSK461364_CTRP	GSK461364	FPA	PLK1	PLK1
NVP-TAE684_CCLE	TAE684	FPA	ALK	ALK
BRD-K27986637_CTRP	BRD-K27986637	FPB	product of diversity oriented synthesis; screening hit	product of diversity oriented synthesis;screening hit
PD 153035_CTRP	PD 153035	FPA	EGFR	EGFR
navitoclax_in_MST-312 (1_in_1)_CTRP	navitoclax_in_MST-312 (1_in_1)	FPB	BCL2;BCL2L1;BCL2L2;TERT	BCL2;BCL2L1;BCL2L2;TERT
lapatinib_CCLE	Lapatinib	FPA	EGFR;ERBB2	EGFR;ERBB2
alvocidib_CTRP	alvocidib	FPA	CDK1;CDK2;CDK4;CDK6	CDK1;CDK2;CDK4;CDK6
MK-0752_CTRP	MK-0752	FPB	APH1A;NCSTN;PSEN1;PSENEN	APH1A;NCSTN;PSEN1;PSENEN
nilotinib_GDSC	Nilotinib	FPC;FPB	ABL1;BCR;KIT	ABL1;BCR;KIT
Cyclopamine_GDSC	Cyclopamine	FPA	SMO	SMO
cediranib_CTRP	cediranib	FPB	FLT1;FLT4;KDR	FLT1;FLT4;KDR
AUY922_GDSC	AUY922	FPC;FPB	HSP90	HSP90
apicidin_CTRP	apicidin	FPA	HDAC1;HDAC2;HDAC3;HDAC6;HDAC8	HDAC1;HDAC2;HDAC3;HDAC6;HDAC8
BRD-K66532283_CTRP	BRD-K66532283	FPA	HDAC1;HDAC2	HDAC1;HDAC2
CAY10618_CTRP	CAY10618	FPA	NAMPT	NAMPT
BYL-719_CTRP	BYL-719	FPA	PIK3CA	PIK3CA
JQ-1_in_UNC0638 (2_in_1)_CTRP	JQ-1_in_UNC0638 (2_in_1)	FPA	BRDT;EHMT1;EHMT2	BRDT;EHMT1;EHMT2
VU0155056_CTRP	VU0155056	FPB	PLD1;PLD2	PLD1;PLD2
WP1130_CTRP	WP1130	FPA	UCHL5;USP14;USP5;USP9X	UCHL5;USP14;USP5;USP9X
decitabine_in_carboplatin (1_in_1)_CTRP	decitabine_in_carboplatin (1_in_1)	FPA	DNMT1	DNMT1
BRD-K84807411_CTRP	BRD-K84807411	FPB	product of diversity oriented synthesis	product of diversity oriented synthesis
PRL-3 inhibitor I_CTRP	PRL-3 inhibitor I	FPB	PTP4A3	PTP4A3
tanespimycin_GDSC	17-AAG	FPB	HSP90AA1	HSP90AA1
serdemetan_in_SCH-529074 (1_in_1)_CTRP	serdemetan_in_SCH-529074 (1_in_1)	FPA	MDM2;TP53	MDM2;TP53
staurosporine_CTRP	staurosporine	FPB	inhibitor of multiple kinases	inhibitor of multiple kinases
phloretin_CTRP	phloretin	FPB	SLC5A1	SLC5A1
GSK525762A_CTRP	GSK525762A	FPA	BRD2;BRD3;BRD4	BRD2;BRD3;BRD4
JQ-1_in_MK-0752 (1_in_1)_CTRP	JQ-1_in_MK-0752 (1_in_1)	FPA	BRDT;APH1A;NCSTN;PSEN1;PSENEN	BRDT;APH1A;NCSTN;PSEN1;PSENEN
BRD-K78574327_CTRP	BRD-K78574327	FPB	product of diversity oriented synthesis	product of diversity oriented synthesis
CAY10576_CTRP	CAY10576	FPB	IKBKE	IKBKE
FTI-277_GDSC	FTI-277	FPC	Farnesyl transferase (FNTA)	FNTA
PAC-1_CTRP	PAC-1	FPA	CASP3	CASP3
SGX-523_CTRP	SGX-523	FPB	MET	MET
BRD1812_CTRP	BRD1812	FPA	screening hit	screening hit
CHM-1_CTRP	CHM-1	FPA	inhibitor of tubulin polymerization	Microtubules
navitoclax_CTRP	navitoclax	FPB	BCL2;BCL2L1;BCL2L2	BCL2;BCL2L1;BCL2L2
GSK-1904529A_GDSC	GSK-1904529A	FPB	NA	IGF1R
KPT185_CTRP	KPT185	FPB	XPO1	XPO1
selumetinib_in_piperlongumine (8_in_1)_CTRP	selumetinib_in_piperlongumine (8_in_1)	FPA	MAP2K1;MAP2K2	MAP2K1;MAP2K2
SR-II-138A_CTRP	SR-II-138A	FPA	EIF4A2;EIF4E;EIF4G1	EIF4A2;EIF4E;EIF4G1
BRD-K33514849_CTRP	BRD-K33514849	FPA	screening hit	screening hit
I-BET151_CTRP	I-BET151	FPA	BRD2;BRD3;BRD4	BRD2;BRD3;BRD4
dovitinib_CCLE	TKI258	FPB	EGFR, FGFR1, PDGFRbeta, VEGFR-1, KDR	EGFR;FGFR1;PDGFRB;FLT1;KDR
BRD-K80183349_CTRP	BRD-K80183349	FPA	HDAC1;HDAC2	HDAC1;HDAC2
HLI 373_CTRP	HLI 373	FPA	MDM2	MDM2
BRD-A94377914_CTRP	BRD-A94377914	FPA	HDAC1;HDAC2;HDAC3;HDAC6;HDAC8	HDAC1;HDAC2;HDAC3;HDAC6;HDAC8
BRD-K29313308_CTRP	BRD-K29313308	FPA	HDAC3	HDAC3
BRD-K92856060_CTRP	BRD-K92856060	FPB	screening hit	screening hit
cytarabine hydrochloride_CTRP	cytarabine hydrochloride	FPA	DNA synthesis	DNA synthesis
NVP-231_CTRP	NVP-231	FPA	CERK	CERK
entinostat_GDSC	MS-275	FPC;FPB	HDAC1;HDAC2;HDAC3;HDAC6;HDAC8	HDAC1;HDAC2;HDAC3;HDAC6;HDAC8
SNX-2112_in_bortezomib (250_in_1)_CTRP	SNX-2112_in_bortezomib (250_in_1)	FPB	HSP90AA1;HSP90B1;PSMB1;PSMB2;PSMB5;PSMD1;PSMD2	HSP90AA1;HSP90B1;PSMB1;PSMB2;PSMB5;PSMD1;PSMD2
MK-2206_GDSC	MK-2206	FPC;FPB	AKT1	AKT1
CIL55_CTRP	CIL55	FPA	screening hit	screening hit
salermide_in_PLX-4032 (12_in_1)_CTRP	salermide_in_PLX-4032 (12_in_1)	FPB	SIRT1;SIRT2;BRAF	SIRT1;SIRT2;BRAF
ABT-199_CTRP	ABT-199	FPB	BCL2	BCL2
AM-580_CTRP	AM-580	FPB	RARA	RARA
BRD-K90370028_CTRP	BRD-K90370028	FPB	screening hit	screening hit
BRD-K48334597_CTRP	BRD-K48334597	FPB	product of diversity oriented synthesis	product of diversity oriented synthesis
etoposide_GDSC	Etoposide	FPC;FPB	TOP2A	TOP2A
cucurbitacin I_CTRP	cucurbitacin I	FPA	natural product; modulator of NFKB1 and STAT3 signaling	natural product;modulator of NFKB1 and STAT3 signaling
epigallocatechin-3-monogallate_CTRP	epigallocatechin-3-monogallate	FPB	natural product	natural product
ISOX_in_bortezomib (250_in_1)_CTRP	ISOX_in_bortezomib (250_in_1)	FPA	HDAC6;PSMB1;PSMB2;PSMB5;PSMD1;PSMD2	HDAC6;PSMB1;PSMB2;PSMB5;PSMD1;PSMD2
BMS-345541_CTRP	BMS-345541	FPA	IKBKB	IKBKB
BI-2536_GDSC	BI-2536	FPC;FPB	PLK1	PLK1
selumetinib_GDSC	AZD6244	FPB	MAP2K1;MAP2K2	MAP2K1;MAP2K2
navitoclax_in_piperlongumine (1_in_1)_CTRP	navitoclax_in_piperlongumine (1_in_1)	FPA	BCL2;BCL2L1;BCL2L2	BCL2;BCL2L1;BCL2L2
FH535_GDSC	FH535	FPB	unknown	unknown
ABT-737_CTRP	ABT-737	FPB	BCL2;BCL2L1;BCL2L2	BCL2;BCL2L1;BCL2L2
CGP-60474_GDSC	CGP-60474	FPB	CDK1/2/5/7/9	CDK1;CDK2;CDK5;CDK7;CDK9
BMS-754807_CTRP	BMS-754807	FPA	IGF1R	IGF1R
necrosulfonamide_CTRP	necrosulfonamide	FPA	inhibitor of downstream signaling of RIP3 associated with MLKL	inhibitor of downstream signaling of RIP3 associated with MLKL
QS-11_GDSC	QS11	FPB	ARFGAP1	ARFGAP1
birinapant_CTRP	birinapant	FPB	DIABLO;XIAP	DIABLO;IAP
methotrexate_CTRP	methotrexate	FPC;FPB	DHFR	DHFR
OSU-03012_GDSC	OSU-03012	FPB	NA	PDK1;PDPK1
oxaliplatin_CTRP	oxaliplatin	FPA	DNA alkylator; organoplatinum reagent	DNA alkylator;organoplatinum reagent
fumonisin B1_CTRP	fumonisin B1	FPB	CERS1;CERS2;CERS3;CERS4;CERS5;CERS6	CERS1;CERS2;CERS3;CERS4;CERS5;CERS6
selumetinib_in_tretinoin (2_in_1)_CTRP	selumetinib_in_tretinoin (2_in_1)	FPA	MAP2K1;MAP2K2;RARA;RARB;RARG	MAP2K1;MAP2K2;RARA;RARB;RARG
selumetinib_in_vorinostat (8_in_1)_CTRP	selumetinib_in_vorinostat (8_in_1)	FPA	MAP2K1;MAP2K2;HDAC1;HDAC2;HDAC3;HDAC6;HDAC8	MAP2K1;MAP2K2;HDAC1;HDAC2;HDAC3;HDAC6;HDAC8
linsitinib_CTRP	linsitinib	FPA	IGF1R;INSR	IGF1R;INSR
FSC231_CTRP	FSC231	FPB	PICK1	PICK1
NVP-BSK805_CTRP	NVP-BSK805	FPA	JAK2	JAK2
ibrutinib_CTRP	ibrutinib	FPB	BTK	BTK
CIL56_CTRP	CIL56	FPB	screening hit	screening hit
RAF265_CCLE	RAF265	FPC;FPB	BRAF;KDR	BRAF;KDR
AT7867_CTRP	AT7867	FPA	AKT1;AKT2;AKT3;RPS6KB2	AKT1;AKT2;AKT3;RPS6KB2
GMX-1778_CTRP	GMX-1778	FPA	NAMPT	NAMPT
vorinostat_in_navitoclax (4_in_1)_CTRP	vorinostat_in_navitoclax (4_in_1)	FPB	HDAC1;HDAC2;HDAC3;HDAC6;HDAC8;BCL2;BCL2L1;BCL2L2	HDAC1;HDAC2;HDAC3;HDAC6;HDAC8;BCL2;BCL2L1;BCL2L2
sitagliptin_CTRP	sitagliptin	FPB	DPP4	DPP4
MK-2206_CTRP	MK-2206	FPA	AKT1	AKT1
BRD-K09344309_CTRP	BRD-K09344309	FPB	screening hit	screening hit
BRD4132_CTRP	BRD4132	FPB	screening hit	screening hit
afatinib_CTRP	afatinib	FPA	EGFR;ERBB2	EGFR;ERBB2
NVP-ADW742_CTRP	NVP-ADW742	FPA	IGF1R	IGF1R
CCT036477_CTRP	CCT036477	FPB	inhibitor of WNT signaling by blocking beta-catenin transcription	inhibitor of WNT signaling
O-6-benzylguanine_CTRP	O-6-benzylguanine	FPB	MGMT	MGMT
fulvestrant_CTRP	fulvestrant	FPB	ESR1;GPER1	ESR1;GPER1
paclitaxel_GDSC	Paclitaxel	FPB	Microtubules	Microtubules
lapatinib_CTRP	lapatinib	FPA	EGFR;ERBB2	EGFR;ERBB2
pazopanib_GDSC	Pazopanib	FPB	FLT1;FLT3;KDR;KIT;PDGFRB	FLT1;FLT3;KDR;KIT;PDGFRB
oligomycin A_CTRP	oligomycin A	FPB	ATP5L2	ATP5L2
ETP-46464_CTRP	ETP-46464	FPB	ATM;ATR	ATM;ATR
parthenolide_GDSC	Parthenolide	FPB	NFKB1	NFKB1
KU-55933_GDSC	KU-55933	FPC	ATM	ATM
trametinib_CTRP	trametinib	FPA	MAP2K1;MAP2K2	MAP2K1;MAP2K2
TG-101348_CTRP	TG-101348	FPA	JAK2	JAK2
CR-1-31B_CTRP	CR-1-31B	FPA	EIF4A2;EIF4E;EIF4G1	EIF4A2;EIF4E;EIF4G1
ML162_CTRP	ML162	FPA	selectively kills engineered cells expressing mutant HRAS	selectively kills engineered cells expressing mutant HRAS
parbendazole_CTRP	parbendazole	FPA	inhibitor of microtubule assembly	Microtubules
axitinib_GDSC	Axitinib	FPB	FLT1;FLT3;KDR;KIT;PDGFRA;PDGFRB	FLT1;FLT3;KDR;KIT;PDGFRA;PDGFRB
AKT inhibitor VIII_GDSC	AKT inhibitor VIII	FPC	AKT1/2	AKT1;AKT2
Bleomycin_GDSC	Bleomycin	FPC;FPB	DNA damage	DNA damage
etomoxir_CTRP	etomoxir	FPB	CPT1A	CPT1A
ciclopirox_CTRP	ciclopirox	FPA	RRM1	RRM1
Lenalidomide_GDSC	Lenalidomide	FPC;FPB	TNF alpha	TNF
salermide_CTRP	salermide	FPB	SIRT1;SIRT2	SIRT1;SIRT2
BRD-K55116708_CTRP	BRD-K55116708	FPC;FPB	product of diversity oriented synthesis; inhibitor of leukemic stem cells	product of diversity oriented synthesis;inhibitor of leukemic stem cells
spautin-1_CTRP	spautin-1	FPB	USP10;USP13	USP10;USP13
brefeldin A_CTRP	brefeldin A	FPA	ARF1	ARF1
linsitinib_GDSC	OSI-906	FPA	IGF1R;INSR	IGF1R;INSR
sunitinib_CTRP	sunitinib	FPA	FLT1;FLT3;KDR;KIT;PDGFRA;PDGFRB	FLT1;FLT3;KDR;KIT;PDGFRA;PDGFRB
16-beta-bromoandrosterone_CTRP	16-beta-bromoandrosterone	FPB	dehydroepiandrosterone (DHEA) analog	DHEA analog
vorinostat_in_carboplatin (1_in_1)_CTRP	vorinostat_in_carboplatin (1_in_1)	FPC	HDAC1;HDAC2;HDAC3;HDAC6;HDAC8	HDAC1;HDAC2;HDAC3;HDAC6;HDAC8
3-Cl-AHPC_CTRP	3-Cl-AHPC	FPA	NR0B2	NR0B2
BRD-K88742110_CTRP	BRD-K88742110	FPA	HDAC8	HDAC8
AZD7762_GDSC	AZD7762	FPC	CHEK1;CHEK2	CHEK1;CHEK2
CD-437_CTRP	CD-437	FPA	RARG	RARG
dacarbazine_CTRP	dacarbazine	FPA	DNA alkylator	DNA alkylator
BRD-K51831558_CTRP	BRD-K51831558	FPB	EZH2	EZH2
BRD-K42260513_CTRP	BRD-K42260513	FPA	EZH2	EZH2
BRD-K64610608_CTRP	BRD-K64610608	FPB	product of diversity oriented synthesis; screening hit	product of diversity oriented synthesis;screening hit
cimetidine_CTRP	cimetidine	FPB	HRH2	HRH2
PAC-1_GDSC	PAC-1	FPC	CASP3	CASP3
selumetinib_in_PLX-4032 (8_in_1)_CTRP	selumetinib_in_PLX-4032 (8_in_1)	FPA	MAP2K1;MAP2K2;BRAF	MAP2K1;MAP2K2;BRAF
IPR-456_CTRP	IPR-456	FPB	PLAUR	PLAUR
SU11274_CTRP	SU11274	FPB	MET	MET
SN-38_CCLE	Irinotecan	FPB	TOP1	TOP1
gemcitabine_GDSC	Gemcitabine	FPC	CMPK1;RRM1;TYMS	CMPK1;RRM1;TYMS
XMD8-85_GDSC	XMD8-85	FPB	ERK5 (MK07)	MAPK7
bafilomycin A1_CTRP	bafilomycin A1	FPA	ATP6V0A1	ATP6V0A1
rucaparib_GDSC	AG-014699	FPB	NA	PARP1;PARP2
KHS101_CTRP	KHS101	FPA	TACC3	TACC3
selumetinib_in_decitabine (4_in_1)_CTRP	selumetinib_in_decitabine (4_in_1)	FPA	MAP2K1;MAP2K2;DNMT1	MAP2K1;MAP2K2;DNMT1
vandetanib_CTRP	vandetanib	FPA	EGFR;KDR	EGFR;KDR
BRD-A02303741_in_navitoclax (2_in_1)_CTRP	BRD-A02303741_in_navitoclax (2_in_1)	FPB	DOT1L;BCL2;BCL2L1;BCL2L2	DOT1L;BCL2;BCL2L1;BCL2L2
paclitaxel_CTRP	paclitaxel	FPA	Microtubules	Microtubules
selumetinib_in_MK-2206 (8_in_1)_CTRP	selumetinib_in_MK-2206 (8_in_1)	FPA	MAP2K1;MAP2K2;AKT1	MAP2K1;MAP2K2;AKT1
STF-31_CTRP	STF-31	FPA	NAMPT	NAMPT
tipifarnib-P2_CTRP	tipifarnib-P2	FPA	FNTA	FNTA
selumetinib_in_BRD-A02303741 (4_in_1)_CTRP	selumetinib_in_BRD-A02303741 (4_in_1)	FPA	MAP2K1;MAP2K2;DOT1L	MAP2K1;MAP2K2;DOT1L
vincristine_CTRP	vincristine	FPA	inhibitor of mictrotubule assembly	Microtubules
BRD-K96970199_CTRP	BRD-K96970199	FPB	product of diversity oriented synthesis	product of diversity oriented synthesis
bexarotene_GDSC	Bexarotene	FPC	RXRA;RXRB;RXRG	RXRA;RXRB;RXRG
erismodegib_CTRP	erismodegib	FPB	screening hit	screening hit
BRD9876_CTRP	BRD9876	FPB	screening hit	screening hit
parthenolide_CTRP	parthenolide	FPA	NFKB1	NFKB1
dasatinib_CTRP	dasatinib	FPA	EPHA2;KIT;LCK;SRC;YES1	EPHA2;KIT;LCK;SRC;YES1
bendamustine_CTRP	bendamustine	FPB	DNA alkylator	DNA alkylator
SCH-529074_CTRP	SCH-529074	FPA	TP53	TP53
neopeltolide_CTRP	neopeltolide	FPA	inhibitor of cellular respiration	inhibitor of cellular respiration
vorapaxar_CTRP	vorapaxar	FPA	F2R	F2R
GSK1059615_CTRP	GSK1059615	FPA	MTOR;PIK3CA;PIK3CB;PIK3CD;PIK3CG	MTOR;PIK3CA;PIK3CB;PIK3CD;PIK3CG
UNC0638_in_navitoclax (1_in_1)_CTRP	UNC0638_in_navitoclax (1_in_1)	FPB	EHMT1;EHMT2;BCL2;BCL2L1;BCL2L2	EHMT1;EHMT2;BCL2;BCL2L1;BCL2L2
cytochalasin B_CTRP	cytochalasin B	FPA	inhibitor of actin polymerization	inhibitor of actin polymerization
AS601245_GDSC	AS601245	FPC	JNK	JNK
PD-0325901_GDSC	PD-0325901	FPB	MEK1/2	MAP2K1;MAP2K2
RAF265_CTRP	RAF265	FPA	BRAF;KDR	BRAF;KDR
nutlin-3_CCLE	Nutlin-3	FPB	MDM2	MDM2
olaparib_CTRP	olaparib	FPB	PARP1;PARP2	PARP1;PARP2
selumetinib_in_GDC-0941 (4_in_1)_CTRP	selumetinib_in_GDC-0941 (4_in_1)	FPA	MAP2K1;MAP2K2;PIK3CA;PIK3CB;PIK3CD;PIK3CG	MAP2K1;MAP2K2;PIK3CA;PIK3CB;PIK3CD;PIK3CG
CAY10594_CTRP	CAY10594	FPB	PLD2	PLD2
blebbistatin_CTRP	blebbistatin	FPA	MYH1;MYH2	MYH1;MYH2
VER-155008_CTRP	VER-155008	FPA	HSPA1A;HSPA1B;HSPA1L	HSPA1A;HSPA1B;HSPA1L
BRD-K04800985_CTRP	BRD-K04800985	FPC	product of diversity oriented synthesis	product of diversity oriented synthesis
NSC30930_CTRP	NSC30930	FPB	SRD5A2	SRD5A2
KW-2449_CTRP	KW-2449	FPC	AURKA;FLT3	AURKA;FLT3
BRD-K71935468_CTRP	BRD-K71935468	FPA	inducer of ROS	inducer of ROS
dabrafenib_CTRP	dabrafenib	FPB	BRAF	BRAF
PHA-665752_GDSC	PHA-665752	FPB	MET	MET
SR1001_CTRP	SR1001	FPB	RORA;RORC	RORA;RORC
Vinorelbine_GDSC	Vinorelbine	FPC	Microtubules	Microtubules
PLX-4032_CTRP	PLX-4032	FPB	BRAF	BRAF
UNC0321_CTRP	UNC0321	FPB	EHMT2	EHMT2
BRD-K70511574_CTRP	BRD-K70511574	FPA	PLK1	PLK1
nelarabine_CTRP	nelarabine	FPA	POLA1	POLA1
masitinib_CTRP	masitinib	FPA	KIT;PDGFRA;PDGFRB	KIT;PDGFRA;PDGFRB
erlotinib_CCLE	Erlotinib	FPA	EGFR;ERBB2	EGFR;ERBB2
Thapsigargin_GDSC	Thapsigargin	FPB	ATPase, Ca++ transporting, cardiac muscle, slow twitch 2	ATPase;Ca2plus transporting;cardiac muscle;slow twitch 2
cytarabine hydrochloride_GDSC	Cytarabine	FPC	DNA synthesis	DNA synthesis
Ki8751_CTRP	Ki8751	FPB	KDR;KIT;PDGFRA	KDR;KIT;PDGFRA
doxorubicin_CTRP	doxorubicin	FPA	TOP2A	TOP2A
VAF-347_CTRP	VAF-347	FPB	AHR	AHR
tretinoin_CTRP	tretinoin	FPB	RARA;RARB;RARG	RARA;RARB;RARG
PD318088_CTRP	PD318088	FPA	MAP2K1;MAP2K2	MAP2K1;MAP2K2
pluripotin_CTRP	pluripotin	FPA	MAPK1;RASAL1	MAPK1;RASAL1
lenvatinib_CTRP	lenvatinib	FPB	FLT1;FLT3;KDR;KIT;PDGFRA;PDGFRB	FLT1;FLT3;KDR;KIT;PDGFRA;PDGFRB
ML239_CTRP	ML239	FPC	ML239; inhibitor of breast cancer stem cell proliferation	inhibitor of breast cancer stem cell proliferation
VX-680_CTRP	VX-680	FPA	AURKA;AURKB;AURKC	AURKA;AURKB;AURKC
veliparib_CTRP	veliparib	FPC	PARP1;PARP2	PARP1;PARP2
crizotinib_GDSC	PF-02341066	FPC	ALK;MET	ALK;MET
bosutinib_CTRP	bosutinib	FPA	ABL1;SRC	ABL1;SRC
LE-135_CTRP	LE-135	FPB	RARB	RARB
myricetin_CTRP	myricetin	FPB	flavonoid antioxidant	flavonoid antioxidant
KH-CB19_CTRP	KH-CB19	FPB	CLK1;CLK4	CLK1;CLK4
purmorphamine_CTRP	purmorphamine	FPB	SMO	SMO
BRD-K14844214_CTRP	BRD-K14844214	FPA	product of diversity oriented synthesis	product of diversity oriented synthesis
OSI-027_CTRP	OSI-027	FPA	MTOR	MTOR
BMS-536924_CTRP	BMS-536924	FPA	IGF1R;INSR	IGF1R;INSR
importazole_CTRP	importazole	FPB	KPNB1	KPNB1
topotecan_CTRP	topotecan	FPA	TOP1	TOP1
YK 4-279_CTRP	YK 4-279	FPA	DHX9;ERG;ETV1	DHX9;ERG;ETV1
BRD-K13185470_CTRP	BRD-K13185470	FPA	MCL1	MCL1
LBW242_CCLE	LBW242	FPB	IAP	IAP
FGIN-1-27_CTRP	FGIN-1-27	FPA	TSPO	TSPO
isonicotinohydroxamic acid_CTRP	isonicotinohydroxamic acid	FPB	HDAC6	HDAC6
ceranib-2_CTRP	ceranib-2	FPA	ACER1;ACER2;ACER3;ASAH1;ASAH2;ASAH2B	ACER1;ACER2;ACER3;ASAH1;ASAH2;ASAH2B
BAY 61-3606_GDSC	BAY 61-3606	FPC	SYK	SYK
GSK269962A_GDSC	GSK269962A	FPB	ROCK	ROCK
ZSTK474_CTRP	ZSTK474	FPA	PIK3CB;PIK3CD;PIK3CG	PIK3CB;PIK3CD;PIK3CG
foretinib_CTRP	foretinib	FPA	KDR;MET	KDR;MET
nilotinib_CCLE	Nilotinib	FPB	ABL1;BCR;KIT	ABL1;BCR;KIT
Compound 7d-cis_CTRP	Compound 7d-cis	FPA	XPO1	XPO1
avicin D_CTRP	avicin D	FPA	natural product	natural product
IC-87114_CTRP	IC-87114	FPB	PIK3CD	PIK3CD
bortezomib_CTRP	bortezomib	FPA	PSMB1;PSMB2;PSMB5;PSMD1;PSMD2	PSMB1;PSMB2;PSMB5;PSMD1;PSMD2
PLX-4720_CCLE	PLX4720	FPB	BRAF	BRAF
BRD8958_CTRP	BRD8958	FPB	EP300	EP300
Pyrimethamine_GDSC	Pyrimethamine	FPC	Dihydrofolate reductase (DHFR)	DHFR
PYR-41_CTRP	PYR-41	FPB	UBA1	UBA1
betulinic acid_CTRP	betulinic acid	FPB	natural product; inhibitor of specificity protein 1 transcription factor in cells	natural product;inhibitor of specificity protein 1 transcription factor in cells
cabozantinib_CTRP	cabozantinib	FPA	FLT3;KDR;MET;RET	FLT3;KDR;MET;RET
navitoclax_in_birinapant (1_in_1)_CTRP	navitoclax_in_birinapant (1_in_1)	FPB	BCL2;BCL2L1;BCL2L2;DIABLO;XIAP	BCL2;BCL2L1;BCL2L2;DIABLO;IAP
ML210_CTRP	ML210	FPA	selectively kills engineered cells expressing mutant HRAS	selectively kills engineered cells expressing mutant HRAS
BRD-K86535717_CTRP	BRD-K86535717	FPA	product of diversity oriented synthesis	product of diversity oriented synthesis
PD-173074_GDSC	PD-173074	FPB	FGFR1/3	FGFR1;FGFR3
BRD6340_CTRP	BRD6340	FPC	screening hit	screening hit
BRD-K44224150_CTRP	BRD-K44224150	FPB	product of diversity oriented synthesis	product of diversity oriented synthesis
tanespimycin_CCLE	17-AAG	FPC	HSP90AA1	HSP90AA1
BRD-K35604418_CTRP	BRD-K35604418	FPB	MCL1	MCL1
cisplatin_CTRP	Platin	FPB	DNA alkylator; organoplatinum reagent	DNA alkylator;organoplatinum reagent
motesanib_GDSC	AMG-706	FPB	VEGFR, RET, c-KIT, PDGFR	KDR;FLT1;FLT4;RET;KIT;PDGFRA;PDGFRB
BI-2536_CTRP	BI-2536	FPA	PLK1	PLK1
navitoclax_in_PLX-4032 (1_in_1)_CTRP	navitoclax_in_PLX-4032 (1_in_1)	FPB	BCL2;BCL2L1;BCL2L2;BRAF	BCL2;BCL2L1;BCL2L2;BRAF
isoliquiritigenin_CTRP	isoliquiritigenin	FPA	natural product	natural product
1S,3R-RSL-3_CTRP	1S,3R-RSL-3	BG	GPX4	GPX4
681640_GDSC	681640	BG	WEE1, CHK1	WEE1;CHK1
A-443654_GDSC	A-443654	BG	AKT1/2/3	AKT1;AKT2;AKT3
AA-COCF3_CTRP	AA-COCF3	BG	FAAH;PLA2G4A;PLA2G4B;PLA2G4C;PLA2G4D	FAAH;PLA2G4A;PLA2G4B;PLA2G4C;PLA2G4D
AC55649_CTRP	AC55649	BG	RARB	RARB
AEW541_CCLE	AEW541	BG	IGF-1R	IGF1R
AGK-2_CTRP	AGK-2	BG	SIRT2	SIRT2
AT13387_CTRP	AT13387	BG	HSP90AA1	HSP90AA1
AZ-3146_CTRP	AZ-3146	BG	TTK	TTK
AZ628_GDSC	AZ628	BG	BRAF	BRAF
AZD1480_CTRP	AZD1480	BG	JAK1;JAK2	JAK1;JAK2
AZD4547_CTRP	AZD4547	BG	FGFR1;FGFR2;FGFR3	FGFR1;FGFR2;FGFR3
AZD6482_CTRP	AZD6482	BG	PIK3CB;PIK3CD	PIK3CB;PIK3CD
AZD7762_CTRP	AZD7762	BG	CHEK1;CHEK2	CHEK1;CHEK2
BIBR-1532_CTRP	BIBR-1532	BG	TERT	TERT
BIRB-796_CTRP	BIRB-796	BG	MAPK11;MAPK11;MAPK14	MAPK11;MAPK11;MAPK14
BIRB-796_GDSC	BIRB 0796	BG	MAPK11;MAPK11;MAPK14	MAPK11;MAPK11;MAPK14
BMS-270394_CTRP	BMS-270394	BG	RARG	RARG
BMS-509744_GDSC	BMS-509744	BG	ITK	ITK
BMS-536924_GDSC	BMS-536924	BG	IGF1R;INSR	IGF1R;INSR
BMS-708163_GDSC	BMS-708163	BG	NA	g-secretase
BMS-754807_GDSC	BMS-754807	BG	IGF1R	IGF1R
BRD-A02303741_CTRP	BRD-A02303741	BG	DOT1L	DOT1L
BRD-A02303741_in_carboplatin (1_in_1)_CTRP	BRD-A02303741_in_carboplatin (1_in_1)	BG	DOT1L	DOT1L
BRD-A05715709_CTRP	BRD-A05715709	BG	IDH1	IDH1
BRD-A71883111_CTRP	BRD-A71883111	BG	IDH1	IDH1
BRD-A86708339_CTRP	BRD-A86708339	BG	screening hit	screening hit
BRD-K01737880_CTRP	BRD-K01737880	BG	screening hit	screening hit
BRD-K02251932_CTRP	BRD-K02251932	BG	product of diversity oriented synthesis	product of diversity oriented synthesis
BRD-K03536150_CTRP	BRD-K03536150	BG	BAX	BAX
BRD-K03911514_CTRP	BRD-K03911514	BG	stapled helical peptide	stapled helical peptide
BRD-K07442505_CTRP	BRD-K07442505	BG	BAX	BAX
BRD-K09587429_CTRP	BRD-K09587429	BG	product of diversity oriented synthesis	product of diversity oriented synthesis
BRD-K11533227_CTRP	BRD-K11533227	BG	HDAC1;HDAC2	HDAC1;HDAC2
BRD-K13999467_CTRP	BRD-K13999467	BG	product of diversity oriented synthesis	product of diversity oriented synthesis
BRD-K16130065_CTRP	BRD-K16130065	BG	stapled helical peptide	stapled helical peptide
BRD-K16147474_CTRP	BRD-K16147474	BG	product of diversity oriented synthesis	product of diversity oriented synthesis
BRD-K17060750_CTRP	BRD-K17060750	BG	product of diversity oriented synthesis	product of diversity oriented synthesis
BRD-K19103580_CTRP	BRD-K19103580	BG	product of diversity oriented synthesis	product of diversity oriented synthesis
BRD-K20514654_CTRP	BRD-K20514654	BG	stapled helical peptide	stapled helical peptide
BRD-K24690302_CTRP	BRD-K24690302	BG	HDAC1	HDAC1
BRD-K26531177_CTRP	BRD-K26531177	BG	analog of the natural product piperlongumine	analog of the natural product piperlongumine
BRD-K27188169_CTRP	BRD-K27188169	BG	stapled helical peptide	stapled helical peptide
BRD-K27188169_in_navitoclax (2_in_1)_CTRP	BRD-K27188169_in_navitoclax (2_in_1)	BG	BCL2;BCL2L1;BCL2L2	BCL2;BCL2L1;BCL2L2
BRD-K28456706_CTRP	BRD-K28456706	BG	HNF4A	HNF4A
BRD-K29086754_CTRP	BRD-K29086754	BG	product of diversity oriented synthesis	product of diversity oriented synthesis
BRD-K30748066_CTRP	BRD-K30748066	BG	CDK9	CDK9
BRD-K33199242_CTRP	BRD-K33199242	BG	product of diversity oriented synthesis	product of diversity oriented synthesis
BRD-K34099515_CTRP	BRD-K34099515	BG	screening hit	screening hit
BRD-K34222889_CTRP	BRD-K34222889	BG	analog of the natural product piperlongumine	analog of the natural product piperlongumine
BRD-K37390332_CTRP	BRD-K37390332	BG	product of diversity oriented synthesis	product of diversity oriented synthesis
BRD-K41597374_CTRP	BRD-K41597374	BG	product of diversity oriented synthesis	product of diversity oriented synthesis
BRD-K45681478_CTRP	BRD-K45681478	BG	product of diversity oriented synthesis; screening hit	product of diversity oriented synthesis;screening hit
BRD-K49290616_CTRP	BRD-K49290616	BG	product of diversity oriented synthesis	product of diversity oriented synthesis
BRD-K50799972_CTRP	BRD-K50799972	BG	product of diversity oriented synthesis	product of diversity oriented synthesis
BRD-K52037352_CTRP	BRD-K52037352	BG	product of diversity oriented synthesis	product of diversity oriented synthesis
BRD-K55473186_CTRP	BRD-K55473186	BG	NOTCH1	NOTCH1
BRD-K58730230_CTRP	BRD-K58730230	BG	stapled helical peptide	stapled helical peptide
BRD-K61166597_CTRP	BRD-K61166597	BG	inhibitor of HDAC1 and HDAC2	HDAC1;HDAC2
BRD-K66453893_CTRP	BRD-K66453893	BG	product of diversity oriented synthesis	product of diversity oriented synthesis
BRD-K71781559_CTRP	BRD-K71781559	BG	screening hit	screening hit
BRD-K75293299_CTRP	BRD-K75293299	BG	product of diversity oriented synthesis	product of diversity oriented synthesis
BRD-K79669418_CTRP	BRD-K79669418	BG	MDM2;MDM4	MDM2;MDM4
BRD-K85133207_CTRP	BRD-K85133207	BG	HDAC1	HDAC1
BRD-K94991378_CTRP	BRD-K94991378	BG	inducer of ROS	inducer of ROS
BRD-K96431673_CTRP	BRD-K96431673	BG	product of diversity oriented synthesis	product of diversity oriented synthesis
BRD-K97651142_CTRP	BRD-K97651142	BG	aphrocallistin derivative	aphrocallistin derivative
BRD-K99006945_CTRP	BRD-K99006945	BG	screening hit	screening hit
BRD-K99584050_CTRP	BRD-K99584050	BG	stapled helical peptide	stapled helical peptide
BRD-M00053801_CTRP	BRD-M00053801	BG	BCL2	BCL2
BRD8899_CTRP	BRD8899	BG	STK33	STK33
BRD9647_CTRP	BRD9647	BG	screening hit	screening hit
Bax channel blocker_CTRP	Bax channel blocker	BG	BAX	BAX
Bryostatin 1_GDSC	Bryostatin 1	BG	PRKC	PRKC
C6-ceramide_CTRP	C6-ceramide	BG	MAPK1;PPP2CA;UGCG	MAPK1;PPP2CA;UGCG
CAL-101_CTRP	CAL-101	BG	PIK3CD	PIK3CD
CBB-1007_CTRP	CBB-1007	BG	KDM1A	KDM1A
CCT007093_GDSC	CCT007093	BG	NA	PPM1D
CD-1530_CTRP	CD-1530	BG	RARG	RARG
CGP-082996_GDSC	CGP-082996	BG	CDK4	CDK4
CHIR-99021_CTRP	CHIR-99021	BG	GSK3B	GSK3B
CHIR-99021_GDSC	CHIR-99021	BG	GSK3B	GSK3B
CI-1040_GDSC	CI-1040	BG	MEK1/2	MAP2K1;MAP2K2
CI-976_CTRP	CI-976	BG	ACAT1	ACAT1
CID-5951923_CTRP	CID-5951923	BG	KLF5	KLF5
CIL55A_CTRP	CIL55A	BG	screening hit	screening hit
COL-3_CTRP	COL-3	BG	analog of tetracycline	analog of tetracycline
Ch-55_CTRP	Ch-55	BG	RARA;RARB;RARG	RARA;RARB;RARG
Cisplatin_GDSC	Cisplatin	BG	DNA crosslinker	DNA crosslinker
Compound 1541A_CTRP	Compound 1541A	BG	CASP3;CASP6;CASP7	CASP3;CASP6;CASP7
DMOG_GDSC	DMOG	BG	Prolyl-4-Hydroxylase	Prolyl-4-Hydroxylase
EHT 1864_GDSC	EHT 1864	BG	NA	Rac GTPases
ELCPK_CTRP	ELCPK	BG	screening hit	screening hit
EX-527_CTRP	EX-527	BG	SIRT1	SIRT1
Epothilone B_GDSC	Epothilone B	BG	Microtubules	Microtubules
FQI-1_CTRP	FQI-1	BG	inhibitor of LSF1-mediated transcription	inhibitor of LSF1-mediated transcription
FQI-2_CTRP	FQI-2	BG	inhibitor of LSF1-mediated transcription	inhibitor of LSF1-mediated transcription
GANT-61_CTRP	GANT-61	BG	inhibitor of hedgehog signaling pathway	inhibitor of hedgehog signaling pathway
GDC-0879_CTRP	GDC-0879	BG	BRAF	BRAF
GDC-0941_GDSC	GDC0941	BG	PIK3CA;PIK3CB;PIK3CD;PIK3CG	PIK3CA;PIK3CB;PIK3CD;PIK3CG
GNF-2_GDSC	GNF-2	BG	BCR-ABL	BCR-ABL1
GSK-650394_GDSC	GSK-650394	BG	SGK3	SGK3
GSK2636771_CTRP	GSK2636771	BG	PIK3CB	PIK3CB
GSK4112_CTRP	GSK4112	BG	NR1D1	NR1D1
GW 441756_GDSC	GW 441756	BG	NTRK1	NTRK1
GW-843682X_GDSC	GW843682X	BG	PLK1;PLK3	PLK1;PLK3
HBX-41108_CTRP	HBX-41108	BG	USP7	USP7
HC-067047_CTRP	HC-067047	BG	TRPV4	TRPV4
ISOX_CTRP	ISOX	BG	HDAC6	HDAC6
IU1_CTRP	IU1	BG	USP14	USP14
JNK Inhibitor VIII_GDSC	JNK Inhibitor VIII	BG	JNK	JNK
JNK-9L_GDSC	JNK-9L	BG	JNK	JNK
JQ-1_in_navitoclax (2_in_1)_CTRP	JQ-1_in_navitoclax (2_in_1)	BG	BRDT;BCL2;BCL2L1;BCL2L2	BRDT;BCL2;BCL2L1;BCL2L2
JW-55_CTRP	JW-55	BG	TNKS	TNKS
JW-7-52-1_GDSC	JW-7-52-1	BG	MTOR	MTOR
KIN001-135_GDSC	KIN001-135	BG	IKKE	IKKE
KU-55933_CTRP	KU-55933	BG	ATM	ATM
KU-60019_CTRP	KU-60019	BG	ATM	ATM
KX2-391_CTRP	KX2-391	BG	SRC	SRC
L-685458_CCLE	L-685458	BG	APH1A;NCSTN;PSEN1;PSENEN	APH1A;NCSTN;PSEN1;PSENEN
LFM-A13_GDSC	LFM-A13	BG	BTK	BTK
LY-2183240_CTRP	LY-2183240	BG	FAAH	FAAH
MGCD-265_CTRP	MGCD-265	BG	FLT1;FLT3;KDR;MET	FLT1;FLT3;KDR;MET
MI-1_CTRP	MI-1	BG	MEN1	MEN1
MI-2_CTRP	MI-2	BG	MEN1	MEN1
ML006_CTRP	ML006	BG	S1PR3	S1PR3
ML029_CTRP	ML029	BG	inhibitor of antigen receptor-mediated NFkappaB activity	inhibitor of antigen receptor-mediated NFkappaB activity
ML050_CTRP	ML050	BG	GPER1	GPER1
ML203_CTRP	ML203	BG	PKM	PKM
ML258_CTRP	ML258	BG	BCL2L10	BCL2L10
ML311_CTRP	ML311	BG	MCL1	MCL1
MLN2238_CTRP	MLN2238	BG	PSMB5	PSMB5
MST-312_CTRP	MST-312	BG	TERT	TERT
Mdivi-1_CTRP	Mdivi-1	BG	DNM1	DNM1
Midostaurin_GDSC	Midostaurin	BG	KIT	KIT
N9-isopropylolomoucine_CTRP	N9-isopropylolomoucine	BG	CCNB1;CDK1;CDK5;CDK5R1	CCNB1;CDK1;CDK5;CDK5R1
NSC-87877_GDSC	NSC-87877	BG	SHP1/2 (PTN6/11)	PTPN6;PTPN11
NSC19630_CTRP	NSC19630	BG	WRN	WRN
NSC632839_CTRP	NSC632839	BG	USP13;USP5	USP13;USP5
NU-7441_GDSC	NU-7441	BG	DNAPK	DNAPK
NVP-BEZ235_CTRP	NVP-BEZ235	BG	MTOR;PIK3CA;PIK3CB;PIK3CD;PIK3CG	MTOR;PIK3CA;PIK3CB;PIK3CD;PIK3CG
NVP-TAE684_CTRP	NVP-TAE684	BG	ALK	ALK
NVP-TAE684_GDSC	NVP-TAE684	BG	ALK	ALK
OSI-930_CTRP	OSI-930	BG	KDR;KIT	KDR;KIT
PD-0325901_CCLE	PD-0325901	BG	MEK1/2	MAP2K1;MAP2K2
PF-184_CTRP	PF-184	BG	IKBKB	IKBKB
PF-3758309_CTRP	PF-3758309	BG	PAK4	PAK4
PF-4708671_GDSC	PF-4708671	BG	NA	RPS6KB1
PF-4800567 hydrochloride_CTRP	PF-4800567 hydrochloride	BG	CSNK1D;CSNK1E	CSNK1D;CSNK1E
PF-562271_GDSC	PF-562271	BG	FAK	FAK
PF-573228_CTRP	PF-573228	BG	PTK2	PTK2
PF-750_CTRP	PF-750	BG	FAAH	FAAH
PHA-793887_CTRP	PHA-793887	BG	CDK1;CDK2;CDK4;CDK5;CDK7;CDK9	CDK1;CDK2;CDK4;CDK5;CDK7;CDK9
PI-103_CTRP	PI-103	BG	MTOR;PIK3CA;PIK3CB;PIK3CD;PIK3CG;PRKDC	MTOR;PIK3CA;PIK3CB;PIK3CD;PIK3CG;PRKDC
PIK-93_CTRP	PIK-93	BG	PIK3CG	PIK3CG
PLX-4720_GDSC	PLX4720	BG	BRAF	BRAF
PRIMA-1_CTRP	PRIMA-1	BG	TP53	TP53
Panobinostat_CCLE	Panobinostat	BG	HDAC	HDAC1;HDAC2;HDAC3;HDAC6;HDAC8
QS-11_CTRP	QS-11	BG	ARFGAP1	ARFGAP1
QW-BI-011_CTRP	QW-BI-011	BG	EHMT2	EHMT2
R428_CTRP	R428	BG	AXL	AXL
RDEA119_GDSC	RDEA119	BG	MEK1/2	MAP2K1;MAP2K2
RO4929097_CTRP	RO4929097	BG	APH1A;NCSTN;PSEN1;PSENEN	APH1A;NCSTN;PSEN1;PSENEN
Repligen 136_CTRP	Repligen 136	BG	HDAC3	HDAC3
S-Trityl-L-cysteine_GDSC	S-Trityl-L-cysteine	BG	KIF11	KIF11
SB 216763_GDSC	SB 216763	BG	GSK3A/B	GSK3A;GSK3B
SB-225002_CTRP	SB-225002	BG	CXCR2	CXCR2
SB-431542_CTRP	SB-431542	BG	TGFBR1	TGFBR1
SB-525334_CTRP	SB-525334	BG	TGFBR1	TGFBR1
SB590885_GDSC	SB590885	BG	BRAF	BRAF
SCH-79797_CTRP	SCH-79797	BG	F2R	F2R
SJ-172550_CTRP	SJ-172550	BG	MDM2;TP53	MDM2;TP53
SKI-II_CTRP	SKI-II	BG	SPHK1	SPHK1
SL 0101-1_GDSC	SL 0101-1	BG	RSK, AURKB, PIM3	RSK;AURKB;PIM3
SMER-3_CTRP	SMER-3	BG	CUL1;SKP1	CUL1;SKP1
SN-38_CTRP	SN-38	BG	TOP1	TOP1
SNS-032_CTRP	SNS-032	BG	CDK16;CDK17;CDK2;CDK7;CDK9;CDKL5	CDK16;CDK17;CDK2;CDK7;CDK9;CDKL5
SNX-2112_CTRP	SNX-2112	BG	HSP90AA1;HSP90B1	HSP90AA1;HSP90B1
SR8278_CTRP	SR8278	BG	NR1D1	NR1D1
SRT-1720_CTRP	SRT-1720	BG	SIRT1	SIRT1
SZ4TA2_CTRP	SZ4TA2	BG	BCL2L1	BCL2L1
Shikonin_GDSC	Shikonin	BG	unknown	unknown
StemRegenin 1_CTRP	StemRegenin 1	BG	AHR	AHR
TGX-221_CTRP	TGX-221	BG	PIK3CB	PIK3CB
TPCA-1_CTRP	TPCA-1	BG	IKBKB	IKBKB
TW-37_CTRP	TW-37	BG	BCL2;BCL2L1	BCL2;BCL2L1
UNC0638_CTRP	UNC0638	BG	EHMT1;EHMT2	EHMT1;EHMT2
VX-680_GDSC	VX-680	BG	AURKA;AURKB;AURKC	AURKA;AURKB;AURKC
VX-702_GDSC	VX-702	BG	p38	MAPK11;MAPK12;MAPK13;MAPK14
WZ-1-84_GDSC	WZ-1-84	BG	BMX, Tec-family	BMX;TEC;BTK;ITK;BMX;TXK
WZ4002_CTRP	WZ4002	BG	EGFR	EGFR
WZ8040_CTRP	WZ8040	BG	EGFR	EGFR
YL54_CTRP	YL54	BG	stapled helical peptide	stapled helical peptide
Z-LLNle-CHO_GDSC	Z-LLNle-CHO	BG	g-secretase	g-secretase
afatinib_GDSC	BIBW2992	BG	EGFR;ERBB2	EGFR;ERBB2
alisertib_CTRP	alisertib	BG	AURKA;AURKB	AURKA;AURKB
alisertib_in_navitoclax (2_in_1)_CTRP	alisertib_in_navitoclax (2_in_1)	BG	AURKA;AURKB;BCL2;BCL2L1;BCL2L2	AURKA;AURKB;BCL2;BCL2L1;BCL2L2
axitinib_CTRP	axitinib	BG	FLT1;FLT3;KDR;KIT;PDGFRA;PDGFRB	FLT1;FLT3;KDR;KIT;PDGFRA;PDGFRB
barasertib_CTRP	barasertib	BG	AURKB	AURKB
bexarotene_CTRP	bexarotene	BG	RXRA;RXRB;RXRG	RXRA;RXRB;RXRG
brivanib_CTRP	brivanib	BG	FLT1;KDR	FLT1;KDR
canertinib_CTRP	canertinib	BG	EGFR;ERBB2	EGFR;ERBB2
carboplatin_CTRP	carboplatin	BG	inducer of DNA damage	DNA damage
carboplatin_in_UNC0638 (2_in_1)_CTRP	carboplatin_in_UNC0638 (2_in_1)	BG	EHMT1;EHMT2	EHMT1;EHMT2
carboplatin_in_etoposide (40_in_17)_CTRP	carboplatin_in_etoposide (40_in_17)	BG	TOP2A	TOP2A
cerulenin_CTRP	cerulenin	BG	FASN;HMGCS1	FASN;HMGCS1
chlorambucil_CTRP	chlorambucil	BG	DNA alkylator	DNA alkylator
ciclosporin_CTRP	ciclosporin	BG	PPID	PPID
clofarabine_CTRP	clofarabine	BG	inducer of DNA damage	DNA damage
crizotinib_CCLE	PF2341066	BG	ALK;MET	ALK;MET
crizotinib_CTRP	crizotinib	BG	ALK;MET	ALK;MET
dacinostat_GDSC	LAQ824	BG	NA	HDAC1;HDAC2;HDAC3;HDAC6;HDAC8
darinaparsin_CTRP	darinaparsin	BG	inducer of ROS; inhibitor of microtubule assembly	inducer of ROS;Microtubules
decitabine_in_navitoclax (2_in_1)_CTRP	decitabine_in_navitoclax (2_in_1)	BG	DNMT1;BCL2;BCL2L1;BCL2L2	DNMT1;BCL2;BCL2L1;BCL2L2
dexamethasone_CTRP	dexamethasone	BG	NR3C1	NR3C1
dinaciclib_CTRP	dinaciclib	BG	CDK1;CDK2;CDK5;CDK9	CDK1;CDK2;CDK5;CDK9
docetaxel_CTRP	docetaxel	BG	Microtubules	Microtubules
docetaxel_in_tanespimycin (2_in_1)_CTRP	docetaxel_in_tanespimycin (2_in_1)	BG	HSP90AA1	HSP90AA1
doxorubicin_in_navitoclax (2_in_1)_CTRP	doxorubicin_in_navitoclax (2_in_1)	BG	TOP2A;BCL2;BCL2L1;BCL2L2	TOP2A;BCL2;BCL2L1;BCL2L2
elocalcitol_CTRP	elocalcitol	BG	VDR	VDR
erastin_CTRP	erastin	BG	SLC7A11;VDAC1;VDAC2	SLC7A11;VDAC1;VDAC2
erlotinib_CTRP	erlotinib	BG	EGFR;ERBB2	EGFR;ERBB2
erlotinib_GDSC	Erlotinib	BG	EGFR;ERBB2	EGFR;ERBB2
erlotinib_in_PLX-4032 (2_in_1)_CTRP	erlotinib_in_PLX-4032 (2_in_1)	BG	EGFR;ERBB2;BRAF	EGFR;ERBB2;BRAF
etoposide_CTRP	etoposide	BG	TOP2A	TOP2A
fluorouracil_CTRP	fluorouracil	BG	TYMS	TYMS
fluvastatin_CTRP	fluvastatin	BG	HMGCR	HMGCR
gefitinib_CTRP	gefitinib	BG	AKT1;EGFR	AKT1;EGFR
gefitinib_GDSC	Gefitinib	BG	AKT1;EGFR	AKT1;EGFR
gemcitabine_CTRP	gemcitabine	BG	CMPK1;RRM1;TYMS	CMPK1;RRM1;TYMS
gossypol_CTRP	gossypol	BG	BCL2;BCL2L1;LDHA;LDHB;LDHC	BCL2;BCL2L1;LDHA;LDHB;LDHC
ifosfamide_CTRP	ifosfamide	BG	DNA alkylator	DNA alkylator
imatinib_CTRP	imatinib	BG	ABL1;BCR;KIT	ABL1;BCR;KIT
imatinib_GDSC	Imatinib	BG	ABL1;BCR;KIT	ABL1;BCR;KIT
isoevodiamine_CTRP	isoevodiamine	BG	natural product	natural product
istradefylline_CTRP	istradefylline	BG	ADORA2A	ADORA2A
itraconazole_CTRP	itraconazole	BG	anti-fungal agent; inhibitor of hedgehog signaling pathway	anti-fungal agent;inhibitor of hedgehog signaling pathway
lapatinib_GDSC	Lapatinib	BG	EGFR;ERBB2	EGFR;ERBB2
leptomycin B_CTRP	leptomycin B	BG	XPO1	XPO1
linifanib_CTRP	linifanib	BG	FLT1;FLT3;KDR	FLT1;FLT3;KDR
lomeguatrib_CTRP	lomeguatrib	BG	MGMT	MGMT
lovastatin_CTRP	lovastatin	BG	HMGCR	HMGCR
marinopyrrole A_CTRP	marinopyrrole A	BG	MCL1	MCL1
methotrexate_GDSC	Methotrexate	BG	DHFR	DHFR
methylstat_CTRP	methylstat	BG	KDM3A;KDM4A;KDM4B;KDM4C;KDM4D	KDM3A;KDM4A;KDM4B;KDM4C;KDM4D
mitomycin_CTRP	mitomycin	BG	DNA crosslinker	DNA crosslinker
mitomycin_GDSC	Mitomycin C	BG	DNA crosslinker	DNA crosslinker
momelotinib_CTRP	momelotinib	BG	JAK1;JAK2	JAK1;JAK2
nakiterpiosin_CTRP	nakiterpiosin	BG	natural product; inhibitor of microtubule assembly	natural product;Microtubules
narciclasine_CTRP	narciclasine	BG	RHOA	RHOA
navitoclax_GDSC	ABT-263	BG	BCL2;BCL2L1;BCL2L2	BCL2;BCL2L1;BCL2L2
navitoclax_in_gemcitabine (1_in_1)_CTRP	navitoclax_in_gemcitabine (1_in_1)	BG	BCL2;BCL2L1;BCL2L2;CMPK1;RRM1;TYMS	BCL2;BCL2L1;BCL2L2;CMPK1;RRM1;TYMS
necrostatin-1_CTRP	necrostatin-1	BG	RIPK1	RIPK1
nilotinib_CTRP	nilotinib	BG	ABL1;BCR;KIT	ABL1;BCR;KIT
nintedanib_CTRP	nintedanib	BG	FGFR1;FGFR2;FGFR3;FLT1;FLT3;KDR;PDGFRA;PDGFRB	FGFR1;FGFR2;FGFR3;FLT1;FLT3;KDR;PDGFRA;PDGFRB
nutlin-3_CTRP	nutlin-3	BG	MDM2	MDM2
obatoclax_CTRP	obatoclax	BG	BCL2;BCL2L1;MCL1	BCL2;BCL2L1;MCL1
omacetaxine mepesuccinate_CTRP	omacetaxine mepesuccinate	BG	inhibitor of protein translation by preventing protein elongation	inhibitor of protein translation by preventing protein elongation
ouabain_CTRP	ouabain	BG	ATP1A1;ATP1A2;ATP1A3;ATP1A4;ATP1B1;ATP1B2;ATP1B3;ATP1B4	ATP1A1;ATP1A2;ATP1A3;ATP1A4;ATP1B1;ATP1B2;ATP1B3;ATP1B4
paclitaxel_CCLE	Paclitaxel	BG	Microtubules	Microtubules
palbociclib_CCLE	PD-0332991	BG	CDK4/6	CDK4;CDK6
palmostatin B_CTRP	palmostatin B	BG	LYPLA1	LYPLA1
pandacostat_CTRP	pandacostat	BG	HDAC1;HDAC2;HDAC3;HDAC6;HDAC8	HDAC1;HDAC2;HDAC3;HDAC6;HDAC8
pazopanib_CTRP	pazopanib	BG	FLT1;FLT3;KDR;KIT;PDGFRB	FLT1;FLT3;KDR;KIT;PDGFRB
pevonedistat_CTRP	pevonedistat	BG	NAE1	NAE1
pifithrin-mu_CTRP	pifithrin-mu	BG	HSPA1A;HSPA1B;HSPA1L;TP53	HSPA1A;HSPA1B;HSPA1L;TP53
piperlongumine_CTRP	piperlongumine	BG	natural product; modulator of ROS levels	natural product;modulator of ROS
piperlongumine_in_MST-312 (1_in_1)_CTRP	piperlongumine_in_MST-312 (1_in_1)	BG	TERT	TERT
pitstop2_CTRP	pitstop2	BG	CLTA;CLTB;CLTC;CLTCL1	CLTA;CLTB;CLTC;CLTCL1
ponatinib_GDSC	AP-24534	BG	ABL	ABL1
procarbazine_CTRP	procarbazine	BG	inducer of DNA damage	DNA damage
prochlorperazine_CTRP	prochlorperazine	BG	DRD2	DRD2
pyrazolanthrone_CTRP	pyrazolanthrone	BG	MAPK10;MAPK8;MAPK9	MAPK10;MAPK8;MAPK9
quizartinib_CTRP	quizartinib	BG	FLT3	FLT3
regorafenib_CTRP	regorafenib	BG	BRAF;KDR;KIT;RET	BRAF;KDR;KIT;RET
rigosertib_CTRP	rigosertib	BG	PIK3CA;PIK3CB;PLK1	PIK3CA;PIK3CB;PLK1
ruxolitinib_CTRP	ruxolitinib	BG	JAK1;JAK2	JAK1;JAK2
saracatinib_CTRP	saracatinib	BG	ABL1;SRC	ABL1;SRC
seliciclib_GDSC	Roscovitine	BG	CDKs	CDKs
selumetinib_CCLE	AZD6244	BG	MAP2K1;MAP2K2	MAP2K1;MAP2K2
selumetinib_CTRP	selumetinib	BG	MAP2K1;MAP2K2	MAP2K1;MAP2K2
selumetinib_in_navitoclax (8_in_1)_CTRP	selumetinib_in_navitoclax (8_in_1)	BG	MAP2K1;MAP2K2;BCL2;BCL2L1;BCL2L2	MAP2K1;MAP2K2;BCL2;BCL2L1;BCL2L2
semagacestat_CTRP	semagacestat	BG	APH1A;NCSTN;PSEN1;PSENEN	APH1A;NCSTN;PSEN1;PSENEN
serdemetan_CTRP	serdemetan	BG	MDM2	MDM2
sildenafil_CTRP	sildenafil	BG	PDE5A	PDE5A
simvastatin_CTRP	simvastatin	BG	HMGCR	HMGCR
sirolimus_CTRP	sirolimus	BG	MTOR	MTOR
sirolimus_in_bortezomib (250_in_1)_CTRP	sirolimus_in_bortezomib (250_in_1)	BG	MTOR;PSMB1;PSMB2;PSMB5;PSMD1;PSMD2	MTOR;PSMB1;PSMB2;PSMB5;PSMD1;PSMD2
sorafenib_GDSC	Sorafenib	BG	BRAF;FLT3;KDR;RAF1	BRAF;FLT3;KDR;RAF1
sotrastaurin_CTRP	sotrastaurin	BG	PRKCB	PRKCB
tacrolimus_CTRP	tacrolimus	BG	PPP3CA;PPP3CB;PPP3CC;PPP3R1;PPP3R2	PPP3CA;PPP3CB;PPP3CC;PPP3R1;PPP3R2
tamatinib_CTRP	tamatinib	BG	SYK	SYK
tamoxifen_CTRP	tamoxifen	BG	ESR1;ESR2	ESR1;ESR2
tandutinib_CTRP	tandutinib	BG	FLT3;KIT	FLT3;KIT
tanespimycin_in_bortezomib (250_in_1)_CTRP	tanespimycin_in_bortezomib (250_in_1)	BG	HSP90AA1;PSMB1;PSMB2;PSMB5;PSMD1;PSMD2	HSP90AA1;PSMB1;PSMB2;PSMB5;PSMD1;PSMD2
tanespimycin_in_gemcitabine (1_in_1)_CTRP	tanespimycin_in_gemcitabine (1_in_1)	BG	HSP90AA1;CMPK1;RRM1;TYMS	HSP90AA1;CMPK1;RRM1;TYMS
temozolomide_CTRP	temozolomide	BG	DNA alkylator	DNA alkylator
temsirolimus_CTRP	temsirolimus	BG	MTOR	MTOR
teniposide_CTRP	teniposide	BG	TOP2A;TOP2B	TOP2A;TOP2B
tigecycline_CTRP	tigecycline	BG	analog of tetracycline	analog of tetracycline
tipifarnib-P1_CTRP	tipifarnib-P1	BG	FNTA	FNTA
tivantinib_CTRP	tivantinib	BG	MET	MET
tivozanib_CTRP	tivozanib	BG	FLT1;FLT3;KDR	FLT1;FLT3;KDR
topotecan_CCLE	Topotecan	BG	TOP1	TOP1
tosedostat_CTRP	tosedostat	BG	ANPEP;LAP3;NPEPPS	ANPEP;LAP3;NPEPPS
tretinoin_GDSC	ATRA	BG	RARA;RARB;RARG	RARA;RARB;RARG
tretinoin_in_carboplatin (2_in_1)_CTRP	tretinoin_in_carboplatin (2_in_1)	BG	RARA;RARB;RARG	RARA;RARB;RARG
triazolothiadiazine_CTRP	triazolothiadiazine	BG	PDE4A;PDE4B;PDE4D	PDE4A;PDE4B;PDE4D
triptolide_CTRP	triptolide	BG	natural product; inhibitor of RNA polymerase II	natural product;inhibitor of RNA polymerase II
tubastatin A_CTRP	tubastatin A	BG	HDAC6	HDAC6
valdecoxib_CTRP	valdecoxib	BG	PTGS2	PTGS2
veliparib_GDSC	ABT-888	BG	PARP1;PARP2	PARP1;PARP2
vorinostat_GDSC	Vorinostat	BG	HDAC1;HDAC2;HDAC3;HDAC6;HDAC8	HDAC1;HDAC2;HDAC3;HDAC6;HDAC8
zebularine_CTRP	zebularine	BG	DNMT1	DNMT1
